# Supplementary material for: Identification, analysis, and linkage mapping of expressed sequence tags from the Australian sheep blowfly
Source: BMC Genomics. 2011 Aug 10;12:406. doi: 10.1186/1471-2164-12-406 (PMC3176259; doi:10.1186/1471-2164-12-406)
Supplement: Additional file 1 — L. cuprina non-redundant EST clusters. A sequence file containing 7,464 L. cuprina non-redundant EST clusters in FASTA format. [file 1471-2164-12-406-S1.TXT]

>lucilia_CL516Contig1
TTCATGATATTGGCTTTGTGTACGGCAGTAACCTTCTTACGGCCATTCTTGGTGGCATAA
TCAAATGCAAACTTGGCAATACGCATAGATTTTTTGGCAGTGATAATCTTAAGACATTCA
ACAATACCGGGCACCGATTCATGTTCCAAGGCAGAATATTCACCTTCAGTCTGTTCACGA
ATAATAACGGTATCGATGTCCTTATGACGTGTCTTAACACCGGGTAAACTGCGTACATGT
ACAACGTTGGCGTACAAGTCCAATTCGTTACGTAGTTTCATGTTGAGAGTTTGCAATTCA
CCAGCTACACTGTAGTCGGGAGTGGCTAAGATACCCTTAATGCAAACTTTATTCTTTTGA
ATAGAAGCCACAACATCTTCCAATTTAGCACTCAAAACAGGATTAACTTCGGAAAGGAAA
TATGATTCAAAATCGACAGGCACATCAGCACCCTTGAAAACCTCTTGCAAGGCATAAACC
AATTCGGGACCAACACCATCACCAGGAATAAGAGTGCAAGTAGTACGGTTACCACCATGT
ACACCGGGGTCCGAATTGACAGCAGCTGTAGTATGAATAGAACGAGCAGCCGAAGTTTGT
AGGCCTTGCATCAATGTGCGTCCAAATGTTTTAGCTAACATAGCCATATTGTTGCTTTTT
CTAATGAAGTGTTTTAAGTAGGTGCCTTCCTTTCCTTCAGCAGCTGTGAACTGTCCCCC
>lucilia_CL1163Contig1
CAACAAAACTCTTTTATTTATTTTTTGATTAAATTTACCAGCAATCTCAAAAAACGGCGT
CAACATGAATTATGGGCGTAAGACTCCTTCGACCTATCGATCGAACCCTTCTGTGTATTC
CCATACAACGGGAAGATCTTCTACAAATCTTCATACCGTAAAATCGCGTTCCACACGTTC
GGTGCGTATACCTTGGTACCAAAGACCCATTCTAAAGAACAATCAATATATTGATATACA
AAAAAATGCCATGATGATTGGTTTATTTGCCATATTTTTGGCTTTATTTACCATTGGCAC
TGCCATCTTTGATATCTATTGTTTGGCCATGGCTGCGCCTGGTTCAACACATTATGGTTA
TTATATTATATCATATGAATTTGTGTATGTTGGCAACAAACATGTACGCAACATGTTGAT
GGTATTTGCTTTATTTTCATTAGTATTGGGTGTTATAATATTATTTACCAGTATACTGCT
TGTAGTAGCTTTAAGAAAGGAATATGAACGTAAAATTTTACCCTGGCTTTGGACATTTGC
CATATTTACTGTATGGCGCTTTTTATCTCTGCTCTTCTTTGCCATTGTCAATGATTTGTA
TTTTGCATACAATGCTGTCATGGTATTTTTATGGTCCG
>lucilia_CL41Contig1
TTTTTTTTTTTTTTTTTTTTTTTTTTTTTTTTTAAAATAAATTTTACATTTATTTTTATT
TTGAACTAATGTTCAAAATATTTGTTTTCTTATAAAAAAAACAATACATGATCCTCACAT
ATTACGCTTGTGATTCTTATAAAGAATTGTTGTATGTTATTAAAATCTTAAAAAAACATT
GCTAATTTACATTTCAGCAGCTTCATCATAGATGGGCACAACAGCGGGCATTTTGTATTC
TGTTTCAGGAGTTTCATAGATTTTCTCTTCTTTGGGTTCGACAACAGATACATTATCGGG
CAAGGGCTTCTTGGGGCCGATCTTGTTCTTGGGATCGTAAGGCAACATAATCTTGACCTT
GATACCCAAAACACCTTGACGCAACAAAACGTGACGGGTGGCGGTTTCAACGTAATCGTT
GCATGGATCACCAGAGTGGATCATGAGACCATCGACGAATTTCATGGACTTAGCACGTTG
ACCACGCAATTTGCCGGAAACAACGACTTCGCAACCCTTGGCACCAGATTCCATGATGAA
ACGCAAGACACCATAGCAGGCACGACGGACAGCCAAACCTCCGGTCAACTTGTAACGGAG
GGATTCAGCTTGAGCGATGGCGCACAAACCACGGGTGGCGACCTTTTCGGCGTACAATTC
AATACGGCCAGGTTCGAAGTTGAAACGCTTTTGGACCATAGCGGTCAATTCACGAATGCG
GCGACCCTTTTCACCCAAAACCTGTTGGGTCTTGGTGGCCATGATGATGATTTCAGTACG
GGCGGGGGTAACACGTACTTCAACACCGGAGTAACCATCCTCGGCGAGTTCACGAGTCAA
GAACTCGTTCAATTCAGCCTTGAACATGCCATCGGCAACAAACTTGCGTTTTTTGGAAAT
TGTGAGGCTCATGTTTATTTCATACGACTCGCAGAGAACGTGGTCCGAATTCCTGCAGCC
CGGGGGATCCACTAG
>lucilia_CL977Contig1
TTTTTTTTTTTTTTTTTTGTTTTGATAATTTTTATATTTTGAGGTTAGATTTTAATATTT
AGCTTTTTTGTGTTGAGGTTATTTTAAGATTTTGTTATGATTTGTTGGGTTTTTCTTGCT
TTTTTTCGTAATAATTGGCACTGGTAATCCAAGCTTGTTTTGTATTATATTAATTAAAAA
TATATATAATATAGGTAATCCACAGGGCTATTATATATATTTTTTTCTATTTTTATTATA
ATGAAATTTTATTAAATTTCTTTTAGGGTTTTTTTTTGTTTAAACTATTTAGCAGGAACC
TTAATCCATGTAAAATATTTATGTTATTAATTTTTTTTATTTAATTAAATTATTTAGCAG
GTATTTTAGTTATTTTGTTTTTTTTCTTTAAATCTTTTTTTTAATTAATTTTTATAAATA
TTTTTTTTTGTTTTTGTTAAAGACCCGTATATTACTATTTTAGCGTTTTTGTTTTTATTT
AAATTTTAATATGTAGTTAATTAAATAGTTTTAATCAGTCTTTATTAGGTTTTCTGTTAT
AAAAATTTTTTCTTGTTTTTTTTTTCTTAAATTTTCAATTTAAATTTTGTTGTATTCAGT
CTTTGATTTTTTTTATTTATTTAATGAAAATTTTCTTTCGCTGCTTTTTTTCAACGACAA
ACATCGACCGACGACAGAAGTTTATGATGGTTGTTTTTTTTTTCAAATATTTGGCGTTTT
CTTTTGTTCAGTAATAATAACGGTAATTATTTTTGTTTTTATTTATTGTCCGTCCGCATA
GCACGAGCAGCTTAAAGGTTATGCGAATCCCC
>lucilia_CL2259Contig1
GTTGCTGCTGCTTGTCATTATTTTTATTTTTCGCCTGTTTTTAACATAATCTTAAGAAAC
TTCTGAAGACGCTATTGATCATACTAGTGATTTTGACGAATCCGGCGACGATATGACTGA
AGGTAAAAATGTACCTACCACCCCTAAGCCCAGTTCTAGTGCTGAGGTGCCTTTTAGAAG
AGGAGGAGATTTTCGCAAAACATCTTTAAGTCTGAACCGTCTAGTGGGTGTTATCGATGA
GGGTACAAATACGGTTAGTTTTTCTATCTACACCACACCCGAATTTAAGGAGATAGCCAG
TCATCATATAGAAAAACAAATGATTACCGTTAAAGATGGCTGGTTCGAACAGGATCCTAT
AGCCATTATCAACAATGTTTATCGTTGCTGTGAAGTAGCTGTTAGTATGCTGCCTTCTTT
GGGCTATCGCAAGGAGGATATTTTCACGATAGGCATTACCAATCAAAGAGAAACTACTGT
AGTTTGGGATAGTGTTACGGGTAAACCTTTATATAATGCCATTATTTGGAATGATATACG
TACTACAGAAACTGTAGATCAAATTTTGGCTAAAATACCGGAACAAAATAAAAATCATTT
TAAAGATATTGTGGGTTTACCCGTATCACCTTACTTTTCGGCTTTAAAGATCAGATGGCT
TAAGGATAATGTGGCTGCCGTGCGTAAAGCTTGCCGGG
>lucilia_CL232Contig1
TTTTTTTTTTTTTTTTTTGTTTGTTTTATTTTTTTTTTAGACTTAAATATTAATTTGATT
TTGTTTCAGCTTTTCTTATACGAAAAATAAAACTTGCAAATGTTTTTTTTTTCTCTTCTT
TTTTATAATTGTTTGTTTTGTATAAAGTAAAATTATGATGCAATTAATATAAAAACGACG
ATGTATATAAAGATTTAATAAAAAAAGAAAAACACATGGAAAATAACGGGATGATTAACC
GAAAATTTGTTGAAGTTTATGGTTTTAACCCTCATGCTTTCTTTTCTTACCCCGTGCCTG
GGTTTCTTCGGCATTAGCATTGCCCTCGCCAGCATCTTTATCAGCATTTGCTGCTACAGC
TGAATCATTGGCCTCATCCTCATCACTATCTTCATCTTCATCATCATCATTTTCAGCAGC
ATTTTCTTCATCCCATTCATCTTCATCCTCTTCTAAATCATCATTATAAACCTCAGATAA
TGATACATCATTATCCTCATCATCGCTACTGCCATACATTTCACTATCATTTTCTTCATC
ACTTTCATTGTCATCCTCATCATTATCATAATAATTTAAATTGTCTTCCTCATCATCACC
TTCTGAAGGCGCCTCGACATCATTACAATCAAATCCATCTAAAAATCTTAATGAAGGCAA
CATTTCAAAAATTTTCTCACGATAATTTTCAATTTGTGTTGCTTCATTATTAAATAAATC
CAATATGGCTAAATGTTTAAATTCTTCCAAAGGTTTTAAGGCTTCTAAATCTTTGATTTT
ATTACCGGATAAATTTAAATATTGTAATTTTGGGCTAGTATGCAAATAATTGAGGCCATT
TGATATTCTGTTATCTGATAATTCCAGTTTCTTTAAATTGGGTAATTTGGGAAAACCTTT
TAATGTTGTAAGGCCAACATTAATTAGACTTAGTGATTCCAACGCTGTATATTCATCGGT
AAGGCCAACAATGCTTGTACTCCGGCAATTGTCCAAATTTAATTCTGTAATTTGATTAGC
TTTACGTGCGCGTCTTTCCAATTCTATTCTTTTTTCCATATTTGCTGTAGTTGTTGTTGC
TGCTGCTGTTATTTTCTTATTTTTGCTGCTGTTGCAGTTAAATAATAAAAATTATGTTGC
TATTGCTAATGTAAAGGATAATATTTTTCCTTTACAAAGTTTTCTTTTAGATCAAGAAAC
TTATTGTTGTTGGCGGCTTTTGATTTGTTGTACAAGAACTTGTTACTAAATGTTGGCCGC
TTAAACCGCGCACCTTGCGTACGTGTTGAGTTGAGTGAAGGCGAAAATATTGAAAAAAGT
GCGTATGTTAATGATAAATCTTGTTTGGACTTTTATTGTTAGACAAACAGATAGGATAGT
GTTTGTCTTCCTTTGGATGAGACGACGATATGTGTCTGTGCGTGTATAGAGCAGAAAATA
TTTGCTACTATGTATTACTTCTGGGTGGCTGTTGCTGGGTTTGGGTGATGATGATCTGCT
TCTGCCAACCACTTAATGATCAATCGATCGCTGCACGCTCGTTGATATGTTGGCAGCTCT
TTTCTAGTCTTTTGAGGCTTTTTTTTTCAAAGTGAAAAACCCACAATTTCCTTTTAATTT
TTAAACTTTTTTTATTTAATTTCTTATTTGCCCGTTAAGCAATAACAAAATCAAAAATTT
ATTAAATTTTCTTGAATTTATGCCGTTTTTCTTCTGTAAAATAATAATTCCTCTAGCCTT
TTGTAACACCACACAAAAAATTATAAATTAACACACACCCCC
>lucilia_CL232Contig2
TCAGCGCAGGTCTCTGCACACCATACAAGAAAGCAAAACAAAAAGAAACATTGCAATTTG
CGCGTGTTTTTTAATTCCCTTTTGCTATAACATTCCTCTGCTACCATTGCATTATTTTTC
AATGCCAAAAGAGGGGCACTAAAAAGAAAACAAAAAACATTAGAGAAAACAAAAAGAGAC
AAGAATACACAAGTTGTTTTTGTTGTACAAATGGCGGTTCATTAACAAATTGAAACGCTA
AACGAACTGAAACATATGTGGAAGAGTTAAATAGTTGTTTAAAGCAAGGGAATAATTTGG
AATAGGGAGAGTGATGACAGAAAAAGAAACAATAGTAAAAGAAGGTGGAAAAAAAAAGAC
CGACACAACGACAAAACACAGAAGAGAAGCGTGTGTGTTAATTTATAATTTTTTGTGTGG
TGTTACAAAAGGCTAGAGGAATTATTATTTTACAGAAGAAAAACGGCATAAATTCAAGAA
AATTTAATAAATTTTTGATTTTGTTATTGCTTAACGGGCAAATAAGAAATTAAATAAAAA
AAGTTTAAAAATTAAAAGGAAATTGTGGGTTTTTCACTTTGAAAAAAAAGCCACAAAAGA
CTAGAAAAGAGGAGGAAAATCTTAAAACCATTTTCTTCTCTTACATTTAAGATAGACATT
GAACTTGTTGTAAAGCAGGAAATTTACAAAAAAAAAGAAAGAAAATTAAAAGTATTTTTA
ACTATTAAGAAAAATACAAAAAATTTTTGCAAAAAAATTAATAAATAAACGTCTTTTAGA
GCTGCCAACATATCAACGAGCGTGCAGCGATCGATTGATCATTAAGTGGTTGGCAGAAGC
AGATCATCATCACCCAAACCCAGCAACAGCCACCCAGAAGTAATACATAGTAGCAAATAT
TTTCTGCTCTATACACGCACAGACACATATCGTCGTCTCATCCAAAGGAAGACAAACACT
ATCCTATCTGTTTGTCTAACAATAAAAGTCCAAACAAGATTTATCATTAACATACGCACT
TTTTTCAATATTTTCGCCTTCACTCAACTCAACACGTA
>lucilia_CL1614Contig1
AACAGTGTGCCATGAAATTGAGAGCTAATAACTCTGATGTTGAAAACTTCGATCCCTTCG
ACTGCGAAAAGATGAGCAGAATCAAACAGTTGATTATTTGTGAAGGTGAATGCTTTGCCC
GTGCCATTAACGTACTCGACGAAAGCGGTAAATTGAATCGTGAAGCTATTATCAAACGTT
TTGCTGATCATATGGTAGTGGAAAGTGACTGGAAAAAGGCTGCCTATGAAGGTTATGTAG
ACAAGTGTTTGGCTCAGGTCGAAGCCAAACAACAGGAAGTAAAAGAACCACAATGCAGCA
CTGCTCCCATGGAATTCCATCACTGTATATGGGGTGAATTTATCAATGGTTGTCCAGCTG
ATTTACGTATCGATTCTCATAAGTGTAATAAGATGAGAGAGCGTCACGCTCAAGGTACTG
CTTATTTTTTGAATAAACATTTGTTGCACGGTTTCTTGCATCACAGTCATCGGGGTCAGA
GTTCGGAACAAAATGAAAAGTAAAATATTTATTTTATAATTT
>lucilia_CL693Contig1
GGGGAGTCGCCAGCACGCATTCATTCAATAAACAATTTTTGTAAGAGTAAAGTCTCAAAA
AATAAAAACTAAAATATTAGATAGACCAACGCGACCAGAGTACGTTCATTAAAAACACGC
GAAAAGCAAAAGTAGTCTGTCGCAGAAGCGGGTGTGAGCGGAGAGTCGGAACAAGCGTAA
AAGTGCACAAAAAACATAAACTGAAACTAACATTTTATTACTTAATCAATATTAAAAAAG
AAGAAAAGACTAAGTTAAAACTAAGTTCAAAGTATAATTTATTGCACTAACTTATTAATT
ATACAAAAAATGGACAAGAAATTACACAGTGGTATTCACCATCCTACTTTGCGTTTGCTG
CAGGAATCTGGTTGTGAGATTACTCCCCATAATTTAATGTATCCGGTGTTTTTGGTGTGT
GATGATGACAGTTTCCAACCCATTGCCAGTATGCCCGGTCAGGCAAGAATGGGTGTCAAT
GTACTGAGAGATCATTTGACTCCTTTGGTTGCTAAGGGCTTAAGTTCTGTTTTACTTTTT
GGTGTAGTCGATTGCGCAATGAAAGATGAAAACGCCACACATGCCGATTCCAAAGAAAAT
CCTGTTGTCAAGGCCTTACCTTTGCTTAGACAATGGTTCCCTAATCTCTTAATAGCCTGT
GATGTCTGTCTGTGTCCCTATATGTCACATGGTCATTGTGGCATTTTGGATGAAGGCGGT
CTAAAGAATGCTGAAAGCATTAAACGTTTAGCGGAGGTAGCTGT
>lucilia_CL1330Contig1
AAAGGATATACAGCGCTTAAATGAGGATATCGAAAGCAAACAACAAGAAATCAAAGAAGT
TGAAAAACGCAAGGAAAGTGCCGACGAAGTGCTAAAGGAAAAGAAGAAAGAAGCGGGTAA
ACTAAATCGTGAAATGGCTAAAATTGATCAGGAGGCGAGAGAATTTGAAACACAAATGAA
TAAAAAACATCCTCTCTATATAAAGGCGAAAGAAAAAGTAGCTCATTGTCAGAAAAAATT
AAAATCTTTGGCGAAGACTTTGGAAACAGCACGCGAAGCTGACAATGCTCATCAACAAGA
TATACGTAAACTGGAAAAACAATTGGCCGATGTTGAACAAATGAAAAAACGTTTCGAAGA
TGAAATCGAAAATGAATCACAAAAACGCGGCAAAAGTGTACACATGGAAGAGGGTCTGGT
GCAAGAATACGATCGTCTCAAACAGGAAGCTGAAGCTACCGCCACGCAGTACCGTTCACA
ATTAGATTCAGTCAATCGTGAACAAAAATCCGATCAAGATTTATTGGATGGTGAAACAAA
TCGTAGAGCTTCGGTAGAAGAGGCCTTCAAGAAATTGACACTGCAACGCGAGGAAGCTGT
TAAGAGGCGTGACAAATTAATGGATCACATTAAATCATCCCAGGCGGCTTTGGA
>lucilia_CL2426Contig1
CTACTCGTGGAAGATAAATTTAGTAGAATTAAAAAAGTATGCAAATAAACAAAAGCTGTA
TAAAAAATATTGCCATCAGCAATTTTCGTTGTTCCTAAAACAAAAAACATTTTGCCAACA
AACTTTAGAAAGTTATTAAAAGATATTTCTTTAACATACTACAATCATAAATCAAAAACA
CAAAAATGTTGATTTTGCTAAAAAAGAAACAAAAATATTTTCCAATAAGAGTTAATTTTA
TTTAAATTACTGGAATTTCATTAAAAAAAAACGAAAAAAATTAATGACTAAACATAAAAA
ATACTTGCAATTGCAGAGAAATTTGAAACTACAAAATAATTTTTCTTCAGTTTTAAAACA
CACAACAAACACATGGTTAATTGAAAATATAAGAAAATAAAAAAGACAATAGAAATCAAA
TGACTGTGTTATGAAATCAATCATTCGGTGGATTCTAGCATTTCAATTATTTTACAAGTT
CAATAGCGAACATTATAATTCTAACATTTAAATAAGTTATTCTTGCTACAACTTCAGTGA
GCTATCCAGAAAAGACTGATTTCGATTTACTTTTTGAACCTCGCGACAATACCAACGGTG
TACTGTATTATAGACATTGTATATAAAGTTAGAATAATCTTA
>lucilia_CL1791Contig1
TTTTTTTTTTTTTTTCCTTGTTTTCAATAGTTGTTTTTTATTTTTAATTTAATAATGACA
TTATAATCTTTATACATAATCAATTTATGATCTAAAATATCCGAGCGAAATGTTTCCCTT
TTAAGCACCATAGAGTGGAACTTCAGTGCTAACTGGAGGACCATTGTTAGAGGAAACAGT
AGTTGATCGAGTTGATGGTCCAGTGTATGCATTACCGTTTCCAACGGGTGGGGTAGGATA
AGCAGCTGGTACAGTTGGCATGGGTGCTGCCTTTGTTAAGGCACTCGTGAACATGCACAT
AAGGCACAAGCTTATAACAAAGTGAAGAAATTTCATTTTGAAAGTTATTTGTTTTCCAAC
TAACTTGTCTGACGTTTTCACCTGATTTGTGTTCCCCG
>lucilia_CL1047Contig1
TCATAGCCAGATTTGGTGGGATGCAAGCAGCTGCGTTCATGTTCAGTAGTTTCATGATTT
GGTCCACGCCATTGACAGCCAATTCTAGAATATTTACATTTAGTGGGTCGTTCTTGACAC
TCGTGTTGTTCATGACGATCTAAAGATTTATACGGAAATTCTTTATTGCAAAACTGACAT
TCACTAGGCAATTCAGAAGCCGCCTTTTCAACGGCCAAATTGCGAGAAGCAGTACTTTTG
GAAATTTCCACACGACAATTGGGACAAGTGGCAATTTGATCACGTAAGCGTCCATCAGCT
AATAAATGTGTAAAACAGGCAGCACACATTAAATGACCCATTTGACACTGATACATAGCG
GTCTTAGGTAAATCCAAACACACCGCACAACATAATATACCACCCAAACGACTTTCAAGT
TTCTCATAAGCAGCTGATTGCACCGTCAATGATGACGATGTTGACGGATGATCGAGTTTT
TGTTTTTTTGTTAGTGGTTCGTTAGCATCAGCCGTTGTTGTTGGCGTATTGGTGGTGGTA
GTTGTGGTTGTTGTATTAATATTACCAGAACCATTATTGTCATTCGATGTCTGTTGGTTC
TGTTGTTGTGTCAAACTAGCCGAAGTGGAGGCAGAAGAAGCCCTTATTAAAGCGGAGGCC
ATACCGGAGGCGGTACCAGTGGCCAAGGATATGGTAGCCGATTGAGCTACAGCCTGTTGT
TGCTGTAAAACAGCATTATTATCATTTAGTATTTCGGCTGCTGCCAATAAGGGTATAATA
TGGCCACTGGTAGTGGATGAAGGTGGCTGTTGGACAGCACTTGAAGATTCTACATCAGCC
ATGTTATTCTAAAAAATATTTACTCTTTTAACTCTTTAATCAGTATTAGAAATCTTGACT
CCACAAAAAAAAAAAACAAAATGAATGAATCTCCACCCAATTTTTTCTTTCCCCAGTACC
AGTATCTTCGTAACGTAATTTGATTTTGTTTTGTTTCGATTGTTTTTGTTTTATTCCTTT
TTGTCTTGTTACTTTTACGCTGTCTTTTTTACGTCGTTATTCTAAATCGATTTTTCCTTG
AATTTTTATCTTTCTTCTAGCTAGATTTTTTTCTCTAAATATAATTCTTGTAATTAGCAA
TTATCCAAATATGTTAAAAGCAATTAAATCGTAGAAATACCACAACAATTTGACAAACTT
TTCAATGAATTTGTTTATTTATTAATTTAATGCACTTTTTTTTATTATTATATGATTTA
>lucilia_CL860Contig1
AAAAATAAAGTTGGAGCATCATCATCATCATCACCACTGACCGACTATCATCAATCAATC
TCTCGTCCGTGTAATAGCGCTTAAAAACAAATTGCCGGAATAATACAAATACAAAGTCAA
AATTGTGAAGAAACTGTGATTGTGACAAGAACAATAAATAGTTCATCATTAAATTAATTG
TTGATATTTAAAAATAAATTAAAATTAAATAAAAATAATTTGTTTTAATATTTTAAATTA
TTTTTGACTTGTCTCACTGGCTTTGAGTCATTTGAGAATTAAGTATGTCGGATACATGTG
GAATAACAAATATAGATGATAACAGTTCTTTGTATGAAATTTTAAAAAATTGTGCAGCCT
TTCAGTCGTACGATAGTTTGCCAGTCGAAGATTTTAACGACGTTTGTTTTGGTGCAGATT
ACACCAGTAGCGGGAATATTTACCTTGAAAATTATCCCAAAATGATATCAACAAATCAAT
ATTCGATCAGTGGCAATATTTCCAATAGCAGTTATACTAGCGAGGACTCGTTGAGTGACA
ATATTTTGGAAGAGAATGGACGAATATCATTGGCCTATGAAAACCTGAGAACGATACCGA
GAAGAATAGCTGAAAAATTTGCATTACAAACCAAGTTTTTAGACTTGAGTTATAACAATT
TTCACAATATATCATTTTTATCGTTTTTTGAGGACTTGCACACTCTCATATTGGATCGTA
ACACAAATTTGGATGTTAACACTTTGCCATTTTTGCAGAATTTAAAAATATTATGGATTA
ATAACTGTGATATTAAAAATGTGGTTGAGTGGATCCAGCGTATACGAGTACGATGTCCCA
GTCTAGAGTATTTATCAATCATGGG
>lucilia_CL2142Contig1
ATATATCAGGCAGCAAACAACAAAAATATTTGTTTACAAACAAAACGTTTGTTAACAAAT
AAATGTTAATAAATTTAATTTAACAATAACAACATGTTATGTTGTGTTTGTTTGTTGGAA
CAATCCAAAACTTTAGCTGTTTTTGATGTAACAAATGAAACTCTAAATATTGCTGAAATT
GTACATCAGCATCTATGGTTCAAGCCTACTCCAAACGATGATAATCCCACACAAATCTGT
ATTCATTGTTGGAATAAAATCAAAGATTTTCACGACTTTTATCAAACAGTAGAAAAATCA
CATAAACTGTTTGAAAATCAGAGCAATGATATTAAGGAGGAAAAACCCAATGTTATTAAA
CAGGAACAGGATGTATTTGAAGAAAATCTTATGCAAGTGGAGGTGGAAATTGATGTGAAT
GCAGGCGGTAGGGGTGAAGTTATCAAAGAGAATCCCCTAGAAGCTGAACGTGTTGATGAA
GACATTGCATTGGAACAGGAGTCGGAAGATGATAGTGAAAGTTCTTTTAATTATGGTGAA
AACTCCGAAATAAGTGAAGGTGGTGAAAGTTCTGCCGAAGAAGATAAAACA
>lucilia_CL116Contig1
TTTTTTTTTTTTTTTGGTTGTTTTATTTACCCCACTTAATTTATTTATTATTTGTTTTTG
TTAATTAATATAATAAAAGCAATTCCTATACATTTTTTTTTTTGTATCTTTTTCTTTAAA
TATTAAATTATTTTTGTTTTTAAAGTCACCATAAATAGGTGGAACAATGAACATTGTTAT
TAACCAAAAAAAATTATTTATTTAAAAGTATTTTATGTTATTAGTTCTTCTTCTTTTCAT
AGTTGGCTTGAATGGCCTTCAATAACCAACCGACTTCTTCAACGGTCTTAATTTGATAGT
TGGCGAATGTCTTCAATGTAGGCAATTCAGAGACTCTGAAAGTTTTGCCAATGCCGTAGA
GCATTTTCATGGCATCTTCATCGGTGGTATCGTCACCGCAGTAGATGATCTTCAAGTTCT
TGGCCCAATCGGCATTGAATTGTTTTTCCAAGATCATTTTGGCACCCTCACCCTTATCCC
AGTTGACACGTGGCTTGCCCTCCAAAGCGTAGGGAGTTTCGATCAATTGGAAGCCATGGC
TTTGGATCAAGCCCTTGGCAGTTTCAATCAATTTACCCTTCAATTTGTCATTAACACCCT
TGTAGTGGTATGTAACGGAGATTTTCTTGTCTTCAACCCAGGCACCGGAGCAGACAACCT
TTTCCTTTAATTCAGCTACCAATTTGTTGTGTTTTTCCAACAATTCTTCGGGCATTTCAA
TCTTGAATTTCTTGCCTGAAGGGTATTCAACTTCGAGACCATGATTACCGGCATAGGTAA
CATTGGGGAATTTCAAGTGATTCTTGATTTCATTCAATTCACGTCCAGAGAAGACACACA
TGAAGATTTTTTCATTGGCAGCCAATTTCTTGATATTGATTTCAGTATCCTTGGGCATAA
CCGACAATTCTTCGGTCAAGGGAGCCAAGGTACCATCATAATCCAACAAAAGAGCTACTT
GATCTTCAGGCTTGATGAAACCATCGAGAGCTTTAACGAAATCTTCTTCTTTCTTAAGCA
AAGGAGCCTTTTTTTGTTCAGCCATTGTGTTTCTTTTGTATTTTAACAATAATAGGTGTA
GAGGTACCTTTCAATAACTTGACAACTGTTTTAATACTGTCGGTAGATTTTAAAAAATAT
CCTCAACAGCCTCCCCC
>lucilia_CL577Contig1
GTCACCCAAAAACAAAAAACAACGAGCCTTCTTGATGCTGCTAATATTATTCAATTCACG
TGTCATTCCCTCAAAGAATGGTGGACGTTTAATATAAGTGGATTCCTTATTCCATGGATA
CAATTTACCGTCAGAAACTTGTAAAGTTTGCCAATCTTCTGAACCCATCTCTATTTTACT
GTATACTTCTTGGAACATAGCAGGTATGACATGTTTGTTTTCAACCTCTTGAATTTCTGA
ACGTGATGGCCAAATGTCGCGTAAAAATACCTTTTGGCCATTTCCATCAACACCTAAAGG
TTCAGTCTCAAAGTCAATATCAACGCGACCAGCAATTGCATAAGCGATAACCAACAAAGG
ACTCGCTAAGTAATTGGCGCGTGTATTAGGATGAATACGTCCCTCAAAGTTTCTGTTGCC
CGACAGTACACCACAACACACTAAACCGTTCTTTTCAATAGTGTTTACAACATTTTCATC
CAGAGGACCAGAATTTCCAATACAAGTCATACAACCGTAGCCAACAATATTAAAACCTAA
CTGCTCCAAGTATGGAATAACACCAGACTCCTTCAAATAGTATGTCACAACGCCAGAACC
AGGAGACAATGATGTCTTTATATAAGGCATAATGTTTAAGCCTTTCTCAACAGCCTTCTT
GGCCAAAAGACCAGCTCCCAACATCACTGAAGGATTTGATGTATTGGTACAGCTAGTGAT
AGCAGCTATAACTACTGAACCGTGTTTGATGGTGTAATTCTTACCATCATCCCATTGAAA
TTGCCCAGAAGCTTGCAGAGCATCAGATGGAATAGCGAAACCCTTAAAGCCAACGGGATT
CACCAAACAAGATTGGAAATCTTGTTTCATATCGGAAACAGACACACGATCATGTGGGCG
TTTAGGTCCAGACACTGAAGTAACAACAGTAGACAAATCCAATGTTATTGTTTGTGTAAA
AATAGGATCCTGGGACTCATCTGTGTAATTACGCAATTGACGTGTGGCTTCCAAATATTG
TTTTATAATTTCAATTTTTTTTTCAGAACGATTTGTTTGCTTCATGTAGTTCAATGTATT
CTCATCGATTGGGAAATAACCAACTGTTGCACCATATTCGGGACACATGTTACTTATAGT
GGCACGATCAGCAATGCTAAGTTCAGCTACACCAGGACCATAGAACTCGACAAATTTTCC
AACTACCCC
>lucilia_CL1959Contig1
AAGTGGGTTTCAATTTTACGCCATTGGCATCAGAGCCCGCCTTATTCTTCTCCGCCAAGA
GACGTTCATTTTTGCGTCTCTCAAAGGTTAAAGATTGGCGACATTCTTCCAATTGTTTAG
TCAGTTCTTCACAACGTGCCTCCAAAGTCTCGATATTGTGACCAAGCGTTTTTATATGCT
TTTTATCGGCAGTATTTTCAACGAGCAAACGATGATTGGCACGCTCCAAATCTTGTATAC
CGACTTCCAATTGTTCATAGACCTTTAAACGAGAATCGTTTACTTCCCGCAACGCCGTAG
TATGCTTTTTCAAATACACAATTTCCTGTTCTTGTTCCTCAACAGTATGTTTGTGCTCTT
TTAAAAGAGTTTCCAATTCTTTGTTGCGTTCCAGTAAAGTTTTTCCCAATTCAGCAGCCA
ATTGAAGATCTGTTTTCGACCATTGATCATAGTCTTGTTGTTGAAATAAAATATTCCAAT
CAAATTGTAGATCATTGTAGGAAGCCATGGTGGATGTTGTAGTTGATCGTAGTGATAGTT
GGTGGTGTTTGTAGTACCACAAACTATTACAACAAAATTCATACAGTTGATCTGACGCAG
CACGATAATGTTTTTTGTTTTTAAACAAGAAGATTTCAAATTGTTTTTATTATTGTTGTT
TTTGCTGATTTTAGGAATAGAGAGTGCGATTTGTATTGTAGTTGTTGTTTTTGGTTGGTA
TTATAGGAAAATGGTTTTTTGATTTGTAAAATAATAAGTAAGATTTTCATTTCACTTTTG
CTTTTTTTGTTTGGTTTCTTTATTTTATATTGTGCAAAATTTTAATTTTAAAAGTACATG
ATGTTGCTTTTTTTTGGTAATTCTCAACTGATTTTTTTTAATAATTTTTGTTATTATTTT
TACGAAAAAGTGATGGTGATGATGATGACGTTTAGTTGGTGGTGGTCATTCGCATTAAGA
TTTACATTCGCATAAAATCAATTGGCAGCTGGTCATTTGCTGAATTTGTTGCACAAGTGA
AATCTGACAATGTGTTTTGGTTGGTGGATCGACAGTGAAGAGAAGATTTTAGCGTATTTG
CAATTGTATTTACTATTTGCTTTACAAGACAATTTTGAATTGTAAATTAAGCAATTATTG
ATTGGGGATTGAAGGCATTTACATACATACGTGTACAATCGCGTCTTCTCCTCTCAAATC
TGCTGCACATGCAAACCACTACTTCTATCATCCATCATCCGGGGTCATAACCAAGTAAGT
ATTTGATATAAAACTGTGCTTTTCTTTTGGTCTCACTCAATGATGATATTTATAAAAT
>lucilia_CL1214Contig1
TTTTTTTTTTTTTTTAATATTTTAAAAACATTTTATTTACTTATTCGGTTAATTTAAATG
AAAAATACAAAATAAATAACTGACAAAAACAATACGAATTTATGTAGCGATGATGATCTT
CAATAATATTTAATGATGATAGTTGTAGGAAGGAGCTGAATATGAGGTGTAATGAGAAGG
AGTATCATAATGAGCTACCTCAGCAGATTTAACATAAGTCGGAGCTACATAAGATGTGTA
ATGATCTGGAGCTGCATAATGAGCTACTGGAGCAACTGTTTTAACAACAGTTGGTGCTGA
GTAGTGAGCAACTGGAGTAACGGTCTTAACAATAGTAGGAGCAGTATAATGAGCTACTGG
AGCAATGGATTTAACAACAGTGGGAACAGACTTTACTAAAGGTTCACGATTAACAACAGC
ATTAAAACCATTATGATCATCAGCGGTGTATTGTACGGTACGTTTGTAACCATCAGCATC
AATTAATGAATATTCACCACGTACTACATCACCATCACGTTCTTCAACTTGGCTTTTGGA
ATCACCAGTCAATTTGTCTTCAACGCCGTAAGAGTATTTGTATTGTGGATGAGGATCGTA
TTCTTCAGATTTTACAACAACTTTTTGCGCAACAGCTAATGGGGCAGCATGTACAGCAAC
TGGAGCAGCATGATAAACTTGAGTGGCTGGAACATAACCTGCGCTAGCCACAGCAACAAA
GGCAAGTGCGAAAACAAATTTGAAAGCCATGTTTATTAAAATAATCCGGTTGATTGCTCT
TGTTGGTTCTTTTCAGAAGTGTACACAAGATGTGAATCCCCCCCCCCCCC
>lucilia_CL293Contig1
CGTTCACAACGTTGCTATATACTTGTTAATTACTGTTAATTTTTTTAATTTAAACCAAAA
AACCAACTCCCTCCAAAAAAAACCAAACAAAATGAGCTCAGCTGAATACTATCCATTCAA
GTGCACTCCCACTGTCTACCCTGCTGATCCCTTTGATCCCGTCGAAGATGCCAGCATTTT
GCGTAAAGCCATGAAAGGCTTTGGCACCGACGAAAAGGCCATAATTGAGATTTTGGCCCG
TCGCGGCATTGTTCAACGTTTGGAAATTGCCGAAGCCTATAAGACCTCTTTCGGTAAAGA
TTTAATCTCCGATTTGAAATCCGAATTGGGTGGTAAATTCGAAGATGTTATCATTGCTCT
CATGACTCCCCTGCCACAATTCTATGCCCAAGAATTACACGATGCTGTTGCCGGTTTGGG
TACCGATGAAGAAGCCATCATTGAAATTCTCTGCACCCTATCGAACTTTGGCATTAAGAC
CATTGCCCAGTTCTATGAACAAAGCTTTGGCAAATCTCTAGAATCAGATTTGAAGGGTGA
TACCTCGGGACATTTCAAGCGTTTGTGTGTGTCTTTGGTGCAAGGCAATCGTGATGAAAA
TCAAGGTGTCGATGAAGCTGCTGCTGTGGCTGATGCCCAAGCCCTATACGAAG
>lucilia_CL293Contig2
GATTTTTTATCTTTTTTCTTATTAAGTTTTTGTTCTTTTTTTTAGTATCCAACAATCGCC
AATAGGGCACGCTTGTAATCGCCAGAAGTATCGCCCTTAATCCAGGATTCCAAACTCTTG
CCATATTTATTTTGGAATGCTTCTTTAATATCGCCCAAATCGATTTCCGAACGGCTGACA
ATGATACGAATTAAAGTCTTATCCTTAGTGCCCAAACCGTGCATAGAATCATACAAACGT
TCGGCAAAATAGTCAACTTTTGACTTGCAGCACTTGACAATGGCTAAGAAGCCCTTCTCA
ACTGCGCCGCTGAATTCACGTTTGATGGCTTTTTCGATATCATGGCCAGCCAAGTTTTCG
TATTCCAAAAAGATTTGGCGTAATTGTTGGTAGGAGCGGGTAACTAAAATGGAATTGAAT
ACTGATTCTTCGGTGCCCCATTGACCTTCACCGGCTTCGTATAGGGCTTGGGCATCAGCC
ACAGCAGCAGCTTCATCGACACCTTGATTTTCATCACGATTGCCTTGCACCAAAGACACA
CACAAACGCTTGAAATGTCCCGAGGTATCACCCTTCAAGTCTGATTCTAGAGATTTGCCA
AAGCTTTGTTCATAGAACTGGGCAATGGTCTTAATACCAAAGTTCGATAGAGTGCAGAGA
ATTTCAATGATGGCTTCTTCATCGGTACCCAAACCGGCTACAGCATCGTGTAATTCTTGG
GCATAGAATTGTGGCAGGGGAGTCATGAGAGCAATGATAACATCTTCGAATTTACCACCC
AATTCGGATTTCAAATCGGAGATTAAATCTTTACCGAAAGAGGTCTTGAAGGCTTCGGCA
ATTTCCAAACGTTGAACAATGCCGCGACGAGCCAAAATTTCAATAATGGCCTTTTCGTCG
GTGCCAAAGCCCTTCATGGCTTTACGCAAAATGCTGGCATCTTCGACGGGATCAAAGGGA
TCAGCAGGGTAGACAGTGGGAGTGCACTTGAATGGATAGTATTCAGCTGAGCTCATTTTG
TTTGGTTTTTTTGGAGAGAGTTGGTTTTTTGGTTTAAATTAAAAAAATTAACAGTAATTA
ACAAGTATATAGCAACGTTGTGAACGCGTTGAAATTTGTTATAAGACTCCCCCCCCCCC
>lucilia_CL1675Contig1
GGCCGGGGGCAGATGAAAATTTTCATGTGAAGATCTTCGTTCAACGTTAAAATACTATTA
AAATATTAAATAATTCATAAATGGCGTATGAAAAATACTTAATAAAGTCGAACTATTAAT
TGTGAATAGTGAAAAATTAAAAATACTTGAGTTAACACGTATAAAAACTGTTTTTTTTTT
CCAAAAGCAGCTAAGAGGAAAATTGGAATTAATTATAACAGGGCACCGGTGAGGTGTGCT
CACGCAGAAGAAAAACTTTGAAAGAAAAAAAAATTGGCTAGCGTGTGTATGTGTTAAAAA
CTATTGTAAAAAAAAAGGAGGGAAGTGAAAAAAATTGTTAGATACTTTCATGTTCATTGG
GCTACAATTTGGTTTT
>lucilia_CL744Contig1
GGGGTTCAGCACTAAGTCTTTTTGTCTTTATGGCAAATGTGAGATGCAGTGTATGGAATG
TCAAATTTCTAGTATGAGAAATTAACGATTTAAGTCCTTCTTAAATGAGGCCATTTACCC
AAAGAGGGTGCCAGGCCCGTATAACGTTAATGATTACTAGATGGCATTTCCAAAGAGTCG
TGTTGCTTGATAGTGCAGCACTAAGTGGGTGGTTCGGTTACTCTCAGTTGAAATGGTTGG
CCACGTTCCATTAATTGCGGCAAAATATACTTTGATATAAATATCATCATATATATACTA
AGAATATTTCTTCCACAAAAAAAAAAAAAA
>lucilia_CL1391Contig1
GAAAAGCGTAAGCATCATTAAAGAATTTTTTACGATTATTTCATGTAAAAAAATACAATA
AACATTAAGTTAACATAAATTTGTTATTAAATTGTAAACTAATATTTATACACATATACA
GTTAAGCTTTTTATTTAAAACAAAACATACGGTCCCATTGCTTTTTGTTTCCAAACATCT
CTATATACCTACAAAAAAAATATATACCACCTGAACACCTTACCACCACCTATCCAACTT
ATCAATACTTAATAAATAAAATCAAACCAAACACTATTAATCTAGTTTATTTTCCACCTG
TTCTGTTTACTATCTGAGTGCACTTTATTTAGTAATTTCCTTTATTTGCTTAAAATTTTG
ATCCCCATTCCTATTTTTTTAATAAATTCCTTGTAAAACAATAACGGTTTTGGTTTAAAT
AAGTTTATAATACAAATAACTACAAAATGTCAGATATTTTTAATAATTTTGATAGTAACG
GTGCTGGTGGTGACGATTCTCAAGATATAATTATGGCATCACCTTCTCAAAGTAGTCCAA
TGGCCAACAACAATTCTAATTCAACTGGAACAAGTGGAGGAGCAGCTGGTGGTGGTGGTG
GTACGAATGCCA
>lucilia_CL2487Contig1
CTGAGTTGGGGAACAACTCTCGCGTCATCGCGATTATTTCTTAAACGCGTTCAGGCTTGT
GTTTGTTGCCTGGCTTTCGACAGTTTTGCGTCTCGCTCGCACTGGTGTAATGTATTACTT
CATATAACTGTTCAAAGTTATGTGTTGTCTACATTAACCTCGTGCTTTCGTTTTACCTCA
AGTGAGGTTATGTTTTATTGGTGGAGACCATTAAATACTCAAACGTTTATACCCTGGTGG
AGACCATTAAAACTCAGCTGTTTAAACCCTGGTGGAGACCATTAAACCTCAACTGTTTAT
ACCCTGGTGGAGACCATTAAAACTCTTGAAATTTACTGACTTATGGCTTAGAGTTACTTG
ATGTTCCGGACTCAAAAACTGGTAAGGCTTATATTTGTATTAGTCAAGATACGGCCAAAT
CACTGCTACTGTATGATGAAGAACAACAACGCCATTTAACTTTATTATTTGTTATACTTT
CGTATTTATTTATGCGTGGTTCCGATACTCCAAATAAAACGAAAACAAGTGAAGAGGATT
TGTTACATTTCCTTAATGGTTTACGTATTAAATTGGATGAATACCATCCATATTTTGGCC
AAAATTTAAAAAAGCTTATAATGGAAAC
>lucilia_CL460Contig1
CGAGCAAAAGGCAGGAAAAAATTTTGCACGATTCAGGAGGGACTACAAGAAATCCTGAAA
TAATTGTACACAATGGCAGCCTTAATCAGGAATTTTGGTTTAAAATTGGTTACACAAGTC
ACTGCTAAAAATGGTTTGACAGCTGCTGCTGCTTCTAATGTTGGGGCAATGCGTTTAGCC
AGTTCTGCTGCTGATAGCCAAAAGACAGACAAACCTACTATTCGTAAACCCAATGAGGCT
TCTCGTGCCAGTCTTTCGGATTTCGGTCGTTATGTGGCCGAATGTATGCCCAAGTATGTA
CAAAAAGTACAATTGACCGCTGGTGATGAATTAGAAGTGCTTATCGCTCCTGAAGGTGTT
GTGCCTGTATTGCAATTCCTTAAGGATCATCATCAGGCTCAATTCAGTAATTTGGTCGAT
ATTGCCGGTATGGATGTGCCATCACGTAAATATCGTTTCGAGGTTATCTATAACATTCTT
TCGTTGCGTTACAATTCTCGCATTCGTGTCAAAACCTACACCGATGAATTGACTCCCTTG
GACTCTTGCAATGAGGTCTATAAGGCTGCCAACTGGTATGAACGTGAAATCTATGATATG
TATGGTGTGTTCTTTGCCAATCATCCCGATTTACGTCGTATTCTTACCGATTATGGTTTC
GAGGGTCATCCTCAACGTCGTGATTTTCCTTTGTCCGGTTATGTTGAATTACGTTATGAT
GATGAGAAAAAACGTGTCGTCTGTGAACCTTTGGAATTGGCTCAAGAATTTAGAAAATTC
GATTTGTCTGCCCCCTGGGAACAATTCCCCAATTTCCGTAATGCTAATCCTCCCGCAGAA
ATTGTTGAAGGCGAAAAGAAAAAGTAAACAAGTGTTTTACATAAACAAATATTCTGCTAA
TTCAAAAACAATATTAGTTGAAATGTTGAAAATATATTATAAATAAATGGCTGAAAGTGA
ATAATGTCGGCCACAATTAACAAAAAAAAAAAAAA
>lucilia_CL1842Contig1
GGGGACAATTGCGAGATTTGTTAAAGAAGACATTCCATTATTAAATTAGTTGAATTAATT
TTTAAAACTTAAGAAAAATAAACGAAATAACAAATATGTCTTCGCAACCTTTAGTGATGC
GTATAATGGCTTTGTCCATTAATACCGCTAAACGTGCCGGCTCAATTATAAGGGATGTCA
TGCAAAAGGGTAATTTGGGCATAGTTGAAAAGGGAAAAGATGACTTGCAAACTGAAGCTG
ATCGCTCGGCACAACGTTGTATTATCGCCTCACTAAGTCAACAATTTCCAGCAATAAAAA
TAATTGGAGAAGAAGGTGGTTCCGATTTAAATGTTTGCAAAGATTGGTTGGTTTCTGAGT
ACGATCAAGAAGTACTTAGGCTCAACTGTCCCGAACAATTTCGTGATGTTACTGACGATG
ATTTTGTCGTATGGGTTGATCCCCTCGATGGTACATCTGAGTATACGCAAGGATTCTTAG
ACCATGTCACTGTTTTAATTGGAATTTCCATTAAAAACTCTGCTGTTGGAGGTATAATAC
ATCAACCATACTATAAAAACCCTAATGGTGAATTAGGACGTACTATTTGGGGCTTAAAGG
GTCTAGGTA
>lucilia_CL911Contig1
ATCAACATTACCCACATACACTGAACGGGTATCGATTTCTTGTTTCTCCTCCAACGACAA
GGGAACTGTAGCTAAGCCCGTTGTCGAACCGGCCATTTGTTTATCCACTTCCGACTGCAT
TTGTTTAATTTTTTCAGCTTCTTCTTCCATTTCTTTGACGCGAGCTTTTATAGCTTCCAA
TTCGGGATCAATCTGCATATTGTTATCCTCCTCATTTATTAGTTCTGTTTCATTTTCACC
ATTAGCCTCATCCAAATTCTCCAAGAGTTGATCTTCATTCAACGATAAATCTTCATCGGC
CATTTTTGTTTGTGTATAATTTAATATCTTTGTACAAAAATTATTAAAAGTCTATTTTTT
TATTTTTCAAAGCGTCCTTTTGTGTATTTTTTTTTTAATGACGTTGTACTTTTTTCCTCT
GTTTCTGTGTATTTTTCAGTGCTCTTTAATTTATTTTTTCTTCGCCGTTCTCGCTGCTGT
CAGTTTATGAGAAAACCAAAAAAAAAATATGTACCCAATTCGCCCAAAATGGTGGTATTG
TGTGGTCTTGTTGTTGTTGTTGGTGGTGGCAAAATCAAAAATATTTTCTATTTACTTGCA
ATCACAAAAAAGAGCAAAAAATCCGCGTTTTCA
>lucilia_CL911Contig2
GGGGGGTCTGTGTGCGTTGTGAAAACGCGGATTTTTTGCTCTTTTTTTGTGATTGCAAGT
AAATAGAAAATATTTTTGATTTTGCCACCACCAACAACAACAACAAGACCACACAATACC
ACCATTTTGGGCGAATTGGGTACATATTTTTTTTTTGGTTTTCTCATAAACTGACAGCAG
CGAGAACGGCGAAGAAAAAATAAATTAAAGAGCACTGAAAAATACACAGAAACGGAGGAA
AAAAGTACAACGTCATTTAAAAAAAAAAAAAATACACAAAAGGACGCTTTGAAAAATAAA
AAAATAGACTTTTAATAATTTTTGTACAAAGATATTAAATTATACACAAACAAAAATGGC
CGATGAAGATTTATCGTTGAATGAAGATCAACTCTTGGAGAATTTGGATGAGGCTAATGG
TGAAAATGAAACAGAACTAATAAATGAGGAGGATAACAATATGCAGATTGATCCCGAATT
GGAAGCTATAAAAGCTCGCGTTAAAGAAATGGAAGAAAAAGCTGAAAAAATTAAACAAAT
GCAGTCGGAAGTGGATAAACAAATGGCCGGTTCGACAACGGGCTTACCTACAGTTCCCTT
GT
>lucilia_CL177Contig1
TTTACAACCACTCGCAGTCTTGTAACATTCACTGGTAAAATTTGTATTTTTACTTAATAC
ATTTTTTACATTTGGTCCTTCGAACCGGATCAGTGCCGTGGCCAGGTTCACTGTTCGTGA
AAAAAGCGTCAATCTCGGCTTTGACAGAGATTGAATTAGCAAAAGCTAATTATAAATTTA
ATATATATGAAAAGTATATTAAAAAATAAATAAAAAGTATATAGAAAAGAATTATACAAT
ATGTCGACAACAATAAAAGAAGACCTAGAAACTAGGCTACGAAAGTACATGGAATCCATG
ATAATCTCCATTGAAGAAACGATGAGAGATGAGTTAAAAAGAGCTCTAAGAGAGCCTGAA
AATGCTCAAAAAGAGCAAGAAGCTTCAAGAGAGCTAGAGAATGCTCCAAAGAAGGACAAG
GCGCCAAAGAAGGTTCCACGAGAACCAGTAAAAACTCCACGAGAATTTAAGGTGACTCCA
CGAGAGTCAGAAAATGCTCCAAGAGAGCAAAAAATCTCTGTAAAAAAAGAGATAATGAAA
GCTCCACGAGAGCTGGAAATGGCATCTATGCCAGAACAGGGTTCAAGAAACCAGGAAAAA
ACTCCACGTGAGTTAAAAAGTGCTCCAAAAGAGCATAATGAAGACTGTTGCGATGAAAAG
AAGGAGGTAACGGAAAATTATGATGATCAAACGGTGGTTGCCGTTGAAGAAGATTATCTG
TATGAGGAAGATACTGATCCTAAACAACAAATTGAAGATTATACACAGAACACAGAAGTG
TTTAAAAAGATAACATTTAATCTATGCATTTGTTGCTATCGTGGTGAACACGAATTGGAA
AAATGCCCAAAATTTGCTTCTCTTTCACATGAGAACAAATTTTGGGAGATTGAAAAGAAA
ATGGGAAGATCAAGAGAAGGTA
>lucilia_CL177Contig2
CTTTCATATCTATTTGTAACCTTTTGTTAAGGTGTACAAATTTCTCCTCATATGAAAGAG
ATGCATATTTTTTGCATTTTTCTAGCTCATGTCCATTTTTATAACAACATAGACATATAA
GAAAATTTATTTTCTTTACATCTAGTTGCTCTATGGGAGCAGTTTGTAATTCTGGTAGAG
TTTTTTCTAGCTCTCTTGGAGCTCTTTGCTCTTTTTGAGCATTTTCAGGCTCTCTTGGAG
CTCTTTTTAACTCACGTGGAGTTTCTTCTAGCTCTCTTATAGCTCTTTTTAACTCTCGTG
GAGTTTCTTCTAGCTCTCTTGGAGCTCGTCGCTCTTCCTTCAGAGATTTGTACAGATGTT
GTTTTTGAGCCATCTTTTTTTATTTTATTTATTTTTTAATATACTTTTTATATGTATATA
AGATTTATAATTAGCTATTGCTAATTCAATCTCTGTCGAAGCCGAGATTGACGCTTTTTT
TTACGAACAGTGAACTTGATCACGGCACTGATCGGGTTCGAAGGACCAAATGTAAAAATT
TGTATTAAATAAAAATACAAATTTACCGGTGAATGTTACAAGACTGCGAGTGGTTGTAAA
GCACTCTTACGAATCTTGAATAACACTAAATTTATTTTTAAAACTAAAAACTTAAGAACT
ATTAAACAAAATCTTAAAACTTAGAACTAAGGTAAGACCTCATGCACTCTTTTTATGCAT
TCAATCTTATCAATTTCATATTCCCATCTAAGGGTGGGTTTTCAAGTGCGCTAGTGATAA
GAATATGATCTATTTCTAATTATATCTCATAATGTCTATGCGTTACATAAACAAGAGAAT
TAATGTGTATCTTAGTGCTGCCATTCTTATCATTACTAAAGGTTGTCATAAAAAACTAAG
CGATAAAAATTTATTTGTAACTCAAGTGAACTAATCGGATAGTTTTTATGACCAAACCCA
TGCATCAAAATAAGATTTAAAACTATGTTCAAATATGTTTGAACACTCTGCCAGGGGTAA
TACTAAATATATGCATAATTATTTTGTCTAAATATGTATATAGTAATTTATGAATACTTA
TGTATAATAAACCGGTACAGAATCATTGGCATGACTTCCTCTTCCTATACTTGTAGCAGT
AGTAGCCAGGAACCCACAGCCACAGCTTAGCTCTCTTCTCCCGGCTCGCTTTTTTCAATT
CTAAATCTCCATCAATATACTCTTTTTCATCGGCTGGATTATTATCTTTGTTT
>lucilia_CL177Contig3
GCTCTATGTGCAATGTTTGAGATTAACATTACACTTGAGTTCCACAGAACCAAATTAAAG
TTTGAAAAATCTGTCGAGCAAATATATGAGACAATCAATACAATTCAACACTCTAAAGAA
ACAGCGGATGTTGCTGCTCAAATTTCCCTGGAAAGTCCTCACTATGGAGGATTTTATGAT
GGTGATCTAAAAGTATCGGAAGATAAAGAAGTAATTGACAACAAAGACTACTCAACCGAA
GAAAGGCAATATATTGCAGTTCCAGAAAAAGAAGCCGATAATAAAGGAGTTTCTGGTGCT
ATTAATGCTATTGTTGGTAAAAAAGGTAATTTCAAGAAACAACTCAATAAATATGCCACT
GAAGATGAATATACCGCTGAAGGTGCTAATAATGCTGATGAAGAAATTACAAATGAAGTT
GAACTTGATGATGGAACCAATAAACAAGTAAAATCTTTTAATAATGATGATGTAGAATCT
GATGTTGAAGATGATGAAATAATATTGGATATAGATGGGTTCCTTGATGCTAAAGGAAAA
AACGCAACTCCAATACATCATTCTGGAGCAAATATGGACTTAGATAAACCGAGCCAGGAG
AAGAGGGCTAAATTATGGTCGTGGGTTCCTGGCTACTACTGCTACAAATATAGGAAGAGG
AAGCCATGCCAATGATTCTGTTCCGGTTTATTATACATAAGTATTCATAAATTAAGATAT
ACATATTTAGAAAAAATAATTATACATATATTAATATTTCCCCTGGCAGAATGTTCAAAC
ATATGTATTTGAACATGATTTAAATGCTTATTTTTATGCGCAGGTTAAGTCATAATATCT
ATTCGATTAGTTGACTCGTATTAGGAAAATATGTTTGCAATAAAAACGCACAAACAAAAA
TACCAACATCTGCATTAATGATGTTGGTATTTTCCTCATTCCTAAGTATTTAGTTTAAAT
TTTAGTTTAAGAATGTATGAAGTGTGCATTGGGTAAAATATATAAGAAACCCTTATCAGT
TCACACTTATCATACATATGTATATAAATAATGAGTTTGTTATGATAAGACATACGCATG
TGCGTTGAGTTTACACATGTGTAAAACAACCCTTATTTCTCGCACATGTGTTTTAAAACA
TGTATTCTAGGTTAGTTTTAAGATTTTTGTTCTTAGTTATTAAGTTCTTAGTTTTATAAA
TAAATTTAGTGTTCAACGAGAATCGGACGAGTGCCTTACAACCACTCGCGGTCTCTAAAC
ATTCGACAGTAAAATTTGTATTTTTATTTAATACAAATTTTTACATTTGGTCCTTCGAAC
CCGATCAGTGCCGTGATCAAGTTCACTGTTCGTAAAAAAAAGCGTCAATCTCGGCTTCGA
CAGAGATTGAATTAGCAATAGCTAATTATAAATCTTATATACATATAAAAAGTATATTAA
AAAATAAATAAAATAAAAAGAGATGGCTCAAAAACAACATCTGTACAAATCTCTGAAGGA
AGAGCGACGAGCTCCAAGAGAGCTAGAAGAAACTCCACGAGAGTTAAAAAGAGCTCCAAG
AGAGCTAGAAAAAACTCCACGTGAGTTAAAAAGAGCTCCAAGAGAGCCTGAAAATGCTCA
AAAAGAGCAAAGAGCTCCAAGAGAGCTAGAAAAAACTCTACCAGAGTTAAAAACTGCTCC
CATAGAGCAACTAGATGTAAAGAAAATAAATTTTCTTATATGTCTATGTTGTTATAAAAA
TGGACATGAGCTAGAAAAATGCAAAAAATATGCATCTCTTTCATATGAGGAGAAATTTGT
ACACCTTAACAAAAGGTTACAAATAGATATGAGAGGGATAAACTACTGCGATTCAGTAAT
ATTACTGGAAAGAAAATTGGTACGTTGTAC
>lucilia_CL1559Contig1
AAAAAAAAACTAAATGCCAAACAAATGCAATTAATTGAATATCATGTTACACATCTCATT
ATTCTCTTGATTTAAAGCTAAAGTACGGCCTGGGAAGTTATATGAGTATTTTGACAAAAC
TTTTTTGCTAAATCTGTGGTCGGCTTGTAAGGTAACCAATTGAGTGTTGAAGTGTTTTAA
CTGCATTTCAGGTCTTTGCAATTGCATGCACAATTTTATACCAGAATAGAAATCAATATC
AGCTTGAAGGCTGATTTTGGGCTCATAGGTCAAAAGAAACTCATTACTTACTTGGGCATA
AGTAAAGCCAGCTTTCATTATGCCATGTACGGCAGCAGCAGAATTTTGTTGGATTTCGGT
ATTGGCATTACGATTCCATATACTAAAATCTACTTTGCCATTCAAATCCACCGATTTAGA
ACCAATTACTCTCGTGTAGACAGTGGCTCCGGATGACAATATTATATAGTGTTCATGATC
TTGAGCTAAAGTGGTGGCTTGGAAGGCTGGTGTAGGATCTGAGGCCGTGCCACTCCATAC
ATGACCCATCAATTCAGATTGGCCGGTGAAAAATATCAAAGGTCTCAAGAGAACCCCTTG
TACAGCAATTTCCATACCAGCAGTAGCAGGACTATCATCGACTTCTTCGTCATCATCATT
TGTATCCTCATCACTATCTCCTACAAACGATGTTAAACCACTAGTATAGATGCCCAGCTT
GAAGGTGCTAGTTTCTTCTCTGCCAGCAGATAATATCAATTCAACCGAACCTCGTTTCAA
AACGCCTTGATAAATTTCTTGAGTACTGAGTAGACTTTCATTGAAAGCAGGAGCCCAAGA
TAATTCTCTAGATAAAACTGTAGTAAGACCCTTTTGACCAATTATGTGATAATTATTAAT
GTGAGGTCGCTCGTGCAAACCAGTCTCGAGCAGAGCCCTAAAGCGTGGACATTTATCCGA
CAACATTTTCAGCTTTTGTATAACATACGTTTTAATTTCGAAATGACGATCATTCGAGGC
CAAATAATCCAATAAATGTCCCAATTGTTCGGGTGTTGGTTTCATGTCCAAGAGTATATC
CAAAGCCAAAGTGAGAGCAGAGGAATCGTATTTCTTTGGTATTTGATAGAAGATAAGAGT
AAAAGCTTGACCCC
>lucilia_CL628Contig1
AATACTCTGTGCATTGAAGGACTGTTAAAAAGTCTGCGTTAAAAATTTGTTTGAAAAAAA
CAAAAGCGATATAGTATAAATAACTTATTTATTTCTTTAACAAAAGAAAATAATAAAATA
AAAGCGCAAAAAGTTATCTAAAGTGATATAGAGAAAAAGTCTAAAAAAACTACTTTACAA
TAGTACCAAGCGAAATAAAAACCAAGCAAAACAACAAGATGTCTGAAGCTTATTTCGATG
CTTATGATCATTACAACTATGACCAGGACAAATATGTCTTTTCGGCACATAGTGGCAAAT
ATCGTTCCAAAAAGGAGGTTAATGAACACAGTAATCATTTCGATCCTAGTGGACATTCCA
GAAAACTTTTAACCAAATTCATGAATACCAATAATAATAGAAAACTTGCCTGTGCTGGAC
ACAAAAATTGATGCGACATCGTCACAAAAGAAAGCAAACACTGAGATATTGAGGAAAGAA
GTAAAAGAAGAAATAAAAAAGTACATAAAAACAAAAGGAAGTTGAAGAAATAAATTGAAA
GTAAATAAAAAGGAAGCAAAAAAGGAATACTACGTGTATACCAAAACAAAAAGTAACAGG
AAAAAAAAAAAAAA
>lucilia_CL1275Contig1
CTTAAATATAGAGGAATTAGCCGTTGTAAAGGTTAAGAGTGAAAATGACTTGAATGATAA
CACTGTTGATGAGGTGCCTGCAGTCGCTGAGGTAAATGTAAATGCTTTAGTAGCTGATGA
AGTGACTTCGATAGATTGGGAGCATTGTTTTATAAATGATAGTGCAGCAGATGACACAGA
CGAGGAAGATTACGAACTCAAGGAATCAGAAGATGACGATAAACTTAATATATTACTAAA
AACAAGAGCCTCACGCAAAGGTCCAACAAAAACTAAAACTGTTACAAAATTTAGAAAAAA
GTATACAAAATCTAAAAAGGAAAAGAAAGTAAAAGTTGTAAAGATCACCAATTCAAATGT
CTCGGAAGCTATGAAGAAAAATGATGAATTTCTGGCAGACAATAATTTTGTATTGTCCTG
TAGTATTTGCAGTGCGTCTCTGGGTACATTTTACAAGCTTAAGAATCACTTTCGCAAGGA
ACATGACATTTTGGGTTATGCCATGTGTTGTAATAAGAAATTCTATAAGCGTGGCGTCTT
AGTTGATCACATAAATGTCCATAAAAACCCCAATTATTTTAAATGCCTGCAATGTGATAA
AGCGCTATCAACTCGTCGTAGTTATGAAAAACACATGGAAACTCATCAATTGTACGAAAG
TCAGCAAAACTTATTTACT
>lucilia_CL2370Contig1
AAAAAACAGCAGATAATAATCTAAACGTCTGACTAACATTAGAGCTAGAACAACAACAAT
CACAAATACTAAAACGTTATTATTACCTTCATCCCTCCTACAACTTACAGCTTATATTAA
AACAACTTATCGTCATATGCTGGATTTCTGGTTGAGTTGTATAAAAAATTAGTAAGAGTG
ACCGCCGACAAAAGAGGAAAAAAGGGGGCAGAGTTTTGTAAACAAAACAAACTACCAAAA
CAATAAACTTAAAAGTTATAATATTTTATTAGTATTATAACAATATGTTTGCAAATTTTA
AAAACCGTTTAGCTTCTGTTATAGCTCCCGATATACCAGCTTTACCCTCTAGCCATGATC
ATCATATACCGCGTGGCTCCTCGCACTATCATCAGCGCATGTTGCAGCAACAACAGCTAC
AAGATAAATTCGCCTATGCCCGTCCTCCTTTCTTACAGTTGTTGACACCTGATGAACTCA
AAGCTTCTGCCGATCATAATGTCCGGCCCATTATAGTACCCCGAGACATTGGCCTGCTGC
CCTGGGGTACTGGCTATGCTGAGTGTGTTAATTCGGGCAAATCGGAATGGAATGAAGACC
AGGGTGCCTTTTGCCGACAAGTTCTATCAGACCCTACACACCAATATCCTGATCT
>lucilia_CL344Contig1
AGCGGTAATACCGACGGCGGCGGCCTTCTTAGAGATGCCCATTTCATTGTTCTGTTCATC
CAAAAGGGTAACACCGTTCTTTAATTCTTGCATACGCATCATGGGTACATTGATGCAATT
AGCAGCGGCCACAGCAGCCAAAGGTACCAAACGACCGATCAAGGGGTTCAAGTTCTTAAC
TATTCTGTTCAATGATAAAGCTGTGGTCAAGGCACCACCAGTAGCCAAAACGTATGAAGT
CAACAATTGTTCTTTAGAGAGGGGTGTAGAACCGGAACGATTTGTATAGTTGACCACGGC
ATTAAATGTTTGATTTACCCACTGCCAGAATATAACAGCCGGTGTAGTTTTGTAGAATGA
AAGCATGCATCCAGTAATCAAAGTATTCATGGGCACCTGGGCGGACATACGACCAATGAT
CAACGACTTCTCGCCAGTCTCGGGATGAAAGGCTGAATCATACAAATACTTGGCACGCCA
CAACTCATCGACATTCTTAACATCTGGTACTGGTCTGCCGGCACGATAATCATTAACAAT
TCTCTTTGCCTTTTCCAAATCGGAATTCGAGGCCAATAAATTTAAAGGATTAGTCAAGAG
GAAGAAATGTTTGGCACGATTCATATAAGTACTTTGATCATATTTAGGCTGATCGATATC
AACTTTGGGCAATGTTGTCATGTTGTTAAAGTTTTATGTGGATCTGGAGTGCACTTAATC
TTTTTTATAATTTTTGCACGCGCCGTTAGATTTCACGTACTTTTCTGTATCTTTATTTAT
TTGCTATTGAGTTTCGACCGGTTTGGCAGTAGAGTGAAAACTC
>lucilia_CL1726Contig1
GATAGTTTAGTATCGCTGCAGGTGTGTGATTCGATTCAGCAAGTGAAGCAAAAACCTTAT
GCGTTTTAATGTGATTTATTAATGTCGATTGTTGTCGAAAGTCCTTAGAACATATATTGC
ATTTAAATGGTTTCTCGCCAGTGTGAATCTTGACATGATTGGTAAGAGTTGATATCTGAC
GAAAGGCTTTGTCGCAATGTTTACACTTGTAGGGCCTTTCGTCGGTGTGTATCTTCATGT
GATTTCGCAGTGTGGTCAACTGGCGAAATTTGTTTTTACAAATGTGGCACTGTTTCTTTT
TGCGTGGATCGTCGATTATCGGTTCAACAATCTCTTCGGGCATTTCGATTTTTGTCACTG
GCATCGGAGTGATGGGTGCAGGATTATTGTTAAGCGATGAGGAAGCTGCCGCCGTTGTTG
AAATGTCCAGTAAATGAACCAATGGGTGTTGAGGATGTAGCATGGCTTGATGTGTGGGAT
GTTGTATGGCTTGTACCGCTGTTAATTGATGCAGCGTAAATGGTGCTTGCTGCAGGCCAG
CTGCAGATATTGTTGTTTGCTGTTGACCAGAGGACGTGGTCACGCCGTGCGAAGTCGTAA
TTTGTGCCGGTGCATAGTGTTGATAGTTGACCATGGCGGCCGCACTTACAGCTGTAGCAT
GATTGAGATGCATCTTGCATGAGGTAATTTGCGATTCGTCGCTCCCTCTTGTATTCGAGT
CTGGTACAAATTAACGCAATACGGTCCTAATTGGACGGTTCGAATTAAGAAAAACCCTTT
TCACTTTTCAACTGACTGACTGGCTGTATGTCTTGTTTTCGTTATTATTACTGCCACTGT
GGCAACGTGTGTGCTTGTTTTTCTTCTTCCAATAGAGAGTTTCGTTTTGTCTGTGATTTC
ACGTTTTTTTCTTTTGCTTACATTTCACTTGATTTTTAACATGTTTTCACTTTATTCACA
ACTTTAACGGCACTTATTATCGAAAATCAATAAATTTACTCGGTTTTTATGCATTTATTT
GTAAATTTTCATTAAATAATTTTCTTTTCTCAAGGATTTTAGTTGGTTA
>lucilia_CL2087Contig1
GGATGCACCATGCCGCCCTGGTTACTAAGAACTGTATATGAACCTACTAATGTGTTGTCT
GCTATTGTTTGACGGAAAACTTCAACATTCAAAACGTCTCCGATAATTTCTTCCGTTTCT
TTGTCAAGATCTGGATGAACCAAAGCAACGTAGTCATTGCAGGCAATGACATTGCCTAGT
GCAGATAAGCGTTCTTCAACACGTTGAATTTTAACAGCGTCTGGTAAACTGTTGCGCAAA
TGTTGTAATTCAACGTCTGTAGTAGAACTTGGAACCAATAGGCCATTACGATTTCCAACT
GTAAGTCTACCAATTATTCTGCATCCGCCAACACTAGCATGCACAACCGGAATTGTTTCA
GCCAATTCTGCTTCATATACGCTATAAAACGTTTCGGAACCTCCAATTGCAACAAGGCAG
TAAGAATTTGTTAATTTGCTGAAGACGCCAATATCGTCATTATTTTCAAACTGAACACGC
AAAGCCATTCTAATTATATATATTTATATATTTTTTTTCGTATTAACACAAGAGCTTTGT
CGTTAAAATTTACTTTTCAATTAATTTCAAATCAAAATTTTACTAATTTATATACACAAA
ATACAAAAATTTGTTTCACTTCACGTGGTGATAATTACGAGGGAATGAACGATTGGTGAA
ATATATTATATATACAATATCACAAAAGTACGCAAAAATACGATGTTAATTTACTCTGCA
ATACTAATCTAATACCCCC
>lucilia_CL1442Contig1
TTTTTTTTTTTTTTTTTTGTTGTTATTGCTAAAGTTGAATTTGGATCTATTGTATTCGTA
CTACCATCATCGCCTTTTACAATGGATATTTTTAACTCGGAATAATTGCTATTATTATCC
ATTGGAGTCTCACGCTTACCTATATTCTTACTTAGAGTGTTTCCACTATCGCGAGAAGGT
TCAGAAGTCATTGTACAGCTGTCACTTTCAGCAATGTCTGAGCAATATGATGGACGGCGT
GAAATCACTGGTTTCTGTTGAAGCTGTTGTTGTTGTGCATTCCAATTGCCAGACGAATTA
CCTGCTGTTTCACCTAGTCCCACTATCTTGACATTTCGCAGTTTTCTGTTTTCCATTTCA
GCATAGAGTTCTTTAGTAGTTTTGACTTTTTTACCACCTACACTTATTGATGATATCAGC
ATTTGTGATGACAAACTAGTTTCCTTTGCAATAACGGAGTCAACTCCTTTAGAGCCCTTT
TTACGACCTCTTTTCTTTGGTTGTTTTACAGCTTGTTGTGACGAAAAGTCCATTGTTGTC
AAATCTATAGATTGCTGTTGCTGCGATGGTGTAATAGTTGATGAGCCTACACCAGCAAAT
AAGTTATCCGTCGAAGAGTTTCCTTTGTTAGACATATTCGACATCGACTTATCATTAATA
TCAGGCTTCACTAGTATATCTTCCATATTATGTTTGCTATTACTTGCTTCTGTTTTGATA
GCATTTACAACATTAAATTGTGAATTTCGACTATTTGATGAACTGTCATTTGA
>lucilia_CL511Contig1
TCTGTTCGGGAGGTTTTATTGTTTCGTTTCTATTTCTCTTTATCTTGAAGAAATGTAAAT
TGAATTGAGTTGTTGGAGAAATATGTATATATATCTCAGAGCTAGAAACAGTTTTTTTTT
GTTGTTTTGTGTTTTAATTATTTAAAAGTTAGTTATAATTTGTTTAAAATCTAAATTGTT
GTTTATCATAATGGTTGCTGCTTTATGAAGGATTGAATGATTTTTGTTAAATATTTGTTT
AATCTTCATCATCTTCTGATTCAGCTTCTTGCAACCAAGTCAACCAGTTATTAACCTGGA
ATAAAGCGGTACCCTTGCCAGGATACTTGTCAGATATTTCCTCTTTCCAATGTATGAATG
TGTCTTCGTATATAACTTCAGCTTCGTACAAATATTTGAACCAACGACAAAGCATACCTT
TAGGGAAATTCTCATTAACGCAAAATACTTGTAGAGCATAAATGGCAATCAATTGCAATT
CGATGCTGTGACCCAAGAAGGATTTTAATATTTGACAGTATTTGTGTAATAAGCTTTCTT
CCTTCTGTATGGTGGCTTTGTCGGGACAATTTTTGACATCTGTTCCTTCGGGGAAGCTGG
TTTGAGATGTAACATATTTGACTACGACTGTCATGAGGGCATTAATAAAACCTTCTTCCT
TATAATATTTGGCATCGACATTGGCCTTGATCCATTTGTAGAAATTGGTAGGATCAGGAT
CGGTTGTTAATTGTTTGCTCATTTCAGCCTGAACTTTAAGCAACGGATAGAGGAATGTCA
ATGAACGATCGTCGAGAATTTCTGCCAAGCGAGTTTTATTGCGATCTACTTCAGGTAAAC
AGTTCATCAAATCAACTTTGCTGGCTCGGAACATTTCCTCTAGTTGGTCTTTGCCTATGG
CCTTGTGCAACTGTTGAAGCACCAGTAAAAATAATGGATAATGCTGACCGTTGTCTGTGT
AGTTGGCAATATCATTAAGTTTTAATAGGCATGCCTCTCCCACAGTGGCCTTAGCCAATA
AATTGGCGACAAATGTTGTTATGCGGGGATTAAGCGCTTCACGTTCATTCATTTTCTTGA
CCACCTGCTTAAAGACTTCGAGCAGAAGATTGGGTTTAAGATTAGCCTGTTTCTTGAGAG
TTTGCAAGAACTTGAGAACGCGATCCAAGTATTGTTCATCAGCCTTTTCCAAAACATCTA
ACACGGTACAGATACATACGTCTTTCATGCATTTCTCTGGTACTTTCAACTCCAAGAAAC
CTTCAACTACTTCGGACAATTGCTTATCGGCGGTAGTTGTTTCGTTTTCATCATTTTCAG
AACTTTCATTGATTTCGTCTTTTGTTTCAGTGTAGAAGAATTTCTCCTTAATGTAGGAGG
CAGTTTTCTTAAGCACCTCTTCTTTGTTGAAGGCCTTTTCCTTTTTCTGTGGTTTTGCAG
ATCCGTTAGCACCGGGAACCCC
>lucilia_CL1159Contig1
GTGGCCCATTGCCACAAAGACCACAGAAAAATCAAGGTGGTGGCAACAAGAATTTCAATA
AGCCTCAAATGGATGGTGGTCCAGCTGAAAAAAAGCCACGTTTCAATCAAGGCGGTGGCA
ATAATAATAACAATAATAATCAGAACAACAGAGGAGGATTTGGAAACAAAGGTTTTGGTA
ATAATAGAAATAATAACAATAATCGTAATCGTGGTGGCGGAAATAATAGAGGAAATTTCC
AGAATCAGCAGCAAAACCAGCAGCAACAACCACAAACACAAAATCAACAACCCTCTGCTC
AACAGCCTGCGTCAGATGTTAAACCTGAAAATGCTGCTAAAACTGAACCCAAAGCTAATG
AAGAGACCAAAAATGCACCACCAAATAACCAACAACCACAACAACAACAGCAACCACAAC
AAAATCAGCAAAATCATAACAATAACATGAATAAACAAGGTGGTGGAAACAATAATATGG
GAGGAGGAGGAGGCGGCAATCGCGACCGTGGTCAAAAGCGCGATCGTCACTTTGATGGCC
CACGTGGAGGCGGTGGTGGTCGTGATGGTCCCAGAGGCGCAATGGGTGGTGGAGATGGTG
GCAACCGTGGCGGCCCAGGTCGTAATGATGAGTTCTTTATAGGCCAACGTTTGCGTGCCA
TAGCCGGCCCAACTCATGAACTACCACCAATTGAGAACACAGAGGAAACAAAATTCTCTG
GTCGAAATCGTCTCTACGTTGGTAATTTAACAAACGATGTCACCGAAGAAGATTTGCGTG
AGCTTTTCAAACCTTTCGGTGAAATTGGTGAGGTTTTTAGCAATCCTGAAAAGAACTTTG
CTTTCTTAAAAATGGATTTCCATGCCAATGCTGAGCGTGCAAAACGTGAGTTAGACGGTA
CTTTACGCAAGGGTCGTATGTTGCGTGTACGTTATGCACCAAATTCTACAGTTTTACGCG
TTAGCAATCTTACACCATTTGTATCTAATG
>lucilia_CL37Contig1
TTTTTTTTTTTTTTTCTTTTTTTTTTTTTTTTTTTTTTTTTTTTTTTTTTTTTTTTTTTT
TTTTTTTTTTTTTTTTTTTTTTTTTTTTGTTGTAATTCATTTATCATCTTTATTTTAACA
TAAAAACTTAATTCTTATCAACCGTACTGATGGCATAAAACACCAGTAAACAAAGATGTT
ATTATTGTTGTTGTTAATCTTTGATATCAAATCAATTGATATTTTTATAAAATTACTTAG
CAATCTATTTATCCTTGGAATCACCCTTGCCACCACGAATTCTACCAGTACGACGGGCAG
CAATAAGACCGACCTTACGACCAGCAGAGGTACCACGCTTAACTGTGGAAGCCTTACCAA
TATGTTGATGGTTACCACCACCGTGAGGATGTTCAACGGGGTTCATAGCAACACCACGTA
CCTTAGGCCAGCTGTTACGCTTAACCTTGTATTTGTGGTAGGCACGACCGGCCTTCAAGA
TGGGTTTGTCGATACGACCACCACCAGCTACGATACCGACCATAGCACGGTTAGCGGAGG
GGACAACTTTCTTGGCGCCAGAGGGCAACTTGACACGAGTCTTCTTGGTGTCGGGGTTGT
GGGCAATGACGGTAGCGTAGTTACCAGAGGTACGAGCCAAACGGCCACGATCACCGGTCT
TCTCTTCCAAGTTGCAGATGATGGTACCTTCAGGCATTTGAGATACGGGCATAACATTAC
CGATTTGGAGGGTAGCTTTACGGCCGCAGTAGACGAATTGACCGGTGTGCATACCTTCGG
GGGCAATGAAGAGTTCCTTGCGGATCTTGTAACGGTAAGGGTCACGGAAGTGGACTACAG
CCAAGGGAGCACCACGGCCGGGATCGTGGATGATTTCCTTGACAACACCGCGAATGTAGC
CATTACGTTCAGCGAAATCCAAAGATCTCAATTTAGCAGCGCCTTTACGGTGATGTACGT
GGGCCTTGAAGACGGACCCAGCACCTTTACGTTGTGCACGAATAACACGACCCATTGTGT
GGCTTTAGTTTTCAAAAAGCCTGCTAAAAAAGAAAAAAAAGCATGTCGGCCGCCTGGCCC
TAGAATCCC
>lucilia_CL972Contig1
GGGGATAGTCATTGTGATTCCGAGAAAAAGAAAAACATTTTTGTATATTGTGCAAAAAAT
TATTAATTGTTAGGAAGTATTTAAATCATTAAGCCTAAAAATGCCCGATTACTTAGGAGA
CGATCAACGTAAAGTTAAACACGAGGAAAAGGAAGAAAAAGAAATCAAATCATTAGATGA
AGGCGATATTGAACTATTGAAAACCTATGGCCAGAGTCAGTATCACAAAGCCATTAAAAT
CATTGAGGAAGACATACAGAAAGCTGTGAAGCAGGTGAATGAATTGACAGGCATCAAGGA
AAGTGATACAGGTCTAGCACCACCAGCTCTCTGGGATTTGGCCGCCGATAAGCAAATATT
GCAAAATGAACAGCCGCTTCAGGTGGCCAGATGCACTAAAATCATTAATGCCGACTCCGA
TGATCCCAAGTATATTATCAATGTTAAACAATTTGCCAAATTTGTGGTAGATTTGGCCGA
TTCAGTTGCTCCAACAGATATTGAAGAGGGTATGCGTGTAGGCGTGGATCGCAACAAATA
TCAAATTCATATACCCTTGCCACCTAAGATTGATCCCACAGTAACAATGATGCAGGTGGA
AGAAAAACCAGATGTAACCTATAGTGATGTGGGTGGTTGTAAGGAACAAATTGAGAAATT
GCGTGAAGTTGT
>lucilia_CL228Contig1
CGAGGGAAAAGAAACATCATTGCACAGCGGACAAAAAGGATTTGGGAGTGATTTTTTTAC
CATCCATCACTCGAACTTTAAGAACGGAGTAGTTGAAAGAGTCCCCAAATAAAAAAACCT
AACATCCAAACACCAAGAAAAACAGAAAAAAATACTTAAATAAAGAAGCTAACAAAAAAT
CGGTGAAAAAGGAACTTGTTTAAAAGTTAAGAAGTGTAAAAAGGAGAAGAAAAAGTTTGA
AAGACGATTTTTGTCAGCTTTTTTGAATTGAAGAATTTGTAGTAAAACCAACAAAAGCAA
GTAAAAATGGAAGACTCCAAGCTCCAAGAGCAGCAGCAGCAACAACAACAACAACCCCAA
GACTCCCCACAAGGTGATGCTGCTCAACAAAAGCAGCCACCGCCTGCTAAAGAAGTTATT
GCTACTAAAGTAACCGGTACCGTTAAATGGTTCAACGTTAAGAGTGGTTATGGTTTTATT
AACCGTGACGACACTAAAGAAGATGTATTCGTCCACCAGAGTGCTATTGTCAAAAATAAT
CCCAAAAAGGCAGTACGTTCGGTGGGAGACGGTGAAGTAGTAGAATTCGATGTTGTCATT
GGCGAAAAGGGCAATGAGGCGGCCAATGTTACTGGTCCATCTGGAGAGCCAGTACGTGGT
AGTCAATTTGCTGCCGATAGACGTCG
>lucilia_CL228Contig2
GGGGGGGGGGGGGGACTTTAGTAAGATCTGGAAAAGAAACATCATTGCACAGCGGACAAA
AAGGATTTGGGAGTGATTTTTTTACCATCCATCACTCGAACTTTAAGAACGGAGTAGTTG
AAAGAGTCCCCAAATAAAAAAAACCTAACATCCAAACACCAAGAAAAACAGAAAAATACT
TAAATAAAGAAGCTAACAAAAAATCGGTGAAAAAAGGAACTTGTTTAAAAGTTAAGAAGT
GTAAAAAGGAGAAGAAAAAGTTTGCAAGACGATTTTTGTCAGCTTTTTTGAATTAAAGAA
TTTGTAGTAAAACCAACAAAAGCAAGTAAAAATGGAAGACTCCAAGCTCCAAGAGCAGCA
GCAACAACAACAACAACCCCAAGACTCCCCACAAGGTGATGCTGCTCAACAAAAGCAGCC
ACCGCCTGCTAAAGAAGTTATTGCTACTAAAGTAACCGGTACCGTTAAATGGTTCAACGT
TAAGAGTGGTTATGGTTTTATTAACCGTGACGACACTAAAGAAGATGTATTCGTCCACCA
GAGTGCTATTGTCAAAAATAATCCCAAAAAGGCAGTACGTTCGGTGGGAGACGGTGAAGT
AGTAGAATTCGATGTTGTCATTGGCGAAAAGGGCAATGAGGCGGCCAATGTTACTGGTCC
ATCTGGAGAGCCAGTACGTGGTAGTCAATTTGCTGCCGATAGACGTCGTAATCTTCCCTG
GATGAGAAGAAACCGTCGCAAGCAAGGTGGAGGCGGTGGTGGCAACAACAACAACAACAA
CAGCTACAAGAGGGTCAGGGACAAGCTCAGCAAGGCGGTGACCACCAAGGAGGTCACGAT
GGTGATCAACAAAACCAACCGCAAAGACAGCAACGTAATTTCAGACGTGGCGGCGGCGGT
GGTGGTATGAGAGGAGGTCGCGGCCGACGCTTTAGAAACTACTATCCCCGCAACCAGCCC
AGACGCCAAGGTGGCGTTGATGGAGGTATGGGCGGCGATGGTGGCCATGATCAGAACGCT
GACTCTAATCAAAGGGGCGGCGATGGTCAAGGTGGCCCAGCCATGCGTCGCGGTGGTCCA
CCCAGACGTTTCTTCCGTCGCAATTTCAATAATCGCGGTGGCGGCGGTCCCCGTGGACCA
CCACGTAATGACGGTAATGGACAACAAGGTCCTCCACGTAACAATCGTCCAAGACGTAAT
ACCAACAATAGAAAACCCAACAACAATGCTGGAGGACAAAATCAACAACAGCAACAGAAT
GTTGGCCAAGAAGTTAAAAATACCACTACAGAAAGCAGCGCTTAAAAGCTGAAACCTGCA
GCAACAGCAGCTAAACACCACCCCCCCAGTTGTGGTAAACAGGTAATAACATTTAGTGGT
GGTACAGACAACAACAACAACAGCTACCAATAACATAACAACATGTAAAAATTAAAACAA
AACATAAGCCAACAACAATTTTATATTAATTTTTTTTCGTAAAAAAACATCTTTTTTAAA
AATTACCTTTAATTGTTTATT
>lucilia_CL689Contig1
TTTTTTTTTTTTTTTATACATAAAATGAAATCACAATTTATTTTACATAATTTTTTTACG
TTACAAACCAAATAGGAATAATTTACAAATGCATCAAAAATATAAGAATTTTTATAGAAT
TACAAAAAAATTAAATTAAAAAAAAACATAAACACAATTAAAAATCGATTATTACGATTT
ATATTTTAATTTAAAAATGGCCTTCTTTAGTGTTGTAGTAGACTTTGCCAGTATTATCGA
TGACACCAGTAGTTTGCACAACATGACCAGTAGTGGCAGGAACACCGCCGAAACGGCTAG
AAAAATCTACTTCAGGGGCATGAGCGTTCAAAGTTTGTGAAGTGAAGTGTGTAACGCCAT
CAACACCAGTGACCGATGAAGAGGATGAAGACACTGAGGTGACTTGTCTACGTAAACGTC
TTAAGTAATGAGCAGTATGAGGATTAACGGCATGTAAATTCGATTTGTGGCCATTAGAGT
CGAGTGTATAGAAAGCCTTGGGTATGAAATGACCGGCATCAGAGTCGGCTAAAACAACAG
CCAAAAGAGCGGCCAAAAACAAGGTGCATACAGCGAATTTCATTTTTAATTAAATTTTTT
ATTGTAAAACACTAGCTATCGACTAACGTTAACTCCCCC
>lucilia_CL1326Contig1
GGGGGTTATTGTGTTGACTTTGCAAAGTACTGCTGCATCATATTTTGATTTATTTCTGTT
TGTTCAACAAAACAACGAAGTTCTATTGTTAATTACACTATTTTCGGCTGGCTGCTTACT
GACTTGGATTAATAATCAACTAGTTGTTAAATTTAAAAGTTCTTTGTTAAAATAATACAG
TTAGAAAAACAAAATGCGTAAGCATTTTCTTTTGATATTATGTGTGGCATTCCTGACAAT
AGGTCAGGTGATTGCAAATCTTGATGCCGAACATGACCTACTCTCGGATGAGTTCATAGA
GATTGTGCGTAGTAAAGCAAAAACATGGACAGCTGGCAGAAATTTTGCCAAGTCAGTGCC
TAGGAGCCATATTCATCGTTTAATGGGTGTACATCCCGATGCTCATAAGTTCGCTTTGCC
CGAAAAACGTTTAGTATTGGGAGATTATGTGGGATTAGCTGATGGTGATATACCAGATGA
GTTCGATGCCAGAAATGCTTGGCCAAATTGTCCCACTATTAAGGAGATTAGAGATCAAGG
ATCATGTGGTTCCTGTTGGGCTTTTGGTGCTGTTGAAGCTATGTCTGATCGAGTTTGCAT
ACATTCCAATGCATCGACACATTTCCATTTCTCTGCCGACGATTTGGTCTCATGTTGCCA
CACTTGTGGTTTCGGTTGTAATGGTGGCTTCCCCGGTGCCGCCTGGGCCTACTGGACACG
TAAAGGTATTGTAAGTGGTGGTCCTTATGGTAGCAATCAAGGTTGTCGTCCCTATGAAAT
TTCTCCTTGTGAACATCACGTGAATGGCACTCGTCCACCCTGTGATGGTGAACATGGCAA
GACACCACGTTGTCAACATCAATGTCAGAAATCCTATAACGTCGACTATAGTAAAGATAA
ACATTTTGGCTCTAAATCTTATTCGGTTCGTCGCAATGTTCGTGATATTCAAGAGGAAAT
TATGACCAATGGTCCTGTCGAGGGTGCCTTTACTGTTTATGAAGATTTAATTCTCTACAA
GGATGGCGTTTATCAGCATGTTCATGGTCGGGAATTGGGCGGCCACGCTATTCGTATGTT
AGGTTGGGGCGTGGAGAATAACACTCCCTACTGGTTGATTGCCAATTCCTGGAATACCGA
TTGGGGCAACAATGGTTACTTTAAGATTTTACGTGGTGAGGATCATTGCGGCATTGAAAG
TTCTATTTCGGCTGGTTTACCTAAACT
>lucilia_CL2421Contig1
CGAGCTAAAATTTATGTGTGTAGGTTTCAGATTCTTTTATTTTCACAATTTATTAAAAAG
AAACCAAATAAAAATAAATCACACACATATATAAATCTTAAAATCAAACACAATTACAAC
AAGAATGATCAACTAATGCTGATATAAACAATTAATAATTGATATTTAAACTTATTTTAG
GTGAGCTAAACCCCAAGACGTATTTAAAATAATTATATTATACATAAATGCCTAGTAGAT
TAACAGTTTTGCTGCTTGATTAACAAAATAAAAAAAAAACTAATTCACTGACAAACTAAC
TAACTAACTTACTGCCTGACTTATGATGTATTTGACTGATAAACAAAATAACATTGCTGT
TGCTTTTTACATATGTATACCCGCCAACCGTTATAAACTACTTTTATTCTTACTATCTCG
CTATCGTTTTACATTTATTTTTCTTACTTTGCTAGAAAGCCCCTCATCTTTCTTGCACTT
AAACACAACTAACAAATTTATCCTTCATTCACGTTAAGAAAAAATAAAAATATAGTTAAA
TAGTAAATAACAA
>lucilia_CL1787Contig1
AACGGTAGGTGGTGATTTCTTCCAATTCAGCAGACCACATAGGTAAATTACATAAATAGC
GAGCCAAAGCCAAAGAAGCAGCCGAAATCATTGAAGGATGAAAACGCAAATAGGGATCAG
CTTCCAACAAAGACAATTCAGCAATGTACAAAGTCAAAAACTTGACTTTATCGGGTATAT
CAGTTAACACGGAATAGGTATTAATGAAAACATAGGCTGTGGGAGTGCACAAGTCAAAAG
CTAAAATTTTCAAAATAATCTGTTCCATGCGTAAAACTTGAGCTTTGTTATAGGTGTCAT
CGGTAATGAAAACAAATTCAGCTACATCTGGTGGATAGATTTCTTCGTATTTTGATGCAA
TATACATGGCAGCCGTTCCAACCAATTGTAATTTATTGCGTACCACGGACATATGACTAA
GGAAACGATCAATATACGATACTGATAGATATAAAGTTTCAGTATCCAAATTATATTCTT
CAGATACCTCTACTAGCCAATCGACAAGTATGGTGCGCATTGAGTAATTGATATCAGTTT
GACGGCGCATATAGTGTGGCTTGGGACGATGTTTTTTCTCACTTTCACGGAAATATTCCA
AAATGGAACGTTGCTCG
>lucilia_CL1042Contig1
CGACGACATCAGTCTCTCCGAAGATGAGGGAGACGATGATAAAAAGAAATCAGATAGTGG
TTCGGAAAAGGGTTCAACAAAATCACGTTCCAAATCAAGATCTAGATCACGTTCAAGGTC
GTCTTCACGAGCCTCGGCTAGATCACGTTCGAGATCAAGGACTCGTTCACGTTCTCGCTC
AAGATCTAGATCACGTTCGGCAGAGAGAGTAGAACAACCCAGGGAAGACGAACCAGAACC
GGTGCTCGAAACCCGCATAGATGTGGAAATACCACGTATTGTCACCGATTTGGGTAGAGA
AATACATTTCGTCAAGTTGCCCAATTTCTTGTCTGTTGACACTCGCCCCTTTGACCCCGA
AACCTATGAAGATGAAATAGATGAGGAGGAAACCATGGATGAAGAAGGTAGACAACGTGT
CAAATTGAAAGTCAGTAATACTTTGCGTTGGCGTGAGTATATGAACAATAATGGTGACAT
GGTTAAGGAGTCAAATGCCCGCTTTGTACGCTGGTCCGATGGCAGCATGTCTTTGCATTT
GGGTAATGAAATATTCGATGTTTTCAAGTAACCCCTACATGGTGATCACAATCACATGTT
TATACGTCAAGGTACCGGTCTACAGGGTCAAGCTGTTTTCCGTACAAAACTCACCTTCCG
TCCTCATTCAACGGAATCCTTTACACACAAGAAGATGACCATGTCTTTGGCTGATCGTTC
GACCAAGGTATCGGGTATTAAGATTCTCACCCAAGTGGGCAAAGATCCCAATGTGGATCG
TCGTTATAATCTTAAAAAGGAGGAGGAGAAGCTAAGGCAAGCTATGCGCGATCAGCACAA
GCCTCAGCCTAAAAAGAAAAAGAGAGATGATGCTCGTGGAGGAGCTCATGGAGCCTATCA
TCACGATGAGGGTAGTGATGATGAAAATGCCATTTCTTTGAGTGCAATTAAGAATAAGTA
CAAAAAAGGCTCAACTGGTCCTGCGGGAGGAGATCAAAAAGCTTCGGCTATTTACTCCTC
AGACGAAGATGATGGTTCCGATTTTGAGGGTAGACGCAGCAAGAAACATGTGGATAAAAC
TAAAGTGGTTAAGGCTTTGCGCGATTCTGATTCTGAGTCGGATGTGGAACGCGGCACAGA
CAAGGGCTCCCACAGTGAACATAGCGACAGT
>lucilia_CL856Contig1
TCAAAACGAAAAGTTATTTCAAATTTGAAGCGGTGTTTTGAATTGGCTTCAAATCAAAAA
GTGTTGTTATAAAAAAAATAAATAAATAAATCTAAAAAATATATACATACATATAAAAAA
AAAACCAAAAGATAACATTTAACAAATAATTAAGTACATTTTCGCAATTGTACATAGTTT
ATACATACACACACATACAATTTTATTTTTTGGAGAGGACCGACCGGTTTAACGGAGCTC
AAACAAGTGCTTATATCATCGTCAACAACAGCAGTAAACTGAAGGCGAATTTTTAAACTG
CAACTACAACAAAACGCACTTTTTAAACTCAACAACGAAAAAACCATGAAATTATTTCTA
ACTGGTTTCCTGTGCACGGTGCTGGTGGCTTTTGGTAAAGCCCAAGATAATGGTTGCTTT
TCGGCCAACGATGTGGGTGCCATGCCCAAGAATATACGATCTGAGTTATATCGTGGTCAA
CAGGAGTTTACTTTGGCCATGCTAGAGGCCATACAAAAAGCCACACCCAATGAAAATGTG
TTCTTCTCTCCCTACTCCACTTTCCATGCTTTACTTTTGGCCTATTTTGGTGCCAATGGC
AATACGGAAAAGGAAT
>lucilia_CL111Contig1
GGACATCCAACGGGTACACATCTCGGTGGTGGTTGAAAACACACAACTAACTTAATTCTT
ACTACAACACTGTTTTACTACCTAAAGACAAGCGACAACAACGACGAGCATTAATTCCGT
TCGTTTCGTTCATTCATCTAAACATAAAATTATAGATTGTTGTTGTTTTTACATGAAAAT
ACAATAACAAACGCATTACAAAAAAATAAACACAAACGACAAACTAAAAACAAATACTCG
TCGTTCGTACATCCGACAGATTGCAAAATATCAAGAGTAGTAGAAAAAGAAAATTTTAGT
ACATTCATCACATCTAGTTACTCATTCAGTACGAGATACAACTGCCTGTGTCTGCTGCTT
AGTTCTACTACCTACTGTAGCAGATTATATTGTGTACTGTAGTATTTATTATACTTACAA
CTAACTCACTAACTAACTGATAGATAGATAGACAAGCGCGGCTAACAACGTGTTGTCAGA
GGGATAGAGAGAGAGGCAAGAAACTGCTACACAGTTACAGATACTCACTCACAGATACTC
GTCCTCACAAACATACACACACACTCTCACTCAATAATATCACAATAATAAACGAAAAAA
AGTATTTTAAAACTTAAATACACACCGCTAACGTAAAAATTAAACAGTGTGTCTGTGTTG
CTCGTTGAATACGGTTCTCGTGCGAAAAAAGTTGTTATTTTCAAAAAGAAAATTTAAAAA
TATTTATTTAAAGAAAAATAATTGTAAAATTTTATAAAAAAAGAAAATTACAATTTATTA
AGTGGAATTTAACAAAATAAATACATACACCTCTCTATATAACAGCCAAAGTTATATAAT
TTAAAACAATAAAAAGAAATTAAATAAAATTTATTTAATTTTTTGTAAATTATAAACCTA
TATATCTACACACATACAAATATAATGTCTGCCGCCACAGAACAACAAAATAACGGTGAT
GTCGCTGTTGAGAAAGTTGCCGCCGATGCTGTTAAGGATGATTTAAAATCACAGAAAGCT
GCCGTAGAGGATAGCAAACCTGCGGCGGCCGACAATGGAACAGCGTCAAAGGACGAGGTC
CATGATGAAGATGCCGCACCCGCTAAAGAACAAGTCAAAGGAACAAAACGGCCGGCTGAA
GCTAAAAATTCAGAATCAAAGAAAGCCAAGAAAGAAAAAGCCCCTGATGCTGACTCAGAC
GATGAGGAAGTCATCGATGAGGAAGGCAATGAGGGCGATAGTGATATTGAAAGTGACGAA
TATGATATTCCCTATGATGGCGAAGAAGATGATATAGAATGTGAAGATGATGATGATGAA
AATGATGATGGTTCGGGTTCCGACGATCAGGCGTAATGATAATATATTAGTCAAAACCTC
TTAAATTAATATTAATTGAAAC
>lucilia_CL111Contig2
TGTTTAATTTTTACGTTAGCGGTGTGTATTTAAGTTTTAAAATACTTTTTTTCGTTTATT
ATTGTGATATTATTGAGTGAGAGTGTGTGTATGTTTGTGAGGACGAGTATCTGTGAGTGA
GTATCTGTAACTGTGTAGCAGTTTCTTGCCTCTCTCTCTATCCCTCTGACAACACGTTGT
TAGCCGCGCTTGTCTATCTATCTATCAGTTAGTTAGTGAGTTAGTTGTAAGTATAATAAA
TACTACAGTACACAATATTATCTGCTACAGTAGGTAGTAGAACTAAGCAGCAGACACAGG
CAGTTGTATCTCGTACTGAATGAGTAACTAGATGTGATGAATGTACTAAAATTTTATTTT
TCTACTACTCTTGATATTTTGCAATCTGTCGGATGTACGAACGACGAGTATTTGTTTTTA
GTTTGTCGTTTTGTTTTTATTTTTTTTGTAATGTGTTTGTTATTGTATTTTCATGTAAAA
ACAACAACAATCTATAATTTTCTGTTCAGATGAATGAACGAAACGAACGGAATGAATGCT
CGTCGTTGTTGTCGCTTGTCTTTAGGTAGTAAAACAGTGTTGTAGTAAGAATTAAGTTAG
TTGTGTGTTTTCAACCACCACCGAGATGTGTACCCGTTGGATGTCCGTACTCGACTCCCC
>lucilia_CL111Contig3
GGGGAAACAGTGTGTCTGTGTTGCTCGTTGAATACGGTTCTCGTGCGAAAAAAGTTGTTA
TTTTCAAAAAGAAAATTTAAAAATATTTATTTAAAGAAAAATAATTGTAAAATTTTATTA
AAATTACAATTTATTAAGTGGAATTTAACAAAATAAATACATACACCTCTCTATATAACA
GCCAAAGTTATATAATTTAAAACAATAAAGAGAAATTAAATAAAATTTATTTAATTTTTT
GTAAATTATAAACCTATATATCTACACACATACAAATATAATGTCTGCCGCCACAGAACA
ACAAAATAACGGTGATGTCGCTGTTGAGAAAGTTGCCGCCGATGCTGTTAAGGATGATTT
AAAATCACAGAAAGCTGCCGTAGAGGATAGCAAACCAGCGGCGGCCGACAATGGAACAGC
GTCAAAGGACGAGGTCCATGATGAAGATGCCGCACCCGCTAAAGAACAAGTCAAAGGAAC
AAAACGGCCGGCTGAAGCTAAAAATTCAGAATCAAAGAAGGCCAAGAAAGAAAAAGCCCC
TGATGCTGACTCAGACGATGAGGAAGTCATCGATGAGGAAGGCAATGAGGGCGATAGTGA
TATTGAAAGTGACGAATATGATATTCCCTACGATGGCGAAGAAGATGATATAGAATGTGA
AGATGATGATGATGAAAATGATGATGGTTCGGGTTCCGACGATCAGGCGTAATGATAATA
TATTAGTCAAAACCTCTTAAATTAATAATTAATTGAAACAAAATAATGCAAAAAAAATTA
AAATATACAAAAACTCTAAATTTATACTTATAAATTTTTTTATGTTAAGAAATATTTTTT
TTATTTCTTATTTTAATTTTAATTGTATGAGTGTGTAATTCTATATAATTTTTTTTAAGA
AAGGAAAGTTTTCATTTGACAAGATAAATTTTCTTTTTTCGCTCTATATCTTTAAGTCGT
CTTTTTTTATATATGTTATTTAAAAAAGTATATAATTTAAACACAAACAAAAAATTAAAG
AAAAAATACAAAAAGTAAACACAAAACCATTAATTAAGCATTAGACGTTATATATGTAGC
TATACAAAAAGAAAAAAACATAAAACAAACAATAATACAAGCAAAAAGTATTTAAATAAA
ACATTAAAAAAAAAACACATTAATTATTTAAAAAAAAAAAAAA
>lucilia_CL572Contig1
GAGGAAGAAAAAAGAACACATTTTTTGATTCTTTTGAAGAATTATTACAAAAAATGGTTA
ACATGGACGAAAATGATATAGCGGATATAGAGGATTTAATATCACCAGAGGATATAAAAC
CGATAGAGCGTTATCAAAATAAAAGTAATGTCACTCTAAGAGCAAAGAAGCGGTTAAACA
CCAAAGTAGAAGATGTTATTACGCCAGAAAAAGTTATTCATGAAAGTGTAATACCTGGCA
CACAGAAGGTGTACGTAAAAACCTGGGGCTGTGCCCACAACAATTCAGATAGTGAATATA
TGGCAGGACAGTTGGCTGCGTATGGCTATCAGTTAACGGAAAGCAAAGATAATGCAGATT
TGTGGTTATTGAACAGTTGCACAGTAAAAAATCCATCCGAAGATACGTTTCGCAATGAAA
TTGAACATGGTATAGGTAATGGAAAACACGTGGTAGTGGCAGGATGTGTTCCGCAGGGTG
CTCCAAAGGCAGACTATTTGAAAGGCTTGTCTGTGATTGGAGTGCAGCAAATTGATCGTG
TTGTTGAGGTTGTAGAAGAGACGCTAAAAGGACACAGCGTACGATTGCTACAAAACAAAA
AAAGAAGATGGTCGTCGAGTGGCCGGAGCAAAACTGGCCTTACCGAAAGTAAGGAAAAAT
CCATTAATTGAAATTATACCCATAAATACTGGGTGCCTTAACCAGTGTACATATTGTAAA
ACAAAACACGCTAGAGGTGATTTGGCCAGCTATAGTCCAGAAGAAATCGTTGAAAGAGCC
AAACAAGCATTTGAAGAAGGTTGCTGTGAAATCTGGCTTACCTCAGAAGATACTGGGGCG
TACGGAAGAGATATTGGTTCATCATTACCAGAATTACTTTGGAAACTTGTTGAGGTAATA
CCGGAAAACTGTATGCTTCGGGTGGGAATGACAAACCCTCCATATATATTAGAACATTTG
GATGAAATATCAAAAGTACTCCAGCATCCAAGAGTATACTCATTTTTGCATGTACCAGTT
CAGAGTGGTAGTGATGCTGTATTGGGCGACATGAAGCGTGAGTAT
>lucilia_CL1954Contig1
CGAGGGGGAAAACGTTCCTGTGATCGAGGTCGTTAAGACCACCAAACCAATAACCGCTAA
TGCAGCCAGTTCATTGGCTCAGCAAAGGCGTTTACAACATATCAATTCGCATTCCCTCTA
TAGTGGACCACGCCCACAAAAACAACGTAATTATTTGCAAAAAACCCGCAACAACACCAA
CAATCGCTCCGGCAACGGTTTAAGTGTCTCAACATTAAGTCCATCGCGCACAGTCAACGA
TGGCCGCAATGGCAGCGGTCAAGAGGCGAAAGCTGATGGCGGCATCACCCGTTCGTTGTA
TGTGGTCACCGCTACAACGCCACAAAGTGACGACAAGCCACTGGCCATCAATACAGCTAA
CGGTTTAGAAGCGATCACCAAAATGGACGAATCATGCATGTCGGTGTATCATAGTATTAA
AACGGCTCAAGAGGCCGCCACTGAAAGTTTCATTAAGCTAGATATCGGTGTTAATGATAT
GGCTGAAAAGCAAAAGGCTAATGAGACCACTCCCAAGAAGAATCCTCAAGCGGTTCAGTC
ACGCTCTTCGGGTTCGGCTTATCGTTTGGATCGTCAAAGTGTGGCCCAATTGAAGCAAGA
ATTAATGGCTCGTAATGTGCAAAACATTCAAACTAAAAAGGAACGTAAGGACATTTGTCG
CACCG
>lucilia_CL98Contig1
GTCTCTTCAAAAAGGGCAAAATGTCGCTCGTTATCCCAGAAAAGTTCCAACACATTCTCC
GTATCATGAATACCAACATTGACGGTAAACGTAAAGTTGGTATCGCCATGACAGCCATTA
AGGGTGTAGGTCGCCGCTACTCCAACATTGTGTTGAAGAAGGCCGATATTGATTTGACCA
AGCGTGCTGGTGAATGTACCGATGAAGAGGTCGAGAAAATCGTCACCATCATCACCAACC
CCTTGCACTACAAAGTACCCAACTGGTTCTTGAATAGACAAAAGGATATCATTGATGGTA
AATACAATCAATTGACTTCCTCCAATTTGGATTCCAAATTGCGTGACGATTTGGAACGTT
TGAAAAAGATCCGCTCTCACCGTGGTCTTCGTCACTACTGGGGTCTCCGTGTTCGTGGTC
AACACACCAAGACTACCGGTCGTCGTGGTCGCACTGTCGGTGTATCCAAGAAGAAGTAAA
CTTTCAATGTTTCATCTCTTTCTACTGTGTTATGCCGAACTGCTGTTTTTTACTATAAAA
ATTGTTTTTTATATTTAAAAACAACGTTCCATCTGGAATTCAATTTGTGTTTGAATTCGT
GTGTGTATTTTGAAAAAAAGTGACATTTTTGTAAATTGAATAACTAAAATTACA
>lucilia_CL98Contig2
GGGGGCTTTTTCGGCTTGAAAACGGTCTCTTCAAAAAGGGCAAAATGTCGCTCGTTATCC
CAGAAAAGTTCCAACACATTCTCCGTATCATGAATACCAACATTGACGGTAAACGTAAAG
TTGGTATCGCCATGACAGCCATTAAGGGTGTAGGTCGCCGCTACTCCAACATTGTGTTGA
AGAAGGCCGATATTGATTTGACCAAGCGTGCTGGTGAATGTACCGATGAAGAGGTCGAGA
AAATCGTCACCATCATCACCAACCCCTTGCACTACAAAGTACCCAATTGGTTCTTGAATA
GACAAAAGGATATCATTGATGGTAAATACAATCAATTGACTTCCTCCAATTTGGATTCCA
AATTGCGTGACGATTTGGAACGTTTGAAGAAGATCCGCTCTCACCGTGGTCTTCGTCACT
ACTGGGGTCTCCGTGTTCGTGGTCAACACACCAAGACTACCGGTCGTCGTGGTCGCACTG
TCGGTGTATCCAAGAAGAAGTAAACTTTCAATGTTTCATCTCTTTCTACTGTGTTATGCC
GAACTGCTGTTTTTTACTATAAATTTTTTTATATTGAAAACAACGTTCCGTCTGGAATTC
AATTTGTGTTTGAATTCGTGTGTGTATTTTGAAAACAAAGTGACATTTTTGTAAATTGAA
TAACTAAAATTACAAAAAAAGAATGAATTAAATAATAATTTAATATACAAACAAAAAAAA
AAAAAA
>lucilia_CL2305Contig1
TGCTGCTGAACTGCTATTTAGTATTAGTGCAGACGGTGTAGATGAAGAAGAGGAGGCGAC
AGCGACCGCATTGTTAGCTGTATTGTTCGCTATACTAGTATTCGAGGAAATAGCAGACAT
TTCTTTTGTTTTACTTAAATTTTTTCTTAGAATTTAAAAGAGGTTTTCTTTAAAATTTAC
ACTTAAATTTAATAATTGACTTTGTTGCTTTAAAATGAAATAGAATTTTCTTGCCAATTT
TGTTTGGTTTCAATCTTGTTAGTTTTAGCTGGTGGTTTGTTGGTAGTAAAAACTCGTTCT
ATGTTTTTTTTAGACCTAATAAAATTTTTAGGGGTTATGTTCTTGCTGTTTTTTTTTTTG
CAGCTTTTACTTTCAGCCTTAATATAAATAAATAATGAATTATTGATTGTTCCCTTTTTG
TTCTATGACAATCAAATTGTTTTTGTTATTTTCCAATAATTTATCGTTGCCCAAGACAAT
GCGCTTGCTTTTTTTCTTTCTTCTGCTCAACAATTTACTTTTGTGTTTAATTGTATTTTT
TTGCTTGTTAAATTTAGTGTGTTGTGCGGGGTTGTGTTACTGGCTGCTGGTTGGCTGACT
GGGTAAAATTGTTTGTCTGCGCTGAGGCTGTCTTTTGTTGTTGCTGCAGTGACTAAACAC
GTTTCCCGTTATAAGCCAATTGTTTATTCTTTAATAATATTTGCAAATATTTTAGCAACT
TCTATAGTTGATCTTGACGATTACCACTTTAAATACCCAGCATTCTTTTAGATTTAATTT
AATAGCACTAGCTATTTTTTTTAATTAACAAATTTTGCAAAAGTTTTGCAAAGTGAACAC
ACAAA
>lucilia_CL289Contig1
GGGGCTTTCTTTTGCGGTCTTTCGATCCAAGATGACGAAAGGTACATCCAGCTTTGGTAA
ACGCCATAATAAGACGCACACTTTGTGCCGTCGTTGCGGTCGTTCTTCCTACCACATCCA
AAAGTCCACCTGCGCTCAATGCGGCTACCCAGCAGCTAAATTGCGTTCCTACAACTGGTC
CATCAAGGCCAAGAGGAGGAAGACCACTGGTACCGGCCGCATGCGTCACTTGAAGGTTGT
CAGACGCCGTTTCCGTAATGGTTTCCGCGAAGGCACCCAAGCTAAGCCCAAGAAGACCAC
CCAAGCTAAATAGATGCCGTGTATCTATAGTTAATTAGTGCAGGAGTTTGTCCTTCAAGG
GTATTTAGGAATGCCTTTGTCTCTTTTTTTGTTTATGACCACACACACACACTCTTATTT
TTGTATGTTTTATGATGTTTGAAAAGTTTGAAATAAACAAAACACAAGATTGTAATAAAA
AATTGCAAAGGTATATGAGCTAAAAAAAAAAAAAA
>lucilia_CL1670Contig1
CCTCATTAACTTCAATATGTTTTCATGAAGAAATCAATATAAATAGATTAATTTTCTATA
TAAACATAAACTGAAAATAACAAACATTACGAATCAAATAAGTCTGAATAGCAGTAGTAT
TTTCTCTTTTAATATATTGAACATTGTGCTGATACGAACACAAATTGAATTAAAATTTCA
GGGGTTTCAGAAACAACCTAAATTTTCAAATAAAAGTTTTAATACATTTTATGGAATTTT
ATTAGAAAATTAAGTGACTTTGCTAAATAGTTCTTTAGCTTAGAACAGTGATTGACAAAG
AGCTCTTTTGCTTTGTAGTTACACTCTCTATTCATAAATGATCAATGAAAAATACTTTTT
AGCGAGACAAAAAACCAAAATGGAAGTATTGGTCCTAATACTAATCCAGCAGTAATAGGG
TGGTCGATATATCTTTCTTTTTTTATTCAACTGAGACCCCTCTACAACTAGGGAAAACTA
ACCAATACCACAACTATAAAATAATTGCTTCTATGTGTAACCAAACTGAGTGCGAGTAGA
GTAAAACTAAAACAAATAATAAAATGACAAGAAAATACAATTTCCTCTAAGTGAACGAAG
AAGAAATGTAATTATATAAAAATGTTCACAACAATATAATACCCCAAGAAACAAAATATA
TATATATACATATAACATGGCCTTATGTTCTCCGTACAGG
>lucilia_CL2021Contig1
GTTTTGACTTTATGTTTATGNCTCTCATCATCATTAGCAGCATCGGTCGCAGCGCTGCAA
TGCATTTCGGCCACACGTTTATTATTGAGTCCTAAAAGCTTTTCCTGGCGCCTGGTCAAA
CGTCTTGAAGCCAAATTTGTGGTATATGTTTTCTTGGCCGTTGACTTAATGCTGCGTCGT
ATGGGTAGAGGCACAAATTCTTCGGACTCATCGTCCGAGGAGTTGGAATGCATATCACTA
GATGAATTACTATTACCACCATGTCCGTGGCTTTTCACTGAGACACCGTCTTCGTTAAAG
AATTCCGAGTAACTGATACGTTTGGTAGGACGCAAATAATGAGATTTAACCATTTCATCG
TATATGGAATTGGGTTTTTCACGACGACACGATCTCACCGGATTTGAGCCACTGTATTGT
ACAATATTGCGGGAAGATGTCTTTTTTGTATTTACTCGCTTATTTTTGTTGACGGGTGTC
TCATAAGTATCCCTACTGTTGCTGTTCATGCTGTTTGTGGTAGCGCCATCATCGAAATCT
TCATCCTCATCATCATTGTCTTCTGCTGAAGATTCATCCTCTTCCTCGTCGTCGTCATCA
TCATCATCTTCTTCGTAATCACGATCAATATCCTTGCTATTATAAACTTTACGCTTGACC
ACAAAATCTTCATCATCATCATTG
>lucilia_CL1387Contig1
CGGGGCATATACACAGAAAATGACCAAAAACAAATTTCAACAAAACCCAGCAACAAATCA
TACAGTTTTTTTCCAACTAGCTCCTCTCATACTTACTTACTCCTCCAACAGATGTGTCGT
TGTCGTATAAAAAAGTATAAATATTAAAAAAAATAATAAACAAATATTTTTTTAATACTT
GGATATATATTTATATAAAAAAATGTGCAGTCCAAAAAAAAAAAAAA
>lucilia_CL2482Contig1
TTTTTTTTTTTTTTTATAAATAATGTTCAAGTAATAAACATAAAATTTTTTATTTAAAAT
TAAATTTACAATTTGTAATTTGTATTTAGTTTAATTATTTAAATTGTCCTGGTGGACCAA
ATAAACCGCCACCTTGTTTGCTAGCCGCACGAGAAGGAGCAAAACCTAACATTTTTTGTA
TATTTTGTCTAATGGACATGGTGCATAAAATGTACAAAAAGATAAAGGAACAATCCGTAA
AGTCATCACCCGACAAATTACGATGACTTAAACCTTGAATCCAGGAAATGGGTGTAAAGG
GTAATTGTGCCACAACGCGTCCATCGAAAATGCTATTGAACATACTCAATAGAGCTGTAA
AAGCAAAACCAGTTGCAAACATAGATTTCATTTTAACTAAAGATAAATCTCTGTTATTAT
TCTTCAACTTTTCCTCATCACGTTCGATTTTCTTTTTTTGTGACTTATCCAAAGATTCTC
CATGGATTTCTTTTCTACGTTCCAATTTTTTACTTTGCTTTTCCACTTCTCCCTTTAGTT
TTTGATATTTTTCTGTGCG
>lucilia_CL456Contig1
GGGGGAGTGAAAAATTTTCAGTTTTAGTGGTCTGCTGTTTTTATTTTTTTGCTCCAATAT
TTTTCCCAAAAATATTAGCAAAACTTTGTTTTTTGATTTTCCTTTGTTTAATAATTAATA
ATAAAATCCCAGCAAAATGGTTGAAGCCTATGTAGCACCCACAATTATTACCTGCATTTG
GGCATTTATAGGTATTATCTGCCCCTTCTTTGCCAGAGGTCCCAACAAAGGAATCACCCA
ATGTTGTTTGATGTTGACAGCAGCTACCTGTTGGCTTTTCTGGCTTTGCTGTTACATGAC
CCAAATGAATCCCTTAATTGGACCCAAACTATCCATGAATGAAATTATGATCATTGCTCG
TGAATGGGGTAATGAAATCAAGGATACCATAGACATTACCTACTACTAAAATGTTACTAC
TTTTGTTTTGGGAAACGACCAGCTAAAACCATCCCATCGTTAAACTAGTTTTCACCATTA
ATGCTGTATTATTCATTGTATTCCGTTTTATTTTGTTTGTTTTTCGAAAATTCCATCATG
TGCCTTAAGTTTACACAAAACTGTAAAGTGACCTTGAACAAATCAAAAGCACAAATCTAT
TTGTAATTAAATAATAGTGTTGTTATTGCTTAAAAAAGTTAAATATTTTATGTAAATTAT
TGTTAAAAAGCACAAATTTTTGTGTATTCAAAAAATATGTTAATAAAATATACAAAATTT
TATTTTTTTTGTTGGGAAAAAAAAAAAAAA
>lucilia_CL1838Contig1
GGGGATATTAATTAGGAAAAGGTGTTTAAGACAACAAAAAATATCAATTTTCTTAAACTC
TCTTTAGTTTTATATTAAAAAAATAAAAAACCGAAAATATGCTACCCCTAACTTATGGCG
CAATTTATAAAACACCCGACGACTACAATCCGCCACAGGAAACTGACTTAGCCGACAATA
CTCACTATCCCAATTTGAATTCACGCGACTACGCAAAGCGCCCTTTAAACCAGAATGTGC
GTATGTACGACGCCTGGGAATGCATTGCCATCAGCACAAAATGTGATGACGAAAAAGGAA
ATATAGCTATAGCCACCAATAAATTAAGTGGTCGTAATTGGTTAGGCTCCTTGTGGGCTT
TCGAGAAGAGCCAGGTGAAAAATGATAAAAACTCTATGGATATGTCAACAGCATGCTATA
AGTTAGAAAGTCCAGCCATTATAAATTGTATCGAATTTGTAGAACCTAATACATTACTTT
TAGGATTCAACTCTGGGAGACTGCAACTTTGGTCTATTCAATCTGATGTGTGTTTACCGA
AAAATCCCTATTGTCCCTTTCTGACTGGTGATGAATGTGAGCATATGAAACCTATCACAT
GTTTAACGGGCTTTAAAACGAATGTCCATAAGGCGGCGACGGGTAGTAAAGATGGTGTTT
TAAAGATTTGGGACATGAGCAAAGGTGATTTAAATCCAAAACAAAGCTATAGTTATGCTC
ATATGGATTCTATAACTG
>lucilia_CL907Contig1
CCCAATTTTGTGTTATAGTTACCCACAAGCTCACCCACAGATACATCTAACCAGGATACA
TAACCATCCTTATTCCCAGTAGCCAATAGAAAATGATACGGTAAGAATTCCATGCGATTA
ACGCGATACATTCTTTTGATACAATGCAACTCGGTGCCCTGATTATCATAAATATAAACA
TGATCTTTTTGGGCACATGCGAACATTGTGTGAACATGTAAAAAACTAACTTCGGCCACC
TCTTCCATTACATTCATTTCGCAGTGTAACTTTTTCGTTATCCAATCGAAAGCTGCTACA
TGGCCTTTGCGTCCACCCAGCAACAAGTGCCTACCGTTTTTAGAATAACGCATAGTATAT
GGTCCAAAATCTAAATTCAATTTGAATAATTTCGATGCCGATTGTATGTCAACATTTGCG
GCAATTTCCTCTTGTCTATATTCTGCTGTCACTTCACCTTCATCGGCTTCTATAAAACCC
TGTTGTTCTGTCAACAGCAGCTCAGTTCGGGCAGCTTGTTCTGTGGCATATTCCAAATAC
ACTTCTTTACGTTGTTGTTTTTGTTTAAAGAATTTGGTCTTAATGCCATCCTCTTCCACT
TTTTCGCCGCGCTCATATTTGCGTAGTACTTCTTTTGGTATTTTTGGTTTCTTCACTTTA
AGTTGCGGGCCAGCATCTTTATTGTGCTTTCCTTTGCGTTTCAGACGATATGGAAGACGT
TTTGGTGTTTTGTCGTCTACTTGTATAAACTCGCCTTGAAATTCTTGTTGATTTTTTGGT
TTCTGTTTTATTTTTTTCCACGTCTTCTTCTAATACAGGATCAACGAAATAACGGTTATT
TTTTGGCTTTATTTTTTCTTCCTTAATTTCTTCAGACATTTTTTGAATTAATATATTTAT
TTATTTATACTTTTAAAAAACACAACGTGCTCGCAGTTGAATATTTACATGAGTGTTCCC
C
>lucilia_CL2199Contig1
AAAACAATAAATGAATGTTATTTAAGAGTTAGACGATTAAATATATTTCACATTTATTAA
AGAACATGTTAAAAAATCTCCTAAAAATAAATGTGGTGAGGCCGCTTAACCGCCAACGAG
AACAAATTACACATTTCGGTACTCGATTGAAAGCAACAAATGAGTTTTCAGGAGACCTGA
GAAGCTCGCAAACAAATCAGGTGCCGGTGAAGATACATTCAAATCCATTTGCACGTGAAA
TATCGAAAAATAATGATAGTGTACTGAATGATGTTGGATCTATTAATCCTAATATTGAAC
TTACTGAAGATGAAAAGAAAAAACGGTTAAAGGTTTTACAACTAGAGGTTGACATCGCAA
ATCAGGAAGGACGGCGTGTTCCGTCTTTAGAATTTTTAAAGGACCATCACTGGGAGCACG
TTTTAACATTATCATCTAAATCTGCTCGTATGAAGTATTATAGTTTCCTGTGGCAAGTTG
AAATGAAAAAAGAATCTAAACAACGCAAAAAAGAAGAGAGAGCGGTGGCATCACAAGAAC
GAATGGAGAAAGTACGTCAGGAGAGAGCAGAAAATCCTCACATTGTTTATGGCTTAGGCC
ACGTTTCAATGTTTTTA
>lucilia_CL172Contig1
TTTTTTTTTTTTTTTGTTTTTTTTTTTTTTTTTTTTTTTTTTTTTTTTTTTTTTTTTTTT
TTTTTTTTTTTTTTTTTTTTTTTTTTTTTTTTTTTTTTTTTTTTTTTTTTTTTTTTTTTT
TTTTTTTTTTTTTTTTTTCCATTCTTAAATAAAAAACTTTATTACATTTTGCAAAAAAAG
CAAAAATAAATCTTCTGCACAGTATGGAATATTGACAAAAACCATAATTTTAACGGTAAG
ATTTTTGGTAGCGAGCACGGGCACCTGGACCACCGAATTTCTTGGGTTCGCAGCGACGTG
GGTCACCAACCAACAAGGTTCTGTCGTATTGGATAAGAATGTCCTTGATTTCCTTCTTGG
AAGCTTCATCGACATACTTTTGGTAGAAGGCAATCAAAGCCTTGGAGATGGCTTGACGGA
TGGCGTAGATTTGAGCTACATGACCACCACCGTTGACGCGGACACGGATGTCAACGCCAG
CGAATTTTTCCTTGCCGAGCAACAACAAAGGTTCTTGCAATTTGTATTGCAAAACTTTGG
GTTCAATTTGTTCCAATGGACGACCATTGACACGGAGCAAACCACGGCCGCGCTTGCAGT
AAGCTACAGCGGTAGCTGTTTTTTTACGTCCGAAAACTTGAACGGCGTGGATAGGTTCCC
TGCGTTTTGGTTGCATTTTGCTTCCCCCCCCCCCC
>lucilia_CL1554Contig1
GGGGTGAAATATATTTCTATTTGTTTAATTAGATTTTTTTGTTTAATTAGTTGTAGTTTA
ACTTGTTTTGTGAGAGGGGTAAATTTTTTATCTCAAGATTATAGATTATTTATTGAATGA
GAAATTGTTAGTCTAAATTCCTTATCAATTGTTATAACAATTTTATTAGATTGAATAAGT
TTAATTTTTATATCATTTGTTTTATTAATTTCTTCTTTAGTAATTTTTTATAGAAAGGAA
TATATGAGTGAAGATGAAAATATTAATCGATTTATTATATTAGTTTTAATATTTGTTAGT
TCTATAATATTACTAATTATCAGACCTAATTTAATTAGTATTTTATTAGGGTGAGATGGA
TTAGGCTTAGTATCTTATTGTTTAGTAATTTATTTTCAAAATGTAAAGTCTTATAGTGCT
GGTATATTAACTGCTCTATCTAATCGAATTGGAGATGTAGCTTTATTACTAGCTATTGCT
TGAATATTGAATTTTGGGAGTTGAAATTATATTTTTTATTTAGAATTTATAAAAATAACT
AGAGAAATACAAATTGTGGGGATTTTAGTTGTTTTAGCCGCTATAACAAAAAGAGCTCAA
ATTCCTTTTTCTTCTTGACTTCCAGCGGCTATGGCCGCTCCTACTCCTGTT
>lucilia_CL623Contig1
AATAAATACTTGATGATTTTTTATGAATCAAACCATTCGGCTCTCTCAAGGCCGCTTTAC
AATAATACTGGATCCAACCATAACGTCCCAAAAAAGTTGAAGGTAAACCCAAAGGCAACC
CCAACTTAAAGGGAAAACTATGTATACCAGGCGATAAAACTGTGGGACCCTGATCGACAT
CACCCAACAAACGCATACGAAAATCTATATAATTTTCTTTATCATAAGTACCACGTTCTT
GGCGTCCAGTGCCCGCTCTTACTACACCTTCACCCACAACATGAAAGTGTAAACCCAAGG
CGGGTGTATCATCTTGCAGTTCCAATAATACTCGACCCGATAGAAATTGTCCGGGAAAAT
ACAGCAGCGATGTATTATCAAATATAATAAGAAATTTTAAAAGTTTACGAGGCATTTTCG
TATGACCACTACTGCTATTGAAAGCTGCTTAGTTAGTTTGGTTGGTTGGATTGTCATGTA
TTTAACTGCAAATTAAATTTAGTTTAAGGTCATGTTTCCAGTCATGCAAGAGATATATTT
GATTTTATTAATAAACAAAATAATAAAAAAACAACACAAAACTTGAAAAACGCGTCTTTT
ATTTAACGTTATTTTCAATAATATTTTTCACAACTTAATAGATCGACGTTCATTTTATGA
CTCCCCCCCCCCCC
>lucilia_CL1270Contig1
GGGGATACGAGAACGTTTTTTCTTTTAAATTGTAAAATTTTTCTGAAATTTTTTTAATTT
CTGAAATGAATAAGATCTGCAGAAGTTTTATTTCGGTGCTAAGTCACTCGAACTTGGAAA
AAACATATACATCGGCTGCCGTACTAGGAAGGAACTTGTCTTTCAAAAGTGATTTATCGC
TGGACAAGATTTACCCCAATAGTAGGCTACAACTCTACACACCTCCACCGCCTGCCAACA
AAGATGACAAATTTTCCGGCTTTATACCCATTAACAAATTGGAAATCACCTACAGTCGCA
GTTCAGGACCCGGGGGACAACATGTGAATACCGTCAACACCAAAGTAGATGTTCGCTTTA
AATTGAGCGAAGCAGATTGGATACCAGAAAAGACTAGAGCAAAATTATTGACTTCTTTGG
AAAATAAAATCACCAAAGAAGGTTACTATGTAATCAAAAGTGATTTAACTCGTTCCCAAC
AAATGAATTTAGCAGATGCTTTAGAAAAATTGAGAAATATCATAAGAGAACACGAATATG
AGGCTGCTCCCACTTCCGAAGAAACTTTAGAGAAATTAAGAAAAAGGCAAGAAAAAGCTG
CCCGCGAACGTTTATTTATTAAACGTCAACGTTCACAAGTCAAAGCTGATCGTCAAGGAC
CCTCAGGAGTTGATTTTTAATACCTACTTTTTTATAGTTAAGTAAAATACAAAATAAATG
TGTTAACGTTAAAAACAACAAAAAAAATCAGTTAATTATAAATATTAAAAAAAAACAATC
ATTATCAAAAAAAAAAAAAA
>lucilia_CL2366Contig1
TTTGAAAAGTTAAGTATTTTTTATGTTTTCTGGAAACACATGATCAGGAGTCTTTGTGAT
ATAGAAATGCTCCTTAAAAACCAACAACAACAACAACAATTTAATTTAAAAAACAAGGCA
AAGAGAAGATAATTGAACTCATTAAATGAGTTCAATGCGTTAAAGAGTAAATATTAAAAA
AGTAAAAAACAAAAATACATAGTTTTACATTAAGACAAACAAATTCAATTTAATTAATTA
GAAAAAAGAAAAAAACAAAAACAAAATATAAGTATTTTGAATTCATCCCACCTATACTCA
CCACTGTTATAAAATCATTAATTCGAAAAGAGTGTTTTTATGTACGTTTATTTTCAAAAT
ATTTTAGCAAAAAAAATTGTTGTTTTTTTGTTAATTTAGTACGAGTAATTGCTGTGTGTA
CTCATTATTTTTAGTGCTTTAGAGCAGTTGTTTAAAAAAAATGTTTTTATTTTTTTTAAT
ATATTTAAATTAAAATTTCAATTAAATGTTTTGAGGAGGCAACAGTGTTTTTTCGGGTTC
AAGTGTTTCTCAACTAATCGGTTATTCATTAAGTTTATTTGCAAAACACGTGGTGTTTTG
TTAAATATACTTCAT
>lucilia_CL1721Contig1
GTACAACTTCAACAACAACAAACAGTACAGTACTTGTAACAACATTTTAGTTAGTGATGA
GATGATATAAATGCAACTAAACATTGCAAGCAACAAAATAAATTAATAAATAAATTTTAT
ATCTAAAAGCAAAACAAAAAAATTTAATAATTTTTATATTAAAAATATATTAAAAAAATT
TTCCAAAACAAATATTTAACTGAACTCTACTAAATATAAACGCAGTCTAAAACCCAAAAA
CAAAAGTGAAATTTTATATAAAAAGAAATTTAAGCAAAGTCCAACACAACTAATAATAAA
AATGGGAGAACAAGAAGAGAAAGAAACTCCTCAGACTGAGAGCACTCCACAGCAGGAGGT
GGTTGAGGAACCCAAGGAAACCGACAAAATGCTAGAAAAGAAAGACGATGAAACTAAACA
AAGTGCCGAGAAATTGGCGGAAGATAAAAAGAAATCTGCTTCAAAACCCACTACACCAAC
GACCGAAAAGAAAGATAAAGACTCAAAAGAGTCGGATGAAAAGAAAGCTAATGGTGGCGG
TGAGGAAATAATAGATATACCAAAAGGTGGTGCTAAAACCGAAGCAGCAGATGGTAGCGA
TGAACGAAAGTTATCGGCCGAAGAAAGAGAAGTCAAGCCCAAGAAAATACCCATTGGTGG
TTTAAAGTTACCCGGTTTCTTTATGAAAAATAAACCAAAGTCCGATGGTGATGGTGCCGA
AGGTGAATTGTTGGAAAAAGAAAATAAAGAAGAAACGGAAGAGGGTGAGAGTAAACCCGC
GAAGAAAGAAGAAAAACCCGCCAAAAATTTTGGTGAACGTTT
>lucilia_CL2082Contig1
GGGGGATCTAACAGATGGATTTTTCGAGCGGCTACAAATAAAAGTTACGTTCGTAATTGG
AAGATAAAAAAAGTAAAGAGAATTAATTTTCAATAAATTAAAATTAATTAATTAATTAGA
AATTGTAAAAACTAAAACAAAAGTGTTAAGAAAAAAATATTTTATAAACTCAGAGCCACG
ACCTTCTCTCCCCGTTACGACGACAACGGTTCTCCTTCGATATATTTCCCCCTTTTTATA
TTTGTTTCCTTCTTCATCACACCATTACTACTCTCACACACAAAAAATAATAATAAAAAA
AAGAAAAAATACTACAACAAACATTTGTACGTACAACAACAAAAATAATTACGAATAAAG
TGAATGCTGCTGATATCAGTGTCAAATTTAATATCAACAATAACAACAACAACAAAAACT
ACTAAACAGCAACTATAATAACAAAATTTGTGAAGAAAATTTTATTTTCAATTCCATTAA
AGAAAAAACAAGTGAACAAATTCTATCGTTATTAACAATTGTGTATTAATATTTAATTAA
TTACAAGTTAAAAAAAAATCGTAAAAAATGCTGATTAAAGAATTCCGAGTCACCTTGCCA
TTAACTGTTGATGAGTATCAAGTTGCACAACTTTATTCAGTGGCTGAGGCTTCGAAGAAT
GAAACTGGTGGTGGTGAAGGTATTGGAGTATTAAAAATGAACCCTTTACCAATCATCCTT
TA
>lucilia_CL1438Contig1
GGGATAATTTATATATTTCAACAAAAAGTTTGGTTTAATGAATTTTTTTGTTTTTGTTCT
TAAACTTTAAGACACTTGTTTATAACACCAGCATAACCAACAACAACAACATTATTGTTT
TATACACAAAATACTAAAAAAAAACTTATTTAACATCATTATTTTTTTTTTATTTGGAAA
ATTTTTGAAAACCTTACTTGAATCATTATTGTAAATGTTTAATTAAAAAAAACTTAAATT
TTCATTTGTTTTCTAAATTTTCCTTATATTTTTTTAAAAATTTTTCTTTTTTTTTCAAAA
AATCCATTTATATTGTAATTTTTTTTATATTTAACACTTAAAAATTATAATATATTTTCT
TTTTATTAAATATTTTGCTTGTTAAATGTAAACATTTAAACCATTTTTTCTTTTTTTTAT
TAAGTTATTATTTGTTTGTATACCAAATAACTTTTAATTATTTTTTTATAAATTAAACAA
ACACCTTACAAAACAACAACAACAACATACATCTGTCTGTACAACTCTAGATATACAATT
ACAAAAATATTACAAAAAAAAAGAAAACAAATATTTAAATAAACTTTTTGAAAAAAAAAA
AAAA
>lucilia_CL507Contig1
GAGAATCTGTAATTTGCCCTGTCAATTTTTAAGCTGAATTAATTTATTAAAAAAAATTAA
TTAGCAAACTGAAATAAACAAGAATTTACACATAAAAACAATAAGTGCAATTTATATTAT
AGAAAAATTAAAAATTTTTAGTAAAAGATACTAGCAAAAGACCAACCAAAACAAGATTTT
TTTTACAAGAAAAAAAATTGAACAAAAAAAAAATACATCCACAGTGAGACACCAAAAAGC
ATACGCAGGCGAAAAAAAATATCGAACGAACTGAAAGAAGCAAATAGCCCAGCCCAGCTC
TGCTCTGCTACAAAAAACTTCAAGCAACGTCAAACCTTATATTTTTTTGTAACAATTCCA
CAGAGACAAGAAAAATACAACAGCAACAACAGCAACATTAATTGCCAAAGAAGAGGTCAG
CAAACTTCTCTATGTAATTACAACTGGAAAATTATAATTAAATTGTAAAAAAACTTAATT
GGTAATAGAAAAAAAGAAAGAAAGAAACGGCCGAAAAGGGAATCAAAAATAAGAGGGTCG
GCAGTCAGGAGTAACAAAAAAGCATTTATACATTTTTTTATACAACTAGTAAATCGTAAT
TTTTTGTAAACATGTCATCCGGAGATTTTGGCAATCCTTTGCGTAAA
>lucilia_CL507Contig2
GATACGTATTATCGAAGCTGTCATACATGAAACGTGTACTCAGAGAAGTCTTGCCCACAC
TTTGTTCTCCCAAGAAGACCAATGTGAATTTACGCAAGGGATTGCCAAAATCTCCGGATG
ACATGTTTACAAAAAATTACGATTTACTAGTTGTATAAAAAAATGTATAAATGCTTTTTT
GTTACTCCTGGCTGCCGACCCTCTTATTTTTGATTCCCTTTTCGGCCGTTTCTTTCTTTT
TTTCTATTACCAATTAAGTTTTTTTACAATTTAATTATAATTTTCCAGTTGTAATTACAT
AGAGAAGTTTGCTGACCTCTTCTTTGGCAATTATTGTTGTTGTTGCTGTTGTATTTTTCT
TGTCTCTGTGGAATTGTTACAAAAAAATATAAGGTTTGACGTTGCTTGAAGTTTTTTGTA
GCAGAGCAGAGCTGGGCTGGGCTATTTGCTTCTTTCAGTTCGTTCGATATTTTTTTCGCC
TGCGTATGCTTTTTGGTGTCTCACTGTGGATGTATTTTTTTGTTCAATTTTTTTTTCTTG
TAAAAAAAAATCTTGTTTTGGTTGGTCTTTTGCTAGTATCTTTCACTAAAAATTTTTAAT
TTTTCTATAATATAAATTGCACTTATTGTTTTTATGTGTAAATTCTTGTTTATTTCAGTT
TGCTAATTAATTTTTTTTAATAAATTAATTCAGCTTAAAAATTGACAGGGCAAATTACAG
ATTCTCACAATTTTTTTTCCCCC
>lucilia_CL1899Contig1
GGGAGTCATCCTCAGATAGTTATTAGCATATAATCAATAACAGTTTTAACATTTTTTTCT
TTGCATTTTTATTTTCTTTTAATTGTTTTTCTGTTTAACTTAATATTAAATATTTTTATA
GTTAAACTAAAGTTAATTTTTTATGTTGCTAACTATATTCTTTAGGACAATTTTATTATA
TTTAGAAGATTTTCTATAATTTTATGATATATTTTTTTAAAGTAAAATCTCCTGTTTAGA
AAGTTCTAATTTTAAAATATTTTGCAAAAAAAAAGTAAACAAAATGCCAATGTTAAAAAA
AATTAAAAATATATATATACATAAAGCAAAACAAAGAAAAAAAAAAAAAA
>lucilia_CL1154Contig1
GGGGGCATTCTGTCAGTTGGTGTGGAAAAGTTATGTGTGCTGGAGGTGAACACGGCTTTT
TAAATTAAACCAAAAAAACGCTTTCTCCTTTATTAAAACTACTTAAAAAGTAACATTTGC
ATTTAAATCGACATTAAATAATCTTGAAACATTGAAAAAATGTCAATAAACTTGAGAACA
GTATATGCCTTCGCCCGGGAAATGTATCCCAAGAAATCGAATGCACCTATACAATACGGC
ACAGCGGGATTCCGTGGCAATGCCGATAATTTGGATAGTGTAATGTTTCGTATGGGTGTC
TTGGCAACATTGAGATCACGTATATTGGGCGGATCCGTTATTGGTGTTATGATAACTGCC
TCACACAATCCGGAACCGGATAATGGCGTCAAGTTAATAGATCCCAAAGGTGAAATGTTA
GATCCCAGCTGGGAAGTCATAGCGACCGAATTGGCTAACGTAACCGATCAAGAGCTCGAG
GAACAAGTTGCAAAGATTATTAAAGAAAATAATATTGATATTGGAACATCATCGAATGTG
TTTGTAGGCATGGACAATCGTTATCATAGCCCGAGATTATTGAAAGCCGTTGCCGATGGC
GTTATAGCTTTGAAAGGCAATGTCAAAGAATATGGCATTGTAACCACACCAATGATGCAT
TATTTCGTTGTGGCAGCCAATACCAGAGGTGCTTATGGTCAACCCACCGAGGAGGGCTAC
TACACGAAATTGATTAAAGCCTTCGAATCGTTGAGAGGTGATAAACTAGAGAATGGAAAT
TATAAAAATCGTTTGCTGTTTGATGGTGCAAATGGTGTAGGCGCCCGTAAAATGTTGCAA
TTTATTAAGAGAATGAACAAATCTCTAGATGTAGAGGTTTTCAATAAGGGAGATGGCAAA
ATAAATCACGAATGTGGTGCCGATCATGTTAAAGTTGGCCAAAAAGTACCAATTGCTATG
CCCATTGCTGAACCTAACACAAGATGTGTTAGTGTAGATGGAGACGCCGATAGAGTAGTG
TATTTCTTTATTGATGAAAAGGGCGTGTTTCATTTATTAGACGGTGATCGCATTGCAACT
TTGGTTGCTGATTATCTTATGGATTTGGTTAAACGTTGTGGTTTGGATATCAAGTTGGGA
CTAGTACAAACTGCCTATGCTAATGGTGCCTCTACCGATT
>lucilia_CL32Contig1
TTTTTTTTTTTTTTTCATTTTTTTTTTTTTTTTTTTTTTTTTTTTTTTTTTAAGGATTTT
TTTCGTAATTTTATTTGGATTTTTTATTCACTTTTAGTTTGAATATTGTATTATTTTATA
TAACTTCATCTTCACTTATGCAAACTCGTTTGAAACGAACATTTTACAAATACAAATAAT
TTTAATGACGACTTTCACACAATGTGGAGTGCGTGCATTGTGGAGCTATTTTAGTTGTTT
GGAAAAAACACATTCTTAGAATAGAATAATTGTTAAATATTTAGATGTTGGTTGATCTTA
TAGTTTTAGAGTTGTTGTTGTTGTATATGGTGCTTAGGCAGCTTCCTTAGCAAGACGTTC
GGCCTTTTCGACGACTTCTTCGATGGGGCCAACCATGTAGAAAGCGACTTCGGGAAGGTG
ATCGTATTCACCAGCCAAGATCTTGGTGAAGCCCTTGATGGTTTCTTCGAGAGGGACCAA
TTTACCGGCATGACCGGTGAAAACTTCAGCGACTTGGAAAGGTTGGGACAAGAAACGTTG
GATCTTACGGGCACGAGCGACGGTCAATTTGTCTTCTTCAGACAATTCATCCATACCCAA
GATAGCAATGATATCTTGAAGGGACTTGTAATCTTGCAAGATCTTTTGGACACCACGGGC
AACGTTGTAGTGCTCTTGACCAATGATGTTGGGGTCCATGATACGGGAGGTGGAATCGAG
AGGATCCACAGCGGGGTAGATACCCAATTCAGCGATAGCACGGGACAATACAGTAGTGGC
GTCCAAGTGAGCGAATGTGGTGGCTGGGGCAGGATCAGTCAAATCGTCAGCAGGTACATA
AATAGCCTGGACAGAGGTGATGGAGCCCTTCTTGGTGGTGGTAATACGTTCCTGCATAGA
ACCCATATCAGTGGCCAAAGTGGGTTGGTAACCTACAGCGGAGGGGATACGACCCAACAA
GGCAGATACTTCAGAACCGGCCTGAGTGAAACGGAAAATGTTGTCAATGAAAAGCAATAC
ATCTTGACCTTCTTGATCACGGAAGTATTCGGCAACGGTCAAACCAGTCAAAGCGACACG
GGCACGGGCGCCTGGGGGTTCGTTCATTTGACCGTAGACAAGAGCTACCTTGGAGGTCTT
GTCCTTAAGGGAAATGACACCGGATTCAATCATTTCATTGTACAAATCGTTACCTTCACG
GGTACGTTCACTGACACCGGCGAATACGGAGTAACCACCATGGGCCTTGGCGACGTTGTT
GATAAGTTCCATAATCAATACGGTCTTGCCGACACCAGCACCACCGAAGAGACCGATCTT
ACCACCCTTAGCGTAGGGGGCGAGCAAATCGACGACCTTGATACCGGTAACCAAGATTTC
TTGTTCGACGCTCATGTCCACGAATTCGGGGGCTTCAGCGTGAATGGGGGCGGTCTTGTC
GGTAGGGATGGGACCACGTTCATCGATGGGTTCACCGATAACGTTGATGATACGGCCCAA
AGTTTCGGCACCAACGGGAATACGGATTGGGTAGCCGGTGTCCAAGACTTTTTGGCCACG
AACCAAACCTTCAGTACCGTCCATAGCAATGGTACGTACGGTGTTTTCTCCCAAATGCTG
GGCGACTTCCAAGACCAAACGAGGGCTACGGTTATCGACTTCCAAGGCGTTCAAAATTGG
GGGCAATTGATCCTCGAATTGGACATCGACGACGGCACCAATAACGGCCACAATTTTGCC
ATTTCCAGCGGCAGCAGCCTTAGCGGCAGCCTTGGCATACTCACGTTGAGATTGGGCAAG
TAGTGATATAACTTTCTTGTCCGACCTATTAAGGGCCGAGCGTACAGCAGTGAACATTTT
TAATAGATTTTTCTTATTAATGCCCTTTTAAAAATGAATTAGTTGAACGCGCTCCGATTA
CGAAACAGCTAATTTTTTGCAGGCAATGTGGCCGTCTTCGTTTTCAATGTACAGGGCAGT
GTTCCCT
>lucilia_CL968Contig1
AGCACAACCATGTGCTGCTTCTCGAACTTGTTCAGGTCCAGTGAATTTTTTGCCTTCACG
CACCATATTCGCCAGCCAATAGGTTCTTCGGTATAAATTCAATATCAAACACATTGTTGT
GTCGGCCACTTCTTCCACACCATAACCGGGTACATTACATACAGCAATGCCAAGTTCACC
AGCTGCCTTAACATCTATATTATCCGTACCGCTGCCAATTCGGACAATAATACGTAATGC
TTTAAATTTTTCCAAATCTTCTTTTGTTAAAATAATTGTATGCCACATTAATGCACCGAC
TGCTTCATTTAAAACCTTTTCATGGATTTCCGATGTACTTTGGGCATCACAAAATGCCAC
CGTTGCAACATCTTTTAATATGGGCATTTCAATTGAACAATCACGTCCATCTAATAGTGC
TACCAATGGTCTGGCCTGCATGGGGCCATTGGCAAATGGACCTTTAACATCCAATCGTGA
ACGTTTCGGTAACATCATATTTTTATCCATGATGCTCAATTTTGTTTTTTATTTACTACT
TGTCCCTTTTTCTCTCTATAGCTATGCAATTTTTTCCTATCCTCTCTCCTTGATTTATGA
ATTGATTAGTTGAGTTTTTTTTTGTTTTAAATTTATTTTCAACAACTCGCTGCGAACGTT
TTGCGGCTTTATCTTTTAACGTAGTTGTTTTTTTTTTTCTTGTGGTTTGTGTGGATGTGT
TTTAAAAATTTCGCGCTCTTATCACTTTGCTGTCCAGTTGTAAAAATCTATTTCTACTTG
TTTTTTTCTTTTTATCTGTTCTGTTTCGGTTGTTTTTGTTTTAGTGTGCTTTTGAACACT
TTAAATTGTTAAAAATTATGTTTTCTTTCAATAAATTACACATTAATTCACTATATTTTA
TTAACTATACACATTTTTAGTAATTTTAATAACTTTTATTACTTGAATTTAATTTATTTT
ATAATTTTTCACGAGTTTTTAC
>lucilia_CL223Contig1
AAAAATACATTTAAAAAACAACTTCACTTTTTTTAAAACAAAACAAAGATAATAACTTAT
TGCAATTTGTATTTGATGGCACGTAGAATGGGATATTTATCACCAGTGCAGGCACCACGG
AAATCATCAAAAGACAAATCGACCAAAGCAACACCGCCCAAGCCTTTGGTTTTAACATAA
GCAGCCTTGTTGGCAGCAGTATCGGGATCTTCATAGCCGACCCACATGCCATTTTCGTTA
TTGTCATCGGCGGAACGGTAAGCATAGTTTCCAAAACGTTTAGTTGGATCACCAACTTTA
CGTAGAGGAGCGTCAGCTCCCTTCAAGTGTTGATTGGCGGGGTTGGGCAATTTAGCACAG
ACCTCAGGCCAGCTTAAAAGGCCTTCAATTTGGGTTTGTATACCAGCTGGAGCAGCCTTA
TCGGTATCGGGTACTGGTGGCAAACCAGTAAGACCGGAGTCCTTAGTCATTTTCCAGGCA
CGGCCATAGGCGGCAATACCAACATTGATCTTGGTGGCGGGGCAATGATTGTTCAACCAA
TATTGCACCTGATAGTTTACATTAAATTCAGGATTACGTTCATTCAATTCATAAATGGGA
GCAGGGTAATCGGCCACCTCGGGGTTGCGATCAGGAGTTTGGAAATCATAGGCCATAAGG
TTGACATAATCCAAATTGTTGACAATGGCGGGAACATCATAGAACAATGAAGAGTTAACA
TTAGGCAATACGGAAACACCCAACAAGTAACCATCGGGACGCAAAGCATTCTTCAATTCT
CGGATCATTGCAGTAAACTGTTCTTTATGTTCCTCAGCCTTCTCATCAACAACATGATCG
CCGGTAAAGATTTTCTTAAAGCCCTTCCAGAATTTACCCACACTGTTGTGAACCTTCTTG
GGTTTGTTTTTGGGGAATTGCCAGGCAATATCAAGACCATCAAAACCGTAAGTCTTAACC
AAAGAATGAGCACTATTAATGAAGGGAATACGAGCATTGCTAGATTCCAAGAGAGTCAAA
TATTTGTTGTCATCTTTATCAACCTCATCCTTATCACCACCAACACTCAATAATACCTTC
AAGCTGGGGTATTTCTTCTTTAAACCGGTAACGGTACGATATAAACCGGTACCAACATCC
AAATCAAGTTTCTCATTTTTGGCTACCAGTTTATTGGAGGTGGGGTTAATGCTGGCATAA
CCATAAACCAAGTGGGTGCAGAATTGTAAAGCGGGTTCCAAATCGACTAAAGTTAGCTTA
GCAAGACCTTCTCGAATGTATGAACTGCCATCATAGTAGCAGACCAAATGTGTGTTACCC
ACAGCCGAGGTCTGTTGAATTGTTATGGCACCCACTAGGGCACACAATAAAATCAAAAAT
TTCATTTTGATTTTCAATTAAATAACAATTAATTTAAAATTTATTTAAGTTTTTTTTTTA
TTTTTTTTAACACCAACTAACTTTATATAGTCGCGATCTGTACGCACCGAGACTCAAACA
ATAACTCCCC
>lucilia_CL1605Contig1
GTTTGGCCATTTTTCTCATTTTACTAAAATAAATACAACAAAATCTTTAAAAAATTAACT
GCAGTTGGTTTATTGTTGTAACAAATTTAGCAACAAAAAAAAAACAGGTACAACAAATAA
ATAAAAATCATGTCAGCCGATTCGGATATGGAATATTCGGATAATGATTGCGAATACGAT
GATTATTACAATTCAGGTGAAGATTGTGATGTTGAACGTTTAGATCCGAAAAAAACCGAT
CCCGAATATTTCGAATACGAATGCCTAACAGTGGAAGAAGTTGAAAAATTACTCAATGAA
TCGGTGGAAAAACTCAATACAATACTCCAGATAACGCCATCGCTTGCCAAAGTTCTACTG
CTCGAACATCAGTGGATCAATCAGGTGGTGGTCGATAAATATAGACAAAATGCCAATGCT
CTACTCGTAGAGACGCGTATTAAACCGCCCTGTAATAATGTCGATCCGTCATTAGAAACA
GAAAATGTTGCCTCAACAAGTGCACAAGCACAAGCGGCAAGTGGTACAACAACGATTGGT
ACTTTAAGTACGTATAGTAAGTCACCAACAGCTACGCCTTCGCCAAGTAGTAGTGGTGGG
G
>lucilia_CL684Contig1
CAACATTCGTTGGCATCCTGCTGGCGATAAGTACCATTTTCACCGGTTTGAGAAAATTGT
GGAAAGGCACGATGTAACGTTCCCAATAAAACGAATGGCGTCACGGTAGAACCAGTTTTT
TCCATTTGCTTAAATAGAAACTTCATAGCCGAGGTAATGGCCAAAGGCATTGACTCAGCA
TCGGCACTGCCAACACGGAAATTTTCTAAAGCGTCGCGTAATTCGGGAACGGCACGTAAA
CACTGTAAAGTAGCATTCATATAACAAGTGTTGCCTAAGTTAGTGAGACCAGCAGGAACT
TCCATCGCTGAGGCCATTTCCACATCATTCATATCTTCAATAAACTTCACTGGTTCTGCC
GGTTTTTCGGGTACTTGCTCTTTTGTGCCCAGCAACAAAATTGTAGCTCCATCTTTCAAT
TGTAAATTCCATTCCTCATCCTTTAAAATGCCTCCCTTGCACATAACTTTCTGCCTTTCC
GGCTGCACTCCTGTTAAAGCAAACAACTGAGCCTTAAACAGTATGGGTTCCTCATCGGTA
TTTACTTCAATATCTGGAAACATTTCGCGTCCCCATTTTACTTTCACTTTATATTGTGGC
ATATTTATTATTTACTTATCAAAATTATTTAACTATTATTTATTAATATATTAAAAAAAA
CTCTTGTCTGGTCTTTTGTTGTTGAGAAAATTAAATTTTATGTCTTGTCAATCGGCAAAA
TTGAAATTTTTAAAAGTCATTTAATTTTGGCATTTGCCATTATAGCTGTTTGTGTGAATT
AC
>lucilia_CL684Contig2
GGGGGACTTTTAAAAATTTCAATTTTGCCGATTGACAAGACATAAAATTTAATTTTCTCA
ACAACAAAAGACCAGACTAGAGTTTTTTTTAATATATTAATAAATAATAGTTAAATAATT
TTGATAAGTAAATAATAAAAATGCCACAATATAAAGTGAAAGTAAAATGGGGACGCGAAA
TGTTTCCAGATATTGAAGTAAATACCGATGAGGAACCCATACTGTTTAAGGCTCAGTTGT
TTGCTTTAACAGGAGTGCAACCGGAAAGGCAGAAAGTTATGTGCAAGGGAGGCATTTTAA
AGGATGAGGAATGGAATTTGCAATTGAAAGATGGAGCTACAATTTTGTTGCTGGGCACAA
AAGAGCAAGTACCCGAAAAACCGGCTGAACCAGTGAAGTTTATTGAAGATATGAATGATG
TGGAAATGGCCTCAGCGATGGAAGTTCCTGCTGGTCTCACTAACTTAGGCAACACTTGTT
ATATGAATGCTACTTTACAGTGTTTACGTGCCGTTCCCGAATTACGCGACGCTTTAGAAA
ATTTCCGTGTTGGCAGTGCCGATGCTGAGTCAATGCCTTTGGCCATTACCTCGGCTATGA
AGTTTCTATTTAAGCAAATGGAAAAAACTGGTTCTACCGTGACGCCATTCGTTTTATTGG
GAACGTTACATCGTGCCTTTCCACAATTTTCTCAAACCGGTGAAAATGGTACTTAT
>lucilia_CL1321Contig1
CCATTATCACTGGTCAATACAGCTGGGTAGCGTTGGTTGGCACTGTAGGCAACGACACCG
ATTTGAACATCGGTAAATCCACGGCTCTTAAGAGTATCACGCACTTCGGTTACGACTGGA
GCGATCAAATTGCGCATGACAATGGAAGTTACGTCAACATCAACCACAAATACAATATCG
GCTTTGTTTGTGGGTACTTTAAGCGTGAATTCTTCTCCGAGTTCACGTTGGCCTGCTTGG
CCCGAACATTTAAGGCATCGTTTTGGTAGGAATACGAAGATATCCTCTAATTTTAGGGCC
GAAGCATAAGCAGTGGCTACAGAGCAAGCAACTGTTTCCTTATCCTTTTCGGCAGCAGTC
AATACAGATTGATCGCAAGCATTGCGGTATGGCTTTGAGTCAATGAAAAGGTAGCCAAGA
GCTAGAGGTGATTCATAGCCGAAGAGTTCATTACAAATTTCAGTACGTTGAATCTCTGTA
TGGGTGTCAACAGTAGCTGGATTACACTTGCCCAATCCATAACCATTTACGAATGTGGCT
GCGTCGCCAGCAATACTGCCATCGATTTGAACAAAATCATCATAGGGTTCAGCATTACCA
TTACCCAACAAACCACGCATCTTGCTAGTATAGAAACCGTTAACGTCAACATGGCAAACC
TTAAGATCATTGGTACACATTATTTGCACACCATATTCAGAAACCATGTAGACGGTGTAG
TATAAACGCCAAGCATGCATGCCATTTTCATGTTGGGGATATTCAACTGGATTACCACTT
AATTTTAAAACACCGTTGTCGTTAATTTCCATAAATTGGCCTTCGCGATCTGTTACGAAT
ATAGATTTCATCTTTCCATTGTTGACCTGGGCGATAACGGTGAAGTTGTTATCGACAGAA
TCTTGAGCTAAAATGTATTTACAATTTCCAGTCCC
>lucilia_CL2417Contig1
GGGGGATGCATAATTGCAACAGTACAACAGTGTTTTAAGTCCAACAAGAAAGTCTTTAAT
AATTAATAAAATGAAATTATTTTCAATTGCATTTGTGTGCTTTGTATTAGCCATTACTGT
ACCAAACTCCCAACAGTCACCCATAAGTTTAGAATCAGCATCGTCCGAAGAAAATCGAAG
TATTGAAGATGTTGTAATTTCCGAAGAAATCGAACCAATTGCTGAGGACCAAGATGGTGA
TGTTATTGTGGAAGAAATTATAGATGAAGTAAACGAGGATAAGGATGATGGAGTTGTTGA
GGATGTTGTTGATGAAATACTTGTTGAAGACGTAAATTCTAGCAGCAGTACTACACCAGC
ACCATCTTCAACATCAACTTCTATTCCTGCTGTCGAAACAACTGCTGCTCCTAGCAATGT
AAGCGAATCCGAACCGAGTGAAGATATTGAGGATGAAGGTAAGGGTAATAAAGGCAAAAG
AAATCATGGCAAAGGACAGGGTAAAGGAAAGGGTAATAAGCAATGAGAATGTGGTAAAAT
GCCGAGTCTTTTAATATTAACATTATATCGACATAAATTTTTATCTAAAAGAAATTAAAT
ATTTCTAAATATAAATTTAATATGTTTGTTCAGCTTTATTAAATAAATGTTTAAATTAT
>lucilia_CL1782Contig1
TTATTGGCTGTCTTTTTGTTTTTAACTTCTTTTCAATAAATCTTGTACTATATGTTTTAC
TTGAGTTTCTCCTTTAACCATTCCTCGGTTAATTCATCTAATTCTCGTATTTCATAAACT
CTAGTTAGATCAACTTCTCTTTGTAGAGCACTTTTAGTGCAGGCATACATCATTTGCAAT
TCAATTTGACTGTCACGTGGCGTATAGAATATAAAACACATTGGATATGATATGCGCGAA
TCATCGTGTATCATTTTATAGGTGTAAATTACATAGCGTGGCTGATGACCAGGCAGTTGT
TCTTGCAGTTCTTCAAGAGAAATGTCATCTAGCATATCGTCGAGTACGACTAATTGCTTT
TCACGATCAACTTTTAAAATTAATGCTGAATTTGTGGTAGTTTTGCGAAAACGAAATTTT
TTCAATTCATCTCTCACATCGTCACTTATATCACAAATCTTACTATCACCCATTTTAAAA
ATTTCTTTTGTTAAAATTCAGCCGTATTATAGGTATATTATTAAATGAAATGTTTTCCAA
ACCGTTTACAAAATATTGTATTAAAAACACGAAAAATGCATAAAGCACAAAAGAAAACAC
TCCCTCACCAACAAATCTCG
>lucilia_CL1038Contig1
GTTTTTTTTTTTTTTTTTTTTACCTTAATAAAAGTTATTTATTTTGTTTTAGATTTTAAT
AGACCTTTGGATCGCAAATATCGTACAATAAATGGTGTAGCTCCTAAAGTTATACTTATT
CGAACTGGTGCAAATACTTTATGTACGGCATAAGCTATTACAAAGTTACTTGCTCCTAGG
GCAACGCTATTTTTTAAAGCTGTAGGTGCGAATTCCAAGTGTTCGAGTATTGCAATCAAA
TCTATTCCGCTTTTTGAGTTGTTGCATCCTTGTCATAAGTCGACCAATTAGAACGAGCAT
TTCTTCTTAATGTGGTATAATGGGAACTTTGTAAATTTTGCGACATAAACTTACAATCCT
GAGACCATTGACCACCTGGCATGTTTAAATGAGTAAATTTGTGCATGCCACCGAATGGAC
TGGGTACATTACTTTGCATTGCTGAATTGAGGCTAATGGCCCCAAAGCAATCGTATGATT
GTACATGAGGATCTTGTTTATCTAAAACACCATTACTAAATGAGTTATCCCCC
>lucilia_CL851Contig1
CAACAAACAGTGGACAACTTAATGAGTCACTATTTTTTTAATTGGAACCTTTTTTACAAG
TGAATTTTTATTTGTTTTCTAAAATCCAAAACAAATAGATGTTAATAGTTATCGGTGGAA
TAAAATAAGTGAAATTAATTCCAATTTAAAAGAGTAAACATGTTTTCCAGTGGTCCCAAC
TATACCAAACTAAAGACCAACCTACGATTGGCCGTAAATCGTTTAAAATTATTGGAAAAG
AAAAAAGCAGAAATTGCACAAAAATCTCGCAAGGAAATTGCTGACTTCTTGGCCAATGGC
AAAACCGAAAGGGCAAGAATACGTGTTGAACATATTATAAGGGAAGATTATTTGGTTGAA
GCCATGGAAGTAGTTGAAATGTATTGCGACTTACTACTGGCAAGATTTGGCTTGGTGACC
CAAATGAAAGAGCTAGACGATGGTATAGCAGAGGCTGTGTCTAGTGTTGTATGGGTGTGT
CCTCGTTTGCAAAGTGATATATCCGAGTTGAAGGTCATTTCCGATATATTTATTCAGAAG
TATGGGCCGCAATTTGCAGAAAAAGCAAGAACTGCTACCGGTGATCATCATGTTTCAGAA
AAGTTAATGCATAAATTGCAACTACAGGCTCCGCCCAAGCTATTGGTGGAGAAATATTTG
ATTGAAATCGCTAAGAACTATAACATTGAATACGAACCAGATCCACAAGTACTAAATGAG
GAAAAAGAAGGACGAGATCAAAATCTCATTGACTTGGCTGATCGCAATAATTTGGGCGGC
GGTTCTGGTCCTCCACCTCAAATGGGATTTATAGGATATCCCACGGTACCACCATTACCA
CATATGCCAGAACCACCATCTAATAAAACCT
>lucilia_CL2133Contig1
GGGGACTCTGTTATCGGTCCACAAGCATTTCAGGAGTTCACGCAATTTTTTCCAAAAGAT
TCGAATTAAAAATAATTGGTAAGAAAAGAAAAAAATTTGTATATGATTTATTGATCGAGT
CAATAAATAAATAAAATCGGTGACTATTTGACGCAAATTGCTAATTTGACCGGCGTTTCC
GGCAAGAATATAGAAAAAGTACGTTCTTGAGCAGAATATTTCGTGTGTGTATAACAAAGT
TTAAAGCTGTCGCTGCAGTAGTGGTGGTCGTTACGTCGTTACCGTTGCCGTCGTATCGTC
GAGGACTGTGATTCAAATACAAATAGAAAAGAAAAAAAATAATCATGGCCAATAATTACA
CCGGGTTTAGTTACGGCGGTACCCAGTACAATTCGACGGGTACACCGGGCGCATATAGTT
CCAATTCAGTTTCGTATCCGGCTGTAACCAACGCCACTTATGCCAACGCCGCCGCCTATC
AGTCGGCTGTAGCTGCTGGCAGCGGTAGTTACGCAGCTGGAGGTGCAGCCGGAGCTGCTG
CTGCAAGTTATGCAGGATACAGTGGCAGTGACTACAGTCGTACGCCATTACAGGCATATG
ACTCGTCTAAAACATTTTATCAACAGGCGGCCTCCAACTACAACACCGCTGCTGCGCCTA
CTGTCTCTAAGACTCACTACTCGGC
>lucilia_CL107Contig1
AGTACATCCAAAAGTTCAAATAGTTTTTTGTTCTTTTCATTCTCCTTCAACTTAACATAA
TGCTGTTGCAGACCATGCAATGTCAACTTGGCTTCGTCATCGACATACACTTCCATGGGA
TCTTGCATGAATTTTTTGCAAACCGGTCGAATTTCTTTGCTTAGAGTAGCGGAAAACATC
ATAACTTGTTTTCCATGTGGTGTACTGCGGAATATCTCCTGAACATCGCGACGCATATCA
AGTTGTTCCAACATTTTGTCACATTCATCCAGAATAAAATGTTTCAAATGCTTCAAGTTC
AACTTCTTATTACGAATCAAAGCCAAAATACGACCAGGGGTACCGACAACAATATGAGGT
GTAACATTTTTCAAAGACTCTTCATCCTTTTGTATGGATAAGCCACCAAAGAAAACTCCA
ACCTTAACTGTTGGCATATATTTGGAAAAACGTTCGTATTCCTTACTAATTTGGAATGCA
AGTTCACGAGTGTGACACATGACTAGAACATAAACAACATTCTCAGTGGGTTCCAGCTGT
TGTAATGTGGCAAGCACAAATACTGCTGTTTTACCCATACCAGATTTAGCCTGGCAGAGA
ATATCCATGCCTAGAACAGCCTGGGGAATACATTCATGTTGTACTTCCGAGGGATGCTCA
AAACCACAATCAACAATAGCTCTTAGAATTTCAGGCTTTAAAAGGAAATCACGGAAACCA
GAACTGTGTATAGATACGTAGGTACCTTTAACATCTTTTTTAGGTGCCTCTTGTGTTTCG
GCAACGGTGGTCTCGGTTTGTTCCTCATCCTCGTAATCTAAAAGATCATCATTATCGGCC
ATTTTTGTTTGTTTATTTTAGTTTGCGTCAACTGTATTGAAATATTTAATAATAAAGCCG
CTATTTGTGCTTGAAATAAATGCTTTGTCAATAATTTCTTTAATTATTTAAAATTAATTT
CGCAATTTTTTTTAATAACTACGCAAGCACAATAATTTTAGCGTGTTGTATACGGCTTGG
TATTTTTTACTTTTCAAAATGAACTCTTGACAGAGCCCTAAGTCGACAAATATTCCCC
>lucilia_CL1499Contig1
CTTTAATTTTTAAATTAAAAAAAACATTTCGCAGGTTATAAAAACACGACTTAACAAACA
AAAGGAAATACCTAATCACTGTCATCATCATCATCCTCATCAGAGGATTGTTGTAGCCAT
TCGATTAGTTTAAACAGACTTTTACGTAAGGTGGCATGATTGTCTTCATCTAAATCTTCA
TACCATGACAAAACTGCTTCTTCCGTAACAAAATCTTTATCGTATAAATAGTGAACAATT
TGAGAAATTTTCTCACGAACAAATTCGTTCTCTTCATAAATATCCTCTAAAGCTTTCAGA
CAATCCAACATGGCATCTTCACTTTTAATATAGTTTGTCATGACAGGACCCAATTGCTTT
AGCACGGCATTAATCGCCACTAAAACATTGTTATTTAATGGCTCCTTAATAGTAGGTAAA
CTGAAAATCGCTTTAACCACATTAAAATTGACCTCTTTGAGTGACATGTTGTAGGCATAA
CGTGAGGAATTAATTTCGAGTATAAGAAAATCAGGATTAGATTTCTCTTGGAAACCTCTG
GACAAAGAGTCAACCACTTCCGATAAGAAAATATTAGTATCATCGGGTAGGGGTGAACAA
GGTTGTGAATCTTCCTCATCACTGCTGGAAAAGTAATCACTTTCTTCTTGATATTGCGGC
AATTTCATCATTTTGGGTGCAACAGTTTTAACCGTAAATATATCTCGATCATCTTCGTTT
TCAGATATTGTTCGGTTGTCCACTTTGTCGTCTATTATAAAAGCTTTGTCGCCCAGCTTT
CTTAAAGAGGAATCTTCTTCTTTATTTTTAACCAAAGATTTTGTTAATATTGTTTTAGCT
GGTAGCACACAACCCTCTCCCACTACACAGCCTTCTTTTAGTTCTGTGTTGGCTTTCACC
ACTGTATTCTCGCCAACAACACAAAATTCCAAACAGCAATTATCCTCTCCC
>lucilia_CL568Contig1
GGGGGAGTCTGCCAGAAATTTTTTTAGCGTATACACGCTGCAAGTTCGTCGCATTTTTTA
AATTCGCATCGTCTACACCCAATTTTTTAAAAATGGCATCAGGAGTCACCGTATCTGATG
TGTGCAAAACTACATACGAAGAAATTAAGAAGGACAAAAAACATAGATATGTTATCTTTT
ACATTCGTGATGAGAAACAAATTGATGTAGAGACTGTGGGTGAGCGTAATGCTGAATATG
ACCAATTCTTGGAAGATATTCAAAAGTGCGGTCCCGGAGAGTGCCGTTATGGTCTCTTTG
ATTTTGAATACATGCACCAATGTCAAGGTACCTCAGAAAGTTCCAAAAAACAGAAGCTTT
TCCTTATGTCCTGGTGCCCTGATACTGCCAAAGTCAAGAAGAAGATGTTGTACTCCAGCT
CCTTCGATGCCTTGAAAAAGTCTCTTGTCGGTGTCCAAAAATACATACAAGCTACCGACT
TATCTGAAGCTTCCCGCGAAGCGGTCGAGGAAAAATTGCGCGCCACTGACCGTCAGTAAG
ATGAATGCTTTTTTTATTAACACCACTCTACCACCCAATCCAATAAAATTACATCAACCA
CAACACAATATTTGTATTTTGAAGCAGAAATAATGAAACATTGAATTTCAGCTTTTTATA
AATAATAATAAAAATTAAACAAAAAAACACTAAAAAAAAAAAAAA
>lucilia_CL1205Contig1
TTTTTTTTTTTTTTTGTTTTTTTTTTTTTCTTTTTAATAAGAATTTATTAAGCACAAATA
AAATTTATACGGAAAACATTCTACATAATTATTTAATTTAAAATTTAACAATTATTTAAA
TGCACATTTTAATCACTTTAAAAGACAAATCATAAAAAAAACACAATTTAACAAAAAATT
TCGCAGAAAAAAGCACAGTTCAGTTAAGGAGCCACAACTTTGTTGATCATTTTTCCCAAA
CATTGAATTTCACTTTCAATAACATCACCCGGCTTCAGGTATTCTGGAGGATTACGATGC
ATACCAACACCCTTGGGTGTGCCTGTTAAAATTACATCACCAGGAACTAAAGTAATGCTC
TGTGACAAACGACTGATAATATCATCGATTTTGAAAATCATATTACCACTTATGCCATTT
TGCTTTTCAACGCCATTAATTTTACAGGTCATTTGCAAATCATGTGGATCGGCAATAAGA
CTCTTATGAACTATCGACGGTCCTAGAGGTAAAAAGGTGTCCATTGATTTACCTATCAAA
AATTGCCCACCATTACGTTCCTTCTGCCAATCTCTAGCGGATATATCTTGAGCTACACTA
TAGCCAAATAC
>lucilia_CL93Contig1
AGAAAAAATTATAGCAGAAGCTACTAAACTAAAAACAAAGCAACGTAAACAGGCTCAGAA
AATTTTTATTAAAGAGGACAAGGAAGAAACTGCAGAAGGCGAACAGGAAGAGGATTCGGA
CAACGAAGAAAAGGAAGAACAGGTCTCCACAGTTAACGTTTTAGGCATTGAAGAGGCTGG
ACTTCATATTGTGTTAAAGAAAATCATTAAAAACGACAAAGAACGTTTGGCTCAGGATAG
CAATAGTGAAACCTTTGGTAACTTTTTAGTACAAGAACTAAACGAAGACACTCTTAAGTC
CTGGTTAAGTATAAATCGTGCCTGCTTTGTTTTACTCAATATTGTGGAAAACAACTCGGA
AGATTTACTAAAACAAGTAAAAAAATTGCTTAAACCTCATACAGCTGTTTTGAAGAAACA
AAAATTCAATGGAGCACAACTGTTGCAGAAAAAACTTGTTTAGTTTTTAGGTTTAAAATT
TATTATTTTTCAAAAATTTATAAAAAAAATAGGAAAACAAACTGAAAAAAATATATTAAA
CAAATAATAGTTTTTATTAAAAAAAAACAAACGGAAAGATTTTCCTTTTAAAAATGCAGT
TTTAAGGAGTAAATTGTTAATTAATAATAATAGTATGATCAATTCTCAAATGTAAAAAAA
AAAAAAA
>lucilia_CL93Contig2
CCTGTTTCAAGAGGATTTGTATAAATGATTTATAATATTATTGAATTTTAAAGAACAAAG
TGAAAAAATAAAATAATTTTGTATTTGAAAAAGTTAAATTGAATGCATTTATTGTAAAAA
TTGAGTTCTAAATGTTATTGTTATGGATTGGCAATAAATGTTCTAATTAGAAAATACCTA
TTTTGTGGATTTTTTTTAGATAATTAAAAAATAACATATACTTCTGCAGCTGTATCAAAA
CTACAAAATCTTTAAATTTACCAAAAAAAAAAATTATATAGAAAATCAACAGAAAGAAAT
TTTGCAAAAAAAGTCCACACACAATAAAAAAAAGCATTAGAAGCCTGAAACCTCATCTAC
GCATAGACGACAAGCAAGACACATACCACGGAGAGTATAGTGAACACCCCATTGCAAAAA
TTTCGAAAAAATAAAATACAACAAATTGGGAAAATCCTATAAAGAGGAACAAATTTAGTT
TGGCAACATCTCTAAAACAGGAAGACATATAGAACTAACAACAAAAAAGTGTATAAAAA
>lucilia_CL93Contig3
CTTGATACTCCTGCTTATTATGACCGTTACCGTTTGTAATAGGGCCGTTGATTTTCTTTG
GTTCTGTGTCCAGAGTATTTGTTGCAAAAACCCCATTTGTTTTGTCGTAATTTATGGCGT
TTTACTTAAATAGTTTTTGCAATAGTTTCAACAAATTCTCGTTCGCTTAGAATCTTCTTA
CCTGGTAAGTTGTACTGTTGATAACTTTTCTAATTTTTAATTATTTTAGCCAAACGTTTT
TAAGTATAGCCAAACAATTCGACACAATGGAATCTAAACTATTTATTTTTTAAAATGTAA
ATTTATATTTTTTTAAATGTAAAATAATTACATTTTGTTTGTTTGTTTGTTTGTTTGTTC
TTTAAGTTACTTAGTTTCCGAAAACTAAGATTTATTTGGCCAGTAATTAAAATTATACAA
CGCCATCACCAATTCTAGCTAGAAAAGTCTAGCTCATATATTCCAATTAAATTAAAAACT
TAGGTTAAGTTAACTCGATTGCACATGGCCAATTATGCACCTCAAGAAAAACTGTAACTC
GGTACAGTTATCTGACGTCACACATTAGCCAATGCTGTTTGAAACGTAAAACTCTCGAAG
GCAGAGCAAAAAGGACGGCCTGATTACCCTTAAGCGATAATGGCAACGACGCACGACGGT
CTTCCTCCA
>lucilia_CL93Contig4
TCTGGGTGGAGGAAGACCGTCGTGCGTCGTTGCCATTATCGCTTAAGGGTAATCAGGCCG
TCCTTTTTGCTCTGCCTTCGAGAGTTTTACGTTTCAAACAGCATTGGCTAATGTGTGACG
TCAGATAACTGTACCGAGTTACAGTTTTTCTTGAGGTGCATAATTGGCCATGTGCAATCG
AGTTAACTTAACCTAAGTTTTTAATTTAATTGGAATATATGAGCTAGACTTTTCTAGCTA
GAATTGGTGATGGCGTTGTATAATTTTAATTACTGGCCAAATAAATCTTAGTTTTCGGAA
ACTAAGTAACTTAAAGAACAAACAAACAAACAAACAAATAAAATAGCCTCAACCTGGGAA
TTTCATACTGGCTTGTATTTCTTTTTGCAACAAAACTAACGCAAATATTTTCACAAATTG
ATGCAATAAACAACTAGAATAGAAATCGAACCTCCGATAAAGAAAATGCCTTATTACGGT
CTCTATATACCCGTTAAGGGTGGTGCAACAGCAGCATCATCTTCGTCGACCAACGGAGCC
AACTCAACAAATTCCACAGCGTCTTTGGCCGTTGACTGTGGCAATGACGTAAATAAAGAC
AATAATGAGACCGATGTTTCTGCTTTCGTCTT
>lucilia_CL93Contig5
ACTTGCCACTTGTCGATGGTATTTCATCGCCGTTGTCATCTGTTATATTGTTAGTATTAT
GTTGTATATAATCACTAGATATATGTAAGCCATTAAAATGAGCGGTTATTTTCTCTTCCG
ATATGAATTGTTTGATGGGTAATGTTCCTATTGCATTAAATTCTGATTTCCGTTTCTGAT
GCAACAAAGCTCGTCTCATTGCATTATTCTTGTGCGGTGCATGCGCTGTAAATTCCATTA
CATCTCCCGTATGATCGGCTTTAGTTATTTTCCAAGGCATTGATTCCATACTCCAATTAG
TGGTCGGTGTTGGCATTACTTGTACTGTCGCTGCAGTAGATTGTTGCATGCTGCCGGGAT
TATTTAGTGGTAAAAACATTTGTTGTTGCTGCTGATGGTGTTCGTGCATTGGTTGTATTA
TGGGTACATGTTCAGATGTTGATAGTTGTCTAAAATAACCAAACAAAATGTGAACATCAT
TCGTAATTCAGCTCTGGGTGGAGGAAGACCGTCGTGCGTCGTTGCCATTATCGCTTAAGG
GTAATCAGGCCGTCCTTTTTGCTCTGCCTTCGAGAGTTTTACGTTTCAAACAGCATTGGC
TAATGTGTGACGTCAGATAACTGTACCGAGTTACAGTTTTTCTTGAGGTGCATAATTGGC
CATGTGCAATCGAGTTAACTTAACCTAAGTTTTTAATTTAATTGGAATATATGAGCTAGA
CTTTTCTAGCTAGAATTGGTGATGGCGTTGTATAATTTTAATTACTGGCCAAATAAATCT
TAGTTTTCGGAAACTAAGTAACTTAAAGAACAAACAAACAAACAAACAAACAAAAAAAGG
AAAGTCGCTTTTTAAAATTAAACACGATTCTACAAAAGAATTTCCTTTTCCAGATAATTA
AAAAATAACATATACTTCTGCAGCTGTATAAAAACTACAAAATCTTTAAATTTACCAAAA
AAAATTATATAGAAAATCAACAGAAAGAAATTTTGCAAAAAAAAAAGTCCACACACAATA
AAAAAAAAGCATTAGAAGCCTGAAACCTCATCTACGCATAGACGACAAGCAAGACACATA
CCACGGAGAGTATAGTGAACACCCCATTGCAAAAATTTCGAAAAAATACAACAAATTGGG
AAAATCCTATAAAGGGGAACAAATTTAGTTTGGCAACATCTCTAAAACAGGAAGACATAT
AGAACTAACAACAAAAAAGTGTATAAAAAAATTTTAAAACATGATTAAATTATTCTCATT
GAAACAGCAGAAAAAAGAAGGTGACCAAACGGGCAAGAGTGGTGGTCAACAAAAGAAAGC
ATCTGCTGCTCAATTGCGTATACAAAAAGACATCAACGAACTCACCCTGCCAAAAACTTG
TGCTACGGAATTTCCCGATCCTGATGATTTGCTCAATTTCAAATTGATCATCTGTCCCGA
TGAAGGTTTCTATAAAGGTGGACGTTTTGTATTCAATTTCCGCGTTGGTCCCAATTATCC
CCACGAGCCGCCAAAAGTTAAATGTGAAACTCAAGTTTATCATCCCAACATCGATCTCGA
GGGTAATGTTTGTTTAAATATTTTACGTGAAGACTGGAATCCGGTATTGACAATTAGTTC
GATTGTATATGGTTTGCAATATTTATTTTTGGAACCGAATCCTGAGGATCCTTTGAATAA
AGAAGCCGCTGATGTTTTGCAAACAAATCGTCGTCTTTTCGAGCATAATGTGACAAAGGC
TATGCGTGGT
>lucilia_CL93Contig6
TTAACAGCGCGAGGTAATTCTTGATCACTTTCTAGAAAATTAATAAAATCTAAATCAACT
CTTAAAACTGGATGTTGTGCTGTACGATTGATATAACGTTCTAAAGCAGCTCTACGTTGT
TCAACCCATTCCAAGTTTGTACCATTACCCGGTTCACTTTGTTGGGGACTCATTTTAACT
TTTGTAGAACCAAATATATTTTTTGAAGGTGCCGGTGGCACAATCTTTCCCAATTTAATA
TATTTACTTGCCAACAGAGAGTGTATACCTAAGAAATCACTAAAACGTCGTAGGGTACTA
AATTCTGTACGTTTATATTTTGGAATGTTGGTTTTTGTTGTTACTTTGTAAGTCAAATAA
GAACCCATACCATCACCTACTTTTTGAGGTTCAGATATTGTAATTTCTATGTAATAGTCA
CCACTATCGGAGAGAACATCTTGCATATTACTAGATGATATGCGACGATGTATGACGTTT
TGATTTAATCCATTGTTATTGCCCACCACCGCCGGCGATGGTACTTCCTCCTCCTCGTCC
TGTTCATCATCTTCATTATTCGAGTCTCCGTTATTTATATCTACATCAGCAAATTCACGT
TGCATATCATCGACAGCTTCCATAGACATTTTATGTATTTATTTTATCGTTTTTGTTCTT
ACTGTTGGAATATATTATGAAAATTATGTACAATATTTTTTTGTTTGTTTGTTTGTTTGT
TCTTTAAGTTACTTAGTTTCCGAAAACTAAGATTTATTTGGCCAGTAATTAAAATTATAC
AACGCCATCACCAATTCTAGCTAGAAAAGTCTAGCTCATATATTCCAATTAAATTAAAAA
CTTAGGTTAAGTTAACTCGATTGCACATGGCCAATTATGCACCTCAAGAAAAACTGTAAC
TCGGTACAGTTATCTGACGTCACACATTAGCCAATGCTGTTTGAAACGTAAAACTCTCGA
AGGCAGAGCAAAAAGGACGGCCTGATTACCCTTAAGCGATAATGGCAACGACGCACGACG
GTCTTCCTCCACCCAGAG
>lucilia_CL93Contig7
GAATTTTTTGCTGTGTAAATGTATTTTCTTTATATTTTGGCAAAAAAATAAATCGAAAGC
AAAAAAAGGAAAGTCGCTTTTTAAAATTAAACACGATTCTACAAAAGAATTTCCTTTTCC
AGATAATTAAAAAATAACATATACTTCTGCAGCTGTATCAAAACTACAAAATCTTTAAAT
TTACCAAAAAAAAAAATTATATAGAAAATCAACAGAAAGAAATTTTGCAAAAAAAGTCCA
CACACAATAAAAAAAAGCATTAGAAGCCTGAAACCTCATCTACGCATAGACGACAAGCAA
GACACATACCACGGAGAGTATAGTGAACACCCCATTGCAAAAATTTCGAAAAAATAAAAT
ACAACAAATTGGGAAAATCCTATAAAGAGGAACAAATTTAGTTTGGCAACATCTCTAAAA
CAGGAAGACATATAGAACTAACAACAAAAAAGTGTATAAAAAAAATTGTAAAACATGATT
AAATTATTCTCATTGAAACAGCAGAAAAAAGAAGGTGACCAAACGGGCAAGAGTGGTGGT
CAACAAAAGAAAGCATCTGCTGCTCAATTGCGTATACAAAAAGACATCAACGAACTCACC
CTGCCAAAAACTTGTGCTACGGAATTTCCCGATCCTGATGATTTGCTCAATTTCAAATTG
ATCATCTGTCCCGATGAAGGTTTCTATAAAGGTGGACGTTTTGTA
>lucilia_CL93Contig8
TTTTTTTTTTTTTTTCTTTTTTTTTTTTTTTTTTTTTTTTTTTTTTTTTTTTTATATTAA
ACAAATAATAGTTTTTATTAAAAAAAAACAAACGGAAAGATTTTCCTTTTAAAAATGCAG
TTTAAGGAGTAAATTGTTAAATAATAATAATAGTATGATCAATTCTCAAATGTATTTAAA
AATTGTATTAAACTTTATGTTTTAAGAGATGGTAACTAGAACGGCAACACTAGAAAAAAG
TGGACTTTGTTTTAGAAGATTAACAAAATCCCATTTTTTTTCAATGAGTCGATCCAATGT
TTAAACTTTAAAAATGCTTTGTGGTTTTGATTTGACTTCTTAGTAGTTGTGATGCTACAC
ACGTTCTGTAGTAGCAAATAACTTATTCTGTGCGTAAAATAATATGTAGTCCAGATTCTG
TATCTACTATCTTAGATAATTGACCAACTTTTAAGCTGAAGGCGGCCTCTTCAAATGGCT
TTTGCATTTGACCACGACCGAACATGCCCAAATCTCCGCCTCGTTTGGCTGAACTGCAAT
CACTGTACAATTGGGCCAACTCCTCCAAAGTGGCATCGCCACTTTCAATCCTCTTTCGGT
AGTCTTCCAATATTTGACGAGCTTCATCTTTGGTACGTGTTATATTCTCTTCACGCCACG
ACGAGGGACGACGACTGCCCCTGTGTTTGACCAGCAAATGGGAGGCTCTTACCTCATTTG
GGCCGGTAGAGGTAATTTCTTTTTTTGGCCGGTTCTGTGGGCAAATCCCATTGGGATTCT
TTAGTGTATATGTTTAAATAATAGGTTAGGCCCGTTGAACGACTTGTGCGTTCTTCCCAG
CCTTCCGGTATATTCTTTTCGTTATCAGACATTTTAGCTTTGTTTTGTTGTTCTCAAAAT
TTAATAATTTACTTCTCAGATAATAATATTTGTTTGTTTGTTTGTTTGTTTGTTCTTTAA
GTTACTTAGTTTCCGAAAACTAAGATTTATTTGGCCAGTAATTAAAATTATACAACGCCA
TCACCAATTCTAGCTAGAAAAGTCTAGCTCATATATTCCAATTAAATTAAAAACTTAGGT
TAAGTTAACTCGATTGCACATGGCCAATTATGCACCTCAAGAAAAACTGTAACTCGGTAC
AGTTATCTGACGTCACACATTAGCCAATGCTGTTTGAAACGTAAAACTCTCGAAGGCAGA
GCAAAAAGGACGGCCTGATTACCCTTAAGCGATAATGGCAACGACGCACGACGGTCTTCC
TCCACCCAGAGCTGAATTACGAATGATAATAATATTTACAACGAACAATTCGCCCCC
>lucilia_CL2300Contig1
GGGGATACAACAGCTCGCCGGGGGACGAGTACGTGTGTGTGCCTGCAACTGTCGGAATTT
GACTACTCACTTTTTTGTGCTACAAAAAAAAGGAAAAGAAATATTGGAATTCGATTTCAC
CTTTTCTTCATCATCCTAAATATAAGCTAATAAACATATATAATGGCATTGAATCCACAA
TACGAAGATATTGGCAAAGGATTTGTCCAACAGTACTACGCTTTATTCGATGATCCGCTG
CAACGAGCAAATGTGGTTAACTTCTATAGCACCACAGATTCCTTCATGTCCTTTGAGGGC
TTACAAATTCAGGGAGCACCAAAAATTATGGAAAAATTAAATAGCCTTACATTTCAAAAA
ATTTCTCGCGTCATAACTGCCGTAGATTCTCAGCCCATGTATGATGGCGGAGTTCTTATT
AATGTTCTTGGACGTTTACAGTGTGATGAAGATCCTCCACATGCATTCTCTCAAATTTTC
GTTTTGAGACCATTGGGTGGAACATTTTTCTGTGCCCATGATATTTTCCGTTTAAATATC
CATAATTCAGCCTAAAGAATAAACAAATTGAATATGATCCTGCTCGTGTGCTTTTCTTAT
TATTTTTCTAAAGCATTATTTTAATAAATAATAATTATGATGAAAAAAAAAAAAAA
>lucilia_CL284Contig1
GAAAACTGACGTGTGTGTGCGTAAATATTTTTTTTTCTTAAAACGCGGACGTAGTAATTT
CAGTTTTTAATAAATTATACTTAAAACGAAATCCTAGAAATTAATAATACTTTAATTTAT
TACCTAACAAAAAGACAAATAAAAAAACAACTTTAAAAATGAGTAACGAAGCAGAAGATC
AACCACAAAACTCAACAAACTCCTCAACGTCACCACCCCAACCATCAGCCAATGTACCCG
CCAAAATGATTGAACACTTTAAGGCCAACAAAGTTGATGGTGCCATGTGGTTTTTGCGTT
TATTAGGCATTGTTTTTGCCATGGGCTATGTCTTGCCCATATTTGGCAATCAACAGAGTG
CCTTCAATAAAGTTTTACTCTCAAATGCAGCCGTTTCGGCACTGCGTCTGCATCAACGTT
TACCCTCCTTTACATTTTCACGTGAATTTTTAGCACGTCTATTTGTTGAGGATTCATGTC
ATTATCTTATGTATTCATTGATATTCTTTAATGTACAACCAACTCTATTGATTCTAGTGC
CAATAGTATTGTTTGCTGTATTACATGCCTCCAGTTATTCATTGAAATTATTGGATATTA
TTGGTCAAAACTCCTGGTGGGGAGCACGTTTCTTAATCTCCTTGGTGGAATTCCAGGCAG
CTAATATTTTAAAAGCCGCTTCTTTCTCCGAAATCTTTATTATGCCTTTGGCTGTTGTTT
TGACATTTATGGGAAGAGCTGGCCTTATGACTCCCATTGTCTATTATCATTTCTTGGTTA
TGCGTTACAGTTCTCGCCGCAATCCCTATACCCGTAATGCCTTTGCTGAATTACGCATGA
CCGCCGAAAGTCTAGCTGCTCGTTCTCCTCCCGTTGTGGGGAAAGTAGTACGCGGTGGCA
TTGCCTTTGTCAATCGTTTGGCACCCGCACCCCAACCTGCCCCAGCGCAATAATTCTAAT
TCATTTCATATATTTTTATACATAACTTTATGTGAAACATATGTATTTTATTAAGATCTA
TTTTGCATTATTAGCGTTTAATCGTGGAAGAACAAGTTCTTATTTTTTTAATCATTGAAT
AATTATTTTAATATCATCTGATCAGTACTTCCTTTTCTTACTATATATTTCAACACTATT
TATGGTTGTTTCTCTTTAACTTATTCCTTTTTTTGAAATAAACCCTTACATGTGTATTTA
ATTAGAAATGAA
>lucilia_CL284Contig2
ATCCCCCGGGCTGCAGGAATTCGGCACGAGTTTCCAGCAAACTACATGAATTTGCAAAAA
ACCAGCAGAAGAAGCATTAAAATTTGTTTGTCACTTAATCTTTTCGTATTTTAATAAATT
TATAAAACTAAATAAGTTTAAAAATATGGCTTTAGCAGAAATTTGTAATATTTCAAATGC
TCCCTATATGAAATCACGTAATTTTACACCTGCGGATTTCGAAAACGATTGCCAGCAGTA
TACCTCGAATTTGGTTAATCCCTACATATTGTCGGCACCACCATTCGAAAATCCCATTGA
GAATTTGTGTAAAATTCAGGCTAACAGTGATAAGAGTGGCATTAAAATAGAATTTGATCA
TGGTACCACAACATTGGGTTTCAAATATCAAGGAGGTGTTATATTGGCAGTAGATTCTCG
TGCTACCGGCGGTCAATTTATTGGCTCTCAAACCATGAAGAAAATTGTGGAAATTAATCA
ATATTTATTGGGTACATTGGCTGGTGGTGCAGCCGATTGTGTGTATCGGGATCGTGTATT
GGCTAAGGAATGCCGCCTGCATGAATTGCGCAACAAGGAACGTATTTCGGTGGCCGCCGC
TAGTAAGATAATGGCAAATATTGCTCATGAATACAAGGGTATGGGTCTAAGTATGGGCAT
GATGTTGGCTGGCTATGATAAACGTGGTCCTGGCCTTTACTATGTCGATTCGGAGGGTTC
ACGTACACCCGGTAATGTTTT
>lucilia_CL284Contig3
AGAATATCAATGAATACATAAGATAATGACATGAATCCTCAACAAATAGACGTGCTAAAA
ATTCACGTGAAAATGTAAAGGAGGGTAAACGTTGATGCAGACGCAATGCCGAAACGGCTG
CATTTGAGAGTAAAACTTTATTGAAGGCACTCTGTTGATTGCCAAATATGGGCAAGACAT
AGCCCATGGCAAAAACAATGCCTAATAAACGCAAAAACCACATGGCACCATCAACTTTAT
TGGCCTTAAAGTGTTCAATCATTTTGGCGGGTACATTGGCTGATGGTTGGGGTGGTGACG
TTGAGGAGTTTGTTGAGTTTTGTGGTTGATCTTCTGCTTCGTTACTCATTTTTAAAGTTG
TTTTTTTTTTTTGATTTGTCTTTTTGTTAGGTAATAAATTAAAGTATTATTAATTTCTAG
GATTTCGTTTTAAGTATAATTTATTAAAAACTGAAATTACTACGTCCGCGTTTTAAGAAA
AAAAATATTTACGCACACACACGTCAGTTTTCTATTTTATTGTCCCCCCCCCCCCC
>lucilia_CL1666Contig1
CTTAAAATTGTATTTTTTCAAAAATAATAGAGAAAAGTTAACGCCATTAAAATAAATTAC
TAGTTAAAAAAATACAAATTTTGCCCAGAATTGCTCTAAGAAAATACCAATATAAAAAAC
AGTGCTTCTTCTGGGAGAAATCAAAAAAAAAGGAAGAAAAATAAGAATAAAACGAAATCA
AAGTGCTTTAAAATAACCAACAACAACAATAACTACCAAGAGCAGTATTTCGTCGTCGTT
TCCTTGTCCATAATATAAAAATAACAAAGAAGAAGAATACATATAATAAATATAAAAAAA
AAAACGAGGAAAAATATAAAAATAAGAAAATATTTTTGTCTTCCTGCTTCATAAAAAAAG
AAAGAATTACGTACCTAAAAAAAGTTTTCTCATTCTGGTTTCTTGTTGCAATTTACTTGA
AATAAATCCAACAGAATTTACAAGAAAATTTTTACGAAAAGAAAAATAATTTTTAGAAAA
ATTGTGCAATTGTTTTTTTTGTTGTTTTTGTGTAAAAAAGAAGAAAATTAAATTAGAAAA
ATATAAAAAACACCAGTGAAAAATTATTATTAACGAAACCAAAAAAAATTGGTATTAACG
AAACAGGAGGGTTGGTGGGTCTCAATACGTCTGCCTAAAATAAGCTTTCAAATGTATTGA
AAATAGGAACAAATAGAAATAACACAATAATATCAACGATTCTTTTTATTTTAAAGAAAA
AA
>lucilia_CL735Contig1
TTGGCAATCAACGGTTCTAGAGACACGAAGTAGTTATTAAAATGAGTGCTGAATTTAAAA
AACAACCAAAAGGTTTTGCTACCAAGGCTATTCATGTGGGCCAGAAACCTGAACAATGGA
AAAGCATGTGTGTAATTCCACCAATTTGTATGAGCACAACATATAAACAAGATGGTCCAG
CAGAACATAGAGGATTTGAATATTCTCGAAGTGGAAATCCTACACGCAATGTACTAGAAC
AATGTTTAGCTTCATTAGACAATGCTAAATTCGGATTAACTTTTTCATCTGGATTGGGAG
CTTCTACTGCTGTTCTTACAATGCTTTCTTCTGGAGATCATATAGTTGTTGGAGATGATG
TATATGGTGGTACAAACCGCTTGATCAGACAAGTTGCCTCCAGATTAGGTATTGAAGCAA
CGTTTGCCGACTCAACTAATTTGGAAGAATTTAAAAATGCAATTAGACCTAATACAAAAT
TAGTTTGGGTTGAAACACCGACAAATCCATTGACCAAAGTTTCTGATATAGAAGCTTTAA
GCAAAATAATACATGAATCCGGAGACATAATTTTTGCTGTTGATAACACATTTTTAACGT
CATATTTTCAACGACCATTGGAGTTGGGTGC
>lucilia_CL2017Contig1
GGCATATTGCGAAGTCGACGTGACAAAACGAAAACTAAAAAATCAAAGAAAAAGAAAGAT
GGTGAAATGGCGGATAACATTAAGGAAGAACGCACTCAAAGTGTGGACAGAGCAGGTAAT
AGTTCTATGGAATATGATGACCAGGGTAAAACAAAACAACAAAACTCAAGTACAACAAAT
TCTGGATTATTAGCCATAACTTCAAAACTAGTAGGAACTGGTACAGAAACAGGAGGAGCA
TCAACTTCGGGTATCTCAAATATACCTGATGTGTCTTCAACGTCGGGTTTAGCTGATAAC
AGTGTCAGTGGAACCGCCGATTCAAATCATACAAACAAAATCAATAATACAGCTTCAACA
GCTGGTCAACAGTTTAGTGGCAATGAAGTTGACGAAGATGGTTACAGCCTTCAGCCCCCC
AAAGAGGTTGCCTGGGATGAAAATAAAGAGAACGCTGGTAGTTTCTATTCTGATTCCGAT
TCAGAATCTGATAACGATAGGCCCGAGAAGAGAATACATGTAAAAATAAAACCTTTAAAT
AACGGCCAGGCGCCCATGTCCGCAAGTGTGGATGAATTAAGGGCGACCGTTGAAAATATT
TCATTATCGCCAACAGGAGTATTTTCGCACAGCCAGCAGTTACAACAGCAATCTAGACTA
ACTTCGCGACAACAATCACCGGAGATTTCGAATGCTTCCACACCAACGGCAGCAGTACAT
CCGTATGCACCTTTACAAAGTCCCACATTGTCTATGTCAAACAATTCAAAATATGCTGAT
CTAGGTGATATATTTTCTGAA
>lucilia_CL1382Contig1
GTTTTTACTGAAGTTTTGTGGAATTTTTGTGTAAAAATTGTGAAAAATTAACAATTTTCC
AGGATGTCGGCTTCTATAGAAATACCTCTTCGTGATACTGATGAGGTTATAGAAGTGCAT
CCCGACCAGTTGCCAGAATGCCAAGAGGTCTTGAGCATTTTAAGACAAGAACGTTCACAA
TTAAATACATGGGTTAATGTGGCGTTGGCTTACTACAAGCAGAATAAAACTGATGATTTC
ATACGTTTACTGGAAACCGCAAAAACTGATGGAAACAAAGACTATAGGGACTATGAAAAA
GATCAAATGCGTTGTTTTGATATGTTGGCCGCCCATTATGTACAGGAAGCCAATCGTGAA
AAGTCCAAGGATAAGAAAAGAGAATTATTTATGAAGGCCACAAATTTGTATACCACTGCT
GACAAAATTATCATGTATGACCAGAACCACTTGTTGGGCAGAGCCTACTTTTGCCTTTTA
GAGGGTGATAAAATGGAACAGGCGGATGCTCAATTTAATTTTGTCTTGAATCAATCACCC
TCTAATATTCCTTCACTTTTGGGCAAAGCCTGTATTGCTTTCAATAAAAAGGACTATCGC
GGTGCTTTGGCTTTCTATAAAAAAGCTTTGCGTACTAATCCCAATTGTCCTGCTAATGTT
CGCATGGGTATGGGTCATT
>lucilia_CL2478Contig1
GTGAATGTACAGAGCGATAGTTTTGATTCGCAGCTGTTGAATCGTGATGTTTGGCCAGAT
AAGGCGTTGCGAAAGCTGATGAAAAGACAATTTCTATTGTGGCAGGTTGATTCTGATTCT
TCCGAAGGTCGCCGATTTGTGGCTTTTTATCACTGTGCCAAGCTGCCGTATTTATGTGTC
ATTGATCCTCGAACCGGTGAGGAGATATGGAAAAGTTCAAATCCGAAACAATCTACTATA
CTCAATGATTTAAAACAGTTTCTAATCGATCACAAGGACTTTAGTCAAGAATTGGAAGAT
GATATGGGACCCTCAACCTCCAGTAAACGTACGGCAACGGCCATTTGTCTGGACAGTGAC
GGTGAAGAGGCTGGTGGTAGCAAATTCAATATCGATGAGGATGATGGCAACTCAAATGCC
AGTAGTTCTTCCCATACAAATAAAGGTAATCCCAAGAAACGTAACAAAATTATGGAACTA
TCCGAAGAGGAACAAATTGCTTTGGCCATACGCAATTCAATGCAAGAAAATGGTGGTGCA
GCTGCCAAACAACGCAAATCGAATGGTTCGGCCAGTAATGCCGAATTGGCTGATGACGAT
GCGGCCAGTGATTTTGGCAGTGTTGAAGAATTTGTTGAGGATGACACCAAAAGTGCCTGT
>lucilia_CL451Contig1
CGCAATTTAGTATAGTAACCCTTTTCGGTACAATCGTTGTGAAAGAAGTAACCGCTATCA
CGCTTAATATGAGGATCAATAATAATCACCAAATGACGTCCCACATCGGTTAGATTTTTA
ATCATACTTAAGGGATCGGCAAATTTAAATTGATCCCAAGTAAAGTACTTCTTACCATCG
GTATATTCAATATCTAACCACATTATATCCATGGGTATGTCATATTCATCGAATTTAGTG
GATACAGTTTCTACATCTTTAGCATCATTATAATTCCAGCGACATTGATGATAAGCTAAA
GTATAGAGCTGTGGTAAGTTGGCGGTACCGGTTAGGGCAGTGTATTGTTTGAACGCGTCA
ATTGGGGTGGGACCCATTAAAATGAAGGCGTCAATAATACCAGACTCAGACATGAAATGA
GCAGCTGGAGGATCAACTTTACGAGAACCCGATACAAATTTGACAATAGATGAAACAACA
TTTGTTTCGGCGGTGTAAATATCTACCCAGGTTTCAGCAGCATTTTGCCAGTAAACGCCA
GCAGTACGTTGTGCGCCATGACCATATAGTACTGGAACTGAACCATACAATGCCATTTTA
CTATCAATAAGATATTCAAAAACATCCAAATTATATAGACGATAAGGATCAGTACCGGAA
GTCGATTTCAAAACAAAACTATCTGCATGTTCAGGTATACCAAAGAGAACCTCAGCTTCA
GGGAAAGAGAAATCTAAAGCAACAGCCTCAGGACCATAAGGTTTTGAATCATGATGAGAT
TTAAAGTTTTCTTCCCAAGCACCAGGATCGCTATCTTCTGGTGTATTTACAACATGATTT
TCCTTATTTTCGCCCTTAGCTTCTTGACCATCTTCTTGATTCGCTTGAGGTTTATTGCGT
AAATGTTCGAAATTCATTAAACCTCGGGCATTGGCGGAAACAACTAAAACATTATTTTCA
TAGAAATCAACACGGAAGGGATCGGCTGCAATGACAGCTTTATTATTGCCAGATGCTAAA
ACTATTTCGGATTTATCTTCCTTCTCAACAGTAAGAGTGTCTGGCTGAGGTTCACCTGTT
AACACATGTTCCACTTTGTATCTGGGCTTTAAAGGAGTTTTTTCATCGATTAATATGCGG
AATCTGTTATTCACTAAAGCCTCCAATTTGAAAACAAATAAATGTTGAGTATCTTTGTTT
ATCAAATCAGCTGTTATAGCATTTGAATAGGTGTTCATAGAGCCCGGTACCAAAGCGAAT
TTCGAATTTCCCGGTTGTACTTTGCGGCAACGTCTGCAGAAACTGCTTTGTTCACATGTT
TTGAAATTTGTTGGATCTACTCCAAAACCATAATGAAATATGCAGAATATTAATAAAAAT
ATTGCCAAACGCATTGTCAAACAAATATCAATTTAGCTTTTGCGTCACCCACTTTTCTTT
GTGATGATTTGACAACCCCC
>lucilia_CL1833Contig1
GGGGACAGTGCAGTGTTATAATTTAAGCAAGAAACAAGTCAAATAATCGAAGAAGAACGA
ACTATTAATTTACAATAGAAATTTATTAAACGAAAAATCCTTAATCAAAATGCGCGTATT
CGTTGTGCTATCAGCTTTGTTGGCTGTCGCTTGTGCCGCTCCTCAATATGGTTATAAACA
ACCTGAACTCTTAGGTTCTGGACCATCTGGGGCCTTTAGTGGATTATCTCCAGCTAGTTT
GCAACCCTCAACACATGGACATGGTGGTGACAAGTATTTGCCTCCTGCACCTACCACTGC
TGCTCCAATTGTACGCAAACAATTCTATGTTGTCTCAGCCCCCGAAGATGATGATAATCA
ACCAAAGAATAAGCACTTGGTTTTGGGTCGTCCACAAAAGAACTACCGTGTTGTATTCAT
TAAGGCTCCCAACTCTGGTGCTGGTAATGTTAAATATTCCGCTGAATTTGCTCCTCAAGA
AGAAAAAACTGTAATTTATGTATTGAGCAAGAAGGACAATGAATTAGATGCTAGTGATAT
TGCTACTCCTGCTCCCACCACCGCCAGCAAACCTGAAGTATTCTTCATTAAATACAAAAC
CGATGAGGAAGCTCAACAAGCCCAAAAGGAAATTCAAGGTGAATACGACAAATTAGGAGG
CACCAATGAAGTTGCCGATGAAACTACCGCCCCTATTACTTCCGTTATTGGCTCCTTAGA
TGGTCTCAAT
>lucilia_CL1099Contig1
CGTTTTTTTGTCAAAACAGCCAAATATAAAATAAAACAAGTTAAAATGACCGCTGAAGTG
GTAATTGTGGATATTTCTGGTGATGGTGGTGTGAAAAAAGAAATTCTTAAAGAAGGTACC
GGTACAGAGACCCCAGGAAATGGTTGTAAAGTGTCACTCCATTACACCGGCAAATTGACC
GATGGTACAATATTTGATTCTAGCGTTGATCGTGGACAACCATTTGAATTTAATTTGGGC
AAAGGTAGTGTTATTAAGGCCTTTGATTTAGGGGTGGCTACTATGAAATTAGGTGAAAAA
TGTAATTTAATTTGTGCTCCTAATTATGCTTATGGCGAAGCGGGAAGTCCCCCCAGTATA
CCACCAAATTCCACATTAATATTTGAGCTCGAAATGTTGGGTTGGATGGGCGAAGATATA
AGTCCTAACAGTGATGGCAGCATTGAACGTTTTATTGTGGAAAGCAGTGAGAAAAAACGT
ACACCAAATGAAGGTGCATTTGTTAAAGCCCACATTACTGGCAAATATGAAGAGAGAGTG
TTCGAAGACCGCGATGTCGAATTTGATTTGGGCGAAGGTAGTGACATTGGTCTCATAGAG
GGTGTTGAAAAAGCCATAGAAAAAATGGTTGTTGGTGAAGTTTCTAGATTTAAAATTAAA
TCAAAATATGCCTTTGGTACAAAGGGTAATGAACAATTTAATATACCACCAAATGCCAAT
GTAGAATATACAATTAAATTAAATGATTGTGAAAGAGTGGTAGACGATTGGAAATATACA
AAAGAAGAACGATTTGAACATGCCAAGATTTATAAAGAAAAAGGAACCAAATATTTCAAA
AAGGAAAACTATCCATTGGCCATTAAAATGTACAAAAAATCTGTTAATATTTTAAATGAT
GAAAACAATGATGAGGAAAGTAACAAATTAAGAGTGGCGGCTTATAGTAATCAGGCTTTG
TGCTATCAAAAGACTAATGAACAATTCGAAGGCAAACATGCGTGTGACGAAGCTTTAAAA
TTGGAACCAAACAATATCAAGGCTCTCTATCGTCGCGGTCAATGTAATTTGGCAACAAAT
GAATAC
>lucilia_CL902Contig1
ATATAATATATATGTACATACATATAATTAATTGTATTTAGAAAATCCATTTTAAAAAAA
TTAAAGTTAAAACATTCATAAACATAAAAAACTACATCCTAACATTATAAAGATAAGTAA
AATTGGCTGGAATAGTTATAATATTAAAATTTCTGAGCATCCATTATAGTATATAAAGAT
ACATCGCCAGACATAACTGACAAATCGGCCAGACTAGCATTGTTACGACGAGGTATATGA
GATGATTTTGAAACTATTGAATTTGTATCGGAAACTTTTAATGGTAATTTCGATGAGGAA
GATCCTGGTGATGAGGTTGTTGCGATATTTAGCTTGTTACTACTAAGACCACCAGTTAAT
TTCAATTTGCCTTCGTGACGTAATACAGCTGGCATCATTGCGTTCTCAAGATATTTTTGT
ATTTTTTTACCGCCAGGAATTGTTACAGGTGTGCGTTCATCAACAATTTGTTTCAAATCA
GATGATATGTATGCCTTTTTCGGTAATGGTCGTTTCGTATCTTTTGTTAAGCCGGGCAAT
TTTGCTAGTCCAGACGCTTCACTTCCATTGGAATCATTTACAAATGTGGGTTGATACAAA
CGAGATTCATTTTCAAGTTCCAGAATTGCTGTCGAATTGAAATAGTCCTTAGTTTTACAA
TTTATTGAGGACATTAACGGTGTTTTGGCAGTTTTTTTCATATAGGCACCAATTGGACTA
ACAATGTGCGAGAACTTTTGTTGTTTGCTTGTTAGCTCTTTGGTGCGAGCGTGTACAGCA
GGCTTTGCGAAAATATCTAATTTTGGAAATGGTCTTATATCGATATCAAAACGTTTTGTT
GACGAATTTGAACCTTTAGATATGGGAGTTTTCTTGGCTGGAGTTGTAAATGTAGATGGT
TTTACTTTCGAGGTAGATGATGACACATATTTACTTGGTTTCTTATTCATCATAGGCGTA
TTTGGTTGAGTTTTAGAAACTTTAATATTACACGCTGTAGTAGCAACCTTAGACTTTTCT
GGACTCATTTTGGCAGCTGCTTCAGCGGCCATATATTCCATGCCTCTTTTGAGCATATAT
TCCACCTCCTCCATTGTGTCCCC
>lucilia_CL2194Contig1
GGGGGACCATTTTTTTTCACGCGTTGTGTGTAGTGAAGAAATTATTTATCTCATAAATGA
GTAGGATTTTTACACATTTTTAGTGTGTTAAATTTAATAAAAAAGAAGAAATTAATATTT
CTCATAAATAAAAAAACAATTGACAATTAAATAACATTAAAAAATATATCAAATATACAT
TTTATTTGCAAACGAAAAAATCATTGAAATAAAATCGAAAAAAAAGTTTTTTTTCTTCAA
TTTGTCTATGTGTGAGTGAATATACGGAAAATTTTTTCAATTCGTTCGTGCTGCTGATTT
GCTAGATATACATAACTTTTTTCTTATAAAACAATTATATCTTTTTTTAAATTTTCTTGA
ACAATTTTTTGTATTTGAAATAATAAAAAAAGACTTGTACCATAAAATTGTTTGAATATT
GAAAATTTCCTAAAGGGAAAGCACCAAAAAAACTAGCAACTGATTGGAAAGTAATATGAG
TAATGCTATTAACCAAAATGGCACAGGTCTAGAGCAGCAAGTTGCTGGTCTGGACTTGAA
TGGCGGCAAAGCTAATAATAGCAGCCCCATAACAACTAAAAATTCTACAACTTCCAGCTC
TGGTGGCGTTTATGTGCCTCCACATTTAAGAGGTGCCAGTAGTAGTAGCTCATTAAAAGC
TTCCTCTTCATCAACGGACGTTTC
>lucilia_CL168Contig1
TTTTTTTTTTTTTTTTTTTGCAAATTTTATAAAAAAACATTTTTTTGTATTTTTTTTAAG
TTATATCGAAAAAATTAAAAAAAAAGGAAGTAGAGTGTTTAAGAAAAGCTTTAAAGATTC
ACTTCTTAGGCAGATAATTTTAAAGCTTTAAGCTCTTCCAGAAATTTTGACTCCATTTCA
ATTTTATTCAATTGATTTAATTCCAAAACTTCACCTTGATCTTGACGGGCTTTTAATTTT
TTAATGTCCGACAATTTTTTGGCAACATTGCGTATTTTTTTCTCCTTTTCAGGATTAGCA
GCTTTTTTAGAAGTTTGCTGCTGTTGTTGTTTTGGTTGTTGCAAATTTTGCTGCTGTGGC
TGTTGTCCTTCAACTGCGACATTTTCACCAGAGTTAGCTTGATTAGGTTGCTGCTGTTGC
TGTTGTTGTTGTCTTCTTTGTTGATTAAATTGTGGATTTTGCTGCTGACGACGTTGATTT
TGTTGACGTTTGTTGTGCTGTTGTTGCGGCATTGTTTGCTGCTGTTGCTGTTCATTGTTG
CTTACAGCAGCTACGTCACTAGTGCCTTCTGCCTGCATTTTATTCATTCTATTGTAATTA
TTGGCTCCTGGTTGTCCACCATTGCTGTTGTTATTATCTCCACCTCTTCCTCCTCTATTG
TTTCTAGTGTTATTAGCACCATTGTTGTTGTGGTTGTTTTCGTTGTTGTGCTCATTTTTT
CTATTCTTATTATGTTGTTGCTGCTGCTGTTGCTGTTTAAAACCCTTAGGATTTTGTTGC
TGCTGCTGCTGCTGTTGTTGATGAGACTTTTGAGCACCCTGTTTCTTATTGTTGGCTTGT
GAGGAAGAATAACCTGGTGGTAGTCCTGGTATAGTGCTTTGCGACTGTGGTACAAATTTC
TCTGGATTTTTTCCTTCACTCATAAAGCGCAAGTGTGGTGGTGTATAGACCTTCTTACTT
GCCTCCGGTTGGCTCGATTTGATACCTTCATGCTTGACCTTGGTGATTACAGGTTCTTTA
AATGTATTATCAGCAAATTGTTGCCATTCAACGGCCAATAGCTCCTGACCCTGGGGCCAA
ATGGTCTCGTGCAATAGAGCACCCGAGTAGTGATAAACTTTGAAGCCATTGCCTATACGT
AATCTGGGAGCCGTAGTAGCGGTTACAAAATACTCGCCATTAGGATTCCACTCAAAATGG
GTAGTATCGGGGCATTTAATATTGGCAAGCTTCTCCTTTTTCGATACATCCCAAATTTCC
ACATTGCCAGGCAAGTTTCCAAAACCAGCTAAAACGACTAGATTTCCAAAACTATTAAAA
TAGGCACAATTGCGTGGTCCTTCGCCAAAGTCAAAAACGACATCACATTTCAAATTATAT
AAAGCCGCCTTAGAAGGCATATAACCATAAACTACCACAAATTCAGTAGCTTTAGGACTC
CATTTAACGCAATGTACAGGACCCTCTTTAGACAATGGCACGGAACATGAATCACCCTTA
GTATTTAAAAAGTGCAAAGCCTGATTACCATAATACGAAGCACCCGTCTTATCGACTTCG
GTACTGGTCAATAGCAGGAGGCCAGTACCTCGACGATTCCATATTAATTCAACACGATCG
GCATTGAAGAAACTTTTACAGGCCACCGTTTGATTTTGACCCAATGCTGGATACTTATAG
AGTTTACACATCGATGGTGCCCCCTTGGCACCGGGTGTATAGATGGCTATAAACGGTGGA
CTATTGCCGGGACCCACCGACAAGGTACCACCCTTACTGCCGCCTATTTTCTTAACACTT
GCATTGAAACCCTCAACACCTTGTGTTAGATCATAGAACAAGGCCTCGCCACCAATGACG
GTAGCAAATATGCTTTCGTCCGATGACCATGAAGGTTCCCAATCGCTTTGTTTCTTCTGC
ACAATGCTAAATACCTCCTTACCGCTAGCCATTTCATACACAAACATATTGGGTGAACCT
TCGGGAATGTCCTTGGTGATGACATACAGTTCCCAGGTGCATAAATAATTGCCACGCGGT
GAGAATTTCAAATAAAAAGCCTTCGGACGTGGCAGGGAACATTGTAGCTGCCAGTCCGAT
GTTCTTAAAACCATTACCTCTCGGCCATTCGAATAGGCAAAGTAACGACCATCTGGGCTG
AATGAAATTGATCGAGAATTTTTCGTCTCCTCTCGTGGTAAATTGTCTTTGTGCTCATAG
GGTTGCTTAGACCCCGACGAAGCCCATAGTTCGATTCCCACGCTAGAGCGAATTGCAAGT
GCAGGAGAAACGCTATCCACAGCCATTGTCAAAATTCTAACCTCCCCC
>lucilia_CL619Contig1
AAATTCAATTCCTTGGACCCATAATGAACAGGCATCTGTTTGCCTCTACCCAAATCAAGA
TCATTGCCATAACATTGATTTATGAATTGTTCGATCGTAAAACCTCTCCAAACCAAAACA
CCAGCTTCACGATATTGACCGTATATCAAATCGCTCAGGTTCAAAGCGGCAGCGCTGCCA
ATATGACTGGCTTCTTCGCCAAAATTAGTCATATAGAATGATATACGACCCTGACGTTGG
GATTCATATAAAATTTTGTCCATTGTATTTAACAAAACCATGTCACGAAACATTTTCTGA
ACGATATCCTTGCCCAATTTGGGATCTTGTGATTCATCCTTAATATTACCCTCGCGATCC
ATTACCCTATAAATGGGTATGGGAGAATAATCTGAAGGCATGGTAAAACTAGGTTGTGTA
ACGAACGGAGCCTTGGCACCTGGAAAGTTGGAAGCATCTTCAGCATTCTCGCTGCTATAG
TAACGCAATTGTGATGCAGCAGCCACATTCTTTATTTGGCCTTGAATTTTCGAAGAACGC
ACAACTGATTTTAATAAATTGGAAGTTTGGCGTAGAAAAGACATATTGAATAGTTATACA
AAGGGATAAATTAGGGTAAATTTGGAATTTATTTGCAGAAATTAATAAAAACTAAAAAAA
CTGATCGTGTTTCTATCCACCTCGAACACAACTGCCCCC
>lucilia_CL1266Contig1
CGAAAGCTCATTTTGTTAGAGCATTTTCGGAAAATTAATCGTAAATAAAGTATTTAGTAT
CATTTTTTTACATATTTTCGTGAGATTCGTTTGTTTTTTTTCTTTAAACGAAAGAAACTG
AAAACAAAACATTGATAAATACGAAAAACAATAAGCAAAAGAGAGCGAGAGAAGAATCTT
AAACAATAAAAACTTAACTACTGCAAAAAAAAAAATAAAAAAAATGACTTCAACCTCAAC
AATAAAACGATTTATTTACATTTTCGATATTCTTTGTACACTACTGGCAGCGGTATTAAT
AGGATTCGGTATATATGTAATCCTAACGTACGAAACAGATGAAATGGCCTCAATAGCATC
ATACGCTTATATGGGAGTCGGGGTTTCCGTGATTGTGGTTTTACTCTTCCTAACCATTGG
GGCGGCTAGAGAAAATGTTTGTTGTACTATAACGTTCATTATACTGATGATTGTGGTCAT
ACTTGCACAAGTAGTTGTTACATTTCTTTTAACTAAAAGTAAAGAAAACATTTCCTCAAA
CTTATCAAATACTTTAGATAATACATGGGACGATGAGATAAAAAATCCTGGTGCTATGTC
ACACTATGAATCATGGTTTAAGTGTTGCGGTCGTGCCAGTCCTCAAGATTATATTGTTAA
TGGACGTTTACCTCCAAATAGCTGTTTCGAAAATAACGATTCCTCGATACCAGAAAATCT
CATTGAGTCAGGCTGTCGTATTAAATTTGATCAGTACTGGACAAATTTACTAAATATCTT
TAATATTGTTGCTTGGGTGTTAATAGGTTTAGAGTTGGTTATAACATTAATTTCATGCTG
TCTCTGCAATAGTATTCGCAACGATCTCTTGCGTACCTACTATTAAATGTAACTCTTATT
AGTTTTAAAACAGTCATCGGCAAATACGTACACAAAAATAAGATAAATATAAATTAAAAA
TGTTAAAATTTTCCTTTCAATATGCAAAAAGCAGGGAAATTACCGGGAATTTTATATTCA
TTTTATATACACAATTTTTTACTCCTCATAGCCGAAGAAGTATTTAGCATTTTACAATTC
TATAATCAC
>lucilia_CL2361Contig1
GGGGGACTCAAGTAGAAATCGTTGTTGGCAAAGGTTGTTTGTGTTCTTAAAGTGCAGTTT
AAAATTTAAAAAAAATAATAAAAAAATCCAAAATGAAAGTATTTGTTGCAATTTTAGCTT
TAGTGGCTTGTGTTTATGCCGAAGAATGGACCATGAAAAATAGCGAACAACTCAAAGTTA
TACGTCACGAATGCTTAAGTGAACATCCTCTCACACCTGAACAAATGAACAAAATGAAAA
GTTTTGAATTTCCCAATGAAGAACCCGTTCGCCAATATCTTCTTTGTACCGCCGAAAAAA
TGGGAATTTTCTGTTCTCATCAGGGTTATCATGCCGATCGTATTGCCAAGCAATTCAAAA
TGGACATGGATGAAGAGGAAGTTAAGAAATTGGCCGAAGATTGTATTGCCAAATATCCCA
AGGGTGATAAGGCCAATGATGTGGCTGCTTTTGAAGTTCATGGTTGTTTGATGAGCAGTG
TTATTGGTGATAAAGTTAAAAATTATATTAAACAACGTCATGAAGATGCCCAACAACAAC
AACAACAAGCATAAAATTTGAAAATAAAATATTTATAAAATTAAAACAATAAATAAATTA
TTTTCTAGTTAATAGTCTACAAGAAAAAAAAAAAAAA
>lucilia_CL335Contig1
GATGTCGGCTTTGGCTGATCTGCTCCCCATACAAGGTCAATAAGATTATCTTCAACAGGT
ATTAGTGAACAATCTGTGGCCAATAAATCCTTCTCTATAGGCTTCCATACGCGATATGAA
TACAGCTTAGGATCAACACCTACCGCACTTCCTTTAGGTATATTCTTAGACAGCCAGCTC
CCTATGCTTGGGGTCGTAGGCAGACCATCTTTCATAAGTGTCCAATTCTTATCTAGTTGC
TTTAAAGCTTGCTGATAGTATCTACCATCCGTCCAAAGCAATGCCTTGTCCATAGTGATA
ACAGCTGTACCAGCAGATCCGTCAAACCCAGAAACGTATGCTCTTCGCTCATCATGTTCA
CAAATATACTCACTCTGATGTGCATCATCTGAAGGCACAATGTAAGCAGCGATTTTCAAT
TCCGGATGTAACGGCGGGTTTTGCATTAACTTGCGCAATTTTAGCAATATCTCAGTTGTG
TCCTTCATTATGCGCATCGAAGTTTGCTTATCTCTTTTTCTATAAGTATAAATTATTATT
ATTATCAATATTTAACGGTTACACTCAAGTGCTCTAGTAAAAATAGATTAGTACAAAGTC
AGAACAATAATAACAAGTTGCCCTATTCATTAAAAATATATTCAATACAATTGTTTTAAC
ATAAAATTGGTTAAGGGC
>lucilia_CL335Contig2
AATCCTCAAGTTTATCTGCTCCAGAAATATCATCAACGTATTGTTTGTTTGTTATCATAT
GCTCTAGCCATGCAAAATACTGACATAAAGCTATACCATCGCGGACATGACAATTAATGA
AACCTTCCAATTCAGTAGCATTTTTGATTGCCTTGTTAATAGCAATAGGTGTTATCTCTT
GATGGCGTTGTTTCTTTGGAATTAAAGCAGTAAGATAATAACTTGAACTTGGTGATATCC
ATATTTTTCCTGAATTATTTTTCACAATGCAATTTAACTGCTCTCCAATTGATTGGTATG
AATATTTTTTTATTTCGATTCCGTTATTTACTTCATGTTCATGGAAATTATGGGGTAATT
TTGAATCATCGATAAATAACATTAGTTCAAATTTTGTTATTATCAAATAAGCAAAAAATA
CAGGATTGTAACTTATGTCCGAACCTCTTAAATTTAGAAACCATGCAACTTCATCCAATG
CACTAACTACTAATACTTCACAGTTCTTTTCATTCATTTTATTTTTTACTTTTTCCCATT
TATCAGCAACAGATTCGCCTGTAAGTTTCAAGTCTAATATTACTATGGGATTAGATGTCG
GCTTTGGCTGATCTGCTCCCCATACAAGGTCAATAAGATTATCTTCAACAGGTATTAGTG
AACAATCTGTGGCCAATAAATCCTTCTCTATAGGCTTCCATACGCGATATGAATACAGCT
TAGGATCAACACCTACCGCACTTCCTTTAGGTATATTCTTAGACAGCCAGCTCCCTATGC
TTGGGGTCGTAGGCAGACCATCTTTCATAAGTGTCCAATTCTTATCTAGTTGCTTTAAAG
CTTGCTGATAGTATCTACCATCCGTCCAAAGCAATGCCTTGTCCATAGTGATAACAGCTG
TACCAGCAGATCCGTCAAACCCAGAAACGTATGCTCTTCGCTCATCATGTTCACAAATAT
ACTCACTCTGATGTGCATCATCTGAAGGCACAATGTAAGCAGCGATTTTCAATTCCGGAT
GTAACGGCGGGTTTTGCATTAACTTGCGCAATTTTAGCAATATCTCAGTTGTGTCCTTCA
TTATGCGCACTAGAAGATATGGTATGACTTATTCAACCAACAATCTTTCTGGTAACTAAT
TTTATATACGATTATCTTACTCGAAGTTTGCTTATCTCTTTTTCTATAAGTATAAATTAT
TATTATTATCAATATTTAACGGTTACATTCAAGTGCTCTAGTAAAAATAGATTAGTACAA
AGTCAGAACAATAATAACAAGTTGCCCTATTCATTAAAAATATATTCAATACAATTCCCC
C
>lucilia_CL1717Contig1
TTTTTTTTTTTTTTTTTTCATTCTTTTAAGAACTTATAGACTAATTTTACTAAGTTTTCT
TATCAAATATCACTTTGATCTTTGATCGAGAAATTTGACAAAAGATCTAGAGGTTTGCTG
TTCTCTTGTTATTTCAAACTTTTATAAAGTTAAGAAACGCATGGCTTTATCTAGGAACTT
TTCTTCAGCGCTAACGGTTTCGGATTGTTTTTTCGATGAGGAACGATATTTTCGCTTGCC
TTTTTTAGGATTTTTGGTGAATTGATGCTGTATGACATCGTCCAGGACACGATCATAAAT
TTCAGTTTCTTCACTGTCCTCACCATAAGTGGTGGAGGAGAGCATATCAACGGCCGGTGA
TTCGGGTTGTACATATTGTTTTTTCATAATTAACGAAATAAGACGGGATTTGAGAGATTT
ACATTTAGGATGAGAAATTACTTTTGATCTCGGCCGTATGGGATCAATGTTTTCATAGAG
ATGATCATCTTGGGTATTGTTAAGGAATACACCGGATTCTTCAGAGTCGGAGGAAAATGA
TTTCAGAGAGTCCACTGTTAGATTACTATAGGTAGCATTGCTAGTGCCTTGAGAACTCAT
GCCGAAATAAGTTTCATCATAGATGTAATCAGATTCAGAGGTATAAGTACTTTTGGCATC
TTCATCGGCCAGTGATGAGCCCACCAGCGAAGAATCTAAACAGGTGATGATCTTTTTCGA
ATATTCAAAGGATTCCTGATGACTTTGAATCTTACGTCTTTGACGACGTTCATATTTAGC
CTTTTCCAAGCGTGTGATGGTCTCCAGACTGTCCATGAACAATTGTAGATCTCGTGGTGA
AAAATCCTCAGTATTGACTAGATTTTCTGCTGATGAATCATCTATGGGAGCCGAGGTATA
TTTATTAACTTCCACTTGATGGCGCATGACATGCATATAGGCATAATCGTAAATATCACT
CATTTTGTATTTGATGTCCTTTTTGTTTTCAAAATAAACTTTTATCACAATAATTCAAAT
TTGTTAAAATAACCAAAATGTTGTTATCCTGTGAAAAGTTGT
>lucilia_CL796Contig1
TTAAGTTCATTATTACAAAAAAATTTATAAAATTAAGAAAGAAATTTACAAAAAAATTAA
GTTTATATAATAGACATTTCGTTTATATATATCGTTTAAGTTTAAAAAACTTCCTGAAGT
TCACGTAGATGGGTTAACCAACGGTGGAGTAGGACATAGAAGCTGGAACCATGCTGCTAG
AGTAGGTCACACCAGAAGCTGGAACCATGTTGCTAGAGTAGGTCATACCAGAAGCTGGAA
CCATGCTGCTAGAGTAGGTCATACCAGAAGCTGGAACCATGCTGCTAGAGTAGGTCACAC
CAGAAGCTGGAACCATGTTGCTAGAGTAGGTCATACCAGAAGCTGGAACCATGTTGCTAG
TGTAGGTCACACCAGATGATGGGACTACGTTGCTGGTGTATGTTATACCAGAAGATGGAA
CCACGTTGCTGGTGTATGTAACAGATGGTTGAGCACTACCGCTGATATAGGTAGAACTAC
CAGGCACTATATTGAAAGTTCCTGCTGCACCGTTTGCTATGGTTCCTGCTGTATTGCTAA
CTAAATTAGCTGCGCCGTTAACTAAACCAGCAGCTAAACCAGCTGCGGCACCTGCTGTAT
TTAAAACAGTTTCAAATCCAGACTTGGCTAACGATACCAATGGTGAAAGACCATTATTTA
AAATGTTAATTGTATTCATACTAATAGATCCAGTATTATCGTTTCCAATAGTTTGGGTCA
ATTGCAACATTTTCGAAATAATGGCATTAAGTTCTTTCTGTCTTTGGTCTAATTGAGCGG
CAATTTGAGCTTTCTGATCAGCTGAAGCATTTGCTAACCCC
>lucilia_CL2078Contig1
TTTTTTTTTTTTTTTCAGTTTGTCCTTCAAAAAAAAGGCAAATTATATTTATATATTTTT
TTCGTTAAATCACAATTAATACAGTCATACAAATATTAAGCATTTTCTATTTAAATCAAA
TAATCCTTTTAACCGTAGAAACCACCGCGGTAGCCACCGAAACCGCCATAACCGACGCGG
TAACCTCCGAAACCACCATAACCGCCACGGTAGCCACCATAACCGCCATGACCGCTATAA
CCTTGACCACCATAGCCTCCATGACCGCCACCATAACCACCGCCGCCACCACCGTAGCTA
ACAGGAACTTTTTGTACAGTATAAACGGAAACGCC
>lucilia_CL1433Contig1
GATTTTTATCGGGATGCAATTGCAAGGCAAGCTTTTTATAGGCTTTTTTAATTTCCGAAT
CGGTTGATTGTTTTGTTACGCCCAAGATTTCATAATAATCTTTACATTTCTTGACTTTGC
GTACAGCCTCCAACTGGTCGGAGGTATAGTCAGGTTCAGCATTACGTGAGTCCGATAATT
TACGTTTACGCACTCCCTCACCATTGCTGGCATTATTGGCGGAGGACGCAGTAGAACCTC
CGCCGTTTGAAGGGAAACTTTTTACTTTGGTTAAAAGATCTTTGGCCTTCTGAGTGGGAA
AAAGTTTCTCTGCCTTTAGTAGAAACTTTTCGGCCTTTTCCAATTTACCCTCGGATAATG
CTTGGACCGCTATATCAATACAGCGTAAAGCCTCATCTTTATTACCTTCTATGATCGTCA
TTGTTTATTTTTTTTTATCGATATTTGTTTTTCACGTAATTTCGTTTATTTTACTTCAAG
ACCACCTTTTCGGGGTCTATCGGAAAGAAACAAACAAAAATTGTACGCGATACGGGTACG
TGCTTTTTAATTTAGCGATATATGTATGTAGCTATGTACTACGCGACGTCTTAATGTAGT
AAAATTTATTAAAAAAAAAAAAACGAAAAATATATGTGGGTCAGGGGTGTTTTGGGGTAA
AAAATCTAAATTTTTCACTCGTACTAGAAAAGACCCTTAACTTAAATGTTTTTAAACAAA
TTTTAACAAAATTAACACTTTTTCTTTAGTTTTAAATAAATTTTCTTGTTAATTATAAAT
CCACATCATTTTTTCCCCTATTGTATTTTTTTTAAGGTAAAAGACAGTAATAAAAAATAG
AAAGAGACCCCC
>lucilia_CL502Contig1
CACTTACCATACCATTGTTCTTTCACACATTGTGCCATCATTTTGTAAACACATGCCATT
TTTCGTATCGTAAACCAAATTGCCTAGACAAATGCCTTTTTGCAGTTTTCCATTATTACA
CTTTTGCCAATTTTGGCAATTTTCGAAATCACCAAAGAATTGACCATTTTGCATAATATC
ACAAATGTTAAGGACAGGTGTAAAATCACTATTGCTATCGTCATCTGAATTACAAGCGCC
ATAAATGCAAGAATTTTTAGAGGCGTCAAATATTTGTCCTGGTTGACAGCTACCATTTGC
TACTATATTGCCATTTAAACAATAATGCCATTCATTGCAAGCTTTAGAACTGGGAGCAAA
TGTTCTATCCTTATTTTCGCATGGATTATCTAGACTTAAAATGCAGTTACCCTGTGCCTC
AGGTACACAGCCTTGTGTATCTTTATCGAAAACAGTATTAGCGCCGCATTTGACTGGTAT
TGGTTGGTTATTAAGACCGCATATGTAATAATCTTGACAGGATATCATGCTGGGCATTAA
CGTACCGATCTTTACAAGTTCACAATACTTGGCCACATTGTATTCAGCATTAACAGTTGC
TATTAGCATAATGGCAACACTTGCCAATAAAGTTTTAATTATCATTTTTTTAAGAATTAT
TTAAATTTTTCTTTTCTTTACTAATGTTTCTGTTTGATTTTGAAAGTTACTTTAACACTC
CCCCCCCCCC
>lucilia_CL1894Contig1
TTTTTTTTTTTTTTTGGAATCGTCAAGCTAAGGATGAGCTTCAGTGGATCGCAGTATGGC
AGCTGCTCTACCACTTACAACACCTTGCCCGTTACAAAAGTCGTTTACAATTGATTCTAG
GCATCGTCATTGTATTAAATAATGTTTTTATAAGTAGCTAGCGCGGCGTACAGGTGATAA
TATCCTCCTGCACTTGCTATGCTACAAATAACATTGGCATCACATCCATTGTCGTTTACC
AAAGGCAAACTTTAAATGGTTTAAGAGCCATACAACGCAATTGCCCCATTTTTATCATTG
CAGTCCAGCTTGGATACGACCTTAGAGGCGTTCAGGCATAATCCAACGGACGTAGCGTCA
TACCACTGTTCGCTCGAACAAGTATTGTGCCATAGGTCCGTACCTGCGGTTCCTCTCGTA
CTACGCAGGAATGCTGTCGCAACAACATATTGTCATTAGTAGGGTAAAACTAACCTGTCT
CACGACGGTCTAACCCCAGCTCACGTTCCCTTGCATGGGTGAACAATCCAACGCTTGGTG
AATTTTGCTTCACAATGATAGGAAGAGCCGACATCGAAGGATCAAAAAGCGACGTCGCTA
TGAACGCTTGGCCGCCACAAGCCAGTTATCCCTGTGGTAACTTTTCTGACACCTCTTGTT
AAAAACTCCTTAAACCAAAAGGATCGATAGGCCGAGCTTTTGCTGTCCCTGTGTGTACTG
AACACCGAGATCCCCC
>lucilia_CL28Contig1
GGGGCATTTTGTTATCGCTCCCAGTGGCATCCACAACGTTCCGTAACTCTTAACACGTTA
AAATGTCGGGAGGCTTAGATATTTTGTCCCTCAAAGAGGAAGACATTACCAAGATGTTGG
TAGCCACTACCCATTTGGGTTCTGAAAATGTCAACTTCCAAATGGAACAATACGTTTACA
AGCGTCGTCCCGATGGTGTAAACATCATCAACTTGGGCAAAACCTGGGAAAAATTGGTTT
TGGCTGCCCGTGCAATTGCCGCCATCGAACATCCCCAAGACGTTTTCGTCATCTCTTCCC
GTCCCATTGGCCAACGTGCTGTTTTGAAGTTCGCCAAGTACACCGACACCACCCCCATTG
CTGGCCGTTTCACACCTGGTGCTTTCACCAATCAGATTCAATCTGCTTTCCGTGAACCCC
GTTTGTTGGTTGTAACCGATCCATTGACCGATCACCAACCCATCATGGAAGCTTCATACG
TCAACATCCCCGTTATTGCTTTCACCAATACCGATTCTCCTCTTCGTTACATCGATATTG
CCATTCCCTGCAACAACAAATCTCCTCATTCCATTGGTTTGATGTGGTGGTTGTTGTCTC
GTGAAGTTCTCCGTCTTCGTGGCACTATCTCTCGCACTGTTGAATGGCCCGTTGTTGTCG
ATTTGTTCTTCTACCGTGATCCTGAGGAAGCTGAGAAGGAAGAAGCTGCAGCTAAGGAAC
TCATGCCCGCACCTAAGGTTGAAGAAGTTGTCGATCATCCTGTCGAAGAAGCCACCAACT
GGGCTGAAGAAGTTGCTGCCGAAGCTGTTGGCGGTAATGAAGATTGGAATGACGATACTG
TCAAATCCTCATGGGGTAATGATGCCAACTTCTAAGAAATTAAAGTTGATTTCTTACTCA
AAATATTGACCGAAATAAAAAGTTTATTTCTATACATCTTAAAAAAAAAAAAAA
>lucilia_CL963Contig1
GGGGGACAGTTTAGTTGCGGACTTCATTGTATTAAAAACTAATTGCGGAATCAATTGAAA
AATTATTGATTATTTTGTTAAATTTCGTTGTACTTCAGTTGGCATTAATTGCTTATAATA
AACGAAATGGCACCACATTGGGATGAACCGCATCATCATCACCACCACCACCACAACCGT
CCTATTATTGAAGTAGATATTGTGAGTCCTTTTGCTCGACCTCCACCACCACCTCGTGTC
ACTACAGAAGTAATTATTGCTCCACAACAAAGACCAACAGAAATTGTATATGTAGCACCA
TCCCAGCCACGTCCACCACCACAACAAGAAGTTGTTGTTGTATCTCAAGAATATCAACCA
GCTCCAGAACATTGGGATAATCGTCCACGCTGGTAATCAATATATTGAAGAAATCATACT
TCCATACTTCCAATTAAAATAATTTAAAATAAAAAAGTAATTTAAAATATCAAAACTCAT
ATTTAACAAAATAATTTAGGATTTAACATAATTAAAGAATAACACGTATGTAATATGTAC
GTTTGTTAATATTATTGACTTTTTATGAGTTGTTATACCTTAAAAATTAATTCTCCAAAA
TCTTGAGATACGGGCAGAGAACGGAGTTTCCTATCATAAGAATTATGTACATCTTGGGAT
TGACATTAGAAGTGGTAAATTGGAATCAAATAAAAAGGACTTTCTGTAAAAAAAAAAAAA
A
>lucilia_CL2245Contig1
GACGCATTCAATACGAAAAACAACGTGCCAAGGAAGAGGAGGCCGAACGCAGAATTCAAG
AAGAAAGAGAACGTTTGGCTCGTGAAGTTGCTGCAGAACGAGAGCGTGAGAAGCCCGCTG
ACAAGGTCTGGCGTTCTCGTGGTGGTGATCGTGAACGTGGTAATCTCGAAAGGGGAGATC
GTGAACGTGGTGAACGTGCCGAAAGAGGTGGTGACAATAACGATTGGCGTCGTGGTGCTG
CTCAGCCAGAACGCGAGCGCGAACGTCCAACTGAACGTAAGGAAACTACTGAGGGTGGCG
CTGATGGCGGTTCATGGCGTGTGCGACGTGAACAACAAGAATCAGGTCCTACCCGTTCGG
TAGCTGGAGGTGCTGGAGCTGGTCCACGTGATGACAAATGGCGTCGTGGTGGTGGTGCCG
ATGAGGAACGTGGTGGTCGCGGAGGAGATTTCCGTCGTGGTGGTGACCGTGAGGAACGTC
CTCGTGGTGGTGAATTCCGCCGTGGAGGTGGTGAACGCGATCGTGATGAACGTCGTGATG
GCCGCCGTGATGAGCAGTCTACTGCCGGTAACTGGCGTGACGCTCCTCGTGCCTCCGATC
GTGATAATCGTCGTCCTGGTGGTGGCGAACGCCGTGATCGTGGTGCAGGCGCTCCCGGTG
CTGGTGGCAAGGATTCTGGAAATTGGCGCACTGAACGTCCTCCCGCACGCGAAAAAAAAA
AAAAA
>lucilia_CL219Contig1
GGGGGTCATTTGTAGGTCTCTGACAAGTTCTCTTGAAAACATAAAAAATGGCAGCACGTC
GCGTTGCACAATCCTCCATTAACTGGTCTGCTTTGGCCGAGCGTGTCCCCGCCAACCAAA
AGGCTAACTTTGCCGCCTTCAAATCCAGGTCGGATGTTTACATGCGCGCTGTCTTGGCCA
ATCCCGAGAACCCACCAAAAATCGATTGGGCTCACTACAAAAAATTGGTACCCATTCCTG
GATTAGTTGACAGTTTCCAAAAGCAATACGAAGCCGTTAAGGTACCCTACCCAGCTGACA
ATGTCACCGCTCAGGTTGAGGCTCAAGCTAAGGAAACCAAGGCTGAAATCGATAACTTCA
AGAAGAGCTCTGAAGCTCGCATTGCTCAATTGCAAAAAGAAATTGATCATTTGAAATCAT
TGTTGCCATTCGAGCAAATGACCATGGAAGATTACCGCGATTCATTCCCCGATTTGGCTT
TGGATCCCGTCAACCGTCCCACTTTCTGGCCTCACACCCCTGAAGAGCAAGTCGGTTATG
TATCCAAGGAAATGGAAGCTGCTCGCGCTGCCCACGAACACTAGAAACCCGGTGGATATT
TGGGTGTAGATTTATTATTTTAAGTTGTGAAGATTTTGTTTTCAAAATAAAAAAAAAACG
TTTTGTAACTCTTAGGTTTAAAAAACTCGAGGGTTGAAAACAAATTCGTTTATTACAATG
CGAATTATTTAAAAGAAAAATTACACAGTATGTGAAACGATAATTTAACATCAATAAAAA
ACATTCTCCAAAAATCTAAAAAAAAAAAAAA
>lucilia_CL219Contig2
GAGTTACAAAACGTTTTTTTTTTATTTTGAAAACAAAATCTTCACAACTTAAAATAATAA
ATCTACACCCAAATATCCACCGGGTTTCTAGTGTTCGTGGGCAGCGCGAGCAGCTTCCAT
TTCCTTGGATACATAACCGACTTGCTCTTCAGGGGTGTGAGGCCAGAAAGTGGGACGGTT
GACGGGATCCAAAGCCAAATCGGGGAATGAATCGCGGTAATCTTCCATGGTCATTTGCTC
GAATGGCAACAATGATTTCAAATGATCAATTTCTTTTTGCAATTGAGCAATGCGAGCTTC
AGAGCTCTTCTTGAAGTTATCGATTTCAGCCTTGGTTTCCTTAGCTTGAGCCTCAACCTG
AGCGGTGACATTGTCAGCTGGGTAGGGTACCTTAACGGCTTCGTATTGCTTTTGGAAACT
GTCAACTAATCCAGGAATGGGTACCAATTTTTTGTAGTGAGCCCAATCGATTTTTGGTGG
GTTCTCGGGATTGGCCAAGACAGCGCGCATGTAAACATCCGACCTGGATTTGAAGGCGGC
AAAGTTAGCCTTTTGGTTGGCGGGGACACGCTCGGCCAAAGCAGACCAGTTAATGGAGGA
TTGTGCAACGCGACGTGCTGCCATTTTTTATGTTTTCAAGAGCAAAGAAGAAAATTGCAC
TCACAACTTGTCAGAGACCTACAAATGACAATTTATTTACTGTCCCC
>lucilia_CL1600Contig1
CGAGTTTTTTTTTTTTTTTTTTATAAATTACTAAAGCTTTCGACTGTTTAAGACCCTTTC
ACAGGGCCTCTCCTGATTTAAAGCTTGTAAGATCTGAGTGACAAACGCGCTATTTTATAG
GGATTCATAACACCGGTAACCTGTTGATTTCTGTAACATTGTTGAGATTATTCGATTTTC
AGTTGTTCCTCTTGGAGTAAGTTTGTAGCGTCTCTCTAAACTCGATGAATGACTAATGAC
CACACACATAATTTACGATCCATCACTTTGTGTTGTTGGGCTTTGTGGATTGCAGGTTAT
CTTTGATGAAAGTGGCATTATTGAGTATTGAAGGCTTTCGACCTTTCACGAGCCTTTCAC
GGGCCCTCTGCTGATTTAAGCTTTGTGAGATCTGAGTGACAATGTCACTATTTCTAGGGA
TTCATAACACCGTTATCCTGTTGATTCCTGTACCATTGTTGAGATTATTCGATGTTCTGT
TGTTCCTCTTGAAGTAAGCCTCTTT
>lucilia_CL1317Contig1
TTTTTTTTTTTTTTTTTTAATTTTATGTTGTTTTTGTAAATATGTTTTTCTTTTTTGATA
AATCACAATTATTTTCTGTTACTTTTGTTGTTGTTCTTGGTTGGTTTGTTTTTTTTTTCA
TGATAATAATAAAAAAATATATAATAAAAAATAAATTTAATTTGAAATAAATTTTTAAAT
AAAAAAAACATAATTTGTTATAAAAAATTAAGTTGTTTGGAATTTGATTGTTTTTGTTTC
ACATTTAAATAATAAAAAACATATCTTAAGAGAGAGAAAAAAGAGAAATTTTAATAAAAC
ACATGTAGGGGCAGAAGGGTAAGAGAGACATCAGTAAAAAACAATAGTTCGTTAAGCCAA
TAATTACAAATTTAGATTTTTTCAAATTTGTTTAAAAAAACACAATGACAATTATAAACA
AATCTGGTTAATAACAGGCAGATTCATACAAAATAGCGGAGAGTTTTACAAAAATCTTTT
TTTGTTGATTTGTTATTTTTAATAATTTTTTTCGCAAATATTTTGAAACATATAATTTAA
GCAATTTC
>lucilia_CL2412Contig1
GGGGAAAATTAGTCTGTTTTAATTTTTTGATTAATAAATCAACAACAACTGAGAGTGTCG
TCTATAAGGATCTTAAAAATTGTTTGCTTTGTTCGCAAGAAATCTTAAACATGATTGTGA
TTAATAAGAGTAATGTAAAGTGTCTTTGGCTATTGGTGTTAATTTCGTTCATTTGTTTGG
CAAATGCACGACAAATTCGCTACAGCCGTTATAATACAGAAGTGATAGAAGACAGTGTGG
AGAAACAGAACAGCACTAATGTTACTGATAATCAAACTGTAGATGATGACAGTGAAATTG
AAGCAACAGTGCGAGAAATTAAACTGGCACCATATCCTGCAAGTGGCTACAGACCATCAA
GAGCATTTCCTTTGCCAAACGAGGAAGCCGCGAGAAATACACAAAGTGATATTGAAGCAC
AAGTTACAGATGAATCGTCAGTTGCATCAACAACCGAGACTATAGATTTCACCACAACGA
CGCTGGGATATGAAGACGAGACAACTACTACTAACATTATAACTGAAGATAACCTAAATG
AAGATGATAGTGAAAAAGTGGAAAGTGGAGATGATGTAATGGCAGAAACGGAAGCACCCA
AGGCTCCTTATCCTCCAGCTGGCTTTCAGCCTAGAATACCATTCTTGTTGCCTACAGACT
TTTCGT
>lucilia_CL396Contig1
ACAGCTATAAGCTTATCACCAATTGATAAACGACCATCGACAGCAGCAGCACCACCATCC
ATTATTTTAGTTACATAAATACCATTATCGCCTGGTATATGCTGATTACCAATACCGCCG
GCTATAGAAAAGCCCAAACCTTTTCCACCCTTTACCAAATCGATTTCAATTACTTTAGGT
CCCGCATCGCCTGACTGTATCGCAGACATCTTAGAGCTAATACCATCAACAGCGCCTGCG
CCACTACCTCCACCACCGCCAGTGCGTTTTCTTTTCACATGTAACTTAACAATATTGCCG
GCTTTTTTTAAGGCATCCACCGCCGAGGCATGAGGTACATCGACCACAGAGACATCATTG
ACCGAAACAATAATATCATTGACACTTAAACGTCCATCGGCTGCAGCAGCACCGCCCGGT
ATTAATTTAGTAATATAAATGGAGGAATCGTTACCAACATGAGGATTGTCTGTGCCACCG
GCAATGGAAAAACCTAAACCAGAATTGCCACGTTCTAAAGTAATATCTTCATATTGCCAG
CTTTCATCACCATTAACCGAATCCAGATTAAATAAGGAAGAGACTTTTTTGATAAAGCCT
CCGCCACCACCGCCACCCTCTTTGCCCTTCTTTTTACGTGTGGTCATCTCTGCTCACTTG
TTTCGGTTTACTTTTTTAACTAGTGTTTTTTTATTATAATTATTATTTTTTTGTAATATT
TATTCTAGTATTTAACACTTTCAATATCTATTTACTTTAACAGCAACGACAGATGATCTG
TTTTTTTTTTATTTCTTAACGTTCAATAACAATAGTCCAGCAGCAGCCGATTCCTCAGTA
GCTGCAGCAGTCGTTGTAAAATAAAAAAACGCTACAAATTATATTTTGTATGCGTTTAAA
ATGAATTGAGCAACATCAGAAGCAGCACAGCACGGGAAATTAAATAAATGGGTGTAATAA
TAACAAAAATCTTAACGATAATAATTATTTATTAAAGCAGTTTTTATTTTCTATAATTTT
TTTATTTATTCTCTACTTTAGTTGTTGTTTTCTTTAATTGTGTTTTATTTTTTATCTTCT
GCTTCTTCTTGCTTCTTTTACTTTTTTGTTTTCTCTGTTCCGGTAAACAACAATTGTGAG
AGAGCGTAAAAGGGAGATGTCAAATTCCATAAAATAAACACGACACATTCATTTACACAA
ACATAATAAAAATATTCATAAACACAGTCACTATTTTTCTTTCTTAACAACAACAACAAC
TATATTCAATACTTTGTTTATAAGCACAAATGTTGCCTAGACATGTTGTTAGCATTGGCA
ACACTTTTAGTAAGTAATTTTTCACGGCAACGACGAGTATTAAGTATTTGTTGTTTGTAC
ACTTGTTGCCAATGATCTTAAAAAGGGATTTATTATATTTTTGTATTTCTTT
>lucilia_CL1778Contig1
AGTTTGTCTAATTGCTGTGACAAAATATATTTCATAATTTAATAAAAAATAATCGTGTAG
ACTGCCCAGAGTCCGCGATTGCTTGTGTTACTTTTTTGTATTCTAATTGTTTACGTCTGA
ATAATAATGACTGAAAGATTTACATTCGGAGGTTCTGTTGCCCCGATAACCTGTCATGCT
TGGAACAAAGACAAGACACAAATTGCTCTGTCGCCAAACAACAATGAAATCCACATTTAT
AAAAGGGATGGCAATGATTGGAAATTGATGGACATTTTAAATCAGCACGATTTGAGAGTA
ATGGGGATTGACTGGGCCAAAAATACTAACCGTATTGTAAGTTGCGCCGCCGATCGTAAT
GCCTACGTATGGCAACAAAGTGAAGACGGGAAGTGGAAACCAACGTTGGTTTTGTTGCGT
ATTAATAGGGCTGCAACATGCGTCAAGTGGTCTCCTGCCGAGAATAAGTTTGCTGTTGGT
TCTGGAGCTCGTCTTATATCTGTATGTTATTTCGAATCTGAAAATGATTGGTGGGTTTCC
AAGCATATAAAAAAGCCTATTAGATCTACCATAACATCATTGGACTGGCATCCAAACAAT
GTTCTTTTAGTGGCTGGGTCTACCGACTATAAGGTGCGTGTTTTTTCTGCATATA
>lucilia_CL1033Contig1
CGGCGGCACTAAACAAATCGGACAAACGAGTGCCAATCAAGGAGGATACGTAGGCATGAC
AACGACACCATTAAAAGGTGGACGCAATAGTTTGCTGCGCAACGAATCACCCTCGAGTAT
AGGTGAGAAATCACCGCCACGTATGACACCGCACGCATCGCCCATACCCACCACATTACC
AGCCAATGTACATCAGGAAAATGTTGGCGGCACCATTTACTTTTATCCAACTGCCAATCA
TACGACCAGCCAGAATAGCAACACCGTCGGTGTACCCAGCGGCGTTGTCGATCCAACGTC
CGCCCATCATGCCGGTCCCACAGGTGTGGGCGTGGGTGTTATGGCACCCATAACACCCGT
CCAACCATCGCTCATGTATACGGGTCATGTGTATCCGGGTCCTGCCTCAAATGTCATAAC
AATGCAACCGAAAACACAACTGGAATCGGCATTCTTTTTACCCGACGAAATGCGCGCTGA
AATTTTGTCGCGTAATGTGATCTCGAATTTAATGTTAGATGCCAGCGAAGCAGCACAACA
CGCCC
>lucilia_CL847Contig1
GGGGGGTGATGGAAAAACTTTATCTCGCCGGTTGATCGCCATCTAATTAATCAAGTCAAA
GTAAACATGAATTTCGTAATAAAATGTACAAAATATGCAGGATCAAAACAAAACCTACGG
GCTTTTTCCACCACACGCTTTAACTGCACCAACAGAAGACGGGTAGTAGTGACTGGAATG
GGTGCGGTAACGCCTTTAGGCGGAAATGTTCAGGAATCCTGGCAAAAGTTATTGAAATGT
GAAGCGGCCATAACATCATTAGGTGAGCAGTACAAAGGATTACCGTGTCAAGTAGCGGCA
CAAATAAACAAAGAAAATTTACCCATAAATGATTTATTAAGTAAGAGTGACATTAAACTG
ATGAGCCCTGCCACCCAGTTATCAGTGTTAGCCACTGAGGAAGCATTGTCAACGGCACAA
ATTATACCGAAAAATCTTAGTAGTGAGGAGTTGGAACGTTTTGGCGTTTGTGTTGGCATG
GGAATGTTTGATTTGACTGAAGTCTATGGTGCTTGGCAACAGCTACAAAGAGGTTACAAT
CGTGTAAGTCCCTTCTTTGTGCCACGCTTATTACCAAGCATGGCTTGTGGTCACATAAGC
ATGAGACATGGTTTGAGGGGACCCAATCATTCAGTATCGACTGCCTGTGCTACTGGAGCC
CATGCTATTGGAGATGCCATGCGTTTCATACGCAATGGTGACGC
>lucilia_CL102Contig1
GGGGATAGTCTGCCGTTAGTCGTCGGACCGTTCAGTCTTTTCGTTCGAAACAGTGCTTAA
CGAGTTGTGTGTTAGATCGCACACCTTTTTTAAATTTCCTTTAAAGAGACTTAAACCTTA
AAACCACAAATCAAACATGGCTGATGAGGAGGCTAAGAAGGCTAAACAAGCCGAAATTGA
ACGCAAGCGTGCTGAAGTACGCAAGCGTATGGAAGAAGCTTCCAAGGCTAAGAAGGCCAA
GAAGGGTTTCATGACTCCCGAAAGAAAGAAGAAACTCAGGTTGTTGCTCCGCAAGAAAGC
CGCTGAAGAATTGAAGAAAGAACAAGAACGCAAAGCCGCTGAACGTAGACGTATCATTGA
AGAACGTTGCGGTAGTCCCAGAAACCTCAGTGACGCCAGCGAAGAACAACTCAGAACCAT
TATCAAGCAACACCACGAAAGAATTTGCAAATTGGAGGATCAAAAATACGATCTTGAATA
CGTTGTTAAGCGCAAGGATGTTGAGATCAACGATCTCAATGCCCAAGTTAACGATCTTCG
TGGCAAGTTCGTTAAGCCTGCTTTGAAGAAGGTTTCCAAATACGAAAACAAATTCGCCAA
GCTCCAAAAGAAGGCTGCCGAATTCAACTTCCGTAATCAACTTAAGGTTGTCAAGAAGAA
GGAATTCACATTGGAAGAAGAAGAAAAGGAGAAGAAACCCGACTGGTCCAAGGGCAAGGC
TGCTGATAAGCCAAAGGAGGAAGCTGAAGTTGAAGCCTAAGTGTTCCGATTTTATATATA
TATGACCGTATCCCGCCCTATTTTTAAATAAAAAAATCATTTATTATTTATTAATTGTTT
TCAAACAACAACAACAAATTATGTACATCTAAATTATATGAAAGAAAAAGAAAACCATAA
AAAAACAACAAAAAAAATTTAATTAAAATTATATTTTTTTTAGAAAACTGTAAACAATTG
GTCGAGAAAAATTCCTATAATTTATTAAGTTATAATTTCTATGACATATTAGCTCTGCTC
CATTAACAGGTTTTTCCCCTCCTTGTAAATATGCTGCTGTTTATTTGAGTATGTTTTTTT
T
>lucilia_CL102Contig2
GGGGATAGTCTGCCGTTAGTCGTCGGACCGTTCAGTCTTTTCGTTCGAAACAGTGCTTAA
CGAGTTGTGTGTTAGATCGCACACCTTTTTTAAATTTCCTTTAAAGAGACTTAAACCTTA
AAACCACAAATCAAACATGGCTGATGAGGAGGCTAAGAAGGCTAAACAAGCCGAAATTGA
ACGCAAGCGTGCTGAAGTACGCAAGCGTATGGAAGAAGCTTCCAAGGCTAAGAAGGCCAA
GAAGGGTTTCATGACTCCCGAAAGAAAGAAGAAACTCAGGTTGTTGCTCCGCAAGAAAGC
CGCTGAAGAATTGAAGAAAGAACAAGAACGCAAAGCCGCTGAACGTAGACGTATCATTGA
AGAACGTTGCGGTAGTCCCAGAAACCTCAGTGACGCCAGCGAAGATTCCCTACGTGAAAT
TTGCAAAACTTATTACAATAAAGTTCTCCAATTGGAAGATCAAAAATATGATGTTGAATA
TCAAGTTGCCCGCAAGGATATGGAGATCAACGATCTCAATGCCCAAGTTAACGATCTTCG
TGGCAAGTTCGTTAAGCCTGCTTTGAAGAAGGTTTCCAAATACGAAAACAAATTCGCCAA
GCTCCAAAAGAAGGCTGCCGAATTCAACTTCCGTAATCAACTTAAGGTTGTC
>lucilia_CL102Contig3
ATATATATAAAATCGGAACACTTAGGCTTCAACTTCAGCTTCCTCCTTTGGCTTATCAGC
AGCCTTGCCCTTGGACCAGTCGGGTTTCTTCTCCTTTTCTTCTTCTTCCAATGTGAATTC
CTTCTTCTTGACAACCTTAAGTTGATTACGGAAGTTGAATTCGGCAGCCTTCTTTTGGAG
CTTGGCGAATTTGTTTTCGTATTTGGAAACCTTCTTCAAAGCAGGCTTAACGAACTTGCC
ACGAAGATCGTTAACTTGGGCATTGAGATCGTTGATCTCACATTGTTTCATTTTTTCAAT
ATGCTCTAAATCAAATTTATCACCCTCCAAATTGAATAGACGTTGCCAATATTCTTTGCA
TATAGTTTGTAGTTCGGCTTCGCTGGCGTCACTGAGGTTTCTGGGACTACCGCAACGTTC
TTCAATGATACGTCTACGTTCAGCGGCTTTGCGTTCTTGTTCTTTCTTCAATTCTTCAGC
GGCTTTCTTGCGGAGCAACAACCTGAGTTTCTTCTTTCTTTCGGGAGTCATGAAACCCTT
CTTGGCCTTCTTAGCCTTGGAAGCTTCTTCCATACGCTTGCGTACTTCAGCACGCTTGCG
TTCAATTTCGGCTTGTTTAGCCTTCTTAGCCTCCTCATCAGCCATGTTTGATTTGTGGTT
TTAAGGTTTAAGTCTCTTTAAAGGAAATTTAAAAAAGGTGTGCGATCTAACACACAACTC
GTTAAGCACTGTTTCGAACGAAAAGACTGAACGGTCCGACGACTAACGGCAGACTATATT
TTGTCAGACCCC
>lucilia_CL1494Contig1
CAGACGTGTAACGCTGGAAATAAATAAAACAAAATATCACCCCTCTCTGTATTAATAAAA
CAATTTCAAAAAAGAAAAAAATTAAATAAAGAGACAGAAAAATATCAAAACAAATTAAAA
CAAATCCTGTAGATCAGAGCAAATAACAGAAAAACTCATAAAAAAGAGAGTTAAAAATTT
AACAGTAAAAACAAAAAAAGAGAAAGTGTTGAAAAGAAAAATTTTAAATTTTCGTGTTTT
AAAATTGAAAAAAAGAAAAATTGAAAATTTATTAAAAAACAAATTGAACCCCACCTTAAA
TTATTGTATTGTGTTATTAATTGGTCCTTGTTAAAATAAACACATCATCATTATGGCATT
TTCGCTGATCAGTCGTGGTTTATTGCGTACTTCCAGAGAGCTATTGGAACGCAATATGGC
TGTCGGTGCTGTTACGATTCTAAATGGTTTTGTGGATATTGATGTTAAAAACTCTACACA
TAACCGTCTTATTGCCTCAACATCTTCAGCTTTACAAACTAATCATCCAACCAAAAATCA
AGCTGGCAAAGCCAATAAAATTTATAATAAGAAATTACAAAACTTATCACGGCAACAGGA
AGATATTGATAGTGATTCCGATTCAGATGATGAATATGAGCG
>lucilia_CL563Contig1
GGGGAAAAGAATGCTCTTCAAGCTCAATTGCAGCAAGTTCAAGGTGTTTTGCAGCAACAA
CAGGACCTATTGACACAACAATTGAATGCCCTTAAATCACAAATGGATTTAGCCAACAAT
ATAGCAGCTCAATTTGCCCAAGCCACAGACATGGAAAAACAAGTATCAGACTTAAAAGCT
CAGTTGAGCTCAGCTGTAGGCGATGCAAAGGTTCCAATCCAGGCGGCTCTAAATGCAGCA
CAGTCTGCTTTAGATCAGAAATATAATGATGTATTCAATCAATTGAAATCGTTCATTGAA
AGTGGTATTGAGGCGGTCATAGGTGCGGTACAGAGAAATGCTGCCAACCTACCAGGCGAT
GTTTTAAATCATTTAGTTGAATGCATAAATGTCATAACCACAACATTGAATAGTGTTTTC
GGTGAAGATATTCCCAATATAGGCGAGATTTTTCCAGAATTAGATGGATTCAAATCGGCT
TTAATTGCATTAGCCCAAAACATACCACCCCAATTGGCAGAAGTAACTGATTTAATTAGT
AATATAGCTACCTTATCCCAGCAATTGCCTTCGGCTACGGGCGATGAACAAGCTGCTATT
GCCGCTGCATTGCAGCAAGCGGTTTCTAGCATGGTCGATAAATTGAAATCTCTAACAGAA
TCATCCTCTGCCTTGAAAATGTTTACTGATTTGGCTAAATTAATTGCGGCTCGTTATGCA
GATGTACAATCCTTACAACAACAATTGTCTACTGCTTCCGCTGATCAGCAAGCTCAACTT
GCTGCTCAATTGCAGCAAAAACAAAATGATTTAGCTGGTATTGTCGGTCAAATGCAAGGA
CTAATTCAAACTGTTACAAATAGCAATGCAGCAGGTAGCATTAATGCTGATACGATTAAT
AATGTTATTAGCGGAGGTTCATCATTGCTGAATATTGCTAAGATTGGTTTTGAGACAGTT
TTAGGAACTGTGGGTTCAGTTGTAGGTTTAGGTGCTGGCCTCTTGTCTTCTGTCGCCGGC
TTGGCCGCCAATGTGCTTGGCAATACTGCTGCTGCAGGTGTTAATGCAGTAGGTGGTTTA
ATAAATGGCGTTACCGGTGTTGCCTCCAATATTCTGGGTGGCAACAGTAATATCCTAGGT
GGCTTAAGTTCAGCAGGCACTGGTTTAGCTGGAAATCTATTATCCGGTGGTTCGTCTGTA
TTGAATACTGCCACCAATCTAGCTGCTGCTCCTGTCTCTGTGGTAAGCTCTTTAGCTCAA
CCAGCTATTTTAACTGGAGGGTTGTTTTAAAAATTTTCACAGCTTTAAAACATAATTTCA
ATTTATGCATTTTTTTATCATAAATATTATTGGTAAATTTTTGTGTAATAATTAATTTTA
AATAAATATAATCGATGTAACGACCTATAAAGGTTTTAAATG
>lucilia_CL1945Contig1
CTGTTATACGGGAAAGGTGTTAGTGCAGTGCCTATACGAGCCAGATCCAGCAACAGGACA
ATTGGTGCGTGTACGCGACAGTTATGTATCGATAGCGAAAGTTTGTTTCGGTCCCAAGTT
GGGAGCACGAGCTGTAAGTATTGCCCAGTTAATCGAATTACTAATGACTTGCATTTTATA
TGTGGTCGTTTGTGGTGATTTAATGGCCGGCACCTATCCACAAGGTGCATTCGATTCACG
TTCCTGGATGATGTTGATCGGAATATTTCTACTGCCAATGGGCTTTTTAAAATCATTAAA
AATGGTTTCGACTCTCTCCTTCTGGTGCACCATGTCGCATATTGTCATTAATGTGGTGAT
TTTGGGTTATTGTATTTTACAAATCGGTGATTGGGGCTGGTCGAAAGTACGTTGGAGTAT
TGATTTTGAAAACTTTCCCATTTCTTTGGGTGTGATAGTGTTCTCATATACTTCGCAAAT
ATTTTTACCCACTTTAGAGGGCAATATGATAGATCGTTCTAAGTTCAATTGGATGTTGGA
TTGGTCGCATATAGCAGCAGCTGCTTTCAAGGCTGGTTTTGGTTATATATGCTTTTTGAC
CTTTCAGAACGATACCCA
>lucilia_CL1200Contig1
GGGGGTTGTTGCAATTGCTGTGCTAGAGTTATAAAAATAATACGCGAAAAACATAAAAAT
AAATATTAACTGCGCCTTTATAAAAAGAAGACAAACTTAATAAATTATTAATTAATATTT
AAAGTTAAAACTTCAAAGAAAACAATTAAAAAGTGTTCAATATAATTAAGAATAATTTTT
GTGAAATATACATACACTTGTTTTGTTTTCATTGGTGGGTTACAAAAACACAAAAATTAC
CTCAAATAGGCAAACCAATTAATAGTCTACATCTTTGTTCAAATTTGTCCAAATGATGAG
CCTTTTATTTCGACCGGACATGGATGCAGGTGAAGTTTTTGTTAATTTCAATCAAAATGT
CACATCCTTGGCCGTGGGCACTAAATCCGGTTATAGTTTATATAGTTTAGGCTCTGTAGA
TAATACCCTAGATAAAATCTATACATGTCCCACAGAAGAAATCTTTTTAATTGAACGTTT
ATTTGAAAGTTCATTGGTGGCAATTGTGGCCCAAAGAGCACCCAGAAAATTAAAGGTCTG
TCACTTTAAGAAACAAAGCGAAATATGCAATTATTCTTATTCGAATTCGATATTGGCTGT
TAAATTAAATCGTGAACGTTTAATTGTCTGCTTAGAGGAGAGTCTTTACATTCATAATAT
ACAAGATATGAAGGTGGTACACACCATACGTGATACACCCTGCAATTCTGCTGGTTTATG
TGCTTTGAGTTCCTCGTCCGATCACTGCTATTTAGCCTATCCGGGCAGTGTAACGGCGGG
CGAAGTGCAAATATTCGATGCCATTAATTTACATGCTAAAACTATGATACCAGCTCATGA
CAGCCCCTTGGCCGCTTTGGCATT
>lucilia_CL89Contig1
TTTTTTTTTTTTTTTCTTTTTTTTTTTTTTTTTTTTTTTTTTTTTTTTTTTTTTTTTTTT
TTTTTTTTTTTTTTTTTTTTTTTTTTTGGATTTATAGTTTTCTTTTATTATTTCCAAAAC
ATTTAAAGTTCTTTATTAATTAAATACGTGAAATAGCAAATGTTAAACAAAAACACTTGC
AAAACTCTTTCGTTCCCGCAGCAACACTTTCAAACATGTTATACATGCTCAAAAAGCGCT
AACCGGGTTTAATGCTAAGGCCAGGCCTTCAAAAGTTTAATGATATTTGTAATTTCTGTG
GTGTCTCATCTTGCCGTAGTTAATGGTATAGAAGAATGTCATAGCGACAGCGGTGATTTG
GAAGAAGGGAGCAATACCAGCGCGTTTGGGTTGGACATATTTGTGTTGCCAACGCCACCA
GGCACGGCTCATGGCACCAGCAATAGCACTTGGAGTCTTGCTACGGCGTGAAATCCAGGC
ACCCAATTCTCCCAATTTTACTTGACCCAATGGTACATCAGCTTTGCCATAATAGCGTGC
TGGATCATAAGGTCCATGTACCTTAGGGTTATATTCAGCTGGATAATCACCGAAAGCCAT
TGTTTTTCTGAGTTCTACCAAGACTGTCAGTGACGTTAAAATCAATACCCCC
>lucilia_CL730Contig1
CTCTAGATATTTCAATTGTATTTTTTCCTTCATTTAATGTTGTGGATACGATAATTGGTT
CAATTTTACTTTTCTTTGCATTTAAATAAATACGTTCCTTGTAGCGCTCCCTTTGTCTTT
TATTATTTAACCATTTTATAGATTTGTTTTTATATATAACTGATATTTTATTTCTTCTTA
TTAGTGAGCTCAACTCCTTCTGCTTTTGATCCATTCTCCACTTGGGTTGTTTGTTCCTGT
CGCTGTAATCACCAGAAGGAAAATTATAATCCTGTGCTCTTACAGCATCATTCATAAGAG
CGTCATCGTCGTCATCATCATCACTATATTCATCACTACTAATAATGTGCTCCTTTTCAT
CGTAGAGATCCATTCTATAAATATTAAACCTGGACTCGCGCGTTCAATTCATATAAACAT
ATACTACAATCAATATGTAAATTGTTGTTTACGGATTGACGACTAAAGGTGTGTATACCC
TTAAACAAAATTTTTTAATTGCACTTGCGATATTAATTGCTAAACTGTGTAAATACAAAT
TCAAAACGTTTAATTATTCAATAATTATTCGCGAAACAACCAATTCTGTTTAAAATATCG
CATAAAATCCCC
>lucilia_CL2012Contig1
GGGGGTCGGCACAGGGCTTTGGTTATAATAATAAAAAAATACACAATCGAAAACATCTAG
AAGAAAAAAACGTATTCATATAAAAACAAGTGTTAGAAAAAGAAAAGAACTTTAAAGAAA
ATTTAAAAAAAAGTTTAATATCAGAAATTTCAATCAGTTTTTTGTGACAAAAGTATAAGC
AAAATTTTCAGTTTTCTTTTGTAAATTTACACTAAATCAAAGAAAAAACAATAAAATTTT
TATCAAAAATAATAAAAAACAAGGCCGAAGTTATATCGTAACACAATGGCAGCATCTATG
ACAGATAGATTGGGGCAATTTTTAAATGGATTAAATGACAAATATGAACCCCATGTTCGT
CAACATTTGGCTAAAGTTTATATGATGCTATGTGGCACGGCAGCCATAACAGCCACTGGT
TCCATGTTACAAATGAAAAACATTATTGATTTGGGCATGTTGGCTGCTATCGGTTCATTA
CTATTGGTTTTGGGTCTGCACTTCTATCGTGATAATGGCAAAAATTACTATAACCGTGTT
GCTATGCTGTACGCTTTTGGTTTCTGTTCGGGACAAACTATGGGACCACTATTGCAATAT
GTTGTCAGTGTTAATCCATCTATAATCGTTACCGCATTGGTTGGAACTGTGGTAACATTT
GCCTCACTTTCAGTGGCAGCATTGTTGGCGGAACGTGGTCAGTTCCTATTTTTAGGTGGT
ATTTTGGTTAGCGTTATCAATACCATGACCTTATTGAGTA
>lucilia_CL1378Contig1
GGGGAGTGTGTTTTCGTTTTAGAGACAGCAACATCGAGAAATGTTGAATAATTTCCGAAA
TTATTGAAAAATATAAATTAAAATAAATTTTGTATAACCCAAAACATACCAAAATGCGCC
TAATACCTTTCGGTTCGCGTATAGCTAGCATAGGCTCGAAAGTTAATAACACATTCACCC
TGCCTGAACGTTTTAAAGGTACGGTTGTTGAAAAGTGGGCCAACTACTGGAAAGGTCTTC
TCACCGACTATAAAGATGTAGCCGTGGGTTTGGTCAAAGAATCTAAGGAAAAACCGCGTA
AAGCACTGTTCTATGCCATCAGCGGCTATGGTCTATATCAATGTGCCCAACGCAATCCGG
ACGAAGAAGATTTCCACAAACAATTTCGTTCAGCGAGTAACGATTTAATATTGGTACACC
CTTCGCTACAGAATCCTAAGTCAGCATCTTATATTAGACGTTTACAGAGCGATCTAAATC
AAAATCGTTTAAGATTTTTATCTCTGGGAATATTCACAATTTTGTGGGAAGATTTGTACG
ATAAAGATGATTGCACCTATCCAGCACAATGTGAATATACACAAGTAAGCTTCTGGAATT
TCCATGAACATATAGTGGATGTGGGATTTTGGAAT
>lucilia_CL2473Contig1
CGGGTCATTTGCTCGCTCATTTTAGTCCAACACGACGCATTTGCCACTTTATATCAACCG
GGTTTTAAAAGAAGTTTTTTGTTGTACAAATAAATTTTCTTAATATCAAAAACAAAACTT
GCAAAAATGGCGCATTCATCGACTGCTACTGCAGCTTCATCGGCCACTACGACAGGTGAA
ATAAATTATTTCTTTCAGGATGAAAATGGAAAAATTCACAAAGTTCTTAAACAAGTTGAA
ATAAAACAAGAACCACTTGGTGGTTCATCTACACTTTATGCTACAACAGTTGGCGGCAAT
ATGGGCACATTTACACAAATGAACACAAATCAACCTCAATTCGTACGAATACAAAATAGT
TATAATATCCAATCAACAGAAAATCCCACATATACTGTTATCACACCACAAAGTAGTAGT
GGCAACAGCAATAGCAATATGCAACAAAGGCAACAACAGCAGCAACAACAACATAATAAC
AACACAAATATCACCACAATAAAATATGAACCAGTTGAAGAATTTACAACACACACGACT
GTTGTAAAGGAAGAGGAACGCTATAAATACAAACCACAAATTCTAACGAACACAGCGAAA
ACCACAGCTTCAAAATCAAAAATACAACAAACAACAAAACAATTTTTTCTATG
>lucilia_CL447Contig1
TTTTTTTTTTTTTTTGGTTTTTTTAATTAATTAATTTTTTTTTTTTTTTTTTTTTTTTTT
TTTTTTTTTTTTTTTTTTTTTTTTTTTTTTTTTTAGATTTATCCTTTAGGAAACTTTTAT
TATTAAGGAGAAATAAATGAGAAATTAAAAAAAATTATATACACACAAAACTTTAAAGAA
ACATAACTGCTTTACATTATTTTTTTCAATAATATTTCATTTTAAACATGCACTTGTATT
TATGACACAGCAACTGATGTAGATAATGATGCAATTATTTGGCAGAACATGTTTAGAAAT
TTTTTCTTTTTTATTTTTATAATGCAAAGTGGTGTTTTTTTTAAGACACAGCTACTTCTA
CTTCTAGCACACAAGGTAATGATAACTTTGAACGAACTCCATACAATTTTAGTTCTTTTT
CGCCAATTTATCAGTATCGGCAAAGTAATCTGTGGTCACCTTAACGATGGCAGCACCAGT
AGCCAAACCAGCAATAGTAGCCACAGCAGCATTATCTCTAGGCAGTACAGATTTAATAAT
GGCCCAGCCTAATACAGAGCCCATGGCCCATAGACCACCACCCAAGGTAGCATACAAACC
GCGTTTGCTATTGGGCACCTCGGCCAAAGCAGGACGTCCATAAACATAGAAAGCACCACC
CACAATTGAACCCAAAAGCAAAACATTAGTTAAATCCTTTTTAGGTGTTAGGATCTTGGA
GATCAAAGCGGGATTCATAACATTAACCGATAATGCTCCATAACTGACCAAACCCTGTAG
GGGAATGTAGTAATAGTAAATGTTTTCTTTGGTGAAGGGTTTCAAACCCAATTTATCGCA
CATGTTGCAGGTTTTATCGGCGGCTGCCATTTTATTGTGTTTTTTTTACGAAAAAAAGTT
AAGAAAATTACAAATAAATTAAATAGATTAACTGAGATTATATGCAAAAAATATAACACT
CCGGTAGAAAAAAATGCTTACTGTCCCC
>lucilia_CL1829Contig1
ATTATTGCAAAAAGTGCTTATTAACAAACTACACAAGTTCGATAAAACAAAAGTAAAACT
AATTTAACATTTGAAGAAACCTTTAAAGAAAAATTAAAAAATGGCGACTTTACCACTATT
ATTGAGTCTCATCGATGAATTGGACCGCGAATCCAATCCCTCTTATTATGGCAATGATTT
TGGTTTGGGAGTTTCACCCTATCTCATCCATCAGCACTCACCACAGCGTGAATCCAGACA
ACCCACAGTAGCGGGTTACACTCTACCATTGGCTTTGCTTAATCGCATTAGTGAACAACA
AGCCTTACGCCGTGCAGCTGCTGGAGATAAAAAAGAATCTCGTGTTTCACCAGTGGGCAA
AGATGGTTTCCAAGTTTGCATGGATGTAGCCCAATTTAAACCAAGCGAACTAAAAGTTAA
GGTAGTGGACAACTGCGTAGTTGTTGAGGGCAAACATGAAGAACGTGAAGATCAACATGG
TTTCATACAACGTCATTTTGTACGCCGTTATGTATTACCCAAGGGCTACGATGCTGATAA
AGTAGTT
>lucilia_CL1094Contig1
CAATAACGAGCAAGACAATGAAGAGGAACACGAGGACGATGAAGCGAACAACAGCCAAGG
GGAAGAAGTTCAAGGTCGTGACTTAACAAATGAAGAATTCGATCATGAAGTCGAGGTTAG
CCAACAAGAAAACTCCGAAGAAGTACATGACGAGCATGACGATGTACATGAACAGGATGA
AAATAAATCTAGCGACCAACAAAATGATGATGATGTTAGCAAAATCAATAGTTCACATTC
CCAAGAACAGGAAGAAGAATCGGAGGAATTAGTGGCTAAGGAAAAATCTTTAGAAAGTTA
TGAAATTGAAAATACTCCTGAAATGCCTGCGGTTGAAGTTAGATTAAAGGAGATTTCACA
GGAAGTAGAAAAAAGAAACAACGAAGAAAACAGACACATTCCCTCTTTAACACCCGATCT
CGATGGTATTGGACGTCAATCATTTCTATCGCTAACTGATCTAATACGTACATTGCATCC
CAATGACAAACAAATTATACCACAAATTGATTCCGATTATTCGAATGCAATGCGTGTGTT
GGGTGAAAAATCCGTGGTGGTCAATACAAATGAGGAATAATTTATTATAAGCATAAAGTA
TAACGACTATTCTTTTTCCCATACATACTCTCAAAAGAGACATCTCAACAAATAATAATC
CACACAACCTTAT
>lucilia_CL163Contig1
GGGGGAAGTTGGGCAGTCTGCTGTGAGAGTTTTTCAACAAACAAGTCGAAAATTTTTCCA
CGGGAAAATAAGACAATTTTTCGAATTTTTCTTTGATTAAATCGTAAATTGCAAACGCAG
TGACGTTTCAATTTTAGTTATAAAACAAAAGTAGAAATTTAAATTACTAATAAACAGATA
TAAAAAGAACAATAATAATGTTGGTTAATGAAGCCCGTTTGATGTTGAGCCGTACTGGTG
CTCTGGCCGCACGTCAGCAGTTGCGTTCCCTTACCTCTGGCAATCAACAAAACCAGCAGG
CTCAAGCCCAAGAAACCCCTGCACCACAAATTAAAACTTTCCAAATCTATCGTTGGAATC
CCGACAATGCTGGTGAAAAGCCTTACATGCAAACCTATGAGGTTAACTTACGCGAATGTG
GTCCCATGGTTTTGGATGCTTTGATTAAGATCAAAAACGAAATGGACCCCACTTTGACTT
TCCGTCGTTCATGCCGTGAAGGCATTTGCGGTTCCTGTGCCATGAATATTGCCGGTACCA
ATACATTGGCTTGCATTAGCAAAATCGATACCAACACCTCGAAACCATTGAAGGTTTATC
CTTTGCCCCATATGTATGTGGTACGTGATTTAGTGCCTGATATGAATAACTTCTATGAAC
AATACAGATCTATTCAACCCTGGTTGCAACGCAAAAACGAAGCCACCGAACAAAAGGGTA
AAGCTCAATACTTGCAATCCGTAGAGGATCGTTCCAAATTGGACGGTTTGTATGAGTGTA
TTTTGTGTGCTTGCTGCTCTACCTCTTGTCCCTCTTACTGGTGGAATTCCGAAAAGTACT
TGGGACCTGCCGTTCTTATGCAGGCCTATCGTTGGATTATCGATTCTCGTGATGAAAGCA
CCTCTGAACGTTTGGGCAAACTTAAGGATCCTTTCAGTGTCTACAGATGTCACACCATCA
TGAACTGCACACGCACCTGCCCCAAGGGTTTGAATCCCGGTCGTGCTATTGCTGAAATTA
AGAAACTTTTGTCTGGTATGGCTTCGAAGCCCGAACCCAAATTAGACACAGCTGCTTTAC
ATAAGTAAACAGCTGGACAACTGTATTGGAGGATATTATTTTCGTTTTCTTCGCTTGACA
ATGTGTTTTCAGTTTTTCCTTTAAATTCTCTTTGTACTTATAAAGTTTCCACAAAAAGAA
CAATATTATTGTTTTGTCTATAAAGAAAAGCATTAAGTTTTCCTTTTCTTTTTTGAACTA
CTGTAGCTTGTTATTGATTTTCACAGTTGGTGTGTAATATATTGCTCACAAACAACCTTT
CTTATGATTTAAGTTTTGCAGCTTTATTCTTTTAAAAGTTATATTTTATTTTAATAATTT
TTATCTTTTGGATATATTTACGCTTTTGATTATTTAAATATTTTTTTTTTAGTTTAATTT
CCTCAGTTTTTATTTTATTTAGTAAGAGAGGAAGTTTGTAGTAAAATAAAAATAGTGATT
GTATCGTATTAATAAAATAAACAAACTACAGTTTATAAAAAAAATTAATTAAAGGATAAA
TAAAATGCATATATATATAAAAAATAATGAAATAAATTCTGAAAAAATAATGAAATATGT
AAAAAAAAAAAAAA
>lucilia_CL1545Contig1
TGATTGTAGTCACAGTTGTAAATGTTTTGCCCACGACCGGGTGTTAAACCGGGTACTTTG
TAAACGTCCAAAAATTCATCTAAAGCATCTGTCCATTGTTTGTAGTTTTCATGATGGGTA
CCCTTGTACCAGATCAATGTACTTTCAACATTATCTGTGGGTGGTAGTGGTCTGAAGCCA
AGCCCAGGATTTGTTCCTATTAACGAACCATCCAATGTCCATTTGGGTATGCGAGGATCC
AAAGTTTGAAAGAAGGCCCACATACAAATGGCAACCAGCGCTGCTAAAACTCCATAGAAT
GCTGTATAGAAAACACCAATTTTTGCCCAGCTTTCTATGGTTCGGCCAAAATATTCATTT
GTCTCGGGATCATAAAGCATTTGTTTGAAAGACTTCTTCTTGGGTCTCTCTGGTGGACGG
GCATAATAGTTTTGGAAAGCATCAATAGACTCTTCGGCAACCGTAGGCATTTTGAAGGTA
AAATATAGATCCTTAATACGTAAACGTTCCTGATGACTACTGCGCTGCGGACGATAATCC
GTCAAACGTAAACCCCTAACGGATTTTAACACTTCGAATCAGTTTTTAAAATATCGACAA
GTGTTAAATATTTATTATAAATTTAAAAAAAAACACACACACTTAAAGGATTTGTATTTA
TTTAACAATTATATAATGATATTACGCAAGTCCCTCTTTAAGTAGCTTTATTTAAGTCTT
AACTTGTAGTAGTTATATTATTTTTGTATTTCTTTTTTTTTTAAATAAATTATAAGAGAC
CGAGATTCGCGTGCTACTCAGGACTCCACCAATAAACGAATGATCCCCC
>lucilia_CL614Contig1
GGCATTAAAGTCGGGTGTCATACCTCCTATAGCAGCAGACATGGGTGTCATGGGTGTATT
GGGCGGTGTACCGGGAGTGTTGATGCCCAAAACAGCAGCCGCATTTTTACCATTCAGAAA
TATTTTATTTTGTGTGGCATTATTATTGTTATTCATTTGTAATTTACCGCGTGAAGCTAT
AAAACGTTGCATGACACCCTTGTGGGTCGGACTCAAGGTAAATTGACGTGGTGCCTTAAT
GGCACTTAATAAAGGTGTAGATACCGTACGAGTCATTAATTTCTGCTGAGGAGGTTCAGG
TGTTAGATTATAACAATTAGGACCAATATAACGTGGTTCTCTCACAGCTAAAGGAGTTGA
GGGTGTGGTCACTGGCTTATTAGCATCATTGATTTTCTTTATATTTGCCGAGACACCATT
TACCGGACTGGACGAAGCCGATATACCCGAATCATCAGAATGATTATCCTCATCTTTGGT
ACTATGTACACTTAAAGCCAACGAGGGCATGCTAGAGTTTGTATCATCATGATGGCCATG
TGGTGGTACAGGACTCAATGATTGCAAACTGTCGTTATGATTTTCATCGTGACCATTTAA
AAGGTCTTTGTCATTCGTTGTTTCACCGCATTCGTTAACGGTAATGTTCGTTACTGTAGA
GATCAGCTGGCGATATTCCTGCTCACGCCTTTCGACCTCTTTAATTTCCTCCTGAATACG
CATTAAGGGATCAATTTTCTCAGTTGCTGCAGTTTGTTTCATTTTGTTGTTTTTTTGTTG
AAGTGAAGTTTTTTTTTGTTAAAACTGGAATTTAGCCTTGAAAGGTTTGGTTGGGTTTTG
TTAATCCACTGTAAATATTTCTCGGCAAAACAGTATATTTTTTTAAAAACACTTTATTCC
TTGGAAAATTTTTATATTTTTCTAATTTTCTTTCGTTTTATGCTTTTTTATTATTTATTA
GCCATATATTTTCTTTTTTAGGCTTTTTTATTTTAGTTAAACTTGCACTAATAAAAACAC
TCACTAACTCTACGGCTTTAGTTTTTAAACTGCTTTCAAAAAATGTTCGACTGTTCTCCC
CAACAACGTAAACATCAATGAAATCCCC
>lucilia_CL1261Contig1
GGGATTACAATTTTATTAAGTTGTGCGGCTATATTGAGCTGTGAAGGCCGCGGCATATCA
GAAGAACAATTGCAAAAATTGCAACGCCAATTAATAGAGACACGAGTTATTGGCGGCTCT
GAGGCTACAGAGGGTTTATTACCCTATCAAGTTTCCATACAAAATACTTTTGGTGAACAT
GTTTGTGGTGGCGCTATAATTGCTCCAGAATGGATTCTAACTGCTGCTCACTGTTCGGAA
TGGCCTAAACAATATTTGAAAGTGGTTACCGGTACGGTTAATTGGACTAAAGGTGATGCT
GAATATTTGGTAGAGGATATGAAGGTACATTGTTTGTACAACAAACCCATGTATCATAAT
GACATTGCTTTGGTGCGCTTAAACAAACCAATTGTTTATAATAAACTTACTCAACCCATT
AAACTGGCCACCAGTAATACTCTGAAGGAAGGCGATAAACTTACCCTGTCCGGTTGGGGC
AGCATTAAAGTGTGGGGCCGTACACCTGATATTCTACATACCGTACAATTAAACTATATG
GAACATGATAAATGTTTTAAGAATGTCAAGAAATCTGATTGGTTGGGTGAGGGTCATATT
TGTACTGATACCTCTTCGGGTAAGGGATCTTGTCATGGTGATTCGGGTGGCCCTTTGGTA
GATGAAAATAATGTTTTGGGTTGGTGTTGTCAATTGGG
>lucilia_CL2357Contig1
GGCTCATCGACACTGGAGGAAGCCATGAGTGTTCTCATACGTTTACGTTTGCAAATATCA
CGTCTAGTATCGCGGCAATTGTATCCCTATGATATATCACCGGTATTACGTTTACTCGAA
AGCTGTGAGAGTCTGTATGAAGGTAATGAACTTAGTTAGCCAGTTATTAGTTAGTTTTTG
TAATTTTTTTTATTTTTACCTTATTTTATAAGTCTAAAGAAAATGAAGTCCATACGAAAC
ACAAAAGGGTCTTAAAGTTTATTTTTATATAAAAATATGTTTATTTTCTTCAGTTCTAAA
TTCTAAATCCATTCCAAATGTTCAGTTCTATTTACTCAGCCTTTTCTCAACGAAAGGTCG
TTTTTAATAAACTCTGTCTTCCATGAAAAGAAATCAAATATTTTTTCCATTAAATCAAAC
CTTTTTAGGGTTAATTTCAAATTTATATATTTATCATTATAAACATAAAAAAGCCTGAAT
ATTAAATACATTATACATTTGAATAAATACAAAAAAAAAAAAAA
>lucilia_CL330Contig1
GGGGGTTTTTTTCTTTACATCTTTTGACATTCGCATTGATTTTTTAGTTCTTGTCAAAAA
CAAAAAAATACAAATTTTTTTGTTTGTAAATTAAGTAAATTTCATTCATAAAGGATTTTC
GGCGTTTAACCAAGGAACCATGTCTTTGTCTATGAGACTATTCACGGCTTCACGCAATGG
CCAACGCATGTTTGCTGCCAGCTCTCGTCTAATGAGCAGCAATCCTCAGGAAGCCAAAGA
CATTGTCCATGTTCCAGCTGGTTATAAATATGTCAACAACAAAGAGGAAAGCATGGATTT
GAAGGATGTCACTGACAGAGCAGCCTCTACCATTTTCCTCAGTGAATTGATGCGTGGTTT
TGGTGTTACATTGGCTCACATTTTCAAGGAGCCAGCCACTATCAATTATCCCTTCGAAAA
GGGACCTTTGTCGCCTAGATTCCGTGGTGAACATGCTTTGCGTCGTTATCCCAGTGGTGA
GGAACGTTGTATTGCCTGCAAATTATGCGAAGCCATTTGTCCCGCTCAGGCTATTACAAT
TGAGGCTGAGGAGCGTGCTGATGGCAGCAGAAGAACCACACGTTATGATATTGATATGAC
TAAGTGCATCTACTGTGGTTTCTGTCAGGAAGCTTGTCCTGTTGATGCTATTGTGGAGGG
TCCCAATTTTGAATTTTCCACTGAAACTCATGAAGAATTATTGTATAATAAGGAAAAACT
CTTAAGCAATGGTGATAAATGGGAATCTGAGATTGCCTCCAATTTACAAGCCGATCATTT
GTATCGTTAAGTTTTTCCCATAGAGAAAAAAGATCAAGTGTTTCCTTTAAGGATGTTAAA
GATATAGCTTAAAATAAATATAAAAATAAACTGTGTATGAATATGTGTTAATTTCATTAA
ATATTTAGTTGAAATACTAAAAAAAAAAAAAA
>lucilia_CL1712Contig1
TTTTTTTTTTTNNTAGGGTTAATGAATACTTGTTTATTAGTGTTCACATATTTTCACTTT
TATTTCAGTTTATTGGTTTTTAGAAAAAAAAACTTAAATTACAAAAAAAATCATTAAATA
TAAAAAAAAAACATTCACTAAATGACATACATTGTACAAAATACTTAAAAACCACCGACA
CGATCTCTAGGTATTAAACGTAATTCCGAACCATGTTTCAAAAAGACATTGCCAGCGGTT
TGTTGAGGACTAATGCCAATACCATCATCGGTAATAATGGCACTAGTGGCAGCAGGCACT
TTAAATTCTTCAGCAGCAAATTTTAGCACAGCAGTGAAAGGTGTTCCCTCCGGAACACTT
AAAACTTTAAAAGGTAGCTTAGGATCCGAAGTTAAAGTAATTTTAAAGGTAACTTTCGAC
ATGATGATGGGCTTTACTTTAAGGTTTATAAATTACTTAAATTGTATGTATTTTATTTAA
TATTTTATTAAATTTTTAGTTTTTTTTTATAGTTTAGTAAACACTGCCTTATAATTTCAA
TAAGGTAAAGACTATTGTCCCCC
>lucilia_CL791Contig1
CCCCGGGCTGCAGGAATTCCGCACGAGTTAACTTGCTGCGTTCACATTACACAAATCGTG
TGTTTTAACGTAAAATTGTTTTAAACTTTAATAAAAAAAAATTACAAAATTTTAACAAAA
TAATAAGTGTTCTTCCATTTAATAAAAAATATATAAATAATTTTTAACTTAAATCAAGCA
AAAAGCTTTTAAAAGAAAACGAACTGTTTTATAGAAAATTTTTACTAAAAAAAAACATAA
AATAAAGCAAAATCTTTATTTATTTCTTGTGATTTTCTTCTAATCGCAATCAAAAAGTTT
GATAACTTTAAATTGTTATCCTTTTTATTGGGCATTTTGAGTCCTTGTTCATATATTTAT
TACACCCACATACAAATAAACAAAAACCCACACACACATACAGAAAAATGGCCGCCTATG
CTGCATTCAAACATGTTGAACTTTACAATGTTGGCAAAACCAAAAAGAGGGTTTTGAGAC
CTCCAGGTGGTGGCACCAGTGACATTTTCGGTGGTGATTTACCACAAACACCACGTTCGG
TTAAAAATCACATGCAATCAAATATTTTCTCATGCGAGAAAGATAGCATTAAAAATAACG
GTGATCAACCTCGCCGCGCTCAAAAGAATGTTGACTCATATCAACGTTTATTCGGTGAAC
CCGAACGTCCAGTTACTCCTGCCAAAAATCACA
>lucilia_CL1429Contig1
GTTCCGTGATTCAAGAACCATGAAACACATACCGTATCGAGAGAATAAAAATCTTACCGG
TACCGCAAGATATGCCTCGATCAATACACATTTGGGCATTGAGCAGTCAAGACGTGATGA
CTTGGAGTCTTTGGGCTATGTGCTCATGTATTTCAATTTGGGAGCACTGCCCTGGCAGGG
ATTAAAGGCCGCCAACAAACGACAAAAGTATGAGCGTATCTCAGAGAAGAAACTATCAAC
TACGATCATTTCCCTGTGTAAGGGCTTCCCTAGTGAGTTCATAAATTATTTGAATTTCTG
CCGCCAATTGCATTTTGAACAGCGTCCCGACTACTGTTATTTGCGCAAACTGTTCCGTAA
TCTGTTTCATCGTCTGGGTTTCACATATGACTATGTCTTCGATTGGAACCTATTGAAGTT
CGGTGGACCACGCAATCCTCAGGCCATACAGCAGGCTCAGGATGGCAATAATGGACAGCA
ACAGGATGGCAATGGCCAACAGCAGCAGCAACAACAGACGACCCAGCAACAGCACCAACA
CAG
>lucilia_CL1145Contig1
ACGGAATATGGTACTAAAAACAACAGTAACACGATCCGCTTTGGCTTCAACATATAAAGT
CTCATCATTTCTATAATTGATAACAGCACGTTTTTGTCCCTCTTCACCTTGTTCTTGAAA
ATCGAAATATTTTTCAAAAACTGAAGCGAAACAATTACGCTTTAATAAACCAATTTTTTT
GGCCACTTGTTCCCAGTCTGAGGGTATATCTTCTAAATTAATAAGTACGGATACATTGTA
ACCATCTTCCGTGTCAGTTAAGAGACTACCATATTCACGCTTGAGCAATTCGTCGGCACC
ATGTTCTTGTAATTGTTGATAAAATTTTAAAGAAATGCTGGTTCTGACTTTAGTTTTATC
TCCATTTATGTTGGAAATGTGAAATAAAACACCATCAAAATCTGCTATTTTAACATCTAT
TGATTCTGGTTTTAATCCGGCTATAGCATTACGGAATTTAACCAGTAGAGTCTCCTCGAC
AATGCGATTATTGATTTCCAACAAAATCATTGTACTTTATATTTTCATTTGTAGCCCCCA
AAGCAGGTAAAAATAATAATGATGATGATCAGATGCAAAAAATTAAGAAATTTAATAAAA
TCTTAAAACATTTAAACAAAATCTTTTCCAGCAATTTTCCGTTTTGTGGAATGAATACGT
TTGAAGGCAGGCAACTTTTGTTGATGGGAAAAACAAATGCTAAAAACAAAAATTCACTTT
TTTAGAAATTATAATAAAACATGTGGTTGTGATGGCTCCTCTTTTGTTTGTTTGTTTGTT
GGGGGCTCTCCTTGAAGTTTTTCTTTTTGTATACTTTTTTCACTTTAGTAGTGGCAGCAC
CGCCCTCTTTTAGTCACTTTGTAAGAGGTTTTTATTGTCACAAAATGATTATTTTAAATT
AATGAATCAACACCAACACCTTTATTATCGTTATGGTTGTGTTTTTTTTTTTTAATTTTT
GACGTCTTGTGTTTATTCCACCTTTAATATTTTATTATTTTTTTTGTATTCCAATAACTC
CCC
>lucilia_CL23Contig1
TTTTTTTTTTTTTTTGGGTTTTTTTTTTTTTTTTTTTTTTTTTTTTTTTTTTTTTTTTTT
TTTTTTTTTTTTTTTTTTTTTTTTTTTTTTTTTTTTTTTTTTTTTTTTTTTATAATTTTT
TTTGTTTAGTTTTTATGTATTTTTTCCATCATGGTAAAATGTAAAATTATTGGTTTTTTT
CTTGTTGGAGTTTTTTTTATAAAATCAAAAAAACACATCTTACTAAGTTACTTAATGAGC
TTTGGAAGCCAAACGCTTGTCACGTTCTTCAGCAATGCTCAATTTAACACCCTTGCCCTT
AGGCAAACTAATGTAAGGCTTGTTGCCCTTGCCAATGATGAAGACATTGGTCAAACGGGT
AGCGAATACATGACCTTGAGTATCCTTAACATGCACAATATCGAAGGAGCCGGGATGTCT
TTCACGGTTGACAACGGTACCGACACGACCCAAATTTCTACCTCCAGTGATCATGCACAA
GTTGCCGGAATCGAACTTGATGTAATCGGTGATTTTGCCAGTGGCAATATCAACTTGTAC
GGTATCGTTAGCCTTGATCAAGGGATCGGGGTAACGGATGGTGCGACCGTCATGGGTAAC
AACGAATGGTACACCCTTAGCGCCCAATTGTGTTTTGCGGACCTTGCACAATTTGTAGGC
AGCTTCTTCAGCGGAGATGCGGTGAATGGTGAAACGACCTTTAACATCGTAGACCAAACG
GAAGTATTCACCGGTCTTTTCGATGGTGATGACATCCATGAAACCAGCTGGGTAGGTGGG
GTCGGTGCGTACTTTACCATCGACCTTAATCAAACGCTGCATAACAATTTTAGTTACTTC
AGCACCGTTCAAGGCGTACTTCAAACGATTTCTCAAGAAAATCATCATGGGCAAAGATTC
ACGCAATTTGTGTGGACCGGTGGAGGGACGGGGAGCGAAAACACCTCCCAATTTGTCCAA
CATCCAAGCCTTAGGGGCGGCTAAACGTTTCAAGTGCTTCTTAGGACCTCGCGCCATCTT
GTAAGATACGAAAAAAAGGAAAGCCCC
>lucilia_CL959Contig1
TTTTTTTTTTTTTTTTCTCGTGCAGTTGCTGTTGTCGTTGTAGTTGCTGTTGTCTTTGTT
GTTTTTTATTTTTTGCTTCTACTCATTCGTTTCAGGGTCTGTTTGCTTTCCGTTCAAAGC
AGCAACAACAAAAAGGCAAATTTACAACAATAATAACAACAGCAACAACAAATAGTAGAA
GTTGTAATAATAAGGTAAGGTTGCACGCACGCATGCAAGTACGAGTTGTTGTTTTTGTTG
TTTGTATTCAGTTGTCAGGTTTGTTTCAATAGATTGTGGAAAGTCAGTTGCGCTCTCTAT
ACGTGTGTATCTGTGTGCATCAAAGTACGTGTATATGTGTGTTAGTGTTCGTTTCGTAAG
CAACACAAAAATGCTAATGCCCTCAAAAAAAAAAGAAAAAAGCGAACAACGAAATAAAAA
CTTGTATTGTTTCGTATACGGATTGTAAGATTTTGTTGTTGTTGTTATCATATATTTTTT
CTTCATATGTGAATGTATTAGTTTTACAACTATATGTGTGTATGTTTTTTCTTTGACTGT
AACTTTTTTAATAATTTTTTTTATTTTTTTTTTTGGCTAGAATAATAATTTACGCCCATA
ATTTTTGTAGTTAATTTTTTATAAAAAATACCACATGAAATCCTGAATCCACTGCAAATC
TTCCTTCTTTCTTAAGGGAGTATTAGTTGATGTTGTTGTTAATTGTATGTGTGGCTGGGC
AAAGGATAATACTTTTACGCACAACTTAAAAGCGACTGACCAGCCGACCGACCGACAGAC
CGACCACCATCTGTAGTTCTAGGACTGTGTTGAGTACACTGGACTCTTGTCTTGAAGATG
TTCTGCTTGCAGGAAAGCATCGTCTATAGTGTTGTCCCTATGGTACGTTGGCGCTAAAGA
AGAAGATGATAATGATGAAGCTGCATCTGCATCTGGTGCTGATGTTGATTTGTTTGTTGG
TTGTATGTTGGCGTTCTTCATCTCTTGCTTACGATCGTCACTCCTAGGCCGAAATTTATC
CTTAACAATGGCTTGAAGTAGTTTGTCTTCCTGCCTCTGCTTTGG
>lucilia_CL2240Contig1
AAAGCCTACTATAACCTATAGCATTCAAGATTTTCCCGATCTCGAAAAAGACAATCCAGA
TTTGAAAAATTTACTACAAACAAATAACAAATTAACCCAACTACCCGATGGTCCTTATGC
TCAACCTTCACAAGAATTCAATAATAATTCCTTTCATCGTGGACGTGATTTCATTTTACC
CATTGTGTCTATGATCTTTATAATACCTTTAGTTATTGGCATTTTAATAACCTCCTATAG
GCGTTTCCGTGATTGTTGGTCAACACGTCATTATCGCCGTATGGATTTTTTGGTAGATGG
CATGTACAATGACTGACATCGTTGTCCGCAAAGGCAACTGTTATTGGCTCAAACAAATAA
TGAGGATGAGGATCAACAACAACAGCAGCAGCAACAACGTCATCATCATCATCTTGAAGC
AACCGATGCTTGTGATGACGATGAAGATGATGATGTTTGGAATTTATCGGAAATTGCTTA
GCATTATAAAATTTCCTCTCACATAAGAAAATAATACATTTTAAAACTATCTTTAATAGT
CTTGCTACCAATTAAAGTGTAAAAAAGTAAAACTTTTTTCCTTTAAAAGAAAATCTTATT
AAAAAAACCATCCTCATTATTTGCCCCAAACAAGGAGTGAG
>lucilia_CL214Contig1
TTTTTTTTTTTTTTTGTTTTTTTTTTTTTTTTTTTTTTTTTTTGGTTGTTTTTTTTTAAT
GTTTATTTAAATTATATATTTTTTCTCAACAATATTTTTTTGTTTTGTATATGACAACTT
GATTTATGGTTTAAGTTTTTATCTATTTTAATATGCGCGATAATTATTGTTACGTTAGAT
TTCAGTTACAAGAAACTTTTTTTCCTTATATATTTTTTTCATTACTATTCATATAAATAA
CGAAAAAGAAAACAATCCTTTTGAGATAAATGGCAGAGGAAAATAGGAAAAAATAAAACA
AAAGAAATTTAAATTAAAGCAAACAAGGAACAAGTTACATAAATAAATAGTTAAAATTAA
TGTTGTTTGTTTTTGCGCACAACTTTTGAAAATAAAACTATTTTAAAAATAATAATAATT
ACAAATAAAATAATACGGCAAAGGAGGGATAATGGTTAGTTTAATTAATTAAAATTTTGA
AAAATACAAACATTTTAAATGTAGGTATAAATTAATTTTGATTTCTTTCTTTTTTAAAAC
GTTTCAATTAATTAAGTATTCGAACGTACAATACTATCCGTTGTGATTTCTTTTCATATT
TTTTACTTTTCTTCCTTAAAGAGTTTAATAATGTGTATATAACAACCACACACATTACAA
TTATAAAGCGTTGCTATTAGGGGCGTAAGTGTGGGATGAGGTGTTTAAATATTTTGGTTT
GTGAGTGGATTTGGTGGCAGCAAACATATGTAAATTAAGAAATTTACAGTTTGGCACAAA
TTTCATTTGTGAATTCGGAACATTTGGCTTTGCCACCCAAATCGCCAGTCAAATATTTGC
CCTCCTTGATGACTTCGAAGCAAGCACTTTGGATTTTATCGGCATGAGTGTTGAGTTCCA
TATGTCTCAACATCATAACGGCAGACAACAATAAGGCAGTGGGATTGGCCAAATCTTTGC
CAGCAATATCGGGGGCAGTACCGTGAACGGATTCAAAGAGGGCACCGTTGAGACCCATGT
TACCGGAGGGTGTCAAACCCAAACCACCAACCAAACCGGCGCACATATCAGACAAAATAT
CACCATACAAGTTAGGCATAACCAAAACATCATATTTATTAGGATTTTGTACCATATTCA
AGCATACGGTATCCAAATAACGTTCCTCAAATTGAATTTCGGGGAATTTTTCAGCCATAT
CACGTACACAACGCAAAAACAAACCATCAGACATACGCATAATATTAGCCTTGTGTACAA
CGGTAACCTTCTTTCTGTTATTGTTTTTGGCATAGGTGAAGGCATATTCAGCAACACGCT
TTGAGGCTTCCTCGGTAATCAATTTAATACTCTGTACAACACCATCGACAATTTCGTGTT
CAATGCCGGAGTATTCACCTTCAGTATTCTCACGAATGGTAACAACATCAACATTATCGT
ATAAGGTCTTGTAGCCTTCTAAACTTCTGCAGGGTCTTACGTTGGCATACAAATTGAATT
CCTTACGGAGAGCCAAATTCAAAGAACGATGACCCTTGCCGACGGGTGTCATTAAGGGGC
CCTTCAAACCGATTTTATTTGTGTTGACCGAATCAATGGCAGCCTGAGGAATACCGAACT
TACCATCAGGTCCTCTAACGGGTGTTACATCAACAGCTTCCCATTCAATGGGTACACCGG
CAGCGGTAAAGATTTTCTGCACAGCAGCGGAAATTTCAGGACCAATACCATCACCAGGAA
TAAGAGTGACTTTACGGGTACCCGAAGAGTAGGCACGTCCAGAAACGGGAGTTGTGTTAA
CAATCTTTTGAATTAATCTTGCTGCCATGATTTTTGTTGATTTTTTCCGTTGGGTTTATG
CAATTTTCTTATATTTTTCACAAATTATATTTTTTCACCGCACACACACACGTCCGGATT
CCGTTTTGCCACTCGATTCCCCC
>lucilia_CL675Contig1
GGGGGATGTCATTTTATAAATTACGGTCGTCGTTACGTTACGAATTCAGAAACAGTAGTA
GTGCCGTACTACCGAAAAAAAAATAAAAACGAAAACGAAAGTGTGGTGTTTCAGATATAT
AAATTAATATATTTTTTAAAATTAAAAGAAATTAAATAAAATTCCAAAATGAAAGCCTTT
GTAGTGGCCAGTGTTTGTTTGTTCAGTGTTTTGAGTGTGGGTTTGGCACAATTCTCCAAT
GGTCGTGTACTTGATCCACCAAATCCACAATTGTGTGCTCAAAGAGTTATACATGAAAAG
ACACCCGATGGCAAAGGTTACTTCTTCTCTTGGCGCGATCCTGCCTTGAAGGGTGTTGAA
GAAGATTGGTTGAGTGCTAGAAACTACTGCCGCAGACGTTGTATGGACTCAGTATCTTTG
GAAACTAGCTTGGAAAATGAATGGATTAAGCAACGTGTTGTCGGTGAAAAAGTGAAATAC
ATCTGGACCTCTGGTCGCCAATGTGACTTTAAGGGTTGCGAACGTCCCGATTTACAACCC
ACCAACATTAATGGCTGGTTCTGGACTGCTACTTTGCAAAAACTTGCCCCCACCAATGAA
CGCAGTCAAGGTGATTGGTCTCCCACTGGTGGTATTGGTTTA
>lucilia_CL1312Contig1
GTTTAGAAAATTTAGCTAGATAACAATAAAAGCTAATTAGTTACAGGGATAAAAAATGCA
TTTAAAAGATTTGTGGGTAATATTGTTAATGGTGTTTGCGGTAACTGGTCAACATAACCA
GGCCGACAAAGGCTTCTTAGTGGGACAAAGACAGGTGGTGTTTTTATTATCAAAGAAATT
TGCAAATAAATAAAAATTAACTATATTTTCTATTAAATATTGCAGCAACACTATCCCACA
GATGAGTTAACAGACAGCCAGTTTGCTCAATTAAGTCAACTATCAAATGTGGCCCATTTA
AAGCAGGCCACCAAAGAAATTCTCATACCCCGTATAGTGGGTACGCCGGGACATAAGAAA
GTTCGTGATTATATAGTGAAAAGCTTAAAAGATCTACAATGGTCCATAGAATTAGATAGT
TTTCATGATACAGCTCCCATTAAAGGCAATTTGGAGTTTCACAATATCATTGCTACCCTC
AATCCAAAAGCTGAACGTTATTTAGTGCTGGCCTGTCACTATGATAGTAAATACATGCCG
GAAGTAGAATTCTTAGGAGCCACTGATTCTGCAGTTCCTTGCGCCATGATGTTGAATCTA
GCCGAAGTTTCGGATTCACACTTAGAGCCCTTCCGTGACTCGAAACTTAGCTTAATGTTA
TTGTTCTTTGATGGTGAGGAGGCTTTTAAGGAATGGGGTCCCAAAGATTCTATATATGGT
GCTAGACATTTAGCTAAAAGATGGCAAACGGAAGGCTTTCTACCGAAAATTGATATGTTA
ATGCTGTTGGATTTGCTGGGT
>lucilia_CL2408Contig1
GGGGTCAACGGACGACTTCTATGAATAATCAAACCACAGCAAATCCTTCTGAATGTGTAA
TTCGTTCTAATAATCGAACTATTTATACAGCCGGCCGTCCTCCCTGGTATAATTGTGCAG
GACAACAAGTGGAACCTTTCGTTATAGGCATTTGTGGTGGAAGCGCCTCTGGAAAAACTA
CTGTGGCACAAAAAATAATTGAATCTTTAGATGTGCCATGGGTTACGTTGCTATCAATGG
ATTGCTTTTACAAAGTACTCAATGAGAAACAACATGAACAAGCTCTCCTTAATGAGTACA
ATTTCGATCACCCGGATGCTTTCGATATGGATTTATTGCTAGAAGTATTAAAGAAGCTTA
AAGAAGGTCGTAAAGTGGAAGTACCAGTTTATAATTTTGTCACACATTCGCGCGAAACAA
CTACTAAAACAATGTATGGAGCTAATGTTATAATCTTTGAAGGTATTTTGGTGTTTCACA
GTCCCGAGATTTTAAAATTATTGGACATGAAAATCTTTGTCGATACAGATCCCGACATAC
GCCTGGCTAGGCGATTGAAAAGAGATATTTCACAACGTGGACGTGATCTAAGTGGAGTAT
TGAAACAGTATTTGAATATGGTGAAACCTTCTTATTCGAACTACATTGCTCCCACCATGG
CTCATGCTGATATTATAGTTCCTCGCG
>lucilia_CL391Contig1
TAACATATCCCAATGATTCCATATCATCTCTTCTAGACTGTTCAATGCCTAAATGCGCAT
TGATAGATGCATAACGAGCTGTTCCAGTCAAATTTTTATCCTCGCGGTATTGAATGTGAA
GTCGGGTTGTAGGATCTCGGTACTTTTTAGCCAAACCAAAATCAATTAAAAACAACTTGT
TACAATGACGACCAATACCCATTAGAAAATTATCCGGCTTAATATCCCGATGTATAAAAC
ATTTCATATGAATATATTCTAAACGTCCAATCATCTGATCAACCAACATTAATACAGTTT
TAATAGTAAAGTGGCGAGTGCAGAAATTGAACAAGTCTTCCAATGATGGCCCAAGAAGAT
CCATAACAAGAATATTAAAATTTTTTTCCTTGCCATGATGACGAATTCTAGGTATTCCTA
CACCACCATTAAGAATACGATACAATTTTGCTTCGTACTGCAGCTGTGGATGGCGAGCTG
AAGTACTTTCCATTTTAATAGCAACTTCTTCTCCACTCTGAATACTTATACCGAGATAAA
TATCTCCGAATGAGCCACTTCCTATTTTTCGACTTAATCTGTACTTTCCGCCCACAGTAG
CATCAGACCGAATCTTCATCGGATTAAATTTATCCATATTGGAGTATCCACCAATTTATT
TATATAATAAAAACACACAAAATGGTTGCCTTTTTTTAACAAGGTTGGTGATTTTTTCTA
CCAGTTTCGTTGTCAACTAAATAAAATATATAGGAAACTATGTGGTGAAAATCCTTTTCC
TGTTATTTTCTCTATGTATATTTTCAATTTCAGCAAGAGTACATTCGATTTTTTATTTCA
CTTAAAATGTTTGCGTAAAAATATTTATTAAAATGTATTCAGTGAGTATG
>lucilia_CL1773Contig1
CACAGCTCAAGTAAAAATTTGGTTTAAGAATCGTAGACGACGTCATAAAATTCAATCGGA
TCAACAGAAAGACTTCTCCTGTGATGGCATGCCTCTATCACCCACTGTATCGAACTCAGT
GAAATCTGATTCAAATGGAAGTGCCAGTAGTTGCAGCAGTAGCGGATCATCAGCATCATC
TGCTGGACCACCGAGCTTGCAGTCATTGAGTCTGAATGGCAGTGGTGGATCAACACCAAA
TGCATTAACACCCTCTCCAACCCCGACGACACCGACCGCAAATCTCATGGAACACTATGG
GGAGTCTGCCTTCAATCCCTACTATTATAATAATCATCATGCTTCTCATCCACCACACCA
TCATCATCAAGCTCATCATCATACACATGCTTCATTGACACATCCTTATGCTGCAGCCGG
AACACAATATTATCCTCCTCCACCTCCACCTGGCAGCTTGCAACATCACCAGCATCAACA
TCAGCAACAATATCACGCTCCTCATCCTCATCAATTTCAGATGCAGCACAAAGCACAACC
GACATCCATTAAAGATGATCCCGATTACAACTTCAATAATCCGTATTACATGAGAATGCC
AACATCGTTATCTGGTAACGCTGCTGCAACAGCTGTGCAACCATCATCAGCAATGTCTCC
GAACTCTGAAGTCTATGAACCTCTAACACCAAAAAATGACGAAAATTCTTAGCCTTTGTA
ACGGCGTATGCGGTGGCGATG
>lucilia_CL1029Contig1
CTGGCTAAAGTCAATCGTGATTTTATTTTGAAACAAGTATGCGATGCAGTTAATACTATA
AGTGACGTAGCACAAGGAAAATCTTGCCAACCAACAGACATATACAGTGGAGCTGGGGAA
TTGGCTGCAGCATTGGATGACTTTGACGAGGGAGTTATAATGGATCCCATGACGTACAGT
GAAAAACGCTCTCGTCAATTATTGGAAGAACGTTTGGAGAGTATAATTAGTGCAGCAGCC
TTGATGGCCGATGCAGATTGTACAAGAGATGAGCGAAGAGAGCGTATTGTTGCAGAATGT
AATGCTGTACGACAGGCGTTACAGGATCTTTTATCGGAATATATGTCCAATATGGGACAA
AAGGATAATAGTCCTGGATTAGATAGGGCTATTGATCAAATGTGTAGGAAAACTCGAGAT
TTAAGGCGTCAATTGCGTAAGGCTGTAGTTGATCATGTTTCGGATTCATTCCTAGAAACA
ACTACTCCGCTTATTGAACTTATTGAGGCCGCTAAAACGGGTAACGAGAAAAGAGTTCGT
GAAAAAGCTGATATTTTTACTAAACATGCTGAGAAATTAGTAGAAGTTGCTAACCTGGTC
TGCAGTATGTCTAACAATGAAGATGGCGTAAAAATGGTACGATATGCTGCTGCCCAAATA
GAAAGTTTATGTCCTCAAGTCATAAATGCAGCATCAATTTTAACTGTGCGACCCAACTCG
AAAGTAGCACAAGAAAATATGACAGCATATCGTCAAGCTTGGGAAGTTCAAGTTCGTATT
TTGACAGAAGCTGTGGATGATATCACTACTATTGATGACTTCCTAGCCGTATCTGAAAAT
CATATATTGGAAGATGTCAACAAATGTGTCATGGCATTGCAAGTCGGTGATGCCGAAGAT
TTGAGAACAACTGCTGGAGCTATCCAGGGGAGATCAGCTCGTGTTTGTAATGTTGTTGAA
GCAGAAATGGATAATTATGAACCATGTATTTATACAAAACGAGTTCTTGAAGCTGTAAAA
GTTCTAAGGGATCAAGTTATGTCGAAATTTGATCAACGTGTTGAGGCTGCAGTTAATGCA
CTTTCATCTAATTCCAATAAAGATGTTGATGAGAATGATTTTATTGATGCATCT
>lucilia_CL842Contig1
CTAGTGGATCCCCCGGGCTGCAGGAATTCGGCACGAGGAAATTTATATAAAATTTAAATA
AAAACTTGCACAATGGTACGGCATAATAATCAATTGCCGGATAATCTGCCGCAATTGCAG
AATTTAATCAAACGTGATCCCGAATCCTACAAAGATGAATTTCAACAGCAGTATAGACAT
TTCCTAAGTAGCCTGGAAGTATTTGCTCTAAATCCCACTGAGGAAAATAAATCCTTAGAT
GAATTAGTAATGTTTATAGCGCAAGTGGCCCAATGTTATCCTGATGTTTGTATACAATTT
CCTCAACATTTAGTGGATTTATTGAAAAATCATGCCACCACCTTGGATCCCGTTATGCGT
AATTGTTTTGTTAAGGCTTTGATATTGCTGCGCAATAAAAATCTTATACCAGCCTTAGAT
CTGCTGGAGTTATTCTTCCAACTGTTACGTTGTCCCGACAAACATTTGCGAACATTTTTA
CAGAACCACATTATAACGGACATTAAAAATATGAATGCCAAACATAAGGATATGAAATTG
AATTCTACTTTACAAAATTTCATGTACTCCATGTTGAAAGATGCCAATCCCAAGGCAGCA
AAAATGTCCGTAGACATTATGATAGAGTTGTATAAGAAAAATATATGGAATGATGAAAAA
ACCGTTAATGTTAT
>lucilia_CL2124Contig1
GTAAAGCGGCTTGTGAGCTATGGATAATTTAACGACAGATAATGTAAATGATGATAGTAT
TTGTAATTCTGAAACTAGCAATAAACGTAAACGCCATTATTCTTCAACACAAATTGAATC
TTCAGATGAGTCACCAAAAAAGAAAATAGCAACAACAACGTCGGCATCACATATAGACAA
TGTAAATGCAACATACATAAAAAATGGTGGCGGTGGTGCTGAAGATGATCACCCACAGCA
TGAAACAATTAACATTGGTAATGGGGAAGAATCTCAATTTTTTTTGGAGGAATTATGCGA
TGAAGTGTTATATGAGATATTTAAATTCTTAGATACTTGGTCTCTGATGGCGTTAATGAA
TGTCTGCAAACGTTTTCAAAAATTTGTTTTGGATAAACGTTTATGGGAAAACATCGATCT
TAGTCAGGAACCTTTGCCATTGGGCATTTTAGAAGACATGCTAGAACGATCTCATGATAA
AACTAAAAGCATTATACTAAGAGGACCATCTCCTTCGCAGCATATTGAGGGAGAGATACA
ACATTTCAATAAAACTATACTCAATTCCTTAACCACAAGATGTACAAAATTAGTAATATT
AGAATTGTATGGTGTAACGTTGGATTTTAATCAGATTGCCTTAAAAGATTTTCCTCACAC
ACTTAAACGTTTGGTTCTCAACACTTGCGACGTTCGTGTGGTCAGTAACAAGTCATTATT
TACTGGGATCGATACGATTTTAGTTAAT
>lucilia_CL559Contig1
GCTGCCCGTTGTGGACGCCGATTGAGCGTATCATCGGCAGAGGAGGCGGTAGGGGCAGGA
GGTGGTGGCATAAGATCAGTAGCATTTGAATTTATGTTTTCATTAGCAGCTACATTTTCT
TTGTCTTCAACATTTGTTGCTATTGTTGCATCTAGTTTTCTTGGAGCCGGTACAGGCGCT
TCAACTTCATTCTCTTTGATGGCATTTTCTATTGCCTCAGCTGACGCTAGTAGTTCGGCA
TTAGATCGCTTACTTTTTCGTGAAAGCGACTTTTTATCATTTGTATGAGCTGGGGCCTGT
TCTTGTATTTTTTCTTCTGTTTCATTATCTTCACATAATGAAGTCAGACGTTTGATACGC
TTTTTTGTCTGTTGTGGTGACGCCACTGGTAAATCTTTTAATTTTTCCTTATTGGCTGTT
GTTACAGCTGCCTGACCCCACAAAATCACACGCAGTTTCAACAGAAATTCCTCTGTCATT
TGTTCCAACTGCATGGGATACGTTTCAGTCAACTGTAGCAAATTATTTAAATCTTCCATT
ATTTTATATTAAATAATTATTGACAAAAGTCACAAAGTAAAATTATTTTTTAACAAACTA
AATTAAGGAAATAAATAAAAATGTTTGAGCCAGGATAAGATGGCGTTGACTGAATTAG
>lucilia_CL1940Contig1
GTCAAAACGGTGCGTGTGTGTTAAAATTCGCAACAGAAGAAAAAAAAAAACGAAAGGAAA
AAATAAAATATAATGAATATATTTTTGAAGTGATAATAAAAATTTGAAATTAAAATTTTT
GGAAACAAAATGCATCTTTAAATTAAATAAAAATTTTCTTACAAACAAAACAATTTTAAT
AGCAACAATTAAAACAAGTATGAATGAATTTTTGTTTTAATATTTACGCTTTCCTGTTTC
GATTTTATTTCTTTTATATTTGTGTTTAAAAATAAAAATTTATAAAACAGAAGAATAAAA
AAATTATTGAAATAAACAAAAAGTTTCAACAAAAAATAAACAACAATGCCCTGCGATAAT
ACAACAAAGAATTCATCAGACATTGAACATGCCGATTGGAGTACTGGCACTACTAGTCAA
CCCTACAACGTTAGATTCGGTTCAGCCAGCAGTCAGGCATCACAAAGTAGCGGTGATATT
TGCCGTATTTGTCATTGTGAAAGTGATCCTCAGAATCCACTTTTAACACCGTGCTATTGT
TCCGGCAGTCTTAAGTATGTACATCAGGCATGTCTACAACAGTGGCTTACAGCTTCCGAG
ACTAATTCCTGCGAATTATGTAAATTTCCATTTATAATGCATACAAAAATTAAACCATTT
AATGAGTGGCGCAGCCTTGATATATCTGGTATTGAAAGAAGGCGTTTGTGCTGTTCGGTA
TTGTTTCATTGTGCTGCCGCTTTGTGTGTCATTTGGTCTCTTTGTGTACTAATTGAACGG
GCA
>lucilia_CL84Contig1
TTTCTTTTTAAACGCGCACGTGGAAAAAATTGTGGCTGATTAGTGGAGTGTTAAAGAAAA
AAATTAATTTTCAATAAAAAAATAGACGTATTTTATTAAAAAAATATGTCTCAACTTTAT
GTATTGTATGAACATGCGGCTGGGTTCGCTTTGTTCTCCGTCAAGGAATTTGAAGAGGTC
TCCATGTTCTTGCCACAAGTGGAGTCTTCGGTGACAGATTTGGCTAAATTCAATTCTCTT
GTAAAATTGGCTGGTTTTTCACCATTCAAGACAGCCATTTCTGCTTTGGAAAATATCAAC
GCTATTTCCGAAGGTATTGTACCTCAAGATTTGATGGTATTTTTAGATGACTTCTTCTCG
AAACTGAAGAAAAAGAAGTGCCTCTTAGGCATTGCTGATGCTAAGTTAGGTGCGGCCATT
ACTGAAGCTATCGGTGTACAGTGCAGTCAAACGGGTGTTGTACCAGAAATTATACGTGGT
GTTCGTTTCCACTTTCATAAATTAGTTAAAGGTTTTACCGATAAATCCGCTGGAATTGCT
CAATTGGGTTTGGGTCACAGTTATTCTCGTGCTAAGGTCAAGTTCAATGTTCATCGTTCC
GATAACATGATCATTCAGTCCATTGCACTTTTGGATCAATTGGACAAAGATGTTAATACA
TTCTCTATG
>lucilia_CL84Contig2
CGAGTTTATCTTGTGTCAAAGTTTTACGATCCTTAATAAATTTAGCGGATTTAGCAAACA
TATAGTTGTCTGGAACAATTTTGACCAACTCTGGGAAATGGTAAGAGTACCATTCTCTGA
TACGCATAGAGAATGTATTAACATCTTTGTCCAATTGATCCAAAAGTGCAATGGACTGAA
TGATCATGTTATCGGAACGATGAACATTGAACTTGACCTTAGCACGAGAGTAACTGTGAC
CCAAACCCAATTGAGCAATTCCAGCGGATTTATCGGTAAAACCTTTAACTAATTTATGAA
AGTGGAAACGAACACCACGTATAATTTCTGGTACAACACCCGTTTGACTGCACTGTACAC
CGATAGCTTCAGTAATGGCCGCACCTAACTTAGCATCAGCAATGCCTAAGAGGCACTTCT
TTTTCTTCAGTTTCGAGAAGAAATCATCTAAAAATACCATCAAATCTTGTGGTACAATAC
CTTCGGAAATAGCATTGATATTTTCCAAAGCAGAAATGGCTGTCTTGAATGGTGAAAAAC
CAGCCAATTTTACAAGAGAATTGAATTTAGCCAAATCTGTCACCGAAGACTCCACTTGTG
GCAAGAACATGGAGACCTCTTCAAATTCCTTGACTGAGAACAAAGCGAACCCAGCCGCAT
GTTCGTACAATACATAAAGTTGAGACATATTTTTTTAATAAAATACGTCTATTTTTTTAT
TGAAAATTAATTTTTTTCTTTAACACTCCACTTATCAGCTACAATTTTTTTCCACGTGCG
CGTTTAAAAAGAAATATTCAGTGTGTCCCCC
>lucilia_CL275Contig1
TAAGTGAGAACATTCTTAGAGTAAAGTACACGTATACCATCTGGATAGTTAGGTCCAGCA
ATAGAATTTAGAAAAAAATAAAAAAACAGGAAGTAGTGAAAAAGTAAAAGTAACAAATTT
AAACAAAATGTTTAAAGTCTTCCTTTTGTGTGTGTTGGCTTTCGCTGTGGTAGCAGCTGT
GCCCAAACCCGACGAAGTCGTTGGACATAATCCTTTGGAACAAGATTCCTTGCACGGCGC
TCACTTTGCCCATGGCAAACACAATGCCCAATATGATCATGAACAATTTTTGGGAGAAGA
TGAAGCCAAAACATTCGACCAATTGCCACCCGAAGAAAGTAAAAGACGTTTGGGTTTGAT
AGTGGACAAAATTGATGAAGATAATGATGGTTTCATTACCATATCGGAATTGAAAAAGTG
GATTGAATATACCCAAAGACGTTACATTGATGAAGATGTCGACCGTCAATGGAGACAACA
CAATCCTGATGGTAATCTTACTATTTCCTGGGAGGCTTACAGACGTGATGTTTATGGCTT
TATGGACAGTCTTACGAAGGACGAAAGGGAGCACGAGGAAAATGGCATTTCTTATCAGAA
CATGTTGAACCGTGACCGCCGTCGTT
>lucilia_CL275Contig2
ATTTAAAAATAGAATGTATGTATATTTCGATTTTTTTTCTTTGTTCATTTAAAGTAAATG
CAATGAAATTTAAATTCACATAAAAAAATGTATGTTTGTATTACATATTAATTTAATATC
ATAGACAAAAATTACTTAGAATTAGTACAAAACAAGAAAATTATTACATATTTAGTATTT
GGCATAAAAACAAGAGATTCTTGGAATTCTACACATGGCATAGAATGCATATATTCATTA
ACACAATCTTCTCTAAATGGCTTTTCGTATAAATTTCATATATGAATCTATATAGTTTGT
ATTTTATATCTACATAGAAATAGAATGCAAAAAGTAAGATATAGTATAATGAATATAATT
TTTAAATACACTGACACATGATACATGTTTTCTTTTCATTCCGTTTGCTTTCTAACAAAC
CGGAAAGTATTAAACTAAGTTTTTTTAAAAACTAATATTAAAATTTAAGTAAAGCACAAA
AATAGCAGAGAGTATTCGAGAAAGATTTTTATCAATCCAAAAGTGAAATATGCGTGTTTA
AATTTAGAACTCGTCGTGGCGTCCTAAAGCCTCACCGAAATCTGTTGCCTTTGAACCAAT
AAATACATCATACTTATCAAGGATTTCAGCTTTAGTTAAAAGTTCATCGCCGTCGTTGTC
GGCTTCATAGACCAAATGTTTGGCTTCACTTTCGGCATGATCAAAGTCGTTGGGTACGAT
CCAGGCTCTAACTTCTTCGCGATTCAAGAAACCATCACCATCTACATCACGGAATTTGGC
AAAAGTCTCACGTTCACTGATAATCCACTCGGGCTCTTCTTCACCTTCTTCAGGGGCGGA
ATACATGTCACCAATATATTCTTCAATTGAGATTTTACCGTCCTTATCCTTGTCAATATC
CTCAATGGTTTCGGATAAAACTACATCACGCATGGTGGGATGATCAACGGGATGCAAAAA
GGCAGTAAATTCTTCTTTGGTCAAAGCATCGTCCAAATCCTGATCAGCAACACCCCAACG
ACGGCGGTCACGGTTCAACATGTTCTGATAAGAAATGCCATTTTCCTCATGCTCCTTTTC
GTCCTTCGTAAGACTGTCCATAAAGCCATAAACATCACGTCTGTAAGCCTCCCAGGAAAT
GGTAAGATTACCATCAGGATTGTGTTGTCTCCATTGGCGGTCGACATCTTCATCAATGTA
ACGTCTTTGGGTATATTCAATCCACTTTTTCAATTCCGATATGGTAATGAAACCATCATT
ATCTTCATCAATTTTATCCACTATCAAACCCAAACGTCTTTTACTTTCTTCGGGTGGCAA
TTGGTCGAATGTTTTGGCTTCATCTTCTCCCAAAAATTGTTCATGATCATATTGGGCATT
GTGTTTGCCATGGGCAAAGTGAGCGCCGTGCAAGGAATCTTGTTCCAAAGGATTATGTCC
AACGACTTCATCGGGTTTGGGCACAGCTGCTACAACAGCGAAAGCCAACACACACAAAAG
GAAGACTTTAAACATTTTGTTTAAATTTGTTACTTTTACTTTTTCACTACTTCCTGTTTT
ATTTTTTTCTAAATTCTATTGCTGGACCTAACTATCCAGATGGTATACGTGTACTTTACT
CTAAGAATGTTCTCACTTAATTGAGTGCAAAGATGAAGCTCCACTCCCC
>lucilia_CL1657Contig1
TTTTTTTTTTTTTTTTTTTTTTTTTTTCCCTTTATAAATTTGTTAACTTTTGATTTTTAT
TTTATTATTTCCATAAAATCTAATTTAATAAGTAAATACATTTTTTTATATATATAATTT
TAATTTTAGTTTTCTTCTTGTAATTATATTGATTAAATTAATACATATATATGCACAAAC
ATTTAGGTTTGTTAAGAAAAATAAAATTTTGCATAAAACTAAATTTAAATACACATACAA
ATAACTATTTTATAATAAAACTGTAAATTCTAAAGAACATAAACTACAAAAAATAAGAAA
AACGAAAATTAACTGACTTATAATAAACTTATATAGTTGTTTAAATTATAACATACTCGG
TACTATATAACACATGTTATTAAAGAAATATTTGAAAAAAATATTTCCTTAAAAAAAAAA
GAAAAATATATAAAATTTAAAAACAAATAGTACAAGAGAATAGCAAAAGAAAAAGTTAAA
CTCAAATTAATTTAAAAGAAAATTAAGGACAATTTTAAATAAATTTTTAATTAAATGAAA
GTATTGTATGAAATAAAATCATATTTTAAATCATAAAATATTTGCAAAAGTTAAAAATTG
AATGCAAGCACACTTAAGTTAGTTTTGTTTTTTTATTTGAATAAATTTTAAGTTTTAAGA
AAAGAAAACTAAGTTTGGTTTTCAAATAGGACTCAAAATAGGACATTTTTGTTTGTTTTT
TTTCTTTAAGACACAAGTGCTTTGTTTAGTTTTGTTTCTTGTTTTTGTAGGAATATAAAC
TAAAGAAAAAGCAACAATATTT
>lucilia_CL726Contig1
CAAAGCATAATAATCGACTATCAATACCATGGCTAATGGATCAACGTCGGGATTAAGACT
TAATATCAATTTAGAAATCTCAAATGCTGTACGACAACAGGCACGAGCCTCTAAATATTG
AGCATGTTTAAATAACACCACAAACATAGAACGATTCTCCTGACGTTTGTAGTCCAAACG
ACAATTACCATTGGTTAAGCTAAAACTAGGATGTAGTGATGATTCTAAGACCAAAACCGC
TCGTTCTATGAGTTCACTGGCCAAAGAGAAATCTTCGGTCATTTTACATAATTCACTTAA
TTGTATAAGAGAATCCACATGATATGGGCATCTTCTTATAAGATTTATCAAAAAATCTGA
ATCGGTTCTTTCTAAAGCCGACAAAAATAGATTTTGTACACTTTGATAATATTGACTGTG
TTCGAAAGCAAACCAATGTATTTTATCAATGCCACCGATATTGGAAGATTGACTTGTGCC
CGCATTATCTGGTGTTGGCATTGGTCTCATTGTTATGATATTTTTGGTTACTGGTGGCCA
TGATTCTTTAGCCGTTACCATATATGTTGATTTTAAAGTCAACTTTTGTCGTCCACGTTT
ATTTTCGATTTTTACCACTCTTTTGCCGAATGTACGACGCATTTCATTTTGTGGATTTAG
ATTTTTTAGCTCTACGGCAAACAATGATTTATCGATTTCTATACGTGGTATAGCCAGTTT
GGGATCTTGTGCGGCTGCATCACACACCTTGTTTAGTAGAGGATCAATATCACTGATGTA
TTTATCAGTGAGTTCATTATCTTCACTACTTATATGATTTCCCGTATGCTTGGACTTCTT
CTTGCGCTTCTTCTTTTTCTTCTTGGATGCGGAGGGACCAGCAGGTAAATTATTGGCCGC
TGAAGCATGTTCAGTTTCATTATCATCTTCTTTAACTTCACTTTCGGATAGACTCTGTTG
ATTCAGCAAATCAAAAAAGTTATTTTTCTTGGCCCGTTGAGTTTCCACTTCCTCGTCCTC
ACTTGGCTGCTCATCATCTTCCTCATTATCTTGCAATTCCAAATCACCACCTTGTAATTT
CTTAAGAACTCTTGAGGACATTTTAATCAGATATCTTTCTCATCTATTTTAGCTGACGAA
TACAATTTGTTGCAATTTAATTGCTACAATAAATCAATATTTTTGTTGCTGTTGTTGCTT
TTTTGTCTATAAATTATGAGGGAAAATGTTTATTTTGATTTTAGCAAAAATTCCTCAAAA
TCTATCTGAGACTTCG
>lucilia_CL2008Contig1
TTTAAACATAACGGCATAAACGATTCTAAAAACTAACTAAAACTATATTTTATTTCTAAA
AACAAAAACAGAAAATTTAAAAAAATAAATCCAGGTGTTTAAGAAATAATCAATTTAAAC
AAATAAAATAATTACAGTATTTATTTAAAAAAAAGTGAATGCGCTGCTCAATCAATTTAT
GAAAAGTAATATTTACTTTATCAATAAAATATAATATATACACTAACAACAGCAGTAAAA
TTGATAACATACACATATTCTTTTTAAGAATAAGAAAAGAAAAAAATACAACATTTTGTT
TTAAAATTGCTGGTTAAACACAAGGAAAAAGTAATAAAATTAATATTTTTTAAAAAAGAA
ATATTAAATGACGTGTTCGTATTAATATAAATTCTTATAAAATATATAAAATAGTGCCAT
AATTAATTAAATTGCTACTGGATATTATATATTCCTCATCAAGAATTGATTTATAATGTT
TAAATAATAAACCATAAACGAGAGCCATTTTTTTTTTAAAACTACATATTTCTACAAAAA
TGGATAAATTTAGTTTATTACTGTTACTATTCTTTACAACAGCAATCTGTTGGCTACCAC
ATATTGCTGGCCAACATGAAAATATACCATACGAAAATGTTGCAAACATTTGTGAAACAT
GCGTA
>lucilia_CL1373Contig1
GGGGGTCGCGGTTAGTTGGGAGAAGAAAAGAAAAAACAACTCGTAATTATTGTGAAATTA
TCTACTAGATATAATATAATAAGTACTCAACACTCCAAAAATATAAATTTTAAAAGGATT
TTTTAAACTATTTGGTTACAAAATGATAAGAATATTTAGCAAATCTGCTAAAACATTAAT
AGCGACAAAAACGCCATTGAACAGACAATGGATGGCAAATATTAGTACAACAACTGCTAA
AGGACAGGAAGGAAAAATGTCCTCATCGGAAGAATTTAGGCAGAAGCGTATCAAATTCAA
TATTAAGACGGATCACATAGAGGGCAGACCCTTATATTTAGATGCACAAGCCACAACTCC
ATTGGATCCTCGTGTTTTGGATGCCATGCTGCCCTATTTGACAAATTTTTATGGTAATCC
TCATTCTCGCACCCATGCTTATGGCTGGGAAACCGAACAAGCTGTAGAAACTGCTCGTGA
ACAGGTGGCCAATCTTATAGGAGCTGAACCCAAAGAAATCATATTCACTTCAGGTGCTAC
CGAATCCAATAATGTGGCCGTTAAGGGTGTAGCCAGATTTTATGGCTCCAAAAAGAAGCA
CATTATTACCACACAAACTGAACACAAATGTGTTTTGGATTCTTGTCGTGCCTTGGAGAA
TGAAGGTTTCCGTGTTACTTATTTGCCG
>lucilia_CL2469Contig1
TAGGGAGGGAAACGTTGTTGTTGTTGTTGCTGTTGGAAGAATTGTTGTTGCTGTTCAATC
AATTTCTGTTGTTGTTGAAGGACTTCTTGTTGTTGAGCGGCGAATTGTTGTTGTTGTTGG
GCAAGTAATTGTTGTTGATCTTCAAAATGTTGTTGTTGTTCTTGGAAGTATTGCTGTTGT
TCTTCTTCTTCAGTTTGTGGCTGTTGTTGCTCCATTTGGGGTTGTTCTTCCATTTGTTGT
TGTTCCTCCATTTGGGATTGTTCTTGTGGCACTTGTTCTTGCTGTTGTTGTTGCTCTTGT
TCTTGCTGTTGTTGTTGTTGTTCGGGGTATTCTACAGGGGTGGGTTCATTTTCTGGCTGT
TGAGGAGCAGCGAATTGTTGAGGTAATGTTAAAGTTTCTTTTTCTCCTAGTTGCATAGTT
TTTACAGATTCCGTTATATTGTAAATAGTAGATTTATCTTGTTCACTAGCACCGAAATAA
TCCCCTGTACAACTTTCTTTACTCTCGTCCTTTTGTTTACTAGTAGTATTGATATCACCT
GCAGTTTTCAAGGATGCCGAATTTTTTTCTTCCTGATGTTTATCTTTTAATTGTTCTTGT
TGTGGCACTTGTTGGTTAATATAATTTGTTGGAAGCGATTCTTGAACACAATTGGAATTT
GCAGTAGTAGAGGTTGTTGATACATCAGACACTTGCTTTATATTTTCTTCCGTTTTGCCA
CACAATTATCATCGTCATCATCATTGTTTTCATCTGTATCATTAGTTTGATTGTGACTGT
TTATATGCTCCTTTGCATTATGTGGGTTATTGGAATAACTCGGCAACATAATTCGGCTTA
AATATATGAGTTTTAGATTAGTTTACCCGCTGTATAAAAATGAAAAATTTTATCAATATG
TATTCGTACTTGCTCCACTGTGAACTTTACTACTTAATCATCATTGACATTGTGACGTTA
TCTTTTGCTTTTTTTGTTAATTATTATCTTTAGTTTAACCGGTAATTGTTTTTTTTATTT
ATTTACATATATTTCACATTAAAACACACGGAAATCACATATTCACAACCCCC
>lucilia_CL442Contig1
CGAGAATTGTTGTACAAGTCATTTGAAATATTTGGACCCGTCGAAAGAGCTTGTGTCAAC
GTTGATGATCGTGGTAAATCTACCGGAGAGGGTATAGTTGAGTTTGCCAAGAAATCATCG
GCTAATGTTTGTTTGCGTTTCTGTAGTGAAAAGTGTTTCTTCCTCACTGCTTCTCTGAGG
CCATGTGTGGTTGAGCCTTTTGATGCCAACGAAGACACAGATGGTTTGCCCGACAAGTCT
CTAAACAAAAAGTTGCCAGAATTCAATCACGAACGTAATGTTGGTCCTCGCTTCGCTGAT
GTTGGTAGCTTTGAACATGAATACGGTACCAGGTGGAAGCAATTGCATGAATTGTTCAAG
ACTAAACAGGAGGCTTTGAAACGTGAATTAAAAATGGAAGAAGAAAAATTGGAAGCTCAA
ATGGAATATGCTCGTTATGAGCACGAGACAGAACTTCTAAGACAAGAATTACGCAAACGC
GAATCTGACAATGAACGCAAGAAAATGGAATGGGAAATGCGTGAAAAACAAGCTGAAGAA
TTGCGTAAACGTGACGAAGAGCAAATGCGTCGTCAACAAAGTGAAATGCAATCTCGCATG
TTGCGTCAAGAAGAGGAAATGCGTCGCCGCCAACAAGAAAACACATTGTTCATGCAAGCC
CAACAATTGAATTCTATTTTAGATCAACAAGAGGGTGGCTTCAGTGGAAATTGTAGCAAT
TTCGATAACTTTGGCGGTGGCAATAACTCGCCATTCGATTTCCGTGGCAACAACGGTGGT
AATGGCGGAAATAATGGTCCCAATGGACCCAATAACCAACAGGATTTCGGATTTGATTTC
GGTGGTAACCAAAACCAAGGTGGTCCCGATGGTGGCAATAATCGCGGTGGCAATCAACGA
GGTGGAAATAATAACAATGGTGGTGGTGGTAACAACAACCCCTGGGAACGCCGTAGACGT
TTCTGAGATGAAATTAGTGATGAACCACAAATGTTGCTACAATAATGGAAACAATATTTA
AAGACACACAAACAACAATGAAACAAATATATTGAACAATTTTCGGGAACACATGTTGAT
GTTAAAAGAATATTATTGACATGCAATTTGAATCAACAAAATGAAACACTCTCGTCGTAT
AGATAACACAAAAATAACTTAAATATTTCACATCTCTCTCTCTCTCTCTCTCTTATTAAG
AAAAACAAACATTTCAAATCACCTACTACACTGCCTACCACCAACCATTAACGATCTCTT
TAATAATGGGAGGGAGATAGAATGTGGCTGATGTGGTTGGTAGTGTAGTTATGGTAGTGA
AACTGATTACAAGTGAATGAATTTTTCACTTTAACATACATATTTGCAAAACAAATTTTG
CTTAAAATTATTATAGTATTTTAGTATTTAGGTATTTTTATATTTGAGAATTATTTAAAC
ATCTTTAAAACATCCCATTAAAATATCTGGC
>lucilia_CL1824Contig1
GGGAAGTTATTAACATTTTAACAGTAGAACTCGAAAGAACAAAGTTTAAATTAAAAAAAA
AAAAACAACGATAAAATAAAATTGTATAAAATGAAGTGCATATTGTTTAGTGTGTTTTTG
GTGGTTTTACCCACTGCTCTATTGGCTGAAAATATTTTCAAAATCAATATCTCTCCCGAA
GAAGCTCAACAGTTCATCAATCAAGCCGGTCTACGTGGTTTAAACAATATCGAATATGCT
CCCAAGACTGGTGAAAATCCTTTACCCGAGGCTCGCAATGAAAAAGGAGAATTCGTCTAT
ATGGGACGTGTTATTGAACATCCCGAAGAGTATGTAGAAGAACATTACGATGCCCATCAA
TATCATGGTCAAGATGGTTTGGGTCAATACGTCTACGGTTATAAGGATTGGAATCAGGGT
AAAAACGAAAAGAAAGATGCTGATGGTAAAGTAAGCGGTACCTATAAATATGTACAACCT
CATGGTCGTGACTTTGTTGCCAACTATTATGCCGATAAGACCGGTTTCCATGTTGAAGAC
AATCGTCCAGCTCATTTGAAAAATCCTCCCACTAAGACCCCTGCCGTTCTTAAGGC
>lucilia_CL2185Contig1
GAAATCTGGACAGGAAAAGAAAGAAGTCGCCAAACCCGCTAAGCCAGTGAAAAAAGAACC
TGAGGCTGCTGGCGGCGCAGTGAAGAAACAAACACGTTTGGGTTTGGAAGCCACCAAGGA
AGACAATCTTCCCGAATGGTATTCCCAAGTGATCACTAAAGGTGAACTTATCGAGTACTA
TGATGTTTCAGGCTGTTATATTCTCCGTCACTGGTCATTTGCCATATGGAAATTCATTAA
GAACTGGTTTGATGCCGAAATCACTAAGATGGGTGTCAAAGAGTGCTATTTCCCCATCTT
TGTATCCAAGGCCGCTTTGGAAAAGGAAAAGGATCATATTGCTGACTTTGCCCCTGAAGT
TGCGTGGGTCACAAAGTCCGGAGAGTCTGATTTGGCTGAACCCATAGCTGTAAGACCTAC
CTCTGAGACCGTTATGTACCCTGCCTACGCCAAGTGGATTCAATCTTACCGTGACTTGCC
CATTCGCCTCAATCAATGGAATAATGTAGTCCGTTGGGAATTTAAACATCCCCAGCCTTT
CTTACGTACCAGAGAGTTTTTGTGGCAGGAGGGTCATACCGCCTTTGCCGGCAAAGAGGA
AGC
>lucilia_CL159Contig1
GGGGGGGGGGACTTCCTTTTGATTGTGAACCAGCCGTAATATGTCTAAGAGAGGACGTGG
TGGTACCGCGGGAGGAAAATTCCGCATCTCCCTTGGTTTGCCTGTTGGCGCTGTCATGAA
CTGTGCTGACAACACAGGTGCCAAGAACTTGTTTGTCATCGCTGTCCATGGTATCCGTGG
TCGTTTGAACCGTTTGCCAGCTGCTGGTGTTGGTGATATGTTTGTTGCCACCGTTAAGAA
GGGTAAACCAGAATTGAGAAAGAAGGTAATGCCCGCTGTGGTTATTCGCCAGAGAAAACC
TTTCAGAAGGAGGGATGGCGTGTTTATATACTTTGAGGACAATGCGGGGGTGATAGTAAA
TAATAAGGGTGAAATGAAAGGTTCCGCCATTACTGGTCCCGTCGCTAAGGAATGCGCTGA
CTTGTGGCCCCGTATTGCCTCCAACGCCAGTTCTATTGCTTAAATTTTTTTATTTTACAA
AAACAAAATAAACAAAAGAAAGTGACCACAAAAAAAAAAAAAA
>lucilia_CL1540Contig1
GAGAAGAATAATTTTCCTACACAGATTTCCGTACGGCATTTTTCACACTAGCCAGCTGAA
AAACAAGGCAATAAAAAACACAACACCAGCAGCAGTAGCAAATATAAGAAATACGAGTCA
AAATAATAGTGTGTGTTTGTTTATTATTTTTCTATTCTACAAAATAATAATAAGAAAAAA
ACAGCAGAGAGGCCAACACGAAAAACAACACTATCTCAACAACATCATCATCATCGGCCA
ACCAGCCAGCCAGTTAGTCGGACAGTCAAAGCCGTGTTGTAGTAGTAATAGTTTTTCTGG
ACTGTTTCTTGAACTAGTGAGGGCAAGTTAGAGTGTGTGTTTCTTTTTTTTGTTTTTTGG
CCCATGTTATAAAAATGTCTGAATATCACCGTTTGACGGATCAAAAATATTCGGAAGCTG
AATATCTCTTCCAGACAATCGAAATGGCCAAATCAGATGAAGAATTTAATGTGGAATTGT
GTCCAACGCCACCAACGCACACAGAACTAGAATTGGCCTTAATGGACAATAATGATTTGG
AGTCCATATACTCGTGGAAATTAGTCAAACGCAGACGACCCCGTCGCCGTTACACGGTAT
CACATG
>lucilia_CL1257Contig1
GGGGGAGTTCAGTTTAGATTAGAATGGCTTTCAGTTTGAAATTATTTGTAGGTATTTTAG
GATTTGTAGCTTGTGCAAGTGCTGTGCCTAGCGGCCGTGTTGTAGGTGGAGCAGATGCTG
AGATTGGCCAATTTCCTCATCAAGTCTCATTACAACGTTCAGATGGTTCCCATACTTGCG
GTGGATCTATTCTCAATGAACGTTATATATTAACTGCTGCCCATTGTGTGGTAGTGGGAA
ATGGTGTGGAACCTTATCCTCCTCAATACTTTCAAGTACGAGTCGGAAGTGTCCAACGTA
CCATAGGTGGGAAGTTAGTGCAGTTAAAACGTATAATTGTTAACAAATCATATGGAAACT
TTTTAAATGATGTTGCTTTATTGGAATTGGAAGAGCCTTTAGTTTGGACAGAAAATATTA
AACCAATTGAAATGGCTAACGAGGAAGTACCATCTGGAGAAGATGTTATTGTTTCTGGTT
GGGGACGTCTATATACAAACGGTCCAATTCCTCATCGTATGCAATGGAATACATTGAAAT
CATTAACAACTGAAGAATGTCAGAAAGCTATACAATGGGGATATGACAGTTTAATATGTT
TGGCTCACGAACAAAACAACGGCGTATGTAATGGTGACTCCGGTGGTCCAGCAACATATC
AGGGTAAATTAGTTGGTGTCGCCGGTTTTG
>lucilia_CL2352Contig1
TTTTTTTTTTTTTTTAATATTATGTATTTAATTCAGCCGTAAAGGAAATTTCATTTCAAT
TCGAATTTCATAAATTTTTAAATTGTTATGCTTTTTCACAATAAAGTATATAGAATGAAG
AATGAAATCTTAAATTAAATTAAACTTATCGAGTGAAAATATATGTAATTAGAAAATTTT
GTATAAAAATACTACTAAAAATAAAAACTTATAATTTACATTAAGAGATAATAGTAAAGA
TAAAAATTATTTGGAGAAAACACTCAGACTTCCAGTTGTTTTGAAGGTTGATGGGTAATG
AAGGGTTCACTCCACATGCGACGTAAGTCGCCCTTTAAATAAGCCATTGTCAACAAAGGC
AATAATGTGAATGGTACCAAATACAGTAAAGCCGGCTGGGCAGCCTTAAATACTTCCGAA
CTTACAGTAGCTGTAAGTAAACCGAGGAAATAACCCAATAAGGAACAATGAAAATATGTC
AACCTCGAGCCGACACCTTTTGGCGGTGATAATGTTGGATCATTTGTTACACCCTGTGAC
TTTTTATAGGCATCATAACGCAAAACAAAACATAACAGTAGACCCGGCATAACAATATCA
CCCAGACCCAACATTGAGAAATGTCCCGTATTGTGTATGCTAGGAAAAACCAGTTTTCCA
GGTAAATTCAATTTCGGTGGTTCTCTAACGATATTGCCCAAGTTCAGTTTACGCGCCACA
ATACCAACTGGATTTTCAGCCGGACGTGTTGCCACCTTGACCATAACATTTGTGCTAAAT
ATATACGAGGAGAAGAAGACCCAAAAAACATC
>lucilia_CL326Contig1
ATAATCCAGCCGTGGCAAGAGGTGGGGGCAACACCCAAAACGTTGAGACATCAAGAAACG
GAAACGAGAAGAATCCAAATTGGTACCACTACCAATAACACGATTCTTGGGTAAACCAGA
CAATTTCCAGGCAACATAGGTCATGATATCAACTGGGTTAGAGACCATCAACAAAATGGT
ATCAGGGCTGTTTTCCACCAATTTGGGAATGATGTGCTTCAAGATATCAGTGTTACGTTG
TACCAACGACAAACGAGATTCGCCCTCTTTTTGTCTGACGCCAGCGGTGACAATGCACAA
TCTGGAGTTGGCCGAATCGGCATAATCGGTACTGGCGGTGATTTTGGGATTCTTCAAAAA
ATTGGAACCGTGTTGCAAATCCATCATTTCACCCATCAACTTATCTTTGCAGACGTCCAT
GAGGCAAACTTCGCTGGAGATGTTTTGGGCCAAAATACTAAAAGCGCAAGCCATACCGAC
TTGACCAATACCAACAATGGTTACCTTATTGCCACCCGAGGGCAAGACTTCGGCAACTTG
GTTCATGAGATTTTCCTTAACGGTGGCCATTTTTTATATTTGATTTTTTTTTCCAAAAAA
AAAAATTAATTCACTTTGTTTTTATTGTTGGTTTGAAGGAGAACGTCTGCTCTG
>lucilia_CL326Contig2
CAAGATTTGCTTAACAACATGGGTAACACCGTTGGCGTTCAAAGCACAGGGTAGAGAAAG
GAAGACATCCTTGTCGATGCCATGTTCACCCATAACCGAGGTGGATACAGCAACAATAGC
GCTAGTATTTCTCAAGATAGCCGAGGTTAAAGCAGCAGTACTGAGACCAATAGCCCAGGA
AGTATAACCCTTTAGCTTAATGACTTCATAGGCAGAGTCTACGACTTGCTTGTGTACCTC
ATTCCATTTCTCGGGATCTTCGCTGGAGCCAATGTTGGGATTCAATTCACGCAAACGAAC
ACCAGCAATGTTAACACCGGACCATACTGGCACAGAACTGTCACCATGTTCACCAATAAT
CCAGCCGTGGCAAGAGGTGGGGGCAACACCCAAACGTTGAGACATCAAGAAACGGAAACG
GGAAGAATCCAAATTGGTACCACTACCAATAACACGATTCTTGGGTAAACCAGACAATTT
CCAGGCAACATAGGTCATGATATCAACTGGGTTGGAGACCATCAACAAAATGGTATCAGG
ACTGTTTTCCACCAATTTAGGAATGATGTGCTTCAAGACATCAGTGTTACGTTGTACCAA
CGACAAACGAGATTCGCCCTCCTTTTGTCTGACGCCAGCGGTGACAATGCACAATCTGGA
GTTGGCCGAATCGGCATAATCGGTACTGGCAGTGATTTTGGGATTCTTCAAGAAATTGGA
ACCGTGTTGCAAATCCATCATTTCACCCATCAACTTATCTTTGCAGACGTCCATGAGGCA
AACTTCGCTGGAGATGTTTTGGGCCAAAATACTGAAAGCGCAAGCCATACCGACTTGACC
GATACCAACAATGGTTACCTTATTGCCACCCGAGGGCAAGACTTCGGCAACTTGGTTCAT
GAGATTTTCCTTAACGGTGGCCATTTTTTTATTTTTGATTTTTTTCCAAAAAAAAAAATT
TAATTCACTTTGTTTTTATTGTTGGTTTGAAGGAGAACGTCTGCTCTGTTAGCCGTTTGA
CAACGTACTGTCCCC
>lucilia_CL1708Contig1
GGGGATAGTTAAATCAAAACAAGAAAAAGCTGTTAATTTTTTTTATTAATATTTTTGTTA
AACCAATTAAATAATGTAATTAAAAAAAAACATAACCTAACATAAGTAAAATGTTTAATT
TTATTATTTTTTTTATTTGTAAATTTTATTTTTCTCTTCTTTTTTAAAAAAAAATGTTAA
AAATGTATTTGTATACAACAATTATTGATATATTTGCTTGATTAATTGAAAGAATTATAA
GAGAAAAAAATAAGAACAAGAAAAGATTTTTTTTTATTTTTTACAAAAAAACAAAAGACA
ATAATAAATTGATAATTTTTTTTTTGGAAAAAGAAAAAATTATTAAACAAAACCACAAAC
TAAAAAAAAAAAAAA
>lucilia_CL787Contig1
GGGGGGTTCGATTATCAGCACACTTGCAGTAGCGGTTGTTGATTGGAACAAAAAAAGTGT
ATCTGTTTTAATAATATTATATTTACAAAAAATAGAAAACACAAAGTGTGCATTACGCAA
TTTTCTCTAAATCCAAGTGACGTGTTGAAAATTTTAAAAAGGATTTTTCCATAATAGAAT
AATAATAAAAAGAAGAAAAACAATATGCCTTGCCCATTCCTAAATCGATTGAGTGCTAAT
TTTGTACGTAATTACTCGGAGAATCTGATGCAAGTCTATAGTCGCTATTGCCCTGTGTTG
CGGAACAATGGTCAAGCTATTTTGTCTAACGAGGTGACTCAGTTTGATGTCAACTCGACC
CGAAACTATGTGACTTCGAATGTGAATGCCCATAATGAGGAGGAGGTGGTTTTGCCAACT
AAGAAGGAGGAAGTGCCAGTTGCTGTGCCAAAATCAGCAAATGCAACAACTGACCAATTC
GCTTATGACAACTTCTTTCATGAGCAAATCATGAAAAAGAAACAAGATCATTCGTATCGT
GTTTTCAAGAAGGTTAATCGTTTGGCTGGCTCTGGTCTGTTTCCTCATGCCATGGAGTAT
TCAACTAGAGAGGAGCGTCCCATTACCGTATGGTGTTCTAATGATTACTTGGGTATGTCG
GCGCATCCAAGGGTGAAACAGGCTGTAGCGGATGCCTTAGAATGTCATGGTTCC
>lucilia_CL2069Contig1
CTTTCAACTTGTAGTTGGTAATTAAAGGGTTTCATGTTGTCGTGTATGCCAAACAATGTT
TGTAAAGCATCCAATGAGGCGGTCTTAACAGCGGTTTCAATGTCTTCACCAAAGCCTTTG
CCTATTAACTTCTTATCACTATAAAGACCCACATGATACGCGGCCAGTACGGTATTTTTG
CCACAATCACCCAAAAGACGTGGCTCAGGTGCAGCCAACTTGTTTTGCTGACAAACTTGC
TGCAACAATTCAGTGGGATTCTCTATATTCCACAAATCCAACATATCTTTTTGATTAAGT
TGTGTACATATAAAATCTCTGACAAAAAGAAAAGCTCTTTCCATACCAGAGCTTTGTTCT
AAAGCACCAATTACAGCCAATAATGACTGGGCCATTGATTCTTTAGAAGGAGGATATTCA
GCATCTAGCAATAATTCCTTCATGCCCAAATGTAAAGCCACATTAGATAAGGTTTCAGTA
TTCAATAGAAAACTAGCTATGGATTTCTGGCCTTCCAAAGGTACTTTGGGTAGGGAATAT
TTAAGAAAAGCTTCTACATATTCCTTGGCAATATCTGCACCTCTTTTGGACAAGTCCAAA
TTGTGTGGCATTTGTATGTCGGTCTCTTCTATACCCAATTCTCTTTGTTTGGCCTCTTCT
TTGGCTATATAAGACTGTTGTGTAAAGGCGGTATTCAATAAAGACATGTCGAATTCTTCC
TGCAATCGTTTGCCAAAGGCAAATAACTCTGCCCGGTAATTCCATTCTATAAAACTGGAA
CGTGCAGCCGGTGCCTGAGGGCCCAACTTTTTGGCTCGACGATTCAGTTCACGCAAAGTA
GGTGCAACCCATCTCTTAAATGTGCGGTGAGGAATTAAAACCTGGGACTGAGCTAACGTT
TTACTTAATTGGTAAAGTTTATTTGAAGACCTCAATAAAGACATTTTAATTTAATTTTAT
AATAAAAATTAGAAGAATTTAATTAAACCTCTACCGCACTGTTTTCACACCACTTCCCCC
>lucilia_CL1424Contig1
GGGGATTGATAAACTTTTTTTGTTGCTACAAACTACTAATCGAGGATATTGTGTTGCCAA
AATGCCTGTACAAGCTAAAATCGGTCCATCAATTTTAAATGCAGATCTGGCTGATTTAGC
AGCTGAATCTCAAAAGTTACTCGATAATGGAGCAGACTATTTGCATTTAGATGTAATGGA
TGGCCACTTTGTACCGAATCTCACCTTTGGACACTCCGTTGTAAAATGTTTACGTAGTAA
AGTCAAAGAAGCCTTTTTTGAGACTCATATGATGGTTTCGAAACCCCAACAGTGGGTTGA
ACCAATGGCTGATGCTGGTGTTAACCTTTACACTTTTCACGTTGAACCCGTTGTTGATAA
TATTGCAGAAATTTGCCGAAAAATCAAAGAATCTGGTATGAAAGTTGGCTTGGCTATCAA
ACCAGGAACTGGAGTGGAAGTACTACAAAATTATCTCGATTTGGCTGATGTGGCCCTAGT
AATGACAGTTGAACCAGGATTTGGAGGTCAATCATTTATGGCCGATATGATGCCAAAAGT
TGAATGGCTACGTCAAAACTATCCCGATTTAGATATTGAAGTTGATGGCGGTGTTGGTCC
TAATACTATTGATTGTTGTGCTAAGGCTGGTGCTAATATGATTGTCTCTGGTACTGCAGT
TATACGCGCTCCCGATCAAAAGGCTGTTATTGGTCTTTTGAAGTCTACAGTACAAACCTA
TAATAAGTATTTTTTTACGTTTGCATGTTTTTTAATT
>lucilia_CL1885Contig1
GATGATGGTGTTGAAGAGGAATTGGCCGAACAAGATGATACCGATACTTATATATTATCT
AAAGTTATTGATATTTTGCATTCTCTATTCGTGACCAATAAGGCACAATTTTTGCCACAC
TTTGAACATGTTGTTAAACATTTTGTTAAACTTTTGGATCCAGCACGTTCATGGTCGGAC
AGACAGTGGGGCTTGTGTGCATTCGATGATGTTATTGAATTCTGCGGCCCAGCTAGTGCT
CCCTATCAACAGTTCTTTACACCTGCCTTGTTGCAATACGTTTGCGATAAATCACCCGAA
GTACGTCAAGCAGCCGCTTATGGTTGCGGTGTTTTAGGTCAATTTGGTGGTGAACAATTT
GCTGTAACCTGTGCACAAATCATTCCATTGTTGGTACAAGTTGTCAACGATCCCAAGAGT
CGTGAACCCGAAAATATAAATCCCACAGAGAATGCCATTTCTGCTGTATCGAAAATATTA
ATGTACAACAAATCTGCTTTACAAAATGTCGATGAAATCATTAATGTTTGGTTCTCCTGG
TTGCCCGTTACTGAAGACAGCGATGAGGCTCCACATATTTATGGTTATTTGTGTGATTTA
ATACAAGCCAATCATCCCGTCATTTTGGGTGCCAACAATTGTAATTTACCACGTATTGTT
TCTATAATCGCTCAAGCATTTGCTAACAAAGTGGTAGCTGTAGTTAGTGAGGTGGGTTCA
CGTATGTTGGCCATTGTTAAACAAGTCGAAACGAATCCCGAGGTCTTCCAAGTCTGTGCT
AGCCAATTAACACCTGAAATGCAACATGCTCTGCAAGAAGCCTATCGGGAATTGGCCAAT
GCTAATTCAGCTCAAGGTTAAAATGTAAAA
>lucilia_CL1140Contig1
TTTTTTTTTTTTTTTTTATCAAAAAAATTAATACAAAACAGAAAAATTAGGAATCAAACT
ACATAATTATTGTACCAATTACACAAGAGCCACTAATTAAAATCTTTATTAAAGGTTTGT
TTATTGTTAAACTTCAAATACCTTTTCTAATTCTGAGTTTTCTTCTTCTTTTCTGGGAAT
AAGAGTAATGTATATAAAAATATTGACTCAATTGTTAGTTTGTAATGTAATAATAATTGC
AGTATGGGGTTTGGACTTAAACTAAAAAAAGAATTTTCACTTTTTCTAACTTTAATAAAA
ATATATTGTTATGCGTATAAGATGGAAAGTAAATGTTATAAATTATTTGTTAAATTAATA
AAGGGATATAATTTATTGCGCGTTTTTATTATTATTAATTTTTAAAGATATGTGGTGTAT
GTATGACTGTTTTTTTTCCATTTCTGTGTGTTAAAACTACTATTGTTTATTGTATATCAT
AACATCTCTGGCCTATTTGTAGTTTCACAACGTATGACACACACATCTAGTTATTTTTAT
ATTTCTTTATTATTTAAAAGTTTTCTAAAGACAAAAAATAAATCACAACTTAATTATAAG
TGTATGCTAACGATTCTAAGGTTTAAATCCTTATGAAAACTTAGCAACACATAGCTTAGA
AGCTATAAAGTAAAGCCATACTTGCAATAAAATTTAATCCACTTTTGACAACACTGTAAA
TTTTGCG
>lucilia_CL19Contig1
TTTTTTTTTTTTTTTTTTTACAGTTTTGTTTTATTTATTTTTTGTCCGCAAAATTTTTGT
ATGATATATAATTTTCCACGTTTTTTTTAAATACATGCTTTCTTTTAGTTAGTATATTTT
AAAACAATAATTTTTAAACTGCCTAAACTCAACATATGGAAATAAAAGAAAAAAAAATGC
TTTTGCTTTATGTTTTTAGGACTAGAAAGAGAATCATATTTTTTTTTATTAATTTAATAA
ATTCTTTGTTTTGCAAGCTGCTGCTGTTGGAAGGAGTTTTTTAAGTGTTCTGTTACCAGA
TTTCTCGGCAGACTTAAATTCTCTTTCTGTAATTACAATTTCATTAAGGCATTTACAAGA
CTGTGATTTTCTTAAATACATAATTTCTATTGTTTTTTTATTTAATATAAGTTTTACATA
TTTATTTTATTTATGAAGTTGTCTTCTATGTTTTTGCTTTCATTACGACAATATAAAATC
ATGGAACCAATTATAAATTAATGTTAAATTTTTACGTTAAGAAACTGAAACATCTCTAAG
AATTTCGTCCAAAACATAGTCCGTGTTTATGTGTTAACTTAAATTATTATAAAAAAAATA
ATTAAAAATTGAAACTAAATATTTAATGCGTTTGTGAGTAAGTGTATAAAAAGAGCTTTC
TGTTGTTGTTGTTCAGGTTGAATTAGCACTTTTCTTCTTCCAAGCCGTGTTTGAAGAACA
TAAGGACGGGCACACTTTGGCCATCGATATCACGGTACTCACACATAGCAACCATACCGT
CGCAGTCCATAGATTCGCCAGTGAAGAATTGCAAATCCTTGAAACGGCCCAAGATTTCCT
TCATTACCTTGTTCATGTTGTTCTTGAAAACATCGATTTGATCGGGGGCTCTCTTTTCCA
ATTCAGCCAACACCTTCTTCATGTAATCCTTCAAGTACAAGGTGAAGCCCTTCTTATCGC
CGAAAGCAAAGCATTCTTGCAAACGGTGATTGAGGACAATATCGACACCGGTCTCGACAG
CGGTTTCGGTACCTTCATCGGCTTCTTCGGCTGAGGGATTGAAACCTTCAATTTTGATAT
CACCTTCG
>lucilia_CL19Contig2
TTTGGACGTCGCCATTAAATTTTCTTCGACGTTGCCGAATTCTTTCTTTTCGCTGTTGAT
TTGAGCGCGTGGCAAACGTCGTGTGTCCGGATTCCCGCAATTTGTATCCTCTCGGTGTGT
GACTGTGTGAATTTATTTTTTAATTTTTTTACCAACAAATAAAAACCAACCTCGACATCA
TGAAAATCTACAAGGATATCATTACTGGTGATGAAATGTTCGCCGATACCTATAAAATGA
AATTGGTCGATGATGTAATTTACGAGGTTTATGGCAAAGTAGTCAGCCGCAGCGAAGGTG
ATATCAAAATTGAAGGTTTCAATCCCTCAGCCGAAGAAGCCGATGAAGGTACCGAAACCG
CTGTCGAGACCGGTGTCGATATTGTCCTCAATCACCGTTTGCAAGAATGCTTTGCTTTCG
GCGATAAGAAGGGCTTCACCTTGTACTTGAAGGATTACATGAAGAAGGTGTTGGCTGAAT
TGGAAAAGAGAGCCCCCGATCAAATCGATGTTTTCAAGAACAACATGAACAAGGTAATGA
AGGAAATCTTGGGCCGTTTCAAGGATTTGCAATTCTTCACTGGCGAATCTATGGACTGCG
ACGGTATGGTTGCTATGTGTGAGTACCGTGATATCGATGGCCAAAGTGTGCCCGTCCTTA
TGTTCTTCAAACACGGCTTGGAAGAAGAAAAGTGCTAATTCAACCTGAACAACAACAACA
GAAAGCTCTTTTTATACACTTACAAACGCATTAAATATTTAGTTTCAATTTTTTAATTTT
TTTTTATAATAATTTAAGTTAACACATAAACACGGACTATGTTTTGGACGAAATTCTTAG
AGATGTTTCAGTTTCTTAACGTAAAAATTTAACATTAATTTATAATTGGTTCCATGATTT
TATATTGTCGTAATGAAAGCAAAAACATAGAAGACAACTTCATAAATAAAATAAATATGT
AAAACTTATATTAAATAAAAAAACCATAGAAATTATGTATTTAAGAAAATCACAGTCTTG
TAAATGCCTTAATGAAATTGTAATTACAGAAAGAGAATTTAAGTCTGCCGAGAAATCTGG
TAACAGAACACTTAAAAACTCCTTCCAACAGCAGCAGCTTGCAA
>lucilia_CL954Contig1
CTTTAGCTGTCAACAATTTGTTTTTCTTTTACTTGTTTCACGTGTTACAGTGTTTTAGAT
ATTCTTTAAAAGTTTTTCATAAAATTATTAAAAAAAAATATATGTTATATATATTAAAAC
ATAAATAAAATGGTAGTGGTTAGAAATATGGATTTAATTACCACTATAGAAGATGATGCC
GAAGTAGAAAATCTCTCAGAAGATTCCGATGCAGAAGTGGAGTATCAACCCACCAAACTA
AAACACAAAAAAGTAACCGAATTTGAAAAAAATTTTGAATTTGTTAGTTCTGTGAAGGAA
TACAATCAAGATACTTGGGATGATTTGATGAAATATGTTAAACGTAAGGCACGCACAAAG
ACCGATGATAAAATTGCAGCCCGTCTCAAGCAAAGAGAGGGGGAAAGTGGTGAAGCCATT
AATCCCAAAGATGAGGATAGTGGTGATGAAATTGATTTGTCCGAAGACGAATTGAAACAT
GACAATTTGCGTTTAAGAGAGAAAAAACTGTCTAAGAAAAAGAAGAAAAACAAGGGAGGC
AGTGATGATGAATCCGAAGAAGAGGGTGAAAAAATGCAATTCGATGAGGCCATTGAATCG
AATGAAGCTATTACTTCTTTCTATCAAATGAATCTTTCCCGACCTTTAATGAGAGCCATC
GGTGTTTTGGGCTATATCTATCCCACACCTATTCAAGCCTCCACTATACCCATTGCTCTC
TTGGGTAGAGATATTTGTGGTTGTGCTGCCACTGGTACCGGTAAAACAGCTGCTTATATG
TTGCCCACCGTGGAACGTTTACTTTATCGTCCTATGAATAA
>lucilia_CL2236Contig1
GAGAAATCTAATAAAATTAAAAATAATACGATTTTATATAAAAACAACAAAATTATTGAA
AATAATACAAAAAGTTCCTTTATTTTTTGAGAATAGACCGATGGCTATGACTAGAGCTGA
TTCGGATGCTGATGCAGACTCAACTAAAATTATGAAGGTGGACAATGAATGGTGGAAACA
TGCGGTGTTTTATCAAATTTATCCACGTTCATTTATGGACAGTAATAATGATGGTATAGG
GGATCTACAAGGAGTCATCAAGAAATTACCGTATCTTGCTGAAACTGGTATTACGGCTAC
ATGGTTAAGCCCTATTTTTCAATCACCCATGGTTGATTTTGGCTATGATATTTCTAATTT
TAAGGGCATACACAGCGAATACGGAACCATGGAAGACTTTGAAGAACTTATATTAGAAGC
GAATAATTTGGATATTAAAATTGTTTTGGACTTTGTACCCAATCATTCTTCGGATAAGAG
TGAATGGTTTATAAAATCAGCAGCTAGAGAAGAAGGTTATGAAGATTTCTATGTCTGGTC
AGATGGTAAGATAAACGAAGATGGAGAACACGAGCCACCAAATAACTGGCAATCAGTATT
TTATGGCTCAGCATGGACTTGGCATACTGAAAGAAAGCAGTACTATTATCATCAATTTAC
C
>lucilia_CL670Contig1
GGGGATTGATTTAAATGACCTTCGTTTGACATTCAACCGTTAAGTGACTTGTTCAGAAAA
TTTTTGTATCCCATTGAAGCGGCAGACCGAACTTCAATTCGTATCCTTAAAGTTGTCAGC
AGCAGTAATTCTTTAAAAATGGCTTTAAACAAATTAAGTATTGAAAACTTGGATTTGGCA
GGCAAGCGGGTGTTGATGAGAGTTGACTTCAACGTACCCATTAAGGATGGAAAAATCACC
AGCAATCAACGTATTGTGGCTGCTTTGGACAGTGTTAAATATGCTTTTTCCAAAAATGCC
AAATCTGTTGTCTTGATGTCCCACTTGGGTCGTCCCGATGGCAATAAGAATGCCAAATAT
ACTTTGGCCCCTGTTGCCGAAGAATTGAAGAAGTTGCTTGGTAAGGACGTTACATTCCTA
AACGATTGCGTTGGTGCTGAAGTTGAAGAAAAATGCAAAAATCCCCCTGAAGGAAGTGTC
ATATTGTTGGAAAACTTGCGTTTTTACGTAGAGGAAGAAGGCAAGGGTGTTGACGCTAGC
GGCGCTAAGGTTAAAGCTGACCCTGCTAAAGTCAAGGCTTTCCGTGAAAGCTTGGCTAAG
TTGGGTGATGTTTATGTCAACGATGCTTTTGGTACTGCTCATCGTGCCCACAGCTCCATG
ATGGGTGAAGGCTTTGAAAAGCGTGCCGCCGGTTTGTTGCTCAACAAGGAACTTAAATAT
TTCTCACAGGCTTTGGATAACCCACCAAACCCCTTCTTGGCTATTTTGGGCGGTGCTAAA
GTAGCTGATAAGATCCAATTGATTGAAAATCTTTTGGACAAGGTCAACGAAATGATCATT
GGTGGTGGTATGGCCTTCACCTTCTTGAAGGTGTTGAACAATATGAAGATTGGCTCCTCT
TTGTTCGATGAAGAAGGTTCCAAGATTGTCCAAAATTTAGTTGAGAAGGCCAAGAAGAAC
AATGTTCAACTTCATTTGCCAGTTGACTTTGTTTGCGGTGACAAATTCGCCGAGGATGCT
GCCGTTAGTGAAGCTACCGTTGAAAGTGGCATCCCTGATGGTCATATGGGTTTGGATGTA
GGT
>lucilia_CL1308Contig1
TTTTTTTTTTTTTTTGGGGGGGGGGGGGGATTTACTTAATTAGTGAGATTTTTCTTTGTT
TGCTATCCAATGTTTACAACTAAAAGGGAATTTTTTAATAAACTAATTTTAAGTTAAAAG
CAAATATTGTTTTAGTTTGTGATGTTTTTTGTATTTTTTGTTTGTTGTTTGTGGAAATGT
TGAAAAGAAAAGGATTAAAATCCTTAATAGCTTTCCATTACTATATAAAAATTGCACTTG
ACCGTTGTAAATACATTTCTGTTGCTTGGCGCTGGGTTTAAAAGTAGTGCTGAGGGGGGT
GGGGGTTGGCCTTTTTGTGTTTAACAAAACCCCTGGCTGAGTATAAGAAATGTGGAAATG
TGCGTGTGAGTCTTCATTTAAATGTGTTGTATTAAGGTAGGTGGTTAGTAGGAGAACTAA
TGTAGGATTTTTTTTTGTTTAGGAATTGTTTATGGTTTAAGACCAATTCGATTTGATGAA
ATTGATAAGACCATTAGTGGAGGCATCATGACTAGTAATGACATCCTTATTGGCCAATTC
TGGTTCAATAGCCTTGGCCAATTGTTTGCCCAATTCGACACCCCATTGATTGAAAGAGTT
GATGTCCCAAATAATACCCTGGGTAAAGATTTTATGTTCATACATGGCTATCAAAGCACC
CAAAATGAAGGGTGTTACTTTTTTCACTACAATAGAGTTGGTAGGACGATTGCCGGTAAA
GACCTTATGTGGCAATAGTTGTTCCAACTTCTCACCCGATAAGCCCGACTTAACCAATTC
AGCCTTAGCTTGTTCGGCAGTTTTGCCAGCCATTAAGGCTTCAGTTTGAGCCAAAAAGTT
GGCCAACAATATCTTGTGATGGGCACCACCAGCAATCGGATTGTGTGTTTCAGCTGGGGC
AATGAAATCGCAAGGAATCAAACGTGTACCCTGATGGATGAGTTGATAGAAAGCATGTTG
ACCATTGGTACCAGGTTCACCCCAAACAATGGGTCCGGTATTGTAGTCCACAACTTTGGA
ACCGGTTTTAGTGACAAATTTACCGTTGCTCTCCATATCGCCCTGCCC
>lucilia_CL2403Contig1
AATAAACGTGTGTTTATGTTAAAAGTTTAAGTAAGCAAATTAAAGTTTTATGTTTTAAAA
TGCCTATAAATTGTAAATCTAATTGTGGCAACAAAGCAGTGTTAAAGCGCCCTAAAACCG
CAGATGCTCTATGCAAAGAATGTTTTTTCGCTGCCTTCGAGGCAGAAATTCATCATACCA
TCATTTCCAGTAATTTATTTAGACGTGGTGAAAAGGTTGCCGTAGCAGCAAGTGGTGGCA
AAGATTCCACGGTATTGGCTCATGTCCTAAAATTACTCAACGAACGTCACGATTACGGTC
TTGATCTAGTGCTTCTGTCCATTGATGAAGGCATCACCGGTTATCGCGACGACAGTTTAG
AGACTGTAAAACAAAACCGTGATGACTATCAAATACCTCTAAAAATTCTATCATACGAAG
AACTTTATGGTTGGACCATGGATCGTATTGTAGCACAAATAGGTCGTTCTAATAACTGTA
CATTTTGTGGTGTATTCCGCAGACAAGCCTTAGATCGAGGAGCTAAATTACTTGAGGTCG
ATAGTATAGCTACTGGCCACAATGCCGATGATATAGCAGAGACTGTATTAATG
>lucilia_CL387Contig1
TGCCATTTGCAGATCAATTTGTTATTTTTGAATTCAGGCTTAGCTTCCTCAATGAATTTT
TCAGCTTGTTCTTTAGTATCGAATGTAACGAAAACGCTGCCCTTGAATTTATAAGTTTTC
GAGGGTTTATCCAAATATTTACGCATATTGACATGGGAGACCTTCTCGAAGTCGGCAAAG
AATTTCAACAATGTATCGATATCAGCATCCAAGGGGAAACCCTTAACATAAGCAGTACGT
GACATAATTTCCTTACGTCTCTCCTCATTATGTTCAGGAATGGGCTTCTCGGGATGACGT
CTAATTTTCAATTTATCATCACTGACCTCAACCAAACCATTGTCAGACTTCATCATGGCA
TCGGCAATGACATTGGAATCTGTGCTGAGGGCGGCCAAACGTTTGAAAGTTAAGAGCACA
CTTATGGGTACCCAACCTTCTTCATCTTTGCCGATTTGTTCCAAAAGGAATTTGTCACGA
TTCAAATTAGCATCACCGAAATAGTATTCTACTTGCTGTATGATTTTCTTTTCAACATCT
GAGCCATTTTCTTCGGTGGTGGCGGCTTCTTTGACGACGACGGTTGTCTCTTCTTCGGCC
TTCTTTTCTTCGACGGGAGTTTCTTTGGTAACTTCCTCAACCTGTTCGGCAGTTTTCTCT
ACAACATCGGCCATTTTTTAAGCAATTATTTTATGTAAATTAATACTTTTTTTAAGTAGA
AAACTATGAATGGCTTCGAAAAACACGTGTAATCAGTACAGCAGCACGTTAAAAAAAAGA
ATCCCC
>lucilia_CL1769Contig1
GGGTATTACATACATACATACAACTCGTTATGAAAACAAATTAAATAATGAATTTGAAAT
CATTAAAAGAAAATAAAAATTTAGCAACTTGTAAGGCATGTTTGGATTAGTTATTTAGTA
GTTAAAGAAAACAAAAAGAAAAATATTTTGTAAAATATCTCTTGTATTTATTAAATGAAT
TTATTTTTTTCTTTTTTTGAAAATATTAAGGAATTTACAAGAAAAACATACACATCTTGT
CTACCATTTTTATGATCTAAAACAATTGCATGTCGTCTATGTTTACACAAGTTTTTAATT
TTGAAAATTTTCTTCAAAATTATTTTGTTATAAAAAAATAAACGGTTCATGTACAAACAA
TTAAAAAAACTTTATAAATTGCAAACAAACAAAAAATATATATTTATAAAAAAGTGCCTT
AAAAACAAATTTGTTATTTTCAATTATTTTTGAAAATTAAAAGAAAACAACTCGAATTAT
TGTAATTTTTTTTATAATAAATATTATTTTATAATTAATTTTGGATTTTAGTTGATTTAC
TATATTAGTTTGAAATTATTTTGTGTTTAATTTATTTTAATTTAGACTTTTTTATTTGAT
TTAGTATACAATTTCTTTTTGTAAATATTTCATTTTTGTTTTTGACAAAATTCATAAAGT
AAAAAAAACTCATTTAAAATTTTGCAAAATAAAAAAGCAAAACAAACAATTTATACATGA
TAATTATCAAATATCAATGACGAATTGCTAAAACGTTTTTTATATATCATACATATTTAA
GCATTTTTGTAATATTAGAAAAAAAAAAAACAAGAAAAAATTTAAAAAAAAATGTTGCAT
TGAATACACATTTATATAAAGAAAAATCTACTTTTGAAAACATTTTAAGTTGTGTTAATT
AAAAAAAAAAATATTTAAAAAAATGTTTAATAAACAAGTTTTGAAAAAAAAATATATAAA
CCAAAAAAAAAAAAAA
>lucilia_CL1024Contig1
TGCTTCTTAAATTTTATAATAATTGCTTTTTATTTTAAAACGAAAAAAAGTATTATTTTT
GAGAAATTTATTGTGAAATTTGTTTGTTTTCTTTTTATTTTGTGTCTTTAGGCTGCTGAT
CTAAGGACACAGCCCAACGAAACAGAGTTTTTAGTGGATAAATTTTTTTCTGCTATTGCT
CTAAGACGACGACACACGGAAATCGATTCGCTACAGACACACATACACAAATCTTGCATA
ATGAAAATCTGGACGTCAGAACACACATTCAACCATCCGTGGGAGACGGTAACACAGGCA
GCATGGCGTAAATATCCCAATCCCATGACACCGTCCATCATTGGCACCGATGTAGTCGAA
CGCAAAGTGGTCGATGGAGTTTTACACACACACCGTCTGGTGCAGTCCAAATGGTGTTTA
CCCAAATGGACACACAAACTAATTGGCACCGCCAAAACTTGTTTGGCCAGTGAACGCTCC
ACAGTGGATCCCAGTAAACGTTCCATGGTTTTGAAGACAATTAATTTAACATTTTGCCGT
CACATTTCCGTCGACGAAGTTGTATACTATGAACCCCATCCCACAGATCCCTCAAAGACC
CTACTGAAGCAGGAGGCCTCAGTTACTGTACATGGTGTACCGCTGTGTAATTATATGGAA
GATATGGTCACCTCCACCATTAGCATGAATGCGGGCAAAGGACGTCAGGGTCTCGAGTGG
GTTATAGGATGTATTAATTCCGAAGTTAAAGGTATTGCCGAAACTGCTGCCAAAAGTACA
GATGATTTGATATTGAATA
>lucilia_CL838Contig1
CAGAGACATAGAAAAAAAGATATTCCAGTAAATTTGCCAACAATTCCTTGCAAAAAAGAA
GTCGGCTGCATTTCCTGTCTAGTATTTGTGTAAGTGCCTCTGTGTGCGAGTGTTTGTGTC
TAAATATTTGTTGGGTCGTTGACGTTGGCAGCTGCTGATTGAGAAAAATCAATTTTTCTG
CGGAAGAAGATTTTTTCTTATTCCAAACTTTTTTTGGTGCATTAAGAGTTTTGAAGTTTG
TTAAAAAAAGAACAAAATGAGTTCTCAAGGTAATTGTTTTGTTGTTATGCCACCAAATTG
TGCCACGGATACTGTCATCTTAGGACGTAATGCTGAAAATGAAAGTTTGGTGGGTGTGGC
CCAAGAAGTCTTCTTTTACGATAATTCCGAGTCCCTAGAGGGCAAGAATGACTTGGTGGC
AGATGCTGCTTCTGCTTTACGTGTAATTTTGCAAAAACCTAAACCTGGTGTCTGGGGTGG
TGATTGCGGTTCGAATGAACGTAATCTTAGTGTGGCCATTACTTGGAGCAATGATGCTGA
AAGTGATTTATCCGCTTTTGATGTAGTGCGTTTGACATTGGCTACTGCTGAGTCCGCCGA
AGCAGCTGT
>lucilia_CL1485Contig1
GAAGAATTAACGCACGGAGAGCGCCATTACATTTTCAATATTTATTTTCATAATTATCCA
CAAAAATGCCGCGCACTAAAGTCTCGAAAAGTTCCAAACGCAATCGGGAGACAACAAATC
GTGAAGAAAAAGTAAGAGAATTTGAAAATTCCCTAGATGGCTTTCAAAATACAGTCGACG
ATAAAATACAGGATATTTTTACTGCTTACGATGATGAAATCAAAATGTTGCTACAGCGTA
CTCCAAGGGCTTTGCTCAAATTGAAAATGGTGGATGTGTTTTCATTGGATTTGGATCGTT
TCAGTGATTGGGAACAACAGAAATCCAAAATGTTAAATGCCACTTTACAAAATTCCTCTA
TAAAACAGTCAACACGGACAATAAATCCCAATGATGAGGGCTACCTTACAGAGGATAGTT
CAACTGGCGGCAGCATTGGATCAGCCATAGCAAATCCTGCATTTTTGAGTACATCAAATA
TGCTAACACAACCTCTGATACAACAACAGTCAGCACGTTTGCGTACACCAGGACCATTGA
GCTCAGCACGAGCTAGACGTCCCAGACGTAGTCGTTCAGCATGCGGCAATTTGGCTCCTA
TACCAGCATCAGCTGTCAAATTGAAGCCACAATTAAGTGCTACAAGTGGTGGTCATGGTC
ATGGCGCTGCAGAACATCATTCCCGTAGTAAAATGCGCACACCAATGGCCAGTCGT
>lucilia_CL554Contig1
AAAAAGCATTTTTGTTTTATTTATATTTGAAAATTGTATTTATAGTTTGTTTATAATTTT
ATAAAAATAGAAATGTATAAAAATATTCGAGAGAGAGACCTGTGTAATTGGACGCAAATC
TTCGTTAATATTAAGAAAGAATTACAATACAACGATATGTACTTGAACAAATTAAAGTAT
TAATAAAATAAAATATGTTTATATGTATGTACTTAAATATTAACTACCATTCTAAGGCAC
TTGTTGAGTCAAATTTAAAATGAAAAAAATTATTAAATGAGCAAATATTTATAACAAAAT
ATATAAATGTTTTAAAGTAAATGGACGGAATTAAAGATATCCGAGGAATTCGAATTTCCT
TTTTAAAATAAAATACTTTTATATAAAAGTGTAAAAAAGTGGAATGTTTCTCATATTTAA
ACTTCAATAAAAAAGTTTATATGTAACCATGTAAACTTCTTGACTGACTCTGATGGTGTC
TAGGTGGTTGATAGCCCGGTTCTTGCATTTCCATTTGCATGACCAAATTCTTCTGTTCAC
CTCTCATCTCATATGCCTCGCGAGCCTCACGATGTAGTATTAAAGCAGCTAATCCCAATA
AAATAAAAGTTACAACGGCTAAAGCATAAGACCATCCCAAAACGTTAAATTTAGGATACA
TTAACCATTCGCGTCGATATGCACAGCCTCCGAATATACATACAGCCAAAAACATAAACA
GGGAAGAAACAGCAGTGCACAAGTATGAGATTCGAACAAGCAACCATTCATATTGCAATA
CTGCTTTTAATGGCAATCGAATAATAGTTAAGGCCAAAATGACCAAAACAATAAAAATCA
GTATAAATGATAAAGTAACAAAGGCCTGAACAGACATCAACCAACCCGGCAAAAGCCATT
CTCGTATAACATAATACTCGTGACTGAAAATATTATGACATCCCGTAAATTTACGCTGAA
ACTGATAATTTGGGTAAACAAAATCCTTAAAACAATATTGCCATAGTCCCATATTTTTGA
AGCTGCTACGGGTTTCCTCATAAGACTCAATCCAATAAGGAGAACAGAAAGACATCATCA
TAAAGAAATAAGCCACAAATGTAATAATAGCTCCAAACACGACTCCGTTTGTTGCACGCG
GATAATCGTTTTTTTCTGCTCCATTGTCTGTTGTGTCCGTCGATGGCTGCTTTCTAAAAT
TATGCATTTTACCCAATATAATCTATACAATTTTATAAAAATAGTTACACAAAACTAAAA
TTATTTGAAATCAATACAATAAACAGCGTCGAGAAATGTCAAGCAAAAAAACAACACCCT
AACAAGAGACCTGTGCCGACAAATATTCCCCC
>lucilia_CL1936Contig1
GGGGGTACTGTAAAACAAAAAAAAAAATAAGGTTATTTCGTAACCTGCTCCAAGTTTTAG
AAAAATTTTAGTAATTTTAAATAAAATTTTTATTGTAAATCATGGCTCAAAGTAGATTGG
AGAAAATTGGAACCATTTTCACCAGAGTCACTGGTTTGTTGCGTTCGGGAGCTATGAAGC
CGGAAGATAAACCAATTTGGTATGATTTATATGAAGCCTTTCCTCCTAAACTAGAACCAC
GTTTCGATAGACCTGCTCCTAAAGATTTGCCAATTAGAAATATATTCTACGAGGAGGATG
TAGCTAGAGCTAAATTTCACAAAACTATGAAACAGCAAGAAATGATAAATTTATTCGATA
GAAAGCGAGAAACTCAAAGTCAGCAGTTTATAAAAATCTATCAAGGTTTAAAGTCTCAAG
GGGCTTTAGATGAAGAGAAAATTTTTGAAACTTCTGTGGAATTACTGCAACAAGAAAGGC
AACAAATGAAAGCCGACAGTCAGGAAGCATTACTGGAGTCAGCTGAAAGCTTAGAAGACT
CTAAGCCCAGTTTAACAGATGCCTTTAATGAGGCCAAGCAAGCGAAAGAAGCTACCAGTA
ACCAGAATACAAACCGCGAAACTAACAAACAAAAATCAAACACCAAAAACTCTATAGGAG
GCATTGATATACAAAATTTGTTTAAAGATTAATGATTTTTTTATATTAAAATGAAAAATA
ATAGTTTATTTGTGAAAATAAAAAAAAAAAAAA
>lucilia_CL2297Contig1
ATAAAGTTTTTAACTAAAATTACTTCATAAATTTCTCAAACAAATCAATCACTATTCCAG
TGTAAACGATTGATACAAAAGTGCAAGTCAACAACAAAATTTGTTGAAATAAAAGTTTTG
CTTTTATCATAGACATTTCAACGGTCTTTTTTTTGGTATACAGAAATAAAGTGCGTGTGT
GTTGAAAAGAAATAAAAACCGTTTTGCTTTTTTGAAAAGTTAAAAAATATTAGATTTAAC
TTATTCTCGGAATTTAATAAGCTTTAAAGATGACGACTACCAAAGTTAAACAACGCTTTA
TTGAACGTGGCTCCCATAAGGGAAAGGGCTTGGCCGTCTTCACCAGTGGTGGTGACTCCC
AAGGTATGAATGCTGCCGTAAGAGCTTGCGTCCGGATGGCAATTTATTTGGGTTGCAAGG
CCTACTTCATTCGTGAAGGCTACCAAGGAATGGTAGATGGCGGCGATAACATAGTCGAAG
CTAATTGGGCTTCGGTATCGTCTATAATTCATCGTGGAGGTACTGTAATTGGTTCAGCAA
GATGTACTGATTTTCGCCAACGTGCTGGTCGCCTAAAGGCAGCCCACAATCTTATTCAAA
AAGGCATTTCTAACCTGGTTGTTATTGGTGGTGATGGTTCATTGACTGGTGCAAATTTAT
TCCGTCAAGAGTGGTCATCATTGTTAGACGAATTATTGAAGGAGGGAAAAATAACTGAAG
AGCAAAGGAAAAAATATGATGTTTTGCATATTGTCGGAATGGTCGGATCAATCGACAACG
ATTTCTGTGGTACTGATATGACAATTGGTACTGACTCAGCTTTACATCGAATTATTGAAG
CTATTGATGCTATCGTTAGTACTGCATATTCTCATCAACGTACATTTATTATGGAAGTTA
TGGGAAGACACTGTGGCTATTTAGCTCTAGTAGCTGGTTTGTCATGTGAAGCTGATTACA
TTTT
>lucilia_CL270Contig1
GGGGACAGTCCACTCCCCTTTAGGAAAGTCGTCACTTGTATTTGTCTACTTGTCTTGTGA
ACAGTGCAATTGCAATTTTTAATTTTACAAGTGTAAAAATTATTCAAATTTACTTTGAAA
AAAATGACTAGCCAAACCCAAGGTATCCAACAATTGTTGGCCGCTGAAAAGAAGGCTGCC
GAAAAAGTTGCAGAAGCAAGAAAACGCAAGGCAAGAAGATTGAAGCAAGCCAAGGATGAA
GCTACCGAGGAAATTGAGAAATACCGTCAAGAAAGAGAACGCCAATTCAAGGAATTTGAA
GCCAAGCACATGGGTTCCCGCGAAGGTGTAGCTGCTAAAATTGAAGCTGATACTCGTATT
AAATTGGATGATATGAACCGTGCCATTGCCTCCCGTAAGGAGCCAGTTATTCAAGAAATC
TTGCAATACGTTTACAATATCACTCCCGAAATGCACAAAAACTATCATCACAAGAAGTAA
ATCAAATTACAAAAACACATAAAATTATTAATTAACATCAGCTGTTATTTTAAACCACTT
TTTTGTTTTGGTTGTATTAAAAAAATAAGAAAAACTCAAAATTCATCTATTTTTTTTTTG
TCTTTAAAATGTGTATAAATGTTACTGCTTATAAAGTCGTTTTTTTAAAGGCTTTAAATT
TCACTAAACTCTCCTCTTTTTTTCAAAACAAAAAAGTGTTTCTGTGAATAAACAAAAATT
CCATTTGAAAAATTATCAAATAT
>lucilia_CL1652Contig1
GGGGACAATATTTTTCGATGTCTACAATAATTATTTCAATAGTATAGTCGAGCGGATTGT
TCAAAAGTATAATTCTTAAAGAAAAACAATATAAATTTTATATTTATAAAATACTTTGAA
TGGTGTCCTTGCAACGTGAACAATTTAATACAAATAAAAATAAATCTTCACAACATTTGG
TGCCTATATTATTGCTGTTAAAAGACATTTTAAAAAGTGATCACTATTTGTGCAATATTT
TCGAAAAAGATATTTTAGATATTTCTGAAAACTGTCAAGTTTGTAGAAAAATGGCAGCAT
TACCTCAAGGCGCATTTGTGGCATGCAAATTACGTGAACAATATCGTGATAGAGATTTAA
TAATTTCTCGATTGAAATCAAGCGGCGAAAAAAATGAACCGAAAATTTTCAGCGGCAACA
AAAAATTAATGGAATACAGCCCAGTAAAGTACAACGAGAAATTAATGAATTCAATTTGGG
GATTCTATAATCGTTATTCACCCCATAATATAAAAAGTAATGAAATCGTTTCCTTCGATC
TTGCTTATAATCAGCAACAGCAATCTGCTGTTGCTAATCAAGCCATTGCTCATAATATAG
CAATGGCTGTCACTACCGGTAAGGAATGGACTTTTATGGACAAAAAGTAAAACATTTATT
GGTCTCAGAAACATTAAACATTTTTTCGTCTTAACATAAATACATAGATAGATGAATACC
ATGTAAGAAATTAAATTTTCATCTATACAAATATTTTTGTAACAACTTATTAAATTTATA
CAAATTGATTTAAATTTTGAAAAAATAAAAATGAACACTTTTAAAAAAAAAAAAAA
>lucilia_CL721Contig1
ACAGCAGAAACAACAGAATGATTTCTTTAATTCCAATTTAAAAGGTTCTTTTACACGAGG
ATTGAGATTCAGATCAACCGGAGAGATAACCGTAAAGGCCATTTTCATGTCTTGATCAAA
TTTCCAGGGTCTATCGAGTGTAACCTTAATGGTATAACGCACATGACCAAACTCACCCTC
AAAAGAGGAGGGTAAAGTGGGGGGCAATGCACAAGTAAAGGGATAAGTATGAGTACCGGC
AGGCAACTCAATTTCAGCACTATTTTTTCCACCCAACAAATAATATTGTATTTGAAAGTA
TTCCTCATGACCCTTAAACGTAGTAGTCTCATCTTCTTCACGTCCTTCACTACTTGTTAC
CTTACGTGTCTCCGACCATTCTGTATTGGCTTCGCCCAAAAATCGTATGATTATACCTCT
GACTTTTTTTGCCGAATCAAATGTTAATTTGACTTGTCCATTTATAGTTTGACCAGCATA
ATATGTATTCCAGGGATTATCCAATTGTACTTCACAACCTTTAAGACCCATTTTGTTTAG
GATTTTTACACTTTTGTCTAATTTAGTTTTAAATTTTTATGACTTTTTTTAACACAAAAT
ACTTTTACTTTTCACACACTATACACGCCCAATTGATTAAAGTGCTGCTGATTCTTTAAT
AAAATTCCCAATCCCC
>lucilia_CL2003Contig1
TTTTTTTTTTTTTTTGTATTTTATTTTATTTTATTAGCAGCACAAAAAAACCTTTTTTCA
AATTACGAACGATTATTGAAAATAATATTTAAATAAGCTCTAAATCAAAGCTGCCTTCTA
ACTCATTTAAACAATATATGCGATTAACAATAAATTTATACTTAAATACAATGAATATTT
ATTTCATTATTATGATAATCATTATAATTAGCTTTATTCTTATCTTCTTCAATTATAAAG
TTTTCGTTATGGTCCAACTCCGGACTTTAGCAAGCTCCTACATTGCGTATATTTAAAGTA
CGTCCCAATTTTTTGTATTCCCTTTGAGTACATTCAAATTCACATCGATTTTTATAGGTG
ACACCATTAGAACCACAAATCATTTCCTTGTTCGACAAATCGCAGGGGCAAAATGCGGCT
TCATTAACACTCACAAAGGCAGAAAGGGTGAGAAAAATGCCCAAGATTAAAGCAAAAATT
TTCATTGTGATTGTAGAATGTTTTACTTAAACTTTTCTAATTCCAAAATACAAACAGACA
AAAATAAGTGAGACAAGTTCGTTTGTCTATTTAAGACTCCCCCTTCTCCTCCCCC
>lucilia_CL1369Contig1
AGAGTGATTGCAATTTGGTGGAAGCTTCACTGATNTGAGCCAAATCCAACATGGGTGAAA
CGGTTTTTGGACGTTCGGGAGCAGAAACACCAATGGTTTTTTGCAAAAGTTTAATACCAA
CAGTTTCGGGTTCATAACAAGTCATTTCTACAGGTATGGGGGTAAACATGCAACCAGTTT
TGCCACCAGGAACACCCAAGGGAATGCAAACGTAGGCTTTTAGGCCCATACGGCCGCCCT
GCAATGAGGTGTCGACAGTCAAATGCACAGGATTGTTGCATTCACGGGCATAGTATTCAT
GGATAACCGAACTGTGATTGGTAACTTCATTACCGGTAGCCCACCAACCAACAACATTCT
CATTGGGATTGACTTTACGATTTAAATCATACAAATCCAAGGCATAACTCAATTCAGCTT
CTACTTGATCATCATGTTCCTTATGGGGTACACAAAAACAATTGGTTACCTCTACAACAC
CCTTGTCAACGGAGCCCAATAAAGTGCCAATAACACGATGGGAATCAGCATTACGTCTTT
CGTAGGCATCTACTACTTGGAACAGTACAACGGGATGAACTTTTACGGTTAAATTAAGTC
CTGACATGGCGTGGCGTTGCAAAAAATTTCTAGGCAAACTTGCAAAAGAAAGAAAACCAC
ATAAAAAAATTACTAACAGCAAGAAGAAGCAGCCGTAAAAAAAAAAAAAA
>lucilia_CL2464Contig1
GGGGGCACTTTTTCACAAGAATTTCATTGAGATTTTTGTGCTGCCGGTAGAGCAGTAAAA
AAGAAAATATTTCAATAGATTTTGTAACTGCAACATTAAGAAAAGTTTATAAAACTAAAG
AAAACTTATTAATTAAATATTTTTCAATTTGAAAAAAGTGAAAAAACAACAACTTTAAAC
GAAAACTAAACAACGTGGTTGAAAAAAATAAAGAAAAGTACGAATGACGAGAAAATCATA
TAGAAAAAAAAATTATGCAAAAAAAAGTAACTTCGTTGACAAGTGTGTGACAACGGAATT
TAAGTAAATTTTAAAGAAAAAATAAGCGAACAAAGAAAAAAACGGTTGGAAAACGAAGAT
AAAATTATAAATTTTAAGTAAAAAAAGTTAAATACACAACAATAACGTAATAATTTTTTT
GCTTTTTATGGGGAAAAGGCTTAAAAACGAACAAACTACAACAACAATAAGAAATCATAA
AAGCAGCAGTTTTTAAATAATAAAGAAATAAAAGTAAAACGTAAAAAAATAACTAAAAAA
AACAAGAACAATAAAGTCAGACATTAAAAGAAGAGCAAAAAATAAAAAAAAGCATAAAAA
ATTTGCAAAAATATAAAAACACAAAAAAAAGAAACAAGACTACGAAATAAACAACAAAAC
AAACTACAACAACAATTACATCAACTGACCCAAAATAACAAAAACAACAAACACAATAAT
AAAGCAACCAGCAAAACAAAAACAACAAAAAA
>lucilia_CL438Contig1
CGAGAACGATTACAAATGTTTGGGTATCAATCATTTGGCCAGCGGAACAAACAATATTAA
TTATTATTTTCTACTTAACGATTAGCCTTCCAATTTTCTGACTAAATATTTAAACACTTT
TAGTAATTTCGAAAAATCGAAAACATTGGGAAAATGACGCAAATGACACAAGATGAAATC
ATCAGTAATACAAAAACTGTTTTACAAGGTCTGGAGGCACTTCGTGTGGAACATGCATCT
CTCATGTCAGGAATTAGTGAAATAAATAAAGAAGATGAAAAATCATACATTATTAAAAAA
AACATTGAACATATTGACCTTGGGTTGAGTGAGGCTCAAGTGATGATGGCATTAGCTTCT
CATCTTCAAAACATTGAAGCAGAAAAACAAAAGCTTAAAACACAAGTTCGAAGGTTACAT
CAAGAAAATGCTTGGTTAAGAGATGAATTGGCGAATACACAGCAAAAATTTCAATCTTCT
GAACAATTAGTAGCTCAGTTAGAAGAAGAAAAGAAACACTTAGAATTTATGACATCGGTA
AGAAAATATGATGAGAACCAGGACCAAGATGATATTAGTGAAAAGCCTCGACCAGATCCC
GTTGTTGAACTGTTCCCTGATGAGGAAAACGATGACAGAAATAATATATCCCCAACCCCT
CCAAGTCAGTTTTCAAACCAGTCATCAGGATACTAAATTCCTGCTCGATTAAGAACACTA
CATAATCTAGTAATTCAGTACGCCCCACAAGGAAGGTACGAAGTAGCTGTACCATTATGT
AAGCAAGCATTGGAAGATCTTGAAAAGACAAGTGGACATGATCACCCTGATGTAGCTACA
ATGCTAAATATATTGGCTCTGGTTTATCGCGATCAGAATAAGTACAAGGAAGCTGCAAAC
TTGTTAAATGATGCATTATCAATTCGAGGAAAAACTTTAGGTGAAAATCACCCAGCAGTT
GCGGCAACCTTAAATAATTTAGCAGTTTTATATGGAAAACGAGGAAAATATAAAGATGCT
GAACCTCTTTGTAAACGAGCATTGGAGATTCGAGAAAAAGTTTTAGGAAAAGATCATCCC
GATGTTGCAAAACAACTAAATAACTTAGCTTTATTATGTCAAAATCAAGGAAAATACGAT
GAAGTTGAAAAATATTATCAAAGAGCATTGGAAATTTATGAATCTAAACTTGGCCCTGAT
GACCCAAATGTAGCTAAAACAAAAAATAATTTAGCCAGCTGTTATTTAAAACAGGGAAAA
TATGCAGAGGCTGAAATTTTATACAAACAAGTATTAACACGCGCGCATGAACGAGAGTTT
GGAGCTATTGACAGCAAAAATAAACCTATTTGGCAGGTTGCAGAAGAACGTGAGGAGCAC
AAATATGATAATAGGGAAAATACTCCTTACGGAGAATATGGCGGTTGGCACAAAGCTGCC
AAAGTGGATTCCCCAACAGTTACAACTACTTTAAAGAATCTGGGAGCTCTTTATAGGAGA
CAAGGCATGTTTGAAGCTGCAGAGACTTTGGAAGACTGTGCTCTTCGAAGTAAAAAGGAG
GCTTTGGATCTTGCAAAACAGTCAAAAGTAAACCAGTTATTGGCCGGAAATGACAAGAGA
CGGTCTAAACATTTAAAAGATGATACTGAACATACTGATGAGAAATATCAAAAATAATTA
TTTATCGGATCAATGCGTATGGATATGGTCTAGCAATACTTTAATGTTATGATTTATATA
TATATATATGGATGATGTCATTCCGTCAAGTCGTTTAATAAAAAGTGCTTTCAATACAAA
TAAATTTGTTTCATGACTTTCTATTTGTTATTAATACCTATAAATATCAAAAATAATTAT
TTATCGGATCAATGCGTATGGATATGGTCTAGCAATACTTTAATGTTATGATTTATATAT
ATATATATGGATGATGTCATTCCGTCAAGTCGTTTAATAAAAAGTGCTTTCAATACAAAT
AAAAAAAAAAAAAA
>lucilia_CL1085Contig1
CAACTCTGTTCAGTTGCCGCGGTTCAAGGAAAAAAAGTGGTGCGTCTGTGTTTGCGTCTT
TTCAGTTCTTTGAATTTTTGCAATTATTATTTTTTTGTAAACAAAATTACAACTACTATT
TCTCCATAAAATAAAACCTTAATTTTTCTAATAAAATTCTATTATGTCGGCCAAACGTAA
AGCTGGTGGAAATGGTAATGGTCCCAATAAAAGACGTCCCAAAAAGAAGGAATCTGACTA
TGAGGATGAAGTCAGTGATGAGAGCGAGGATGAGGGTGCACAATCCACTTCAAATCAAGT
CGAAGTTTTAATACCCAATGATGATTTGGAGCCGCCATCCAAATTGCCCGATGATTTATT
GGCCACTATGGAAAAGACACCGGGTAAAATGTTAATAGCCGGTATGGTTACTTGGGATTT
GACGGGCAAACGTGATCGTAAAAATGTGGTTAAAGTTCGTCCAAATCTATATAATTTTCA
TCGTTTCACAGATGAGAAGTATCGTTATGTGGCCAGTGGATGTGCTGCCGCTCATACCAT
TCTTATCAATATGGATCGCAAAGCAATGGCTTTTGGACGGAATCCATCGGGTCAATTGGG
TTTGCCCGATACAAAATTGTGCGAAAAACCAACCGTAATACCAGCATTGGAAAAATTCAA
TATTGTACAGGCAGCTGTAGGAC
>lucilia_CL899Contig1
TTAAAATCAAAAATGGATAAAATAAAATTTAAAAATAATGACGAGGAGTATGAGCCCACA
GATTCTGAAGAGGATTATAGTGAAGAAGAAAAAGAATTACTGCAGGAAGTGCGTAAGGGA
CGAAAAAGAGATGAGAGCAAACAGAAAGAAGTTTTAGCTTTTACCGAGTCAGAAGATGAA
GAGGAGGACGAGGAAGATGATGATGAAGAAGCTGAGGATGATGGGGATGACGATATGGGT
TTGGCTGATAGTGATATAGAAGGAGCCGAAGTAAATGAAGATGATTTGCCGGACACCAAA
TATTGGGGCAAAAAAACCAGTGCCTACTATAACACAGACTTTGTGGATCAAGATTATAGT
TCGTACAATGAAAAAGAAGAAGAATTGGCTAAATTGGAAGAAGAAGAGGCCAAGGCCATA
CAATTGAGATTGGCCAAACAATTAAAGGAAGAAGATTTTGCTTTGGATTCTGCATTTAGT
AAATTAAAGAAAAACAAAAAAGGTTTAGCTGCAGAAGAGGACAAATCATTAAAGGGCACA
TTATTGAAGGCGGATTTTTCGGGTCTCAGCAAAAGAGAACGTTTAGAATTGTTTGAAAAA
GATTCGCCCGAGTTTGCTGGGCTGGTGGGCGATTTTGAAGGTTATTTGGAGGAAATACAA
CAACTA
>lucilia_CL2180Contig1
TGCCCCTAGTGGCACGTTTATTTCGAGCCATTACCAAAAACGTCACCAACAAGCCGGCGC
ACACTAAAAGTAATACCACTATAACCGGTATAACAATAATGGCTATATCGGCAGTGCTGG
GTTCCTCGCGAGAAGTGATCAGTACTGTACAATTTTTGCCCGTATAACCCTCTGTGCAAT
TGCAATAGTAATCAGCCTCATCACCGCAAGCTTCTATACAATTGCCACCATTCATACACA
ACTGTTGTCCTTCTTGTTTACAGGGGTCAGTGAAATTACAATACGCTCCACAGAATGAAT
CCTGACATATACATTTAAAGGATCCCGGTTGATTTATACATCTACCTAAACCTCCACAGT
ATTCAACACTCATAGCACATTCGTCTATATCAATTTCACAATTATCCCCTTCGAAGCCAG
TGTTATTACAATTACATTTATAGCTGCCCACCAGGTCTGTACATTTGCCATCATTTAAGC
ACGGATTCGATTCGCACTCATCAATATCTGTTTCACAAAAACGTCCCGTGTAACCCAAAC
TACATTGACACATGGGAATCTCAGTGCTAATACATAAACTTCCATGTTGACATGGTGTTA
CTTCACAAAAGGCCACATCACAAACAGCTCCTTCAAAGCCGGGCATACAAGTACAAGTGA
AATTGTTGCTCGTTTGAGGGTTAAAGCCATCCTGACAGGTAGAATTATTCTTGCAAGGTT
GATTTTCACATGTAACCTGTTTCAAGATATCACATTGCGGACCTGCATAATCATCGGTAC
AATCACAGTGGAACGCTG
>lucilia_CL154Contig1
TTAACATAATAGATCATTTAAATTTATTATTAAGCCAAAAGCTCTATTTGGGGGGTACGG
TTGTATGGGGGCTAGTCGAAATAATGGACCGATTTTAATCAATAGGCTTTGTCCTTCAAA
AAATGTCTTAAACGTCTAAAGTTGACTTGTAACCATTTGAATCGTAATGAAATTTAACAA
AACTAACTGTTATTTAAAAATATATTCTTTATGAAAAATAAAAATTAAAAAAATATAATC
ATGGTGTAGGGTATTATATGGTCGACCATGCCCGACTATACTTTCCTACTTGTTTTTATT
TGTTCACGTATATTACATAAGTTTATATTAAACCTTTTTTGATTTTCAAATTCATAAGTA
ATATTAAGTTTCATAAAAATATTTCTCGATCGACCTTGGAAGGACAAATGAAGCAGAATG
TATAGAGCTTGTGTAATATTTCATTTCCATTTTATCAACTTCAAGAGGTGAAAACTTGTG
TAATGGATTTTTCAGACATCGAGAGCCATCCAAGCATCCAATTACAAATCCAATATGCCC
ACACGGATAGGAAGGTATTGATGTTACAGCGTAAGATACATTGGGAAAGTGCAAACGACA
ATTGTTAATTGTATTTTTTATGTAAGCTGAATCTAACCAGAAACTTCCTCCTTGTGAACA
TACTACGCCTCCATCACGTAGTGCAGTTTTCATTAGTTTATAATAACTCTCGTTAAATAA
ATTTACTGCGGGTCCAATTGGGTCTGAGCTGTCCGTTATAATAACATCAAATTCATTTTT
GTGATTTTTCATATACTCAAAGCCATCGCCAATTGTCAAAGTCAGCTTACGATTATTGAA
ACCTTTAGCCATATTTGGTAAAAACTGCTTTGAAAGTTCAACAACACGTTCATCTATTTC
GATTTGATGAACTTCTTCTACTAGGGGATGTTTTACCACTTCACGAGCAACGCCTCCATC
ACCTCCACCCACGATTAACACTTTTCTTGGATTAGGGTGAGAACAAAGAGGCAAAAAAGA
TATCATTTCTTGATATGAAAACTCATCTTTGGAAGTGCATTGAATAATTCCGTCTAACAA
AAGACATGTCCCATAAGATTCTGTTTCAATAATTTTTATATCTTGATATTTTGATTTTTC
CTGGTGAAGGATTTCTTTAACTTTTAGAGAAAAACATTGTCCTGGCCAAAGCTCGCTTTG
AATTTCACTAAACCAACCGTTTTGAATGACGTCCATGTTTTAACTCCCCCCCCCCCC
>lucilia_CL1536Contig1
GGGAACGCAAGCTCGCTTCAACGAGTCCACTAACATGACTATGAATATTAAAGAGCTCAA
CCAATTACGCAGTGAATTGGAGTCAATGAATTCTAAGATGAAAAAAATGAAAGAATGCTA
TAAATCCGCAAGTCTTGAGTTTCGTGAAGTAGTTTACATGCTGTTTGGTTATCGCATAGA
TCGTGTAGGAGCCAATACAAATTACAAAATTTCTAGTATGTATGCAGAAAGTCCGGATCA
TTATTTAAATTTTCGTTTAAATGAGTCTAATGTATTGGATATGCTAGAGACACCATATTC
AGCAACATTAAAGCCACTGATAGAAACTCAGTTGGTGGGTAATAAATCGCTGCCGGCATT
TTTGAGCGCCCTAACATTGGATTTATTTCAAAAAACTACAATAACATTGGCATAATCTTC
CTTTTAAGTTGAAGTTACTTTATACAAGTCAACATCAAAATACACACATACTTAATATAT
ATATTTACAACAACAAAAAAAAAAAAAA
>lucilia_CL605Contig1
AGAGTTGGCAATGGCAATAGCGCCACCATTGGTGCCACCGAAGTTAATGGGGAAGAAGGT
GCCAACGGGAAGGGGTTTTTGTTCCTTCTTGGCGGGAGCGGCCTTGGAGGGTTTCTTGCC
GGCAGAGGGACGACGAGCGGGACGACGGGTGACAGGAGCAACGGGGGCAACATGTTCTTC
CTCTTCTTCTTCGTCGGCTTCTTCGGAGGCAGCAACTAAACCGGTATCTTCGGCGGATTC
AACAGATTGGTCCAATTCAACGTAGACCTTCTTCTTGGCGGGCAAGTAACGGTTGACGGG
CTTGGCAACGGGGGCAATGGGAGCGGGAACGGGCAAATCATGAGCTACAGCAGCTTCAAC
GGGAGCTTCAACTGGGGCATCAAGAGGAGCTTCAACTGGGGCTTCAGGAACTTCGAAGGT
AGCTTCAGCTTCGACGGCTGGTATTTCATGGGCAACTTCTTCGTGGGCAAAACCAGCACC
GGCAGCATTGCTGTCATCAGCACCATCCAAGTTGAAGTCACGGGGAACTTTAGCAGCATC
ATCGGAAACTTCATTTTCTTCGGCAACAATATCAACATCAGCGGGCACTTCGAAAGCGGA
AACATTTTCGTCAGCAACAGGGTAAGCTTCAGCTTCAGCTTGGGTAGCATGAACACCATG
AGCTTCGCTCAAAACATCTTCACCATGTTCGGCAACAATATCAACGGGAGCGGAAGCTTC
AAAGGCCACACCGGGACCGGCGGCAGTAACATCACCTTCAGCATGATCACAATTTTTTTG
AGCTGGGAAAGCACTGCTGCTGGCAACGAGGCCCACAATAACAGCCAAAGCAAGAGTAGC
ACTGAATTTCATTTTGAATGTTTTATTTGATTTATTATCCTTTAAACAAAAAAAAAGTAT
AATTTTTTCTGGATATGCTTTTTTGTTGAAAATAAAAATTTTGTTAAATTCGCGAATAGA
AACTGATCAGCACTGGAGCTAAACTTAACACTTAAGTTTCCACCAAAGAAATGATCCCCC
>lucilia_CL1997Contig1
GGGGTTAAAAATTGCGACATTCTTCCTAAGTGTTTTGAAAAAAAAAAAACGAATAAACAA
TTTTAGTTTAAGAAAATTGTTTAATAAATATTACGATATTGTTAAAGAAAACAAACAAAA
AAAATTAAATAAACTTCTTAAACTACAACTCTAGGGAGTAGTTATTTTGCCGATTGCTTA
ATATTGTCTTTTCCGCGTGTAATTTTGCTGCTTCTTCTTAAGAGCGAAAAACTTTAAAAA
GAAAAGTTTTATTACTTCAATATCTATCAACAATACCAGCTGTTAACATTATTCGTGTCA
AATTGGCTCCCCCAACAAATATTAATTATACCGAAATGACGGTCATGAATGATCATGACA
GAAGTCATGATCTTAATTTAAAACCATTGCCGGCTGTTCATGACAAAACCTCAAATGATA
TGAGAACTATTGCTGACTTCTTTGCCCATAAAAATGTATTCATTACTGGAGGTACTGGCT
TCTTGGGCACGGTTTTAATCTAAGCTTTATTAGATGCTACACCCGATATTGGTACCATAT
ATGTTTTGGTTAGAGGCAAAAAGAATGTTAATCCAAATGATCGTATTAAAAGACTATTAC
AGAAACCGATTTTCAAAAAATACGATGAAAAATCATTGGCAAAAGTCAAACCTGTTGTAG
GAGAATTGAGTGAAGTCAATTTCTGTTT
>lucilia_CL1252Contig1
CTAGTGGATCCCCCGGGCTGCAGGAATTCGGCACGAGGAATTTTCGGGATTTTCTTTAAA
TTTATCAATAAAATTATTAAACTTTAAGTAAATTAATAAACAAAAATAAATTATGAAACG
TTTAAGTGAGGAAAGAGCTAAAATTTTATTTGAAAAGTTGTCCAAATACATTGGTACTAA
TGTCAAACAATTGATAGATCGTCCCGATGGCACCTATTGTTTCCGTGAACATTTGGATCG
TGTTTATTATGTTTCCGAACGTATACTCAAGTTATCCGAGTGTTTTGGTCACAAAAAACT
TGTCTGTGTTGGCACATGTTTTGGTAAATTTTCCAAAACGAACAAATTGAAATTCCACAT
TACCGCTTTATACTATTTGGCTCCCTATGCCCAATACAAAGTGTGGGTAAAACAATCTTT
CGAACAACAGTATCTATATGGCAATCATATACCTAAATCGGGCTTGGGACGTATTACCGA
AAATGCTGGCCAATATCAAGGAGTTATTGTTTACAACATGAACGATTTGCCTTTGGGCTT
TGGTGTTTTGGCTAGATCTACCACGGAATGTAAAGCGGCTGATCCTTTGACTACAGTGTG
TTTCCATCAATCGG
>lucilia_CL2348Contig1
CATAAATTCTTGCTCTCAATTTGCCTATGAGCATGCACAAAAGATTATCGACAATCCCGA
GGAAGAATTCGATAACGACGATTTTCCTGAGTTGCTTAATGAATGGACACCGAATGATAT
TAAATGGCGTGTCTTACTACTGCAACAAATTGCTCAAAAATTAAAAGCTAAACGTTATGA
AAATGGTGCTCTCTCTATTAATAATCCTAAATTACGTTTCCAATTGGATCCCATAACTGG
CGAACCTATTGCCTACGAAATAGAAGGACGTAAAGAGGCTAACTTTCTCATCGAAGAATT
TATGTTATTGGCCAATCAGTCTGTGGCAAAATTTATACATGATCGTTTTCCCGATATCTC
AATTTTGCGTAATCATTCGCCACCTTTACAGAAATCTATGAAAGCTCTTAAGGAGCGTTT
AAATAATATGGGTTTAGAATTTGATATTAGTTCTTCGAAATCGATTTATGAGAGTATGCA
GCGTTTAACTCAACAGGCCAGTGATCCTAAAGCTGTGGAAGCTTGCCTAAGTACTTTGTT
AACTAAACCAATGGCCAGAGCTCGTTATTATTGCAGCGAAGGAAAAAGTTCGGATGCTGA
TTTTTGGCATTATGCTTTATCGATACCCATTTATACACATTTTACCAGTCCAATTCG
>lucilia_CL321Contig1
TTTTTTTTTTTTTTTGCATATTTTTTCATAATTTTATTTTGTTTTTTCTAAAACCGATTT
AAAGAAATTTTCAGATGTTATATTACAGATACCATTTTCTTGTAAACATTTCTTTTGGGG
TGGTGTTATCTTATCAAGTTTTCTTTCTAACAAAACAAAATTACAATAAAAGGCATTTTG
GTTTGATGTATTTCATAAAAATATAAACTAATTCTAATAAAAAAACAGCAAAGACTTGTA
CAAAAAGTCAATTATTTTTAGTATAACATACTAAATTTAGTAAAAAATAAAGAAATATAA
AAATAATAGTAAAAGTCCTACATAAAGTTGACCTCAAAAGCTTTTTATTTCTTTTTTGCA
TATTAAGCTACAGCAATACAAAGCAACTGTTATGACGTCAACTTTAATTTTGTTTGTTGT
TTTCTCCTTATAAAACTAATAGTGTTTTTGTTGTTAGAATAAAATCCATTACGATTACTA
GCTGCTTATGTTTTTTCTCTTCTTAAATTTTACGGCAATATTTGGAATATTTTCATTTTT
TTTCTGTTCGATATAAAGGCAACGGTTACTTTTTTTGTTGTAATTATAACAAAAACATTA
TTTTAAGACATGATTTTTTTTGTTGGTGTTATTAAGAAAATTAATTAATTAACTTAAATA
AACGTTAGAAATTTGTTTTTGTTTAAAAAGCCATTTCGTAGAAAATATACAATAATGACA
ACAAAAGAGCAAGGATGACAAAGGTGGTGAATAAACTTTTGGCTTCATTCATTTTGAAAA
AGGGATGTTTTTTTTTTTTTTATTTCTTGACGAAAAAAACCGTTCAAAGCGATTGACACG
TTTAAACTAAATAATATTCTTTGGCTGCCTCCCC
>lucilia_CL321Contig2
GGGGGAGTAAAGTCTTATACTTGCAACAGTTAATAACTGTGTCCCAAAACACTTTTCAAA
TCGAACAAATAAAAAAAATACTTAAAAAGCAATCAACATGAGTGAAGGCAAAAGTTTATT
GTCCACCTTCGCCATCTTGGCCGTTTTGTTGACTTTCTTGTACATTTTGTACGCCCTCTT
CTAGACGGAAAGAACATTTATTTAATGATGACAACAATTACATTAATTAGTTTATAGACG
TTATTAAATTTAGCAATATGTTCCACACGATTAGTAAATGAAAAAAAAAAACATCCCTTT
TTCAAAATGAATGAAGCCAAAAGTTTATTCACCACCTTTGTCATCCTTGCTCTTTTGTTG
TCATTATTGTATATTTTCTACGAAATGGCTTTTTAAACAAAAACAAATTTCTAACGTTTA
TTTAAGTTAATTAATTAATTTTCTTAATAACACCAACAAAAAAAATCATGTCTTAAAATA
ATGTTTTTGTTATAATTACAACAAAAAAAGTAACCGTTGCCTTTATATCGAACAGAAAAA
AATGAAAATATTCCAAATATTGCCGTAAAATTTAAGAAGAGAAAAAACATAAGCAGCTAG
TAATCGTAATGGATTTTATTCTAACAACAAAAACACTATTAGTTTTATAAGGAGAAAACA
ACAAACAAAATTAAAGTTGACGTCATAACAGTTGCTTTGTATTGCTGTAGCTTAATATGC
AAAAAAAGAAATAAAAAGCTTTTGAGGTCAACTTTATGTAGGACTTTTACTATTATTTTT
ATATTTCTTTATTTTTTACTAAATTTAGTATGTTATACTAAAAATAATTGACTTTTTGTA
CAAGTCTTTGCTGTTTTTTA
>lucilia_CL1703Contig1
GGGTGCCCCAATAATCTTATCTACAATCCTATCAAAGAATACTGTGACTATCCACAAAAC
TATAATTGTCCTTGGCCATATCAACCACCTTCTGGTCCCACTGCTGGTCCATCAGGTATT
GCCTGTCCCAATGGAGGACGTTGTGTTCGTCAAGCTGAGGGCACTATGTTTCCCTCACTG
AACAGTTGCTCTAAGTATGTGATATGTCAATGTGAGTGTGAGGTAGAGATGAATTGTTCA
AGCGGTTTATACTGGGATCAACAATCTTTGACCTGTAATTACCCTCAAAATGTAAATTGC
AAATTATAAGCTAATAAGAAATCAACTTTTTTTAATCAATTAAAATTATTACGAAATCAA
TAAAGATATTGCAATTTACTTCAAAAAAAAAAAAAA
>lucilia_CL782Contig1
TACCAATTGGCGTGATCTAGATGATTATGATTACGATAATGAAGGTGATGAAGATGAGGA
AGAAGATACCTATCATCAGCAAAACTCCTCATTTGTGGCTCCTGAACCCGAAATCCACTT
GGTGGAGGGTAATGGTGTTTACAAAAGTTCTTGGATTAATGATTCCGATGATGAATATAA
TCCAGATTATGAGGAAAATGAAAAATATCAACGTAATTATGTACACGATGACGAAGATGA
TTACGATGATGATGAGGAGGAGGAAGAAGATGAAGTGGATTATGCCAAGAAAGAAGTTGT
TTATGACGAAAAAGAATTAGAGGTTGAAGATGATAAAAATGAAAATAAAACTAACGAAAT
ATTGGAAAGTATTAGTGATTTAAAGGCAATGCTACCTGATGTAATTGATGAGACTGGTAA
TAAACATAAAATTGATCAAATCAATGAAAATGATAAGGATAATCTTAATGATAACAATGA
AGAAGTTGAAGAAGAGAAAGCAACTAAAGAAAGCGTTAAAGAAGATGTTAAGGTAAAGGA
TAATAAAGATGAGGAAGCTTTTAAGGAGCAAAACGATGCCGTACCACTTAATGTACCTAG
CATTAATGTAATTAAATGCCCACCACAAGAAATTTATGCTAAAGATGATGATGATGATAA
TGATGATAACGAAGAAAAAGAAGAAGTAAAGAAAACTAAAGTCTATACTGCTCCTACCCA
AGCTTCTATCTTAAAGTCCCCGAATAAGCAACAGCAGCCTTTAATACAAGAACGTAAATC
ACCTCTTAATCAAACACGCACGGTTTATTTTGCTCCCGATAACAATAAAGAATCACAAGA
AGACTTTGACGAAGAGGAGGAAGATGAAGATGAAAAACAAGATGTTTTCAAAAAACCTTT
TCTCTACAACAATTACTCCAAACGTCAAAGGCAATATTCGAAGTATCAACAGCAGCAACA
GCAGGATATACACAAGCGCTATATTTCGAATAATATGAAACAACAACAACCACAACATCA
ACAACAACCCGTAGAAAATTGGCGTCAACGTAATAATCAACAAATACCAGAACAACAACA
GCAGCAACAGCAAAATTTAAACCATATTAACAACTCCAATAATATAAAAAATTTCAAAAA
CTTAGACAATCAATCATATCGTAAATATCGTCCCAATAATGCTGCCAATTACTATGGCAA
TCCGAATCGTAATTATTTGGGTAGTTTCTCACACAGTGGTACACAACAGCAGCCGATACA
GGCACCACAGCAACAACAACAACGTAGCAATCCATATATGATGCCAAACTTTTGTCATAA
TAATAACAACAGCAGCAATCGCCATAATAGTAGTGGTAGTAGTGGCGGTACTCCACCTTC
GGATAATGAGCAACAACACTACTCCACTTTTAAAACATCTCCAGAAATACGTAACTGGCG
CAATGATTGTATCTATTCTTCGGTGCGCAATTGTAATATGCAACGCAATTCGCCCACCCA
GCAAATGTATCAGCAGCGCAAGTGTTTCTCTCAACAACCCCAAATGCAGCCTTTATATCG
TGTTAATCCTCAGCGCATAGGTTCGGGACGTTTCCCCTCTAACACTAGCAATAATATGGA
TTATAATGGTACTCCCTTAAGCATTGGTCTCTC
>lucilia_CL2064Contig1
GCAGGCAATAACCACATTTAATAAAGAAACCAAAATTTGGCATGGAGAACGTGCAGATCA
TGTTTTTGGGGCTCATGACTCCATTGGATCAGTTGCTATATCGTCACTGCTAAACGATCC
TGATCATATAACTCAGATTTGTTATCCTAGCGGTAAAGAATACACAAATCAGGAAATAGC
TACACTCTCAATACGAATTGCCCTTAATTTACAAAAACTTAAATTAGCGCAACGGGATGT
TATAGGATTGTGTGCTGCTAACAGTGATTTTGTAGCACCTTTAACCTTTGGTGCTCTGTT
ATGTGGTCTAAGTATTAGTACTCTTGATCCCAGTTTTGATAAAAAAGGAATTGCTCATGT
CTATTCCATAACAAAACCCAAAATAATGTTTTGTGATGGTGATAATTATAAAAGTGTAAA
GTCTGCTCTGGAGGAATGCAATCTCTGCGATACAATTATATATACTGTTAGTAATCATAT
TGATAAGGTGCCATCATTAGAGAAATTAATGGAGTACACTGAAGGGGAAAAGGATTTCAA
AGCTCCGGTTTTGGAACAGGGTTGGAATCAAGTAGCGATGATTTTGTGTTCATCGGGTAC
TACGGGTTTGCCAAAAGGTGTAACCATGTCACATGCCAGTATTTTAAATGCAAAAAAGTT
TGAATTTCTTCCCTC
>lucilia_CL499Contig1
TCGATTTTAGGAATCATAAATGAAATCCACATCTTAAGGAGATTAGAATCTTCCACCAAT
TTGCGTATAATTGGTTTAACGATTTTAATCATCTCGCATAATGGCGAATTGCAGGGAACA
CTACCGCTTGGCAAGTACATCACTTTAGTGCCGGAATTTAATGAATTGTCAGTACGTGGC
CTTTTGGCAGATGGTTCGTCAGCATCACCTCCGTCTCCGGCAGCTGCGGCGTTGCATTCA
TTAGCATTTGATCCGTTATTATTAACCACAATTGGATCTGGAATTGGAATGTTTAAATCT
TGATGAACTTCATTGAAGTTGCGTTCACTGAACATGGGTGTATCCAAAAGCTCATTCAGT
TCAACTATTTTCTCCGGGAAGCCTTGAATTATTAATTGTTCTGCTTTTTTGATTAGAGAA
TCCTTATATTCCTGAACTTTGGCAATTGTATCACTCGGCATTTTTGCGTTACTTTCTTTT
GTTTTTTCTCCTTTCGTTGTGTTGGAATTATGTGTTGTTGTCTCAACCTGCCGTTCTTAG
TGTGGAAACGCAACTTTTTTTTAATTTGCAAATAATGAACTTGTTAAAATTATCCTTTTT
TATATTTTCGCTTAAGTATTTTGTATAATTTTCGTGCAAAAATTGTTAAAAATTTCCGCT
TTTTCCGTTTTGTAGCGTGCTTGCAAATGCAAAGACAAATATTACCCCC
>lucilia_CL1880Contig1
GGGGGAGTTGATCTTTAAATATCAAACAGAAAATCAATCATCATGCAATTCACCTGGTTC
TTTGCCGTCATCTTCGCTTTGTTTGCTCTCGTATCGGGCCAAAGCTGTCCTGGCAACTCC
AAATTGGATAAGTCCAGTAACTTGTGCGTTGCCGAACGTCCCATTCACGGTGAATGTCCA
CAAAATTTCAAATACAACATTAACATTAACAAATGTACCTATGCTTTAAGATAAACTTAT
TGATTGTTAATTTTTTAAATAATAAAATATGAAATTTAAATAGAAAACTAAAAAAAAAAA
AAA
>lucilia_CL1136Contig1
ACAAGTGCAATGTGACTATTATTCCATGTATTATTGTCAACAAGCGTGGTTCTATTTGCC
ATTCCAGCTATTTGGTAGCCATAATCCCACCACGACATAATTCTAGAGTCTTCTTTAGTA
TTTTGTGAAAGCCAATAATATGCTTCTCTGAAATCGTATAAAATATTGCGAGAACCGTCT
TGACTGTTATGAAATGATAGTACAATGGAAGGGCTAGAATAAGCATTGCTAGTAACCCAT
GTGCAATGTACAGCGAACATCATTAATATCATTAAAATTGCTAATATTACAATACTTATT
AAGTTTGATCCAATTCCACTGCAACTTTCATTTAGAGGTGCATCATGTTTTGGACGATGC
TTCAATTTTCCAGCCTTATCATACAACATTTTTTTCTCATTTGTTATTTCGTCTATTTCT
TCTGGGCGAGTTTGTGTTACAGTCTGCGTTTTGGTTATGTTATCTTCCCGCAAGTACACA
TCCATAAGGCTTGAAAAAGCAACTCCCGCCAGCATACATACAACGGGGGTTAATGTTAGC
ATTAAACGAACCATTACACCGGCAAAATATACAGCACTTATAGCATATAATATAACAAAT
ACAAGTTCATCGTTAATTTTTTTAACGCAATACCAAACACCGACTGGGAAGGCACATATT
AAAATGTGAAGATCGAAGAAAAATGAAAACCATGTAGTTGGCTGATGTTCTGATACGGAT
GCTATTATAGGTATATGTATCTTAGCATAACCTGTGTCCCACAAGGAGTAAAATCTTCCA
CTCCATGGTGCAATCACACCCATCATTGTAAATATCACAACAGTTAAAAATACTAATACA
GCTGCTGTTAAGCCTCCAATTAAAAATATTTTTTTAAACTCATTGCGTGAAAGTACTGAT
TGAATATAGCGCAAAAATCCAACAGCCATTAATAGAATAAAAACTCCAAGAGCAGCCATA
TGCTCACTGGTTCTTATAGGTTGGAAACCCACAAATGGAATTTGCATTGAAAGTAAGAGT
CC
>lucilia_CL14Contig1
TCGAGTTTTTTTTTTTTTTTTTTAATTTACATTACCTAGGTTAATGTATACGATATTTTT
TAAATATTTTTTTTTTTATTATTTTTTTGTGTAATAATACATAATTATATATAGAAGTTT
TAAAACATTTTTTCTACATTATTTATACATAAGATTTAATTTTGCACAAAAGAAATAAAA
CACTTTGTTTTGTTTACAACTTAATAACCGTAAAGAAAAGCAAAAAAAGAAAACAAAATA
AAAATACTACAATAAGAAAAGAAGAGAAAACATTAAGTGGAATAATTGGCATCTACTCCT
TAAGAGAAAAAATCAGAAGGAATTGTAACAATGACAACGATGCCTGGACGATATTTATCT
CGCGATTTTTTTTTAATTAACAACTTTTAATTTAATATTAAGTAAACAATAAAGGGGAAG
GCGGTCTTTTTTCTTTGTAGCAAAGTTTAACAGTGACTGTTGTTGCATTTTAATGTTAAA
ACAATTTTGAAATACTGAGGATGAAGTGTTTCAAACAAACAAACGAACGAAAAAATTAAA
AACAAATTAAAACAATAAATCTAATCTTCCAAATTTCTGAAAGCCTGTTGTAAATCTTCG
TGTAATTGTTCAAAGTCAGCCTTGATCTTGGCTTCACCGTCCTTAACGGGATCCTTGAAT
TTCATGGAAGACAATTGGTACATAATGTTACCCATAGCTTCACGGATGACATTCCAGGTG
ATTTTGTTTTCAGATTGAGCAGTGGATTCGACGGAGTGACGAGCCAAGTCGTAGAAGGCA
ATGATGTTCTCTTCACCGAACAAGCAGACGGAGGCGAAAGCTTGCTTGCGCATCTTATCG
AGACGTTGGAACATGCCGGAGATGAGATTGCAAGACATGAAGGTCTTGGTGAGTTCCTCA
TTGTATTTGTATTCACCGAACCAGATGGAGTAGTGTTCGGGGTCGAACTTCTCGAAGAAG
TAGGGAATAGAGACCTTCTCATCTTCGTTAGAGTACACACGCTTGAAGTCGTCAAAGTTA
AAGGTACCCTTGGGCATGGCATCGAAGGGATCCTTGGACTTGGGTTCGGCAGCAAGAGCC
TCATCGGCAGCATCGAGCTCTTCTTTGGGTTCTTCCTTCTTAGCGGGTTTCTTTTCTTGT
TTCTTTTCTTCCTTGGGCTTTTGTTGTTGCTTGCCACCGGTCTTGGCTTGGAATTCGGCG
TACTTCTTGGGGTCGAAAACCAAAGCCTTTTCGCAGATGGTGTAGTTCTTGACTACGGAT
TGGACTTGCTTTTGGTGAAGGATGGTGTTGAACCAACGGTTAAGGTTGGTGTAGGGCTTG
CGGGCAGCCTCATCCAAGACGTATTGGTAGACGTGCAACAAGCTGCAGAATACAACAATA
TCGGCCAAAGTGATGCGTTCACCAACCAAATAGGTGGATTCCAAGAATTTCTTGTTCAAC
AAATCCAAAACAACTTCGACATCTGCGTTGATACCACTGCTACCCTTTTGTTGGGGCATA
ATGCCCAACAAGGGGAATACCAAGGCACAGGAGGCAGGGACGACTTCGTTGTCGGCGAAA
GACAACCATTGTTGGACCTGAGCTTGGGCGAAGGGGCATTTACCACCACGCAATTGTTCA
CTGGCCAAGAAGAAAGCGATGGCGTTCGATTCGCTAAGGTATTTGCCATTCGAGGTTTCG
AAGGCAGGCACCTTGCCACTGGGGAACTTCTTCAAGAATTCAGCCGATTTGTTTGTTTCG
CCGAAAACAAAGTTATCAGCAACTTTTACTTGAGCACCCGAATATTGGGCAGCAATCAAT
GCCTTGTAGGCACGGAAATTTTCAGGGTATGTGTAAATAGTTCCTGTCGCCATCGTTGAT
TTTGCCGGAGAGAAAGAAGTTTGACAGCCGCAAATTTTAGACACCGTGTGTCCCC
>lucilia_CL14Contig2
TTTTTTTTTTTTTTTAATTTTTTTTTTTTTTTTTTTTTTTTTTTTTTTTTTTTTTTTTTT
TTTTTTTTGTGGAAAATGTATTACAAAAACATTTGTTTTTCTTTTTTTTAATTACATATA
TAAAAAAATAGGCGAGAATTAAAAAAAAATAGTACAATGCAAAATACAATCAGACAAACA
AGCCGTATCTTGATGTTCTCTATATATATGGCCATATAAATAGTTTTTTAACACTACTAG
TACTAAGATTTTTAAAAAAATCTAATGGGACACAAGACTTAAAAAGGAAATTTAACATAA
ATATTAGTTAGCGGCGGCTCCTGTTCTTTTAATTATGCTGCTAAAGCGGCCATAGTTTTT
GGTAATGATGTTTTTATTACAGTTGTTGTTATTGTTGGAGTCTTAATTAGTTTATTTGAA
GATTTTGCCTTGATTGAATTTGCGGCCTTGTTTGTCGGTACCGGTCCAGGAGAAGTATTG
TTCAACCAATTTCTTGGTTTCCTCGGATTTGGCATCCAATTTCTTCCAGTCGTAGACTTC
GTAATCGACTTGCCAATCGGGAGACAAAGTGAAGGCGAGATCTTGACCACGCCATACCCA
GATACCAGAGATGGAGGAGTTGTTCTCTTCACCGAACAAGCAGACGGAGGCGAAAGCTTG
CTTGCGCATCTTATCGAGACGTTGGAACATGCCGGAGATGAGATTGCAAGACATGAAGGT
CTTGGTGAGTTCCTCATTGTATTTGTATTCACCGAACCAGATGGAGTAGTGTTCGGGGTC
AAACTTTTCGAAGAAGTAGGGAATAGAGACCTTCTCATCTTCGTTAGAGTACACACGCTT
GAAGTCATCAAAGTTGAAGGTTCCCTTGGGCATGGCATCGAAGGGATCCTTGGACTTGGG
TTCGGCAGCAAGAGCCTCATCGGCAGCATCGAGCTCTTCTTTGGGTTCTTCCTTCTTAGC
GGGTTTCTTTTCTTGTTTCTTTTCTTCCTTGGGCTTTTGTTGTTGCTTGCCACCGGTCTT
GGCCTGGAATTCGGCGTACTTCTTGGGGTCGAAAACCAAAGCCTTTTCGCAGATGGTGTA
GTTCTTGACTACGGATTGGACTTGCTTTTGGTGAAGGATGGTGTTGAACCAACGGTTAAG
GTTGGTGTAGGGCTTGCGGGCAGCCTCATCCAAGACGTATTGGTAGACGTGCAACAAGCT
GCAGAATACAACAATATCGGCCAAAGTGATGCGTTCACCAACCAAATAGGTGGATTCCAA
GAATTTCTTGTTCAACAAATCCAAAACAACTTCGACATCTTGTTTGGCAGTGCTACCCTT
TTGTTGGGGCATAATGCCCAACAAGGGGAATACCAAGGCACAGGAGGCAGGGACGACTTC
GTTGTCGGCGAAAGACAACCATTGTTGGACCTGAGCTTGGGCGAAGGGGCATTTACCACC
ACGCAATTGTTCACTGGCCAAGAAGAAAGCGATGGCGTTCGATTCGCTAAGGTATTTGCC
ATTCGAGGTTTCGAAGGCAGGCACCTTGCCACTGGGGAACTTCTTCAAGAATTCAGCCGA
TTTGTTTGTTTCGCCGAAAACAAAGTTATCAGCAACTTTTACTTGAGCACCCGAATATTG
GGCAGCAATCAATGCCTTGTAGGCACGGAAATTTTCAGGGTATGTGTAAATAGTTCCTGT
CGCCATCGTTGATTTTGCCGGAGAGAAAGAAGTTTGACAGCCGCAAATTTTAGACACCGT
GTGTGTGTGACAACAGCAAATGTCAAAGAAAAATGTCCCC
>lucilia_CL14Contig3
GGGGGAAGAAATTGGCTGTTAAATCCGAGGAAACCAAGAAATTGGTTGAACAATACTTCT
CCTGGACCGGTACCGACAAACAAGGCCGCAAATTCAATCAAGGCAAAATCTTCAAATAAA
CTAATTAAGACTCCAACAATAACAACAACTGTAATAAAAACATCATTACCAAAAACTATG
GCCGCTTTAGCAGCATAATTAAAAGAACAGGAGCCGCCGCTAACCAATATTTATGTTAAA
TTTCCTTTTTAAGTCTTGTGTCCCATTAGATTTTTTTAAAAATCTTAGTTCTAGTGGTGT
TAAAAAACTATTTATATGGCCATATATATAGAGAACATCAAGATACGGCTTGTTTGTCTG
ATTGTATTTTGCATTGTACTATTTTTTTTTTAATTATTCTCGCCTATTTTTTTTATATAT
GTAATTAAAAAAAAGAAAAACAAATGTTTTTGTAATACATTTTCCACAAAAAAACTGTTT
TTTATTATTTGTTCCAACTTTTTATCTCTTTATTTTCAATAGAAATAAAAAAACTACTTG
CAACAAAACTAAAAAAAAAAAAAA
>lucilia_CL9Contig10
TTTTTTTTTTTTTTTTCTTTTTTTTTTTTTTTTTTTTTTTCGGTCAAATAAACAAATATT
TATTAAAAAATAACAATCATAACTTAAGCTTCAGGGGCAACGGGTAAATGAGCACCTTGG
GGTTGGAAACCGTTTTCATCGGCAACATAGTTGACGGTGTAGGTTTGACCATCATCAGCA
ACGAAGGAGTAAGAGCCCTTGACGACGATAGCTTCTTCTTCAGTACCAACATTCTTCAAT
TGACCTTGTTCTTCAGCTTTGTTGCCATCGCTAGTTTCGTAAGCATATTGGTATGATTCG
GGTCCTACTTCAGATTCTGATCTCAAGACGACAGCATCTTCAGGACGGGGAGCGGCCAAA
GCAACGGCGAAGAGGGCAGCGAATACAATGATGAATTTCAT
>lucilia_CL9Contig11
GGGGAATCTGAAGTAGGACCCGAATCATACCAATATGCTTACGAAACTAGCGATGGCAAC
AAAGCTGAAGAACAAGGTCAATTGAAGAATGTTGGTTCTGAAGATGAAGCTATTGTCGTA
CGTGGCTCTTACTCCTTTGTAGCTGATGATGGTCAAACCTACACCGTCAACTATGTTGCT
GATGAAAACGGTTTCCAACCCCAAGGTGCTCATTTGCCCGTTGCCCCTGAAGCCTAAGTT
TAGTCGTTATTATTAATATACAATAAGTAGTTCCTTAGTAATAAAGTAAAAATATGAATA
TAAAAAAAAAAAAAA
>lucilia_CL9Contig12
TCCGTGAAACATCAGAAGAACAAATAAACAAATCAAAATGAAATTCATCATTGTATTCGC
TGCTCTCTTCGCCGTTGCTTTGGCTGCTCCCCGCCCAGAAGATGCTACCGTCTTGAGATC
CGAATCTGAAGTTGGACCCGAATCCTTCCAATATTCTTATGCTACCAGCGATGGTGTTGA
AGCTGAAGCTCAAGGTCAATTGAAGAACGTTGGTACTGATGAAGAAGCTATCGTCGTCAA
GGGCTCTTTCTCCTTCGTTGCTGATGATGGTCAAACTTACACCGTCAACTATGTTGCTGA
TGAAAACGGTTTCCAACCCCAAGGTGCTCATTTGCCCGTTGCCCCTGAAGCTTAAGTTGT
GATTGTTAGTTATTAATAAATATTTGTTTATTTGAAAAAAATACCGATATATTATTTTTT
TATATAAAGTAGTTTTGAGTATAGTAGATAGTTGGAAGAATTAGAGGTACTTAGGTTTGC
TAAAAATAATTAAGTTGTAGATTATTCAAATTCATAATTACAAAAAAAAATTTAGTCTCA
AATGCCAAGCATTTTTCTAACTGCAGGGAATATACAATAAACATACATACTTATGTA
>lucilia_CL2231Contig1
TTTTTTTTTTTTTTTTTTTAATGGTTTCCGCTTAAGTTTTTTTGTTAAAATTTTTATTTT
TGGCGAAATATTTTTGATTTTTTCCTTTATTTGGTTTTATTTTATAAATATTTGGATTTT
GTTGTAATTTTTTGTTGTTTTTCTTTTCTAAGAATTTTTTTTAATAAACAAAGTAAAAAG
GATTTATAAGTTTTGGTTTTGCTTTTGTTTTTGCTTTTTTTAATTATTTGTTTTTTTATT
TTTTACTTTTCACTGTTTTGCTAAGAGTTATTCCAAAAAGAGAGCACAATTTGTATTTTT
GTTTAAGTGTTTGTGATAGAGAGTAAAAGTAAATTTACGAAAGAGCAAGAGTGATGACCG
ACCGACCGAACGATTGAATGAACGAACAAACGAAAAATTGATAAGAAGTGTGTGTTTGTG
ATGTTTCAACAAACTCAACGAAGAACAATAATTGTGTAAGAGCATGAGAACAGCGAGAAA
GAGGGAGTATACACACACACACACGCACACACACAGCAACGTATACTCGACACGAGAAAA
AAAATGAAAGAAAACAACAACACAAAACAAACAAAAATAAACGGTTTTACACGTTAAAAA
GAAACACACATAGAGAAACAGGAAGACTCGACTCGTCGTTTTATTTTATAACAGGATTTA
TATATCCTTAGTATAGATTTTTTCTTTTTTAGCTGCTTCTTCTTTAATTGCTCGATTTTC
TCGGCTTTAAATTTCTTTCACTATTCCTGGTTCTATAAAAAGACAGCCATTTTTTTGGAT
TTCTTTAATTTACACAAGTTTCTTTCTTTTATTTTTTAACAAATTCTTTAATTAAACTTT
TAAAACTTCTTTTACTTCTTTTATTAAAATCCTTGTTTTTAAAACTTTTCTTTAATACAT
TTCTCACATTTGTTTTATATTTTCTTTAAATTTGATTTAAAAAATTTTATAATCCAAAAT
GAATTTTTTTCTTTTAAATATTTTTCCTTATATATTTTCTATATTACAGCAAAATCATAC
AATAAAGTAGTAGTTAGTTATAAACACAACTGATACCGTAAACCATCTCTCTCTTTTGCT
TTCTCATAACGTTTTTCTTCCGTATCCAGCGTCC
>lucilia_CL205Contig1
AACAACGCGCTGCAAAACAATTGGTATTAAAATAGTGTAACTACAAAAGTATTTAATATT
AATAGATTTATAAAATAAAATTCGTAAGCTATTTACAAGCTTCATCAATAAAAAAAAGAA
AAAAGTTCACAGCCCTTGTTATTTTTTTCTTTTTGTTATTTCAACGTACACACACACATT
CATACATCGTTATAAATACAGCGCTGCGCCAACAACGTTTTCGTTCTGCTTATAAAGTTT
TCTTTCGTATTTATTCAGTGTTTGACGACGGTGTGAAGAAGAAGTGTGTGTAGTAGAGTT
TAACAAAAATGGCAGACATTGTGGAAAAGGAGGAGAAAACAATTGCCGAAGATTTGGTTG
TAACCAAATATAAATTGGCGGGTGAAATCGTCAACAGAACTTTGAAGGCTGTTATTGATC
TCTGTGTTGCCGGTGGCTCTGTCAGAGATATCTGCACAAAGTCAGATGCTCTTATCACCG
AAGAAACAAACAAAGTTTACAAAAAAGAAAAGGAATTAAAGAAGGGTATTGCCTTTCCCA
CCTGCCTGTCAGTCAACAACTGTGTTTGCCACTTTTCACCGTCCAAAAATGATCCCGATC
ATGTGTTGAAGGATGGCGATGTTGTTAAAATTGACATGGGTGCTCATATTGATGGCTTCA
TTGCCGTAGCTGCCCATACTGTTGTAGTAGGAGCTACTGCTGACAAAAAAGTAACAGGTC
GTCAAGCTGATGTAATTCTTGCTGCTTACTGGGCTGTACAAGCTGCTCTAAGATCACTTA
AAGCCGGAAACAATAACTATGCCATTACCGATGCTGTTCAACAAATCAGTGAATCCTACA
AGTGCAAACCCATCGAGGGTATGCTCAGTCATGAATTGAAACAATTCAAAATCGATGGCG
AAAAAAACAATCATTCAAAATCCTAGCGAAGCTCAACGCAAAGAACATGAAAAGTGTAAC
TTTGAAACACATGAAGTCTATGCCATCGATGTTATTGTGAGCACTGGTGAAGGTATTGGT
CGTGAGAAGGATACTAAAGTGTCAATTTACAAAAAGACCGATGAAAACTATATGCTTAAG
TTGAAAACATCTCGTGCTCTTTTGGCTGAGGTTAAAACAAAGTACGGTAATATGCCTTTC
AATATTCGCGGTTTTGATGAAGAGACTAAAGCCCGCATGGGTGTTGTTGAATGTGTGTCC
CATAAAATGATTGAACCCTTCCAAGTGCTGTACGAGAAGCCAAGTGAATCTGTGGCTCAA
TTCAAACACACTGTCTTATTGATGCCCAATGGAGTCAATTTAGTAACTGGCATTCCCTTC
AATGTTGAAAACTTTGTTAGTGAACACAGCATAGCTCAACCTGAATTAAAGGAACTTGTT
AACACTCCCCTGCAGCCACCCAAGAAAGGTAAAGGACATGCTAAGAAGAAGGCTGCTGCT
GGTACAGACACTGCCACTTCAACACCGGCTCCTGTGGAGACCAAGGCTTGAAAGCCTTAA
CAACAATTGCTACGCCTTTTGCTATATACTAAAATATTAGAGCAACTAAAGCAATAAATT
TTAAGTATGGATGAGAATGAAGAGGAAACTCTGCAACAGAATGTAACACAACCTAATAAT
TAAAACAGTAAACCAACATACTACTACAATTTACTCATTTACCCATAATACAACCAAACA
AGCAACCCACATACCCGTTCTATAAAACTATCTACCAGCTGTTAATTAAGTGGGAGCTGG
TTCAACTATCTGTATATTGCGCCCGGCCAGCGTTACAAAATTCAAAAACATCTCTTTTTT
TATATTTCTATTCAGTCCAATTGAAACAAATTTCATTACGTATGTGTACAGTGAAACTAA
AACACAAGGAAATTTAATAACAAAACAAAAACCAACAAAAAAAAATGTTTCAGCATTATT
GTAATAATATCTATCCTAAAAGAGGATATTTATATTTTTTAGATAATTTTCAAAATTATC
TAAAACTTTGAATTCGTTTTATATTGTTTTATAAAATTATTGAAAATAATTTTTTAAAAA
AAAGCTAAAAATTTTATTAGAAATAAAACCATTTAAAACTAAAAAAAAAAAAAA
>lucilia_CL205Contig2
TTTTTTTTTTTTTTTCCTTTTTTTTTTTTTTTTTTTTTTTTTTTTTTTTTTTTTTTTTTT
TTTTTTTTTTTTTTTTTTTTTTTTTTTTTTTTTTTTTTTTTTTTTTTTTTTTTTTTTTTT
AGTTTTAAATGGTTTTATTTCTAATAAAATTTTTAGCTTTTTTTTTAAAAATTATTTTCA
ATAATTTTATAAAACAATATAAAACGAATTCAAAGTTTTAGATAATTTTGAAAATTATCT
AAAAAATATAAATATCCTCTTTTAGGATAGATATTATTACAATAATGCTGAAACATTTTT
TTGTTGGTTTTTGTTTTGTTATTAAATTTCCTTGTGTTTTAGTTTCACTGTACACATACG
TAATGAAATTTGTTTCAATTGGACTGAATAGAAATATAAAAAAAGAGATGTTTTTGAATT
TTGTAACGCTGGCCGGGCGCAATATACAGATAGTTGAACCAGCTCCCACTTAATTAACAG
CTGGTACATAGTTTTATAGAACGGGTATGTGGGTTGCTTGTTTGGTTGGTTGTATTATGG
GTAAATGAGTAAATTGTAGTAGTATGTTGGTTTACTGTTTTAATTATTAGGTTGTGTTAC
ATTCTGTTGCAGAGTTTCCTCTTCATTCTTATCCATACTTAAAATTTATTGCTCCCCCAA
ACGAATATTTTAGTATCCC
>lucilia_CL205Contig3
GACGGTGAAAAGTGGCAAACACAGTTGTTGACTGACAGGCAGGTGGGAAAGGCAATACCC
TTCTTTAATTCCTTTTCTTTTTTGTAAACTTTGTTTGTTTCTTCGGTGATAAGAGCATCT
GACTTTGTGCAGATATCTCTGACAGAGCCACCGGCAACACAGAGATCAATAACAGCCTTC
AAAGTTCTGTTGACGATTTCACCCGCCAATTTATATTTGGTTACAACCAAATCTTCGGCA
ATTGTTTTCTCCTCCTTTTCCACAATGTCTGCCATTTTTGTTAAACTCTACTACACACAC
TTCTTCTTCACACCGTCGTCAAACACTGAATAAATACGAAAGAAAACTTTATAAGCAGAA
CGAAAACGTTGTTGGCGCAGCGCTATATTTATAACGATGTATGAATGTGTGTGTGTACGT
TGAAATAACAAAAAGAAAAAAATAACAAGGGCTGTGAACTTTTTTCTTTTTTATTGATGA
AGCTTGTAAATAGCTTACAATTTTTATTTTATAAATCTATTAATAATAAATACTTTTGTA
GTTACACTATTTTAATACCAAATGTTTTGCAGCGCGTTGTTTTATAATCTATTTTAGAAT
TGGAATAATATAAAAAAATGTTAATAACATTCGACGCGGATGAATGTATTCGGTGCCCCC
>lucilia_CL1597Contig1
GATGAGTTTACAGTGGAGGAAATAATAGCCGAAGATAAAAGTGAGAAAAAGGACACAGAT
ATTGATTTAGTGCTGCAACCACTTGAAGTTGAAACTATGAAAAATAATGCCACAATTGAA
GAGAGTGTCGTTGAATTACGCACAAAATCCGAAGAGGAACATCCAGACATTTCTCTTCAA
AAAGTAGACACTGAAACAACCGAGAGGCTTAGTGTGGTACGCGCTCGCCTGCAACAATTT
GAAGTAACTACAAATAATGAGAAGGAACTAATAATTCCTTTCCAATCACAAGACAATTTA
GTTGATAACGAAACTATATCTACTAAAGAAGATAATGTGCCCCTTAATATCGAATTGAAT
GAAGACACCAAAAAAAGTGAAATTAAGAATATTCAAATGGAAACGGAAACGGAAAGAACA
AATCTTAAAACAACTTTAATTAATAACAAAGTGCCTTTAACAGTGGAAACAAAAGACAAT
GAAATGATAGAAAATAATTTAGCCGATAAAGAAAAACAGTTAGAAGAAAATAACTCTAAG
GATAATGAAACAAATCAGACAACGCCAGTAGATTCTGGTAAAAGGACTATAGAAGAATAT
CCAGATGATTTAAATCCATTTAAATCAGATGACGAACATGAAATATTTCTAAATGATAAT
AAAGAAAACGTCGAACTAAGAACATCTGCAAAAACACC
>lucilia_CL666Contig1
GAGAGAGAGAGAGAGAGAGAGAGAGAGAGAGAGAGAGAGTTAATATTTGTCGGCGCAAGG
CTCTGCTGCTCAGTCAACACGTGCAGGAGTGTTTTTGACAAAAAATTATAATTTTTGTGG
GAAGTTGGTGTGAACATTATTTACAAATTATTGCTTTATATAAAAAATAATTCAAAATGT
CTATTCGCGAAAAGCTATTAATGAAAAAAATAAAGAAACGCGAGAAAATGAAGAAAGAAT
TGGCTGAGAAAAAAGGCAAGCAACAAAAACAGCAGCCACCAACAAAACAACGTGTTAAAA
ATGCAGCTCCCATGGAAGAGGATGAACTGGACGATGATTTCCAAGAAATGCCCCAACAAA
TTGTTAAAAATGGAAAGCCTCAAAAGAAAAAGAAGCAACAACAAATGCAAGTAGTAAATT
CGGATTCAGAAAGTGATGATGAAGAAGAAATGGATGATAGTGATGAGGAAGACCAAGAAG
AACAAAGTGGTGATGAAGAAGAAGATGAAGAGGAAGATGGCAGTGAATTGTCCGATAGTG
AGGATGAGGAACCAGAACATAATGTCAAGCAGAGTAATAAGGAAAAACAAAAGAAAACTA
ACAATGCTAAAGAAGAACAGGCTTTCGAAGAACTTGATCCTAAAGCTGCTGCCAAAGCCT
TGGAACAACGTGATAATTCCGATCGCTCTTTTGCCTCCCTTAAGGGTATTGTTTCTGATG
CTACCCTTAAGGCTATAGAAGAAATGGGTTTCACCGAAATGAC
>lucilia_CL1303Contig1
GGGAGCTGGAGCAGGGGCGGGGTGATGATAAACGGGAGCTGGGGCAGCGTGGTCAACGGG
AGCAGGGGCGGGGTGATGGTGAACAGGAGCGGGGGCAGGGGCTGGGTGATGATGAACGGG
AGCAGGGGCAGAAGCAGCAGTGGTGATGATGATAACGAAGAAGATAATGAAGTAAATAGT
GACGATGATCAAAATCTAGATAACGATGAAGATGATGAAGAAGATGGCGACGACAACCAA
TCTGTAGAAGAAAACAGTGTTTCAGAATCAGAAAACGTTGCCAAACCTAGACCATTACCA
CCCCATCAACGTCACAACTTTTTACATAAACGATTCCAGAGGAAAAAAAAAAAAAA
>lucilia_CL382Contig1
GGGGACACTTATTACCAATCGTGATTCGGTGAAGGAATTTTGTGTAAAAAAGGTTTTATT
TTCGAGGCATACGTATTATATAATATTTAATTCAATATAATCATGCAAGGACTTGGTTTA
CAAAGTATTAAAAAGAATCCAGCACTTATTCCGCTCTACGTATGTGTTGGAGCTGGAGCT
TGTGCTGCTGTGTTTTACATATTCCGTTTGGCTACCAGAAATCCAGATGTAACATGGAAT
CGTTCATCCAATCCAGAGCCATGGCAGGAATACAAAGATAAACAATATAAGTTTTACTCT
CCTATCAGGGACTACAGCAAAGTTAAATCTCCAGCACCAAACTATGAAGAATAATAAGAA
TACTTATTTTCAATATACCTAAATTTTAGTCGCTGCAATAAAGGATTAAAAAAGTTTTAA
CTTCAAAAAAAAAAAAAA
>lucilia_CL1764Contig1
CGGGGCAATTAGTTCATAACATGCAGACTTAAACAATAACAAATAATTAAAAAAACATTA
AACCAAATAAGCAATCTATCAGTTATAGACAATGAAAACATCAACAACAAGTTGATAGTA
TTTGACAAAAGACACAATTTATGAAAGAATGTTTAAAAATTGGTATGCAAATCGCGAAAT
CTTGACGACTTTTCTGTTTATAACCATAGTTTATCACATTAAAGCCGCCACCAATAGAGA
TGTAAGTATAGTCGACAACAAACAATATTTCAAATAAATCTTTAAAATTGTTTTCAGAAT
TTCTGTTATGCCCCCGAGTTTTTAGACACCTCATGGTCAGATCGTTGGCCTGACTTCGTA
GTCAATATGACTTTTTCCAAACGTGGTACTATAGCTTCATTGACTTGGGTCAATAGAGAT
ATACTGGTGCCCATTGTAAAATTGAAAATTTTACAAAAAGAGTTTAATGAGAAGATCACC
ATTCTCTATAATGTCACGGCGCGTTTATGTGATTTACAGCAATATACCAGTAAGATTTCT
ATGTTTCTTCAGGCTTTACAAACGACTTTTAAACAGGGTAACTACTCTATGTCATGTCCC
ATGAAAAAGGGTTTTTATGTTATGGAAAACGTACGAGTTGGTTTGCGTAATCCATTGTTG
AGCTTTTTACATCGTCCCAAACTGTGTTATACCATTGAGGGCGGA
>lucilia_CL833Contig1
ATTTTATTATTTTTCATTACTCCTGTGCGAAGCAGCGTAATAATTTCATTTAATTTTAAA
TAAATATTTTAATAAAATGAACATAACACCTTTATTACGTACCGGCACATTAATTGCAAA
TCGACAATTGGTGCGTCAATATGCCTTTAAGTCAGATTTAAAAATAAAATGGGTAAGACC
CGAAAAGATACAATCTATTGATCCAGCCAAAAGTGGTGATTGCAGCAAACTGCCAGCAGT
TAATGGTCAGACACTAATGAAAGGTTTTGACAAATCAAAGGAATTGGAAACAGCTGATGC
TATGGTACGTTCCTTATTTGAATTGGGTAATAATCCTAATTATCTTACCACCAACTACTA
TCGTGAGCAGATGATTAAGGAAGTACAAAGACATCCTTTAGATTTTGGTTCCATGGAAGC
GAGATTGGCCCGTATGACTGCTACCATTAGACGTTATCAAGAGTATATGCTGGAACATCC
CCGCGACAAAAAACGCAAAGTACAACTCAAGGAATTAATCGAGAAACGCAAGAAGTTCCT
TAAGTATCTAAGACGTTGGGATTACAGACGTTTCGAGTGGATTTTGGAAAAATTAGATTT
AGTCTACAAACCACCACCAGTAGAATTCCACTGGATTACCCGTAAAGAGTCCTTACAAAA
ACTGACCGACATACATTGGCGAGCAATTG
>lucilia_CL2115Contig1
TGGAGTTATTTGTTGTGGTATTGTGGCGGTTTGTTGTTGTTGTTGTTGGTACTGTTGTTG
AGCAGTTGAACCAGCTGCATAAGAAGATGAGGTTGACGATACTGATGATGAAGATAATTT
AGTTTGTTGCGCGGAACGCGTTTGTTTAGGGGCATCTAGATTATTTAAACCAGAAACGGC
ATTTGTACGAGAATTGGATGCAGTTGACGGGGTATTAACATTATTGGCAGCATTGGGATT
ATTGTGCAAACTTAAATTGCAGAACCATTCGGATATGCCAGATTCAACACTATGGGGCAA
AATCATTTTTGGTTCGTTTGTAGTTTTTTGTTGCTGTTGTTGTTGTTGCTTTTGTCCAAC
TGAATCACACACGCCGTCGTCGTATTCCTCTTCCTCAATAATACCCGAATCCAAATTGGG
CTGTTGCGTTTTATGCGTTGGATGTTGTTGTTGTTGTGGTTCACTTAAAGATTCCGGTAT
ATTTAATTTTTTAATATCACCACCACCACGAGCAACACCAGCTTCTTCGTTATCTGTATC
CAAAAGGGCCGAAGATGATGTTTGTGGTCCCGAAATAAAGCCGGAATCTGTAGTTTCCCC
AGCTAAATCTGAAAATTTCCTTTTATCGTCACCTTCTTCTTCTACGTCCAAGTCGTCTCT
ATAATG
>lucilia_CL1480Contig1
CATCCACGTCGGCGTTTACGTCTTTACGTACCAAAACGGTTTTTCAGTTCAGTGTAGATG
AAGTTTACTCTACTTGAAACAAAAATATTATAGAAAAACAGAAAACAAAACCAAGAGATT
TTTTGCAATTGGATTTCTTTGAACAAAAAAAAAATACAAAAAATAAACACCAAGAAGTGT
TGTTTACTGTGCAGTAGCGGTGCCACCATCTAATTTTTTGTTTTCTCTGTTTTGAAAATA
AAAACAAATTTTCAACGACGTTAGCATAAAAATTATTTCACTGGTTAATATTTTAGGCGC
TCAAGTTGCGTCGTCGACAACAACCAAAACAAACAAAAAATAAAAAAACGAAAGCATCAA
TTTCTTATCAGAAAGTTTTTCAAACTTTTTTAACAGCAAAATAACACAATGGATAAAATG
GATCCAGCTATAGAACAGCAATTTGATTTGAATCTCATAGAGGCGGTCAAGATGAATCCC
GTCATTTATGATCGCTCACATTTTAATTATAAACATTTTGTTAGAAAAGCTCAAACCTGG
AAACAAATTGCTGATTCTTTAGGAGTGCCTGAACAAAAGTGCACAAA
>lucilia_CL1931Contig1
AAAGGCGTACATAATATACATGGAATACTATGAAATTAATGGCATCACCTTTAAAATAAA
CCTTGTAAAAACAATCATAAGAAAGCATCTTCAAACTTACTTTTGGGGGAAAATAAGTAG
TTACATTTACAAAACATTTATTTCGAATATTTTGTTACAAAAACAATACTTTTTTATCTT
CGAAAAATCTTAAATACAACTAAAAATAAAACAGTTACCATTGCTTCAAAAAAAACGTTA
AAAGCTACAAAATGTTTATAGTTCGAAAGGAAACAGCCCCATGGTTATAACTATAGAGCT
CCCTTCCTAATCTTTTTTGCCATAAGTCATCACAACACCGGTAACTAATGCGGCTACAGT
GAAACCTTGCGCTAAAATACGTGCTCTCATCATCATCTGTGACATTTTACGATTGCCTGT
ACGAAAATTATAGAGGCCAAAACCCAAGGCACTGGCGGTTGCAAGACAACCAATGGGCAC
TAAGGGATTTTCCTTAATTTTACGCATCATTTTTTCTTTTGTTGATTCGGGAAACACTGG
CCCAGATTCCTGGCGCATTTGTATCCAATCGAGATCTTCATTGGGTAAATTTACCTGTTG
TGGAGCCATTGTGTATTTTAGTGGTTTATTATTATTGTTGCAACAAAACAAGTTTTTTTT
GGGGTGAAAATAATAATACGACCGGCAAAGACTTGTGCCGACAAACTATCCCC
>lucilia_CL1197Contig1
CCATTGTTGCAAGCACTTTTCTCTTTTGCGGGGCAAAATATTCAATTGTAAACGTTCGTT
TAAAAACTCTATAACTCCCGTCTGTTCCATTAACAAGGGTACATGATATATAGAACTCAA
ATCGTGTATGCATATAACTTGATCGGGGGCCACATGACAGAAATTACTGATTTTCTCTTT
AACCTCTAAACCAATAGGTTTTTCCGAACGACAAACTATTAGATCGGGACTTAAACCAAA
ACCTCTCAATTCACGCACAGAACTCTGAGTGGGTTTAGTTTTGGGCTCACCCGTTGAGGA
GGGTGAGGGCACCAATGAAACATGAGCCACACAGAAATTTTCACGTTTAACACGAAATTG
AAATTGACGAAAGGCTTCAACGAAAGGCATACCCTCAATATCACCAATAGTGCCACCCAG
TTCAACAATACAAACTTGAGGTTTGGAATTACCACGCACTGGTGTCTCAGCCACACGCTC
TACCCATTCTTGGATGGCATCCGTTATGTGGGGAACCACTTGCACAGTTTTTCCCAAATA
TTCTCCTTTACGTTCTTTTTCTATAACCAATTGATAGATTTTTCCCGTGGTAATGTTATT
ATCACGATGCAGAGTAACATCCAAGAAACGTTCATAGTTGCCTAAATCCAAATCGACTTC
ACCGCCATCATCTAACACATAGACTTCACCATGTTCATAGGGTGAAAAGGTGCCGGCATC
TATGTTAATATAAGGATCTATTTTAATGGAAGTAACATCTAGACCACAGGATTTTAATAA
TGTACCAAATGAGGAGGCAATAACACCTTTGCCCACACCACTAATAACACCACCGGTAAC
TAATATGTATTTCATAGTGCTTATTTTTAATTATTTAACTTTCTGTTACACGAGGAAATA
GTTTTTTTTAGCTTTTGATTTGTTTGTGATTACTTTTACGTTTATTTTGAGTTGTGTTGT
TTTAGCAAAAGTTTATTTGACGTTGTTTTTTATAAACTTTTTAGTTAATATTTAATAAAA
ATATTATATATAAATTTGCGCGATATTAAAAAAACTTTATTTGCAAAAACATTTCAACAA
ACTAAACACGATGTGTTATTGACAGTTTGGCACATGTTTTGACTGG
>lucilia_CL75Contig1
TTTTTTTTTTTTTTTTTTGTTGTTGGTGTTGAACTACTAGCCCCATTCTCCTCTTCCTTT
AAGTCTTTCGATTTTACTTTAATAGTTGAGATTTCTTCAATTTCCATTTGTACTACATCG
GTATTGGAATCTATGACCACTTTAAGTATTTCTTCTTTCTCTTCAAAAATTTCATCTATA
TTATTGCACTTTGTTTCGTTAACTACTTTGGATTGGTTTAGTTTTTGGGGTGTTGGTGAT
TTTTTGGGAGATTTTATTTGTTTTTCTTTTGTATTCAAAGTCGGCTGCTCTTCTAAAGTC
GCTTTATTTTCTTGAACATTATCTTGCTCTGGTTTACATTTTAGGTGTTCCAAATCCTTT
TCTTCTGTTTTGTTCTGCTCCTCTTCTATTTGAGTAGTTTTATGTTTTGGTGACTTTTTC
TTTGTGAGCATTTCTTCGGTTTTAGGCGGTTCTTCTATTTTATCTTTTATTTTAGGACAT
TCCTCTGTGATTTGTGCTTTTGGTTCTTCCTTTGTTAAGTTTTCTTTTGGAGTTGTTTCT
ATTTGAGATTCTTTGCTTTCTATGTTTTTGCTAACTGTTTGCTTTTCTGTATTTTCTTTA
GTTTGCTTTTCAGTTTCCTTATTTATTTTTTCTTTCAGCTCTTCTTTATGCTCTTCTGTC
TCTTTCACTTCATTATAAAAGTTTACTGATATTATTATTTAATTTTATTACTTTCACAAA
ACTGTCAAACTCCTCTCTCTCTCTTCTTATTGTTTCTCACACACATCAAACACTGACTGC
GGAGGGTGCTTTTGTAATATTTTTATAACAAATATTTTCTGATTATTGGTATGTATTGGA
GGGAAGAAAATAGAGA
>lucilia_CL75Contig2
TTTTTTTTTTTTTTTTTTTGTTTTTACAATATTTTTTTTTTTTTTGGTTTATCATCATAA
TATATTTTTTCTCTTATTTTGTTTTTTGTTTTCTTACAAATTTTAAAATCTATTTCTAAT
TTTTGTTCAATTGAAGTAAAATTATTTATCAATTTTTAAGAAAACTTAGAATAATTATGA
TCTTGGGTTGTGGAGTTGGATAAAATATTAAATAAGAAAAAAATATAAAGTTACAAAATT
TAAGAACAACAGCTGATTATTTACAATGTTTTGTTTTCAGAGAAGTACTCTTTTTGCTAC
ATCTTCTAGATCTTTTGTTTATACATATGTATGTATGTATATTGTTTCTATATGTATGCA
TATTATTTCAACATATTTAAACATGTAGCTGCTGTTGTTGTCCTTGTTTTAATTAATAAA
AATTATGATGGAAATATTGATTATTTTGTATGTAAAAATATAATTGCCACACACAATTTG
TTTTAAACTAAACTTAATCTCTATACACAGTTAGGATGCTTAAAAACTACTGACACTGAA
ATTTTTTAGAGAAAAATCTTTTAATTGGAAAACACGTAAATATATACGTGCAAATATGCT
TTCTTGATGTTTTTTGTTTTGTTTTGTTATGAATTCATTCATCATTATGAAACGAGAAAA
TACTATAATTGATTTCTTAAATAAATGTATAAATATAATGACTACTAAAGTATGAACTAA
TTTAAGTTTAATGTATTTCTTTGTTTCATTGCCTTTTTGTCAGAACTGTTATTTTTTGCT
TTTACTTTCTTAGTTGTTAAAATACATTTGTGAATAGTAGTGATAATGTTAAAAATGCCT
TATTATAGGACACACACCTGAATACAAAAAGAAAAGAAGAAACTTACAATACTACACTTT
AATTACTTTAGTATTTTAGCTTTTACAATTTGAACTGGTCTACAGTTTGGTGGCAAATTT
CTAAATTACTATTTAAAAAAAACCTTATAGGGTGGGTTTTTTCTGTGTTCTGTTAATTAA
AAAATATCTTATAACTCCAGTTCCTTTCATATGTGCTCCTTCTTCATCTTTCTGCTTTTG
TGTTTTTAGACAACACATTCTTCAACTGCTTCTTCATTGTCCTTAATTTCAATTTAACAT
CATCGCCTGTGCTTCTCTTTCTCTTTCACTTCATTATAAAAGTTTACTGATATTATTATT
TAATTTTATTACTTTCACAAAACTGTCAAACTCCTCTCTCTCTCTTCTTATTGTTTCTCA
CACACATCAAACACTGACTGCGGAGGGTGCTTTTGTAATATTTTTATAACAAATATTTTC
TGATTATTGGTATGTATTGGAGGGAAGAAAATAGAGAAGGAAGGACGACCTTTTTGTTTG
ACTATTCTCTGTGTAACTGTTCTCTGTTAATGTTTAAAAACTTGGTAGATAGGTAGGTAA
ACTGTAAAATTTTCTGTTTGCTGTTTTTTACTTGAGTTTGAATGTATTTTTTTAATTATA
TGCATATTTTTTTTTGGACCTGGCACACAAACCTTTTATCACCTTAGTATCTTCTGTTGT
TGCCACCACCGGCACCTACGGGTCCATTATTGAAACCACCGCCGCTGTTTCCGAAATTAC
CTTGGTTGCCTTTGCCAAAGTTTCCACTGTTGCCATAGGGTTGCATGCGGTTACTGGAAC
CAAAGTTGCCGCCGCTGCCACCACCACGTTGTGGGCCACCACCATAATTTTGTTGGTAGC
CTGAACCGAAGTCATTGTTGCCCCAGTTACCACTATTTCCGGGACCGTTGTTGCCAGGAC
CGCCAAAGTTACCGCCATTATTGCCCCAGTTACCGCCACCACTGTTGCCATTATCCCAGG
GACCCATATTATTACCGCCCCAACCGCCACTACCGCCATTGTTAAAACCGCCACCGTTAT
TAAAACCACCACCGCTGCCACCAAAGTTACCGCCCCAGTTATCATTATTACCACGGTTAC
CACCCCAACCGCCACCACCCATATTACCACCGCCCATATTATTACCACGACCGCCCATGT
TACCACCACGTCCGCCCATATTGCCGCGGTTGCCTCCGGCTCCGGCATTATTGTTACCGC
CACCACCACCGCTATGTTTGGGCAAAGCTTTCTTTACATCCAAAGTTTTACCCTTGATGG
TGTGAGTTTTTTCCAACACAATCTTGTCGACGGGATCGTAGTCATCAAATTCAACAAAGG
CAAAACCACGTTTTTTGCCAGTCTCTTTGTCCATAACAATATTGATTTCGACAATATTGC
CGAATTTCTCAAAGTAATCGCGCAAACATTTTTCATCATGTTCGTCCTTAAGAGCGCCGA
CAAACAATTTCTTAACAGTGGCTCCAGCATTTGGATTGTCAATGTCTTGACGTGGTACAG
CACGTTTGGGCTCTACAACACGACCATCAATTTTATGGGGACGAGCACTTTGGGCATCAT
CAATCATGGAAGATTTGGAATAGGTTATAAAACCAAAACCACGTGAACGCTTGGTACGTG
GGTCTTTCATTACTACAACATCGACAATGCGACCCCATTTCTCAAAGTGAGACTTCAAGC
CTTCATCGGTGGTACGGTAGTCTAATCCACCAATGAATAATTTACGCATATGCTCAGGCT
CGGTAATTGGCTCATCATCATAATTATCGTCATTGCCATTTTGTTGGTTATCATTTTGGT
TGTTGCTATCGTTTTGGTTGGTCATTTTCACTTTTTTTAATTTATTTTAAACTATATGAT
ATCTTTATTCACTTGAAAATATTTCTTTTTTAACACCTTTTTTAATTTTCCCAAAAGTTA
CGATGCTCTTCGCTTGCGATTTTAAACGAGAATGAGCATTCCGAAAAATTCCCC
>lucilia_CL75Contig3
TTTTTTTTTTTTTTTATTTTTTTTTTTTTTTTTTTTTTTTTTAGATGTTGTTGTAATTGA
TGTTTATTGTTTTTATTTTTTTTTTAATTAATATTATTATAATTCTTAAATTTAAAAATT
TATTTGTTGTTCATTTTTTTTGGTAGGTTTTGGTTCATTAAAATTAAATTAAAATACAAT
TGTTCTCATTATCAGGACTTCGGTTGTTAGAAGTGTGAACTATATTTGTGTGATGGATGA
TGTTTTAGAAAAATATATCAGAAATAGTTCGGTAATAAAAACTTGATAAGAGTTTTTTTT
TTTTCAAAGAAGTGATAAAGCGATTCATCTCTTGTTTAAAGGTAAAAAATTAAATAAATT
AGATTTATTCGGTGATCGTTCTTGTGGTTTCTTGAATGTAGACTTGGGAGCCGGGAACGG
TGGAGGTGGTGACGAAAGTGCGGTGCTTGGCACGGATCATGTTCAAGTTGGTTTCAGCGC
ATTCGGCACGATCTTCAGCAGCTTCCAATTCACGTTGGAAACGGCGTACGCGGGTGACGG
TGTGTTGAGACATGCCCTCTTGTTCAGCCAATTGACGCTTGAAAAGATTGACCTTGGCAG
TGGATTTGTCCAAAGCTTCTTGCAACAAAATAATGTTCTTTTGATCTTCTTCGCATTGTA
CCATGACTTCCTTGACGGTGCGTTCCTTCTTTCTCAATATCTTGATGGTTTCGGCGTGTC
TTCTCTTTTCTTCTTCCAATTCAAGTTCCAAATCACGAACACGGGCTTCCAATCTGCTGA
TGATACGTTTGCTACCAGCAACGGCATTCAATTCAACTTCTTCCAAGCGAATGGACAAGT
TCTTGACTTCGACTTCCAAGGACTTCTTCATTGTCCTTAATTTCAATTTAACATCATCGC
CTGTGCTTCTCTTTCTCTTTCACTTCATTATAAAAGTTTACTGATATTATTATTTAATTT
TATTACTTTCACAAAACTGTCAAACTCCTCTCTCTCTCTCTTCTTATTGTTTCTCACACA
CATCAAACACTGACTGCGGAGGGTGCTTTTGTAATATTTTTATAACAAATATTTTCTGAT
TATTGGTATGTATTGGAGGGAAGAAAATAGAGAAGGAAGGACGACCTTTTTGTTTGACTA
TTCTCTGTGTAACTGTTCTCTGTTAATGTTTAAAAACTTGGTAGATAGGTAGGTAAACTG
TAAAATTTTCTGTTTGCTGTTTTTTACTTGAGTTTGAATGTATTTTTTTAATTATATGCA
TATTTTTTTCTTTTTTGGACCTGGCACACAAACCTTTTATCACCTTAGTATCTTCTGTTG
TTGCCACCACCGGCACCTACGGGTCCATTATTGAAACCACCGCCGCTGTTTCCGAAATTA
CCTTGGTTGCCTTTGCCAAAGTTTCCACTGTTGCCATAGGGTTGCATGCGGTTACTGGAA
CCAAAGTTGCCGCCGCTGCCACCACCACGCTGTGGGCCACCACCATAATTTTGTTGGTAG
CCTGAACCGAAGTCATTGTTGCCCCAGTTACCACTATTTCCGGGACCGTTGTTGCCAGGA
CCACCAAAGTTACCGCCATTATTGCCCCAGTTACCGCCACCACTGTTGCCATTATCCCAG
GGACCCATATTATTACCGCCCCAACCGCCACTACCGCCATTGTTAAAACCGCCACCGTTC
C
>lucilia_CL2292Contig1
TATGGTCATTTATGCAAACCTGAAATACGTCATACCTGCATCTTTGGTGGTTCATCTAAG
GTGCCACAAGCTCGTGATTTAGATCGTGGTGTTGAGGTCATCATTGCCACTCCCGGACGT
TTAATTGATTTCCTCGAAAATCGTACCACAAATTTACAACGTTGTACTTATTTGGTCTTA
GATGAAGCTGATCGTATGTTGGATATGGGTTTTGAACCTCAAATACGCAAGATTATCGAA
CAAATTCGTCCTGATCGTCAAGTTGTCATGTGGTCTGCTACTTGGCCCAAAGAAGTACAA
GCTTTAGCTGGTGATTTTCTCAATGATTATATACAAATTAATATTGGCTCCATGAATCTA
TCAGCCAATCATAATATTCGTCAAATTGTCGAAATCTGTCAGGACAATGAGAAACCACAA
TTGGTGGTGAAATTATTAAAGGATATTTTGCCAAATCAAAATAATGCCGCCAACAATAAT
AATAAGATTATTATATTTGTGGAGACTAAAATCAAAGTTGAAAAAATATTGCAAATTATC
CGCAG
>lucilia_CL266Contig1
GGGGGCAGTCAGCTTGTGGAGCTCAACGGCGGCGTTTGCTTCTTTTACATTAAATTTTCA
ATTTTTTCTGTAACAGAAAAAGAAAGTCCTCTCCTGTTTTTCTAAATTGGTCAATATACA
CTGCGTTCGTGTAGTGTATTGTGTTGTTGTGAATTTTTTTATATAAAAATAAAGTAAAGT
GATTCTTAAAACACAATGATCTATCGTATTACATCGCGTAAATTGCCAGAAGCTCAGAAA
TTGAACGCTTTCTTGGCTCAATATGTACGTTTCATCTCAGCTGATTCCAGCTTGCGTGAT
GTGCTCGCCTCGAAAATTCCCGCTGAACAAGAGCGTGTTAAGAATTTCAGAAAACAATAT
GGCTCCCATAAAATGGGTGAAACCACTATTGATATGATGTACGGTGGTATGCGCGGTATT
AAAGCTTTGGTCACAGAAACCTCTGTCTTAGATGCCGATGAGGGTATTCGTTTCCGTGGT
CTTTCCATTCCCGAATGCCAAAAGGTATTGCCCGCTGCTGATGGTGGTGCTGAACCCTTG
CCCGAGGGTCTCTTCTGGTTGTTGATGACCGGTGATGTGCCCACTAAGGCTCAAGTCAAA
CAATTGTCCAAGGAATGGGCTGAACGTGCTGCTTTGCCACAACACGTTGTCACCATGTTG
AACAATTTCCCCACCACCTTGCATCCCATGTCGCAATTCTCGGCTGCCATTACGGCCTTG
AATCATGACAGTAAATTCGCCAAGGCTTACTCAGAGGGTGTCCACAAGACCAAGTACTGG
GAATACGTGTACGAGGACAGCATGGACTTGATTGCCAAATTGCCCGTAGTAGCTGCCACC
ATTTACTGCAACACATACCGCAACGGCAAGGGCTCCAAATCCATCGATCCCAATTTGGAT
TGGTCCGCCAATTTCGTCAAGATGTTGGGCTATGACAATCCCCAATTCACCGAATTGATG
CGTCTCTACTTGACCATCCACAGTGATCACGAAGGTGGCAATGTATCCGCCCACACCGTG
CACTTGGTTGGTTCCGCCTTGAGCGATCCCTACCTCTCCTTCGCTGCCGGTATGAACGGT
TTGGCCGGTCCCTTGCACGGCTTGGCCAACCAAGAAGTCTTGGTCTGGTTGCGCAAATTG
CAAAAGGAAGCCGGCAACAACCCCTCCGAAGACCAACTCAAGGACTACATCTGGAAGACC
CTTAAGTCTGGCCAAGTTGTGCCCGGCTATGGTCATGCTGTACTCCGTAAGACCGATCCT
CGCTATACCTGCCAACGTGAGTTCGCCCTCAAGCACTTGCCCGACGATGAACTCTTCCAA
TTGGTATCCAAGATCTACAAGGTCGTGCCACCAATCCTAACCGAAACCGGCAAGGTCAAG
AACCCCTGGCCCAATGTAGATGCTCACTCCGGTGTTTTGTTGCAATACTACGGCATGAAG
GAAATGAACTACTATACCGTATTGTTCGGTGTTTCCCGTGCCCTCGGTGTGTTGGCTTCC
CTC
>lucilia_CL1648Contig1
GAAACGCCGATATTTGAAAAAGACGTTTACGAGTTTATTTTGGCTCCAGATTTAAAAAGT
TTTACCACAACAGCCATCATACATGCGGTTGATAAGGATGCCACTGCACCTAATAATGAA
GTTCGTTATGAGCTCATCAATGGTAACTATGACAATAATTTTGCTTTAGACAAGATAACG
GGGGAATTAACCGTCCGGGAAAAAGTTAACTTTCGTGCCAAAAAAGAGGTTTCCATGCGA
AACAAAAGGCAAACAATGACATCATCGTCACCTTCGGCCGAAGAACAAAACATTTTTATA
CTTACGGCTCGAGCATACGATTTAGGCGTACCAGTTCGATCAAGTACAACCACTATTCGT
ATATATCCTCCAGAAAGTCGTACAAGAGCTGTTACCTTTGTAGTGCCTGGTTTGAATCCA
GATAAAGCTAAAACCGAAGAGACATTATCCACTATTACTGGTGGCAAAGTTATCATACAC
GAAATTCGTGCATTAAAACCAGATGAACCAGGAGCACAAAATATTCCACCCTCGGGTAAT
CCAGATATCAAGGACAGAAGTGTAGTTACAGCCACCGTACTTTATGATAGTTCATCAGTT
GTCGATATATCACAAATCCAACAGCGCCTATCCCAACATAATAGTTCCTTTGCTATTATG
ACTGGTCGGGAAGCCAGCACAAGTGAAACAGATACACTGTATAAAGCTGAGAATAAACTA
TTATTTTGGTTACTAATACTTCTTGCCACATTGGTGGCCTTGACTATACTGATACTACTA
TTGTGCTGTATATGTTCC
>lucilia_CL717Contig1
GGGGGGGGGGAGTGTTAAATATTGTATGGCAAAGTTAAAAAGTGTTATTTATTCGGGAGA
AAAATAAAACGAAAACGAAAAAAAAAGCAAAATTTAATTTGGTGCTAAATATTTATTATG
AAAAAAAGTTTATATAAATAAAAAAACAAAATTATAATAAAAATTCTTGAGAATTTTTTA
ACTATAAATATAAATTTAAAAAAAAGGAAAAACAAAATTCCATAGAAAATTATAGAAAAA
ATCTTTATAGAAAAAAATAAAATTATTTAAGTAAATAATTAAAATTTCTTAGATCAAATA
AAAAAATGTCAAATTCTTTGTCACTTAAATTGGAACAAGTTAAACTTGATGCCACTAAAC
AGGTTACCAGCCCTGACGATTGTGAAGATCTCAGTCCAATGCCACAAACACATGCCCCAC
CAGTTAGACGACGTGGCGGCATTTCAGCCGAACCAGTGACTGAAGAGGACGCAACCAGCT
ATGTGAAAAAAGTCGTACCAAAAGATTATAAAACAATGGCTGCTCTCTCGAAAGCCATCG
CCAAAAATGTATTATTCTCACATTTGGATGAAAACGAACGTTCCGATATATTCGATGCCA
TGTTTCCCGTAACACATCTAATGGGTGAAAATATAATACAACAGGGCGATGAGGGTGATA
ATTTCTATGTCATAGATCAGGGTGAAGTTGAGGTATTTGTCAATTCCGAAATGGTAACTA
CTATT
>lucilia_CL1364Contig1
TTTCTAATGTTCAACACGTTTTTCCTTGTTACAGAATTCTAATAAAATCACAAACAATTT
TCCAAAATGGGTAAACAATTTAATAAAAAGTTTAATAACCATCATAGGAAACCTTATCAC
AAGTCTGATAACAAAAAGCCTTTTCATAATCGGAACCGTAGCAACGATGAATTTGCCAAC
AAAAAGAAGCCAGTATTTACAATTAAAGATAATTTAAGAGAAGATCAGGTCGGTATAACG
GAATACATTAATGCTGGTGAGGGATTTACAGGAATTTTAAAATCACGTTTCTCCGATTTC
CATGTCAATGAAATCGATTTAAGGGGTCAAATTTTGCAGTTAACTGATTTAACTATACCA
GAGCAAAAAGAAGAAGAATTAAGTGTGGAGGAAGTAAATAATGCCAAGGAAGAACTTAAA
ACGGTCATCAATGAAGAAGTTTGGCAAAAAATCAACGATCTAAAAGAAGCTAAACATGAT
AACAATAAGAAACCGGAAGATTCCGCTATTTATATCGATGTAACGAAATTGGATAAGGAA
CAACGCACCCAAATTCACAAAGTGATTAAAAAACTTTATGAAAACAAATTGGTGAGTTCT
ACCGTAGGTGCAGAACAAGCAGGAAGCACTGATGCAGATAAAAAGTTCATATGCGTTATG
AAATCAAAGGGAAGGGATCGTAATAAATGGACCTT
>lucilia_CL433Contig1
TGTAGCAGAAAACGTGACAGTGCTTTAAAATCTTCGGCTAATACAGATATATGATCTGCA
AAACCGGGCAAAGGTTCTTCTGGCAGATTTTTGGCATTCAATGTGCAGATATTAAAAGCA
TGACGTAATTCAGGTGTTTTGCCATCAAAACGTTCTAAACCAGGACTAACGTAACCATGA
TTATCATCACCTGTACGTATGTAAAGTTCTTTAACGTCTGTGGGTAAATCAACGAAATCA
TCTAAATGATCCCAAGCAGTTTTCAACTTTTCATCACAGATGCCATGATTGACTAAAAGA
GCCATACCTTTCTCAGAAAGAGCTTTGTGTAATTGAGAACCCACGCGATTGACAACAGAT
CTTACTGGACATTCTTCGGTACCACAATGTGCAAGATCAATGATGGGTACCAAACTTTTG
GTCAGCAGTGTATCAACTTTTTCATCACTTGTTTTGGTTTTCAACATTTTGTATGAATTT
ATTTCTGTTTTGAACTTATATGTGTTTTAATTTTCTCCGTTGTGACTGTTATTAACAGTT
GATTGGTTTGATTTTTGCAATTTGATTTTTTGTTAAATTTTTTCGCCTGTCTGTCTCGAA
AGCACACTTCACAACAGCAAAACAAACAACACTGTGACTTCAGTAATTTATTAAATTGCA
AAAATAAAATAAGCAAAATATAAAAACAGCCAGCCAGCCACACAACAACTGGTATCAGTG
GTTAGAAATTAACGATTAACACCGTCTTCACAGTTTTAGTTTTACGGACCTTGTGTACCT
TCTATACTTCACAACATTTTCCCCAACACTCCCC
>lucilia_CL1815Contig1
ATTTATGTATATTCTTAAAATTCATACATTTTAATATTTTTGGTTAACCTTTTTTAAAAA
AATAATAATAAAACAAAAATAATATACTACCTACATATTAAGCAATTTAAAGTTACATAC
GCCACCACTATGAATCTAGATAGTAGATTAAATGCAGGGGCAAAATAAAGACAGACCAAA
GAAGTCGGATATTGAACATGCCTATAATTGCTTTGTACGATCTCAGGAATTTTATATTAA
ATTTAATAGCATTTTCAATGTGATATGCTAGTAAATTAATTATTAAATACAAAGTTTTAG
TAAACGCAAATAATCTTTAATGTTGAATAAAACTACAAAACTTTTAAATTTTGACAAAAA
AATGTCACAACCTGATATAATATGCGAAACACAAGGAGCGGCCATAGCGGTAACAAATGA
GGCGAACGATCATTTAACGGATCATCTCCATAATAATAATTTTTCTAATTTGGTAACGAC
AACCTACACTCAATATGGTATACTAGTCAGAAATGATCAATTTGATGATGTAGCATCTGC
GCCGTTATCAATAATACAACCTGATATACATGATATTGCTGAAGCTCTTGAGCGTCACAA
ACATTTAACAAAAGAGTATGATGATATTCAGGAACATTTAACGAGCGTGGATAATGACGG
AATTGATGAAGACGCTA
>lucilia_CL1080Contig1
AGGATGTAAAAGAGGATTTAGGCGTTGAGGAATTTCGGCAAATCTCATGCGTTGGCAACC
AAAGATTTGTTCTAAATACTTGTCACAATTAATGTATTCCCTCTCATGGGCATCCTGTAG
CTTGTGTGTCTTTATATATTGCCACAGCGCAGATATTATTACAGGCCGGGTTTGTGTATG
TACACCCAGCAGACGAGCCAAACGTGGGTCGAGTTTAAATTGTAATGGCTGATAATCCAA
TAACAGCAGTATGGTGCAGCGTACATTTCTATCACCAGGTCTTTTAACTTGGAAACCATC
GGTCTCTTGTGTCGTATGTGTACGATGCCACTCAACCAAATGGTTGTCTGGGCCATAGAG
CTCCTTGTCGAGTTCAATGACAAGTGACTTGAAAAATGATGAAAATTTTCTTTTTATTTT
TGTATTGGGATCCCCCTTACCATCCTCCAATAAACGCCCTTCAACACGCAGCTCCCACGA
TGCTACCGAACCCTCATCACCATCATTGGTAGGTTCTTTGCTGGGATAAAAAGTATTCGA
GATGAAAATGCGCAGTTTACGTTTTTGTTTCATGGGACGTTTAAGAGCTTCCTGTATATC
CAAACGTTTTCGCATTATAGTTGCATCTAATTTGCGTTCGAATGTTAACAAATCCATATA
GGCCTGAGACTCCGGTACCAGATCACGCACTTTTTGTGGCAATATCTTATCGGCCAACTT
CTTTTTCTTTTTGGCAGCTGAAAATTCACTTTTGTTTTGTGTACTGCTAACAGTACGTGA
TTCGGCAGAACGTTTACTACCCCCACCGCTTCCAGTCCCACGAAGACCACTTGAAAGCCC
>lucilia_CL894Contig1
CGGAAAAGTACATAAGAATTTTGCGACGAGCATCGAGCAATTCCGGTTGTTTGCCCTTGA
TAAGGAAGGTAAGCGATTGATTTTTACCACTAGCGATTTCAATTTGAGCACCAGTTTCCT
TAGAGATTTGCTGGCAAATACGTTTTGATTCACCTTCACCGAATTTTTCGGAATCGGTCG
ATTTGCGCTCTTCTCCAGCCAAATGTAAAACCTGAGTCTTTTGAGTGCTTGTTACTCGTA
CAACTGGTGGTCCAGTAGTTGTACTCATAGGAGCTGCATTATTAGCTGGTAATGCTGGGA
AAAGATCATCATAGCTAAAGGCTGGAGTAGCATTGCTAGCGGTGCCACCACTAGTAGTAC
TAGTGGGTGTAGCAACCGGAGTTGGTGAAGCTAATTGTTGTTGTTGATCCATTAGCTCTT
GATAATTGGTGGTAGTGGTATTGGTGGTGGTAGTTGATTGTTGTTGTTGTTCTTCAACGT
TGACGTTTGATTCTTCCATCACTGCTGCTTGCGTCACTTAAAAAAAAGAGAGAGAAGAGT
CCTTTTTCGTTCCAAGTCGTTACAGTAACATGTACTGTAAAATCCAAGAAATCCGGCCTA
TTTTTTTTCTACCGTAGTAAAATCCAGTTTGATAACTTGGCGTGTTTACGACGTCCAAGT
ATTAAATGCTCTTAAATGTCAACGTCAACAAAGTAAGGCGTTTC
>lucilia_CL2176Contig1
AAAAATATACAAACTTAATATTTAATTTCTAAGACAAAAAAACCCTAAAACTACTGTCTG
TCTTTTTAAAAAAAACCAAGTCTCCTTTATATTTAGCTTACAGAAAATCCCTTAAATATT
TATTTATTTTATTAAGTGTAAATATAACCTAAAATTTTTCTCATTTAGTTTTTCTTTTTT
GCTTTTGTTTTAAATAATAATTATGACTGTGGAATTATTCATTATAATCAAACAAAATAT
TTATATACCATTTTATAAATTTAGTTTTTTTTAAACTCAGGGGCTATAATTTGTACTCGT
ATGTAAATTTTGTTTTTGATTTTATTCCTTATATCTTCATTATTGTTTAAACACTATTTT
ATATATAATTTTTTTGAGTTTCTTGTTGAAAAGAATTTTTGGTGTGAAATTATTTTCTAA
CGTACCGGAACAAGTGCATTTATTAGTATTTAAGTTTATTTTCAACAAAAATTGCTTTCG
CTGTTAATTTTTACTTTTTTCTCACATTCTTTTTTTGTCACAACTCATTTTATTTCATAA
ACATTTTGCTTTGCTGTAACAAAATTTTTTTTTTTATTTTTTGGTTTTACAAAATTCAAA
ATTATTATTAAATTGTTTTCTTTTTTA
>lucilia_CL600Contig1
CATTCGCTTTGAATACCCAAATTGATCATGGTGTTTTGGAGCGAGCGGCCCATATAATAC
TCCAAAGAAAGATAGTAAACACGCTTAGGATCCTTTTCATAGTAGTGTTGTTGTGTACGA
ATCCAACGTCCAACCATGTTATCCTTAACGGTATTGGCCAAGGCAAAGTAATAGTCGCGT
AAAGTGGCCACATTACGATCCTTAACCAAAGTGTAATGCAAATGACGATTGAAATTCTTT
TTCACTTCGGTGACATTGCCCACCTCTGCAATACCGCGTACCGAGATTTGCTTGCGCTTA
TCAGCATCCGATTGGGGTTTAGACATTTTAATAAATTTCTATTTGTTTTCTTTAAACTAA
CAAAAAGTTATTTATTATGTTGCACTTCTATGTGATTTGTTCTATTGGCAAATTTTCTTC
TTCAAAAGAATTGCCTTTTTATTTCTTTAAATTTCTTTTTTATTTTTTTTGCTTTAATAA
ATCTGCACTACGTTAGAGATAGACAGACGACGACCGATTGAGTGAACACAACAACGAATA
ACAACCGTTTGCCACGAACTCTGGAG
>lucilia_CL600Contig2
CATAACCGTAAGCAGCCAAACCCAAGGTGGCCATGGAATCAAGGAAACAGGCAGCCAAAC
GACCCAAACCACCGTTACCCAAACCGGCATCTTCTTCCATCTCCTCTAAGTTTTCAATAT
CGAGACCCAACTGGTACATGGCCTCTTCGCATTCGCTTTGAATACCCAAATTGATCATGG
TGTTTTGGAGCGAGCGGCCCATATAATACTCCAAAGAAAGATAGTAAACACGCTTAGGAT
CCTTTTCATAGTAGTGTTGTTGTGTACGAATCCAACGTCCAACCATGTTATCCTTAACGG
TATTGGCCAAGGCAAAGTAATAGTCGCGTAAAGTGGCCACATTACGATCCTTAACCAAAG
TGTAATGCAAATGACGATTGAAATTCTTTTTCACTTCGGTGACATTGCCCACCTCTGCAA
TACCGCGTACCGAGATTTGCTTGCGCTTATCAGCATCCGATTGGGGTTTAGACATTTTAA
TAAATTTCTATTTGTTTTCTTTAAACTAACAAAAAGTTATTTATTATGTTGCACTTCTAT
GTGATTTGTTCTATTGGCAAATTTTCTTCTTTAAAAGAATTGCCTTTTTTTCTTTAAATT
TATTTTTTTTTATTTTATTTTCGCTTTACTAAATCTGCACTACGTTAGAGATAGACAGAC
GACGACCGATTCCCC
>lucilia_CL1992Contig1
TGTTTTTTTCGTACGTTAATTAACAAATTGTGAATGAAAAGGGAAAGTTTATTTTACATC
AAAACATTAAAAAAATAGTTTAACATCAAATATACAATATGGATAATGCTGGAGATCAAA
GGAGAATGCAATCAAACGGCAATAATGCCAGAAATGATAATGCTCTAGAGGAAAATATAA
CAAAGGTGATAAGAAAATCTCCTGCAGTTTCGTTGTTGAATTTGGATGATATGGAGGCGT
CACCGAATGGTATAACATCGACAGATTGGTCACGTTTATCTCAGTGGATACAATGCATGT
GCATAGTAACGTTTGATTTGAATTTGGGCCAAGCTTTGGAATTTGTTTATCCCACAGAGT
TCATACCAACAGAACAAGAAGTTACTAACATCTGTTATATGGCATTTCCTGATTCCAATT
CAGGTTGTATGGGTGATACCAAATTTCACATGCGTCTGAGAATGTCTCCAGACACGGGCA
GAATGGCTACGACAAATCAGTTTCGTTGCTTCAATAGCGATTGTCCGCCTGCTTTGAAAG
CAGACCAATCTCATTATTGGGGTTTTGTTTACTTTCGCCAAAAACGGGATCCCAACTTAC
CTCGA
>lucilia_CL1248Contig1
GGGGGAGTCAAAAAATGAAAGTCCAAGTGTTGAAGTGTTAACGAGTTTTTTCGCTTAATT
TCATTGCAAAATAAGAAATTTTTTATCTAATTACCGATATAAAAAGAAATATTTCCAAAA
ATTATCAAGCCATAAAAATAATTGTGATAAACAAATAAAACAAGGCGTTGGTGCTGTCAC
TGCAACTTTACGTATTTTCCAAGAAATCGTTTAAGAAACAAATTTTCCTTAAAAAACAGT
TTTTGTTGATAAAAAAAAATCAACAGATACTTAAACCCTTTGTGTATTTGAGTGCTTGGG
GTGCTTTGAAAAGGCGTTTTTGCTGAAACAAGAATTTTTCTTTAATTTTTCAACGAGTTT
AATAAAATTCGCCACCACGTCGCAGTTTACTTGGCTATTTAAATCACAACACGTTTGTGT
TTATAAAGTTAAGAAAAAATCCTACAGTTCGGTTAATATCACTTAATCTTTGCTGGACGA
AACAACAAACAACATCCTGTTGAATTTCATTCGTACGTAAAACAATTTTTAAACAACTCC
TTAAATCGTAAATAAGGCTTAAGCTTACGTCACTAACGCCGCAGTAACGTTAAAATGCCC
GTTCAATCACCTATTGAAATTAGCAACCGTGTCATCGAACACATCGATGACATCGATCCC
TTGGAGTATCATGGCCACTGGGAGCCGGTAGGTGTGGCTCGTGTCATCAATACGGGCACC
TCGGCTATGGTAACGT
>lucilia_CL2343Contig1
AATTGGGAAAATATGTTTTCAGGTGGTGATTCGAGTGAGGGGATCAACAGCTTAAATCAA
TTGGGAGCCTATGGATTCGTTAATCAAGTTGCTGTCACAAATGCTATGGCTGCTGGCCAG
AATATTGATTGGGCCCAGTTGGCTCAGCAGTGGATACAAATGCGTGATAATTCTACTATA
GAAACAAAAATGGATTATAATACAGCGAGAGCTGACAATGTCAGTGGTCCTAGTTGTAAT
AATTTAAAGTTTGAAGAAAAAGGAGAAGCAGATATGGACATGGATGACGAAGAGCAAACG
GATGAGAAAACTGCACAGCGAGCAAACAACGAGTATAACGCTTCCTCAGCGGTTAGTAAC
TTAAATCAGTGGTTCTATAGTGAAGGAACTTCGCAAATAGTACCACAATCAGCAAATAAC
AATCAATGGAATGCTTGGCCAAATCGAGAAATTATGACAGAATCAAATAAAAATGTAAAT
CGAGGTCCAAATCCTACAGCTCACATTCCATCCTTGTTAAAAATGACTGTACCTCATCCC
AATGATATAAGAGTAATGCCTGATACTGTAAATCAGACAGAAAACAACAGTAATATGATG
GATGCTGCAAAAAGGAAAGGTTTGCCCGCA
>lucilia_CL317Contig1
GACAAAGGCCTTTGGGAGTGTTTTTAAGTAGCAGGCAAATATAATATTAAAATTCTGTTG
AAGAAACTAATCTTTGTTTTTCTTTTTAATTTAAATACATACACATTAAACCAAATAACA
TAATCAAAATGTCTTCACGTAAAACTGCCGGTCGCCGCGCTACTACCAAAAAACGTGCTC
AGCGCGCCACATCAAATGTTTTCGCTATGTTTGATCAAGCCCAGATTGCAGAATTCAAAG
AAGCATTCAATATGATTGATCAAAATCGTGATGGTTTTGTCGAAAAGGAAGATTTACACG
ATATGCTTGCATCGTTGGGTAAAAATCCAACCGATGACTATTTAGAAGCCATGATGAATG
AAGCACCTGGGCCAATTAACTTCACAATGTTCTTAACTTTATTCGGAGAACGCCTACAAG
GAACCGATCCCGAAGATGTGATTAAAAATGCATTTGGTTGTTTCGATGAGGACAATAATG
GTGTAATTCCAGAGGATCGTTTACGTGAACTTCTTACCACAATGGGAGATCGTTTCACAG
ATGAAGATGTCGACGAAATGTATCGTGAAGCTCCTATCAAGGGTGGACTCTTTGATTATA
TCGAATTTACAAGAATTCTCAAGCATGGTGCTAAAGATAAAGACGAACAATAAATGCCAC
TATTCGGAGAGACATTCCCCCTCCATTTTATAACCGAATACTTTTTGTTCATTTAACTGT
GAAAATTATCATTAATACAAGAAAAAAGTTAACATTTCTCTACTTGTGAGTGTACATTTT
T
>lucilia_CL778Contig1
CATTAACGGATGGCCTCTACTATTGCCGCTGGTCGGGATGTCAACGTACCGAAAGAGGTT
TTAATGCTCGTTACAAAATGTTAGTGCATGTACGTACCCATACGAAGGAAAAGCCTCACC
AGTGCCATTTGTGTGACAAACGTTTTTCTAGAGCTGAAAATCTGAAGATACATATACGTT
CGCACTCTGGTGAGAAACCCTACATTTGCACTTTTGAAGGTTGCAACAAAGCCTACTCAA
ACTCCTCGGACCGTTTCAAACATACACGTACACACTCTATGGAAAAACCTTACATGTGCA
AAGTTCCAGGCTGCCAGAAACGCTACACAGATCCTTCATCGTTACGTAAGCATGTGAAAA
CTTTTAAGCATTCTGTGCAAATTGTAGATTTCAAGGCTACTGCTCATGCCCAACAATCAA
TATCCCACAACAATGTTGAAGAAGAATCTCGTCTGTCATCCCTGGAAGCAGGACATAAAT
ATCCCTCCTATCTCATGTTACCAAATGCAACAACAGCTACCACAAATCAGGATTCATTTT
GTATGGCTATGGAAGAAATGTGTCACATAAAAGCAACCCTTAATTGTTTCTCTGCACCAG
CATCGGCTCCAGTCGACCAAGAATCCTATTGGTTACACGAAGAACACGAATTTAAAGACT
CCCTCCACTATCAACATCATCATAATCCAACTGCGTATCAGCAAACTGCTGATTACAGTT
TGCAATTAGATTTAACAACAGATAAACCTCTCGACCTTAGAGTCAAACGTTGTTGAGTGT
AGCGGTCTTATGCGTTCAATCAAAAGTTTTAAGAGTATTATTAAGAATTTTGCATACATA
AAATATGAGCCATATTAAATTCTAGTCTGACTTTAGTCTTCCTACTTAGTTTTATTATAA
TTTTTTTGTTTTCTTAAAAATAAAAACATTTTTTTA
>lucilia_CL1415Contig1
GGGGAGAGTAGAAAAGTATTTACTGGTGTGAATAGACGTCGTGAGTTGGGGAGCTCTTAA
ATCGGAAATAAAATCGGAAAATAATTTTAATTATTATTTTTAATTAAGTGACAAAGTGAA
AAAGAAAACAAGCCCCCCAAAATGTCCGTAAGACTTTTAATTAAACTATTCTTTTCGGAA
TTTATTGCGACGGGATTTTTAATGTTCGCCGCCTGTATGGGTGCCTGGGAATCAACGATA
TTTCCGAATACAAATTTTCAAATCAGCATTAATATTGCTCTCATTGTTATGATAGTAGTT
CAATGTTTTGGTCATGTATCGGGTGGTCATGTCAATCCCACTGTTACTGTGGCGGCTTTT
ATTAATGGTGTCATAAGTTTTCCCATGTTGGTGGTCTATGTTTTGGGTCAAGTTTTGGGT
GGTACAGTAGGTTTTGGTATTTTAAAGGCTGTTTCACCACCCATGCCCGACAATTTCTGC
TTAACTTTACCCAATCCGGAACTCACGACGTTACAGGTGTTTGTGGTGGAATTTGTTATC
TCGAGTATGTTGACTGTGGTTGTCTGCTCGTTATGGGATTCAAGTAATGCTGGCAGACAT
GATGCTTTACCCATACGTGTTGGTTTTACTTTGGGTTCATTGATATTCTCAGCGAGT
>lucilia_CL494Contig1
CTGGGAACTTTATATACCTCACCAGTTTTGGATGCTAATAGAGCGAGTGTGGAATCTGCT
TGTAAAACCATACCACCTTTTTTACCCTTACCCTTAACGGTGTTTTTACTACGATCCATT
TGTCCAATATCGAAGTTAATACTGGCAATGCCGCTTTGTAGGGCGGGATGTTCGGGTGCC
AGGCATATTAAACAAATGCGATTGGAGTGGAATAGAACTTTGTAGGGAGCCTGATCGGCA
CCTTTCTTAATGTAATAGTAACGTGTAAAGAAACGATCAACAACAGAAGGAAAATTTTCT
ATAAATTCATCGGTAATAGGTTTAACTTCTTGGCCACAAATGGTGTGGGGTTCTGGTTGG
AAATAGAATTCAGCTAAAGGATCAGTATGCATTTTTTTTTTGTTGTTTATTGATTTTGAT
TTAAACGACTTTTCAATTCTGCTTGTCTTTCACGGGCCTTTGCTCTATTGGCAGCAGATC
TTGCAATACGTTCTTGTTTCAGACACTTGACAACAGCCGAATCGAATGAATTACAGATTC
CTATAAATTTGGCAAATTTATTCTCTTCGTGACACTTTTTTAAATCATCTATTAACTGAT
TGCAATGAGGAGTATGCAAATGTGGTGATAAATCTGTGTGCATTTTCTTCCCAGTCACAA
ATAATGCTTTATTTTTTATTTATTACAAATAGTCGGCTCCAAAACACAATGTTTTTCTTT
TTACGAGACAACAACAAATTTTTAATGTGAAATCCCCC
>lucilia_CL1876Contig1
GAATGGTATAATGAAAGTCACACAAAAACCAATAACAAAAACAACTATCATCAATTTATG
GAATACCGTAATAAGCGTGAAAGCGAATGGAAAGAACAGAAAGCAAGACGTATGCAGCTT
AGAAATCATTTCGATACAGATAGTTTGGATACCGAAGAAGTTGATGAAGAAATTATTGAA
TTTTTGGTCAAAGAAGAAACAACCGTACTCGAGTAGTTCCACTTATAGCAGTTAAGCATC
TTTGTCCTAATTATAAATTAAACATATTTAATCAGCCAAACAACCGCAATCATTCTGTTG
ATCATAAAATAAAAAGAAAACGACAAATTAACTTGCTTTTGCTTTATTGGTAGAAACAAC
CAATAAATTGGCCTCCCAAATAAAGATTATATATCGTCTTTTAGAAAAAAAAGCAAGTGT
CGTTTACTAGTAAATAAAATAAATAAAATCAATCAACAACCATAAAACAACAACAACAAT
ACAGTGTATTTTATTAAATAAGAATATTAAATCTAAAAAAAACAATTTTTTTTGTATTTA
TAACCTTAAAATATATAAAAATAATTAGTATAANAGAAAAAAACA
>lucilia_CL1131Contig1
GTACACATGACTCGGAATGTTCTCCAACTACAGCATGTATTAACAAACGTTGCCAGGATC
CATGTGCCGAAGGAAATCCATGTGCTGGAAACGCTGAATGTAGAGTTTCAAATAACCGTC
CCATTTGTTCATGTCCATCTGGCTGGGGTGGTGATCCACAAGTTCAATGCTTCAAACCCG
AATGTAAGATTAATGCTGATTGTCCTTATGACAAGGCTTGTATCAATGAAAACTGTGTCA
ACCCTTGTACATACGGCAATGTTCGCTGTGGCATAAATGCTATGTGTGACCCACAAAATC
ATCAAGCAGTATGTGTATGTCCAGCTGGCACTCAAGGCAATCCTTTCGTATCCTGCATAA
CCGGACACTGCCAATACAATGAAGATTGTGCTGATCATGAGGCCTGCGATAGATTAAATC
GCGTTTGCCGTCCTGTTTGCGATGAAGACACATGTGCCGTTAACGCTATTTGCTTAGCTA
GACATCATCAACCTCAGTGTCAATGTCGCTCTGGATACACTGGAAATCCTTACCAAGACT
GTGTACTACCAAAACAACCACCAGCTGTGAAACCTAAACCGGAATGCATGCAAGATGC
>lucilia_CL945Contig1
GGGGACGAAAGAAAAGATAAGAAATGTCATAATAAAATACCGGAAAATACCAAAAATAGA
AATATTCCTTAACATCTTTTTGAAAATTGATAGAATATTTTTGCGAACAGAATCTTATTA
GATTCCGATTTAAGTTATAAACTCATTGAGTAGGCACCAAAGGAGTATAGAAAGATTTTT
GGTACAAACATCAAATGGCAGTCTCCAGCAACTTTGCCACATGGCTGAATCTCAAACTAC
AAGAGCTAAATACTGATGAATCCGTATTTGGTTCTTACATATTGGGAATCTTAGAAGGTG
ATGAAACTTATGAAGAAAAACATGAAGCACTGGAGGGTATTTTAAGTGAAATTTTGTCTG
ACAACATAGAAGGTGTCGTTCAGACCATATTGGAAAAGTGGGCTGAGAGCAATACAAAAA
TTGAAGAACCTTCAAAGCAGGTGCTAGATTTAAAGGTAGAAGAGCAACTGGTCAAATTAT
TGGAGACAACTAAAATTCAGGCTGTTGTAAAGGAACGCCATTATACCGAAGAAGAAAAGA
GGATACGGGAACAAATTTTGGCACAATACTCACAGACCGAAGTTTCCGAAGACGAATATG
AAGCTGCTCAATCGGATGAGGAGGCTGATAAACATGGCAGTGGCAGT
>lucilia_CL2227Contig1
GGGGACACACAAGTTTTCGCGTAATAGTTGTGAAAAAATTAATTTCTATTAATTTTCTAA
TTTATTTTAAAAAATATTTGACAACAAAATGGACAAACCACCAAAAACACCACCCAGCTT
TGTATCTCGAAATTTGGTTACCATTGTTATGGTGCCAACCATAATAGCTTTGCATTATGG
TTGGAGTGCCATGCAAAAGAACCGGTCATTGGTCCAGGAACATGAAGAAATTGATTTGCC
AGTTGTGACTTTTTACAAATATTGTTTGAGAAAATTGGGCGCAAGCGAACCTCCCACTAA
AGTGGCCGCTGTTAAGGCCGAAAATCCTTAGAATTTGAGTTATCTGTATGCTATTGTATT
GTAAATAATTTATTTAAATATGTTTAAACTTTTTGTAGAGTTACATATGTTTAAAATAAA
ATTTTCTGTTTGCTAAATTTAATTTAGCAAAAAAAAAAAAAA
>lucilia_CL200Contig1
GTTCATTGGTGCTGCTGCTACACTGAGTCGCATGTCGACCTGTGGGAAAAAGTGAAAAAA
AGTGAAAGAATTTGTTAAAACGAAAATTTGGAAACCATTCTAAATTGTTTAAATATAAAA
CAAATAGAGAAACGAACGAAACAAAAACAAATAATATCAAAAAATGTCCGGAATAATATC
GATAACATCGCGACGTTTACCGCGTAATGTACTCAGTCTGGGTATGCAAGCGGCTCGTAG
CCAAGAAGTTAAAAGTGCCAATGTTGTTCGTCAATATGCCAGATTAGCTACAGTCCAGGC
TCAACTTTTTGCTGAATCCCAGTCTGCAGTAACTGCCAGCAGACCTTTGGGCGTTATGGC
CAGCCAAAGTTTCCATACCTCTGTTAGTTTGTGGAATTTGGAAACCATTAAAGTTCCCCC
TTTTGCTGATTCCGTATCGGAAGGTGATGTCAAATTCACTTGCAAGGTTGGCGACTATGT
CAAGGTCGATCAAACTGTTATGGAAATCGAAACTGATAAGACCACTGTTGGTGTACCAGC
ACCCTTTGGCGGTATTATTAAGGAAATTTTGGTCAGCGATGGTGATACCGTGAAAGCTGG
TCAAGCTTTATTCAAATTGGAGAAGGCTGATGCCGGTGCTGCCCCA
>lucilia_CL200Contig2
GAGGAGCAGCAGCGGCAGGTTTAGCTGCTGGTGGTGGAGGTGGTGTATCGGCTTTGGGAG
CGGCAGCTGGGGCAGCACCGGCATCAGCCTTCTCCAATTTGAATAAAGCTTGACCAGCTT
TCACGGTATCACCATCGCTGACCAAAATTTCCTTAATAATACCGCCAAAGGGTGCTGGTA
CACCAACAGTGGTCTTATCAGTTTCGATTTCCATAACAGTTTGATCGACCTTGACATAGT
CGCCAACCTTGCAAGTGAATTTGACATCACCTTCCGATACGGAATCAGCAAAAGGGGGAA
CTTTAATGGTTTCCAAATTCCACAAACTAACAGAGGTATGGAAACTTTGGCTGGCCATAA
CGCCCAAAGGTCTGCTGGCAGTTACTGCAGACTGGGATTCAGCAAAAAGTTGAGCCTGGA
CTGTAGCTAATCTGGCATATTGACGAACAACATTGGCACTTTTAACTTCTTGGCTACGAG
CCGCTTGCATACCAAGACTGAGTACATTACGCGGTAAACGTCGCGATGTTATCGATATTA
TTCCGGACATTTTTTGATATTATTTGTTTTTTTGTTTCGTTCGTTTATATTTAAACAATT
TAGAATGGTTTCCCAAGTTTCGTTTTAACAAATTCTTTCACTTTTTTCACTTTTTCCCAC
AGGTCGACATGCGACTCAGTGTAGCAGCAGCACCAATGAACGTTTCCGAAAGCGACGTGA
GAGTCCCC
>lucilia_CL1592Contig1
GAAGTTGTACTAAGCTAACACGCTTTAAACTTAAGGTCTAAGCGTTAACTTAAAGTTGGT
GGAGTTTAGCAAAAATATTCAAAAAATAAATTTCATAAAAAAATATTTAAAAATAAATTG
AAAAAGTTTTAAATAAATAAAAAAAATCATTTAAAAAAGGCTGATATTTTAAATAATTTT
TCTTTAAATTTAATTATAAAAAAATAAACATATAACACAATAACAAAATGAAATTCTTCA
ACATTACCCTACTTTTTGTTATTTTTGCTTTGGCCTGCCACCTAAGTTTCACTGTAGCTG
AAGATGGCAAACGTATTGCCTTAAGACGTCCCGTTGGTAAAGCCGCCAAAACATCAACAA
CCACAACAGAAGCTCCCGCTGAAGATGAAGAAGGTGATTACAACGAAAATGGTGAAGAAA
ATCAATATCCCGATGAAGGTGAAGATTCTGCCTCAACAACTACCACCACCACAACAACAG
AAACACCTAAGCGTATTGGACCCGTAATTAGACCTTTCCGTTCTAACGATGATTTCTTGA
ACTCCCTAAAGCGCAGACAAATGATTGCTAAGAAAAACAAATC
>lucilia_CL661Contig1
GGGGACAACAAATTACGTAGATTTAGAAAAACCTCACGAAATTGTAACAAAATGGTGTAG
CCGCTGTCGGTTTTGCTGGCAAACACTTAATGCGCCGCATGCCTGCTATGACCACCAAAA
TTAATGAAACTTTAAAAAATTTACCCAAATTTGATGCTGAATCTTTGGCAGCCTCCAAAT
ACTATAAGGGTGGTTTCGATCCAAAAATGAATAAACGTGAAGCTTCCTTAATATTGGGCG
TTAGTCCAGGAGCTTCAAAATCCAAGGTCAAGGATGCCCACAAAAAGATTATGTTATTGA
ATCATCCCGATCGTGGTGGTTCTCCCTATTTGGCCGCCAAGATTAATGAAGCTAAAGATT
TTATGGACAATGTCAAGTAAATTGTTTGTTTTATGCAGCTACTGATGTTTTCATTTCTTA
AGTTACGTTCACATCTATCAAATGTTTGACAAAATAACGTGACCCCTTAAAAATCTACAT
TTTGATTTCCTTAAAATATATATTTATTTGCACAAATCTTTGATGACATCAGTTCAGAAC
GTCTTTATTATTTGTTTCGAAATTTCAAAAATAAATTTACAAAAATTAGTGTTTACGTCT
TTTTCATCAAATATTTGATAGATCTGAACGTAGCTTTATAATTTGTTGACTATGTTAAAT
GGAGTACCTCTTGTTAATATTAAGATTTAGTTTTTACAA
>lucilia_CL661Contig2
GGGGGACACATTTTTACAATTTTCACAACAAATTACGTAGATTTAGAAAAACCTCACGAA
ATTATAACAAAATGGCCTCCTCCATGATATTGGCTGGTTTAGGTGTAGCCGCTGTCGGTT
TTGCTGGCAAACACTTAATGCGCCGCATGCCTGCTATGACCACCAAAATTAATGAAACTT
TAAAAAATTTACCCAAATTTGATGCTGAATCTTTGGCAGCCTCCAAATACTATAAGGGTG
GTTTCGATCCAAAAATGAATAAACGTGAAGCTTCCTTAATATTGGGCGTTAGTCCAGGAG
CTTCAAAATCCAAGGTCAAGGATGCCCACAAAAAGATTATGTTATTGAATCATCCCGATC
GTGGTGGTTCTCCCTATTTGGCCGCCAAGATTAATGAAGCTAAAGATTTTATGGACAATG
TCAAGTAAATTGTTTGTTTTATGCAGCTACTGATGTTTTCATTTCTTAAGTTACGTTCAC
ATCTATCAAATGTTTGACAAAATAACGTGACCCCTTAAAAATCTACATTTTGATTTCCTT
AAAATATATATTTATTTGCACAAATCTTTGATGACATCAGTTCAGAACGTCTTTATTATT
TGTTTCGAAATTTCAAAAATAAATTTACAAAAATTAGTGTTTACGTCTTTTTCATCAAAT
ATTTGATAGATCTGAACGTAGCTTTATAATTTGTTGACTATGTTAAATGGAGTACCTCTT
G
>lucilia_CL378Contig1
CGGCTGGTGAAGATCTATTAAGTGCAAAGAAAGGCCGATGATATAGTGAAAATATTTAAA
AAAAATATACACATTTTCTGGTACATAGTGGTGAAAGTGTGAACAGAAAGTAATATAGAT
CTATATATAGATATATAGATACATACAATATTTTATAATACATATTAAAATTTATATGAT
TTCAAATAAATCATTTTAAAAAAAGAATTATAGACTAATTAAAACTAAGAAAAAATGGCT
GAAGTACCAGAGGCTGTTAAAAAATGTGCGTCCATGTTAAAGGTCACCAAAAGTGATACC
GAAAAATTTGCTGCCCTTTTTATGGTTACCAAGTTGGTTAAGGGCAAGGATTGTAATAGT
GCAGCCAAGAAGTTGCTGTTCGAGGCCATTGGTTTAGCTTTCCTAAAGAAGTTATTAAGT
GGCAAAAATTTGCCCAATGACTGCCCACCATTGGTCTACAAGAGTGTAGCCTTGTCCATA
TTGACTTGCTTCTGCCAGGAAGAAGAATTAGCTACCCATAAAGATATTTTGGATGTTATA
CCCACACTCTTAGAGATTGTAGAGCAAGCTGATGATGACGATTGTGATGATAATTTGATT
GTAGTTAGTGAAGCTTATAGCTGTTTGAAATTCATTGCTTCATATGAACCTGGTCAAAAC
GCCTTAATGGAAATGAAGGCCATACCCAAAATGTCTCAAATTTATTCAGCTCAAAGTTTC
CAAACCGATGAGGCGTTGCAGTTGATCGTATTGTTGGTCAACAAGTTTGGTGCAGCTTCC
TGGACTGATGATCCAAAACCTTTCCATGCTTTGGTTCAACGTATTGCCCTGGATATGGAG
ACAGAAAATAATGAACGTAAATACGAATTATGTAAAATTTTATCGGCTATTTTGAAGACC
TGCAAGAAAGAGTTGATATACAACTCATTGGAGGGAGAAATCTGGCCTGAAAGTTTATTC
AAAGGCTGTGGTGATATTTTGAAAAGCAAAATTGGACCTAAACAAAGAGATCCAACTCTT
CATTTGATAGCTAATACCCTTAAAGTATTGGGAATCCAATGGGCTTTTATGGATGATGGT
AAACAATTTTTACTTGATGATTTTGCAAATG
>lucilia_CL1015Contig1
AGCCCTTGATAGTAAAATCATTTAATGGTCTTTCAGGCGGAGCGTTTTCATTAGGCTTAG
AACGCCAGCCATGCAGTGTGCCATCACTTCGTAAAATAAAGTAACGAGAACGCCATGTTT
TTATGTGTTCACCTCGTTTTTGTAACCAGCCCTCTTTGACAATTGTTGCATTTGAATGAC
TGCCACCAGCTTCATTGGAAGCAGATAAAGAGCCAATATCTGTCATGGCTACTTTTGGAA
ATATCTGTGAAGAAGTGGATGTAATAGAAGAAAGTTGAGGCTGCTGCTGGGATGAGCTGT
TGTTATTTGGCGTATTTTGGCCGTTCTGATTGCTATTGCTACTACCAAAACTACTAAACG
GGCTTGTGAATGAAAATGCTACAAAATTAGAACCCAATAATCCAGTAGAGGTAGATCCGC
GACCAGTAGCTGATGCGGTTGTTTTACCACCGGCTGTTGCAACCACTGTTGATCTCCTCG
GTGCTGCAAACGGTAAGTAATTCGTGATGAAGCCGTACGTCAATCCAAAATTCTATTAAA
ACAATTCTGCACACCTGTGTGCTTCTAGAACGGTATTATTGCCTTGAATTGTGTTCAATT
AAAAATAATCCTCGTTTTCTTAGTTGTAGAAACGCACTTTATTAAAATGCAAAACGTTGC
AGATAACACGTTTTTATTTACAAATTTTTTAAGGCAATCTTGAATTGTTGCAAAGAAATT
CTCATTAAAAATCTTCCTCGATTTTTTTTTGTTTTGTCTCTTTTCATTTAATGGTGATTA
CTGCATTTGCAAAAATACACGGGGGTCACACCTGTGAGACGTTTTTTAGCTTTTTATTTA
AAAACTTATTTATTTTGGAAATCCATCCTTTTTTAAGAACTTTTTATATACATAATATTA
ATGAAATTGCATTTTTCCACTTTTTTAGGTTTTCTTCGGTTTTACGCACAATGTCGTATG
AGACAGACGTTTTTCTACGCCTTCGTTTTATTTTTCACTTTTAATATACAAAGTTATAAT
AGGAATTTTCTTAAGTAACTTTCTCACACAGCAAAAATAAACTTGAATAAGAACAGATTA
TTTCTTATTTGTATAATTATTTTTTATTAAAATTGTTTTCTTTTTCACAATCTATTAGAA
AATCTGAACAAACAC
>lucilia_CL829Contig1
TTTTTGCCGGTACAGAGCAGTTTTAACCTATGTTATTTCCAAATGAAGATTACAGAATTA
ATAAAAAATATTATTTTTCATTGCTTTTGTTAGTTCTTGAAATCTCAATTTTCCATTCGT
AAAAACAACGTAATTTTTTTGCTATTATTTTATCTTATCCAAATTATTAAATAATACACT
AATTATCAGTCGTTACAATGAGGTTTCTGCCATTAAGAAAATTTGTATGCAGCAGTTCAA
ATATAAAATATAAAACAGATAAATCACTTGAAATTGCCCAATATTTCAAAGATTTAGACT
GGAACATATTAGAGAAATCTTTGTTATTGCGAGGAATCAGTAACAACATTTCCCATATAC
GTAAATTAGTTAAAAATATAGGTTCTGCTAATGACAATGATTTAAAGCAATTGAAAGACG
AGTTACTAAAATTGCCAAACTACGTACATCCTAGGGTTTGGAATTATGGAAGCGAAGTTA
AAGAAATATTGCGGTTTAATCCCGAAAATGTGAATAAAGAAGATTATCTGGAGTTTTCAG
AAATGTGTAAGAATCTAAATATTTTCCGAATGGACCATTTAGGAAATTATACTGGACATA
AAAGTTATTACTTACTTGGAAAATTGGC
>lucilia_CL2110Contig1
GGGGGACGTTTGACCTTTTATTAAGCGGGAGTATAGAAAAGACTTTCAAGCGAAACAGAG
GTGTGCCTGGGAAAAATAAATTAACAAAACAACGCCATTGGATTAATTAAAATATTTATA
AAATAAATAATTATTAAAAAAAGGATTATTCAATTAAATATTTTTTTTTATAAAAAAAGA
AGTAAAACAAGAATTAATTAAGACAATATGATGAAATTTGTATTTGTTTTGTGTGTAGCT
GTGGCTTTGATGCAACAAACCCAGGCTTTTAAAGTGGTCACTATACATAAAGGTGCCCCA
CCAGCTGCTGCTGCCTCTGCTCCTGCTGCACCCGCTTTTGATCCTTCTGCTTTATTACAA
GGTGTACAATCTGCCATTGCTGGTAAATTACAACAAGTCCAAGCTTTGGTCGGTTCTTTG
GTCCAACAAAAAACAGCTCTTAAACAAAATGCTTTGAATTCCTTGCAAAGCACTTTAGGT
GGTGTTAAGAGTCAAGTTGGTAGCCTAGCTGGCAGTGTACAACCACCTTTTGTTATTCGC
AAACAAATTTATGTTGGTGCTCCTCCCAAGCCAGCACCTGCACCAGCTCCCGAGTCCACT
ACTACAGCTGATGTTGATGCTACAACAACATCGGGTTAATTTCATAATAAATA
>lucilia_CL1476Contig1
TTTCCGGATCCAAAACGACAACATTGACCTCTTTTCCCTCTCTAATTATATTATTAGCTT
TTTCCTCAATTAAATCCAACGATTCGCGGCTAATTAGATGTTTAGTATTAAGTTCGATAT
ACGATGTTTCAGTTCCCAACCACCAGGAGGTTGTGTCATAATTAAATTCCTTCTCAAATA
ATTCAGTAATCAAGTGTTGACCCGAATGTTGTTGCATGTGATCAAGTCTGCGATCCCAAT
CAATACATTGTTTGACAATAGTACCAGCTTCAAACCCGCTCTCGGATTCTATAAAATGGA
CAGCATCATTGCCCTTGCGTATAACACTACGTACAGGCAGATCATTGATGGTGCCGAAAT
CACATGGTTGACCACCACCTTCAGGAAATAGTATTGTATCTTCACAGATAACATTGTAAC
CCTGTAGTTCTTTTGTTTCGCTGGAGCCAGGCGGGCACCATTTCAATAAACCAAATTCAC
ATGAAACAACTTTGGTGGTAAATTCTTTTAAAAAGCTATCTTCTTGACATTTAAAAACCA
TTTTGTATATCTTTAATAAATTAATTGTATGGTTAATTATGTAAAATGCAAAAAGTTGGC
AAATTTACAAAATTTTGTGTAACAAAATGCACAAAACTCCCCCCCCCC
>lucilia_CL545Contig1
AGTGAGCAACAACACGAGGAACTTGCAATTCATGGGCTTGAGAATAATCGACAGCTCGAT
TGCGAAACTCTTCCAAAAATTCTGCAATCATGTAGCCCAAGATAATAGCATCATTTGTTT
CAATGTCCAAGTGGGGAATTCCAATGTGACATTTTTCCCAGAGTTCGGATTTGAACTGGT
CCAATTTCCAAGCACCTGAACCAATATCGAATAAAATCAATTGGGGATTGCCATCGACTA
GCCAGCGACCAGTATGAATTTTATAGCCTCTAGATCTCATAGTATTGACAGCATCTAAAA
GAGGATTTCCACGAGGGAATTCCATTTCTTCAATTTCTGTGCGGGCACAATGCTCCTTAT
AAGGACCCATTAAACATAGTTGTTCGCCCATTTCTTCTGTTGAAACATAAGCTTTCGACC
GTATTACCGTGTAAATGCCACCAACTTTATTTGCTACTTCCCAAGCAATTTCGAAGGTCC
ACCGATTTTCGCGAGAAGCGATATCTCCCCGATCGAAATAGTCCTTTAAGTCCCCTCCGG
ACTCTACGCGTGAATAGCGTCGATTCATCTTTTAGAAAAAAAAACTGCAGCCCACCAACA
ACCGACAACAAAACAATTTAAATATCTTCACTTCTTCCGTCAAACAACTGATGCCGACGT
CAGTTTAATTATCCCCC
>lucilia_CL1927Contig1
GGGGAGTACAACACTAACATTCGAGAGCAGCAGACAAAAATAAATAAACAATAAAAGAAC
TAAAAAAATATTAAAACTCTATTAAAATGTCACGCAAAAATGTCTTAAATTTAGTGAATA
CAATTGTACATAATTCCTGCAAATGTCCAGCTCATTCGAGTAACTATGGATCAAGTGCAG
CCAATGTTTCACAAACCGGTAAAATGGAATATGCTTTTGAGATGTCCTCTTCTACCGTAC
GTTTTGGTCCGGGGGTAAGTGCTGAACTTGGTGCTGATTTACGTAATGGTGGTGCTAAAT
CGGTATGTGTGGTAACCGATAAAAATGTAGCCAAATTACCCAGTGTAATGACTGCATTTG
ATTCGTTAAAAAAAAAGTGGTATAGAATTTGAAGTTTACGATGAGACTCGTGTAGAGCCC
ACCGATGAGAGTTTATGGAAAGCAGCCACATTTGCTCGCTCTAAACAATTTGATGCCTTT
GTTGCCATAGGAGGAGGATCCGTAATAGATACTTGTAAGGCGGCAAATTTATTCGCCTGT
GATAAGGAAGCGGAATTTTTGGATTATGTTAATAAACCTATAGGAAAGGGTAAAGAAGTT
AATGTGCAATTAAAACCTTTAATTGCTTTACC
>lucilia_CL1192Contig1
CAACTGTTCGTGAGAAACTTCATCGTTTTTATCCGGTATAAGATATTTACGTATTTCGGC
CAAGGCATATGCCACACGTGCATAACATTCGGCCGGCGTTGCTACAGTACTGATTTCCAA
GAAAAGATCTTTATGTAAATGACTAAAACGTGGATCGTTTGATTTTCTCAGTTCTTCTTC
CTTGACCTTGTCACGCATCGAATTTCGTCCTTTGATTGTTATCTTACATTGTGTTTCGTC
CTGCAAACGTATTAGAGAGTTACCTTTGGGTCCCAATATTTTTCCAGTAAAGTTAAATTT
CGGATATTGCTTAACGGGTACGAAAACTTTTTGGGTAAGTTTCATGGGTTTTTGTTTGAG
TACATCGGCGAAAAATTCACGGCCGGGTATGCGACCAGTCGAATAGACGCGATCGAATGC
TTCATCAATCAAAAGGGCACATAATGGAAAATCCTCCGATAAACGATCACGTTCTTTTTG
CAAATCATTTAAGAAATTTTTTGCCACATCATTAATTTTTGGTTGATAACCAGCAGGACC
TACTTCATCGCGATTGCTTTCATTCGACATATTTAATAATTTATTTCCTCTTATTTATCT
TCAGTATAAAACACAAACCGCCTCGTGCCGAATTCCTGCAGCCCGGGGGATCCACTAG
>lucilia_CL70Contig1
AAAGAACGTACAACAAGAAAGTTAAGAAAAGAAAATCTATAGCATTTGTCTTTATTTTAA
AAGGCGTTAAAACGTGAAGTGAATTGTTTTTATTAAACAAATTGTACATATAGAAAAATT
TAATAAATTTATTTATTTTAACTTAATATAAATCAAACACATACACACTCAATATGAGAT
TATTTGTCTTATTGGCTGTAGTGGCCTTCGTTGGCCTGTCTCTGGGAGACGATAAAAAAG
AAAAGGATAAGGATATTGGCACAGTCATTGGTATTGATTTGGGTACCACTTACTCATGTG
TTGGTGTTTACAAAAATGGTCGCGTAGAAATTATTGCCAACGATCAAGGTAATCGTATTA
CTCCCTCCTATGTTGCCTTTACTGCCGATGGTGAACGTTTGATTGGTGATGCCGCCAAGA
ATCAATTGACCACAAATCCTGAAAATACTGTCTTTGATGCTAAACGTTTGATTGGTCGTG
AATGGAGCGACAGCCACGTTCAACATGACATTAAATTCTTCCCCTTCAAGGTTGTTGAAA
AGAACTCGAAACCCCATATCTCTGTTGAGACTTCTCAAGGCAAAAAGGTCTTTGCTCCCG
AAGAAATCTCTGCTATGGTTTTGGGTAAAATGAAGGAAACCGCTGAAGCCTACTTGGGCA
AGAAGGTTACTCATGCTGTTGTCACTGTACCCGCTT
>lucilia_CL70Contig2
CTTGTCAAGGGTTGAAGACGTATTTTTTCCGCTAAAGAGAAAAATAAAAAAGTTAAAGTT
AATATAAATCAAACACATACACACTCAATATGAGATTATTTGTCTTATTGGCTGTAGTGG
CCTTCGTTGGCCTGTCTCTGGGAGACGATAAAAAAGAAAAGGATAAGGATATTGGCACAG
TCATTGGTATTGATTTGGGTACCACTTACTCATGTGTTGGTGTTTACAAAAATGGTCGCG
TAGAAATTATTGCCAACGATCAAGGTAATCGTATTACTCCCTCCTATGTTGCCTTTACTG
CCGATGGTGAACGTTTGATTGGTGATGCCGCCAAGAATCAATTGACCACAAATCCTGAAA
ATACTGTCTTTGATGCTAAACGTTTGATTGGTCGTGAATGGAGCGACAGCCACGTTCAAC
ATGACATTAAATTCTTCCCCTTCAAGGTTGTTGAAAAGAACTCGAAACCCCATATCTCTG
TTGAGACTTCTCAAGGCAAAAAGGTCTTTGCTCCCGAAGAAATCTCTGCTATGGTTTTGG
GTAAAATGAAGGAAACCGCTGAAGCCTACTTGGGCAAGAAGGTTACTCATGCTGTTGTCA
CTGTACCCGCTTACTTTAATGATGCTCAACGTCAAGCTACCAAGGATGCTGGCGTCATTG
CTGGTTTGAATGTTATGCGTATCATTAACGAACCCACTGCCGCTGCTATTGCTTACGGTT
TGGACAAGAAGGAAGGTGAAAAGAACGTTTTGGTCTTCGATTTGGGTGGCGGTACCTTCG
ATGTTTCCTTGTTGACCATCGATAACGGTGTCTTTGAAGTAGTTGCTACCAACGGTGACA
CTCACTTGGGTGGTGAAGATTTCGATCAACGTGTTATGGATCATTTCATCAAGTTGTACA
AGAAGAAGAAGGGTAAGGATATCCGCAAGGACAACCGTGCCGTACAAAAATTGCGTCGTG
AAGTTGAAAAAGCTAAGCGTGCCTTGTCAAGTGCTCATCAAGTTCGTATCGAAATTGAAT
CATTCTTCGAAGGTGATGACTTCTCTGAAACTTTGACTCGTGCCAAATTCGAAGAATTGA
ACATGGACTTGTTCCGTTCCACTTTGAAACCTGTACAAAAAGTTATGGAAGATGCCGATA
TGAACAAAAAAGATGTCCATGAAATTGTTTTGGTTGGTGGTTCTACCCGTATCCCCAAGG
TACAACAATTGGTTAAGGACTTCTTCGGTGGCAAGGAACCTTCTCGCGGTATCAATCCCG
ATGAAGCTGTTGCTTATGGTGCTGCTGTCCAAGCTGGTGTACTTTCTGGTGAACAAGATA
CCGACGCCATTGTCTTGCTCGATGTCAACCCCTTGACTATGGGTATCGAAACTGTTGGCG
GTGTCATGACTAAATTGATTCCTCGCAACACTGTCATCCCCACCAAGAAGTCCCAAATTT
TCTCCACTGCTTCTGACAACCAACACACCGTCACCATCCAAGTCTTTGAAGGTGAACGTC
CCATGACCAAAGACAACCACTTGTTGGGTAAATTCGATCTTACTGGCATTCCTCCAGCAC
CTCGTGGTATTCCCCAAATTGAAGTCAGTTTCGAAATTGATGCCAACGGTATTCTCCAAG
TAAGTGCTGAAGATAAGGGCACCGGCAACAAGGAAAAGATTGTCATCACCAACGACCAAA
ACCGTCTTACCCCCGAAGATATTGAGCGCATGATCAACGATGCTGAGAAATTCGCTGATG
AAGATAAGAAACTTAAAGAAAAGGTCGAATCTCGCAACGAATTGGAATCCTATGCCTACA
GTCTCAAGAACCAAATCGGTGACAAGGAAAAACTCGGTGCTAAATTGAGCGAAGACGAAA
AAGTTAAAATGGAAGCCGCCATCGATGAATCCATTAAATGGTTGGAACAAAACGCCGATG
CTGATCCCGAAGAGTACAAGAAACAAAAGAAGGACTTGGAAGCCATTGTCCAACCCATTA
TTGCTAAATTGTATCAAGGCGCTGGTGGTGCTCCACCCACAGACGGTGATGACAACGAGG
ACTTGAAGGATGAGCTGTAAATTGTTGTCGTCTAATTGTCGTACGGCGATTTAAGTTCTA
GTTCTAGTTTAGTTGTAGTTCTCAGTTTAGTTAAAAATAAACAAGAAAGCAGACTGATAA
CCATTTAATAATAAATCGTAAAATATATTTGTGTTAATTTCAAAAACAAAAAGAAGAAAA
CATTAAAACAAAATATTTATTACATCAAAGACAAAAAATANNANNNANANAAAAAAAAAA
AAAA
>lucilia_CL2288Contig1
CTAGTGGATCCCCCGGGCTGCAGGAATTCGGCACGAGTGGCAATAAATGGCGAGCTAAAG
AAATCAATTTCGATCAGAAACCCACAACGAATATAGCACTAAATCGTTTATCGGCCAATT
TAACAAATACCGAATTAAGTCCCGCGTTGATCGCCCAGGCAAATTGGACTTTTGTGGAAA
GATTGTTAAAGGACATTAAAAGTAAAACCAAACGTATGTTATTGGAAAAAATGGGCACTG
AGGCCGTAGCATTGGGTTTAAATAAAAACGATGGCATTGAAGAGAACACTCTTATAGCTT
CTTTATGTGATTTATTAGAGAAAATTTGGTCTCATGGTTTACAAACGAAACAGGGCAAGT
CAGCTTTGTGGTCACATTTACAGACATATGTAGAGTTACAGGATGCACGCTCTTCCAATG
CCAGTTCAAATAATAGTCCTAATTTAAATGCTTCTGGAGGTTCTCCGAAATCTGGCAATA
AAGTGGGAGTGACTAGTAGTTATGCAGTGGCAGCACCAGCTTTAGCTTGGAATGTTATGC
GTAAACGTATGGATTATTTATCTACTTTTCAAACGGAGTTTGATAATC
>lucilia_CL261Contig1
GGGGAAGTTTTGTTCTTCATTTCAGGCATACAGCACTTCTAAAGAAAACTAAGCGAAAAT
GTTGGTAAAACATATTGTCAAACAAGGACTCTTGTTGAAAAATGTTGGTGCTATGTCCCG
TGCTGCTTACCATGGCCATGGCGTCAAGGTAACCATGGACGATATGCCCGTACCCCAAGG
TGACTGGAAGGAACACCACAGCCGTCAAAACGCTAAATACAATGCTGTTTTGTTGACTGG
TGTTGCTGCTTTGGTCGGCACTCTTGCTTTGATCAAATCTACCGGTATTATTGAATTGAA
CTACAGCCCTCCCAGCTCTTTGGATTAAGTACTGCAACTCCCATGTACTTGTTAAATGTG
CCCTAAGCTATAAATTCCCTTTAAAATTAAGGCTTAAAAATGGTTTAAAATAAAGTGATA
GCAAAATAAAACCAAAACAACCAAAAAAAAAAAAAA
>lucilia_CL1643Contig1
GGGGCAACAGTATTCCAATAAGTTTAATAGCGGAATTAAAGTATTCATACATTTGAAACT
ATGAAAGTAATTAATTTGTTCGTAATAGTCGCTTGCATTGTTGCCGCTGCCATGGCTGAT
CCAGGAAATGCTAATGCACAAGGTGTCACCAATTCTGGTTACTTTTTCCAAGGAAGTAAA
AAGTAAAATTATTATTGAAAATTTAAAGAATTTGATATAAATAAAGAAATACATTTCACT
AAATTTAATATGTGTAAATGAAAATTATAAACCCCAAAAAAAAAAAAAA
>lucilia_CL712Contig1
GGTGATTAGTGAGGCATCGGATTTGAAGTGAGGCATAACAACACCACTGTGTTTACCACC
CTTTGATACCTTTTGCACGGTATCTACCACAACAGTGGATGTTTCTTGAGTACCCTCATC
AGCCAATTTCTCACCTTCACAGCTAACTCTGAATGGAGAACCAATGATATGAATGTTATT
ATATTTCACTGAAATAAAGTGATCTCCAGGCAGCAAGGGAGTGTAATGTACTTTGTAGCC
TTCTTCAACTTCAGTACAATCCATGGCCACCTTTGAGGGGCCATCAATAGCTACAGCCAA
GGTACCAACACCAGCATTGCAGGTATTGATAATAAAATCTTGTCTTTGACCGGTCTTAAC
AGCTTCCAGGCCAGAGCCACTGGCATGTACTGCAGCGGGATCGGCAACATCCTTACCGAC
CTTAATGCGGAAGGGTGAGCCAGGAATATGAACACCATTGAATTTGACATGGATGGCGTG
AATGCCATTTTCACGTGGATAGAAACGTACGGAGGTCATTTCACTGTCAATGGCTTGGAT
GAAACAATCGTCATCGGTGCCAGAGGGAGCAACAATCTTGGCATCCAATTCACCCTTGGC
GCCGTTCTTGCGAACCATAAATTGATAAGGAGCATCAGCTTGAATATTGCCCTCGGGGAA
TTGCTGTACCTCCAATTTGTGAGCATCACCGGCATCGGGGGAAACGTATACTTTGAATGG
TGAGTCGGGAATATGACGATCATTGAATTTCAAACCAACACGGTATTCACCGGGTTCAGT
GACCTTGTATGACACATCACAGGAACCGTCCTTGCGATCCTTGAATTCAATCTCAGCCTT
GCTGGGACCTTCAACGGAGATGGCCAAAGAACCACCACCGGCTTCACGGGTCCAAACATT
GAGTTCGCAGGGCAAACCGACAACACCACGTTCCAAGCCGCTACCGCCGGCCTTAACCAA
ATGGCCACCAAAGTCATGGAGGGGACCAACAGTGAATTGGAAGGGAGAGCCGGGAATGTG
CATATCCTTATAACGGACTGACACGGTGTGGACGCCCAATTCCTTGGGTACGAAGTGAAC
GGAATAAAGACCATCCTCAACTTCTTGGATTTCAGCATCTTCAGTCACATTACTGGGGGA
AGTAACACGAGCGCCCAAATCGAAGGAAGTAATGCCAGGCATTTTGAAGGTCAATTTACA
TTGGCTGCCAATTTCAGTAACAGGCACAGCATCACGTTCTCTTTGGATCTTCTCACGTTT
ACGGTTGCTGCCTTCGCCAGCTACTTTAACGGTGAAGGGTGAGCCTTCAACATGGTGATC
AGCGAATTTCAAGTTAACAATATAGTAACCAGGCTCAGTGGGCTTGTAGGAGATGTTAAG
GGTGCCATCATCCTTATCAGTACATTGAATCTCAGCCTTGCTGGGACCTTCAATGGAGAC
AGACAAACCACCATAACCGGCATTGCGAGTATCCACAGAGAATACATTCTCGGTGTAAGT
CTTGCCTTCCTTCCC
>lucilia_CL2455Contig1
AATTCGGCACGAGGTGCATCTTTTATGTGGTGAAACTGTGCGTGATATAATTGTGACATG
GTCGACACGTGATAATACAAAACATTCCATATGTAAATATGGTATAGATTCCCTAACAAA
TGTGCAAGAAAATAAAAAAGGACCTACAAAATTTATAGATGGTGGTAAAGCTAAGAACAC
GCAATACATACATCGGGTTACCTTAACAAATTTAACGGAGAATAAACGTTATTTATATCA
TTGTGGCAGTGATTTAGGTTGGTCTGCCCTCTATTGGTTTCATACGGTAGAGGCGAATGA
TAATTGGTCACCTAGTCTGGCTATATATGGTGATATGGGTAATGAGAATGCTCAGTCATT
GCCACGTTTACAAGAAGATACCCAATTGGGAATGTATGATGCTATTTTACATGTTGGAGA
TTTTGCCTATGATATGCATAGTCAAGATGCAGTAGTGGGTGATGAGTTTATGCGTCAAAT
TGAAACTATAGCTGCATATGTACCCTATATGGTTGTACCCGGTAATCATGAAGTGGCTTA
CAATTTTTCCAATTATAAAGCCCGTTTTAGTATGCCTG
>lucilia_CL429Contig1
ACGGCACATTTTATATAATTTGTTTTCATATGTGTATGAGTTAATTTGAAGGATTTGCTA
GAATATTTTGTTTTTGTGGTTTGAACATAAACAAACTGACTAATTTAATAAATTGACTAA
ATATCTTTGGTTTCTTTTGTTAACCAATCACTTGAACTTTGTTTTACCAAGCTTGATATT
GGGCAGTGTAAGCAAAAGGTTGGTTTAGAAGAAAGTATTGCTGAGATTGGGCAGTGTAAG
GGGTGGCAAAAGGCAATGCGACAGGTACTGTGGCAGCGGGTGCTACAACTGGAGCAGGAG
CAACTACCAAACGTTGGGATTTTTGAGTTTTCTTCTTTTGGACCAAGCGGGATGAAATGT
TTTTCTTGTTTGATTTTCTTCTGCTTGTTAGTCTGGAGACTTGCTCTTCCTCTACAGGGG
CCACAGACTCTTCTTCAGCGGGTTGGAATTCTTCAGCATCGGGATTAGGAGCAAATTCTT
CGGGAGCCTCTTCTGAAGGCAATTGATCGGCAGGAGTTTCATCAAGTTCGGGAGGACCAT
AAGTCTCATCGGGAGGTCCATATACTTCATCGGGTTGGTTTCCCTCTTCAAAGGGAACTT
CTGGTTTCAATTCATCAGCAGTAGGGTAAGGTGTTACAGCTTCTTGTCTAGCTAAAACAC
GTTTCTGTTGTACTGCTGGGCGTTGTCTCAAAGGCTGCAATTTCTTAGCAGCCAGACGTT
GGCGATATCTAGCTGGTTCAGCAGAGCAGGCTACAATAGCCAAGACCAAGATAATCAATG
AAATCTTTTTAAATTGTGCCATTTCTAATGTTGTAACTTCTTCAATCCTTTAGAGATAAG
TATATTGCTGCCTTCGCTGTTTCTAATCGTTAACTGATATCCCCC
>lucilia_CL1076Contig1
GAAGGGAGGTGGCGTGGCGCAAGAGGAGTTATAGAAATAACAAAAAAAAAAAAATTAACA
ACAAAAGAAGAGAGATTTATAATTATTTGGAGTAGTGAAGTAAGTAAAAAAAAATCCCAT
TTAACCAGAAAGCCAGTTAGTTAATTAAGAGCTGAGCAAGTTGAAAACAATTAATTATCA
GGAAAATTCTCATGCGGGGTGTGCTGTAAAAGAAAAATAAATTTTGACGTGTCGTTTAAT
TGTTTAAATTGATAAAAAAATAAGAAAAATATAACACAATGTGTGGTTCTACTCCGCCCG
TAACAAAAGGTACTCGTGCCCTGATTCTAGTGGGAGGTTATGGCACCCGTTTAAGGCCCT
TAACATTGAGTACACCAAAACCTTTGGTGGAGTTTGCCAACAAACCCATTCTATTGCATC
AACTGGAAGCTTTAGTGGCTGCTGGCTGCACACAGGTAATTTTGGCTGTCTCCTATCGCG
CCGAACAAATGGAAAAAGAACTTAAAATCGAGGCTGAAAAACTGGGCGTTGAACTTATAT
TTTCACATGAAACAGAACCCTTGGGCACGGCTGGGCCTTTGGCCTTAGCCAAACACATAC
TAAATGCCAGCACAGAACCTTTCTATGTACTCAAC
>lucilia_CL2Contig10
GTCGCATTTTAGCTGACTGGACTCCCCTCAGCATTGAATTAAGAAAAAACATACAAAATC
ATCAAGAAAAATTGTGTGTATTTAGAAAAAAATAATTTGTTTAATTGAAAATAACTAGTG
TTTTTCTTTTGCTTTTATTCCATATCAAAAAAAAAATATATAGATAAATTTTTCTAAACA
GAGTGTGAGGAAATTCCAATTGGAAGTAAAGAAAAACAAGTGTAAGAAAACCCACTAAAA
ATGGCTCTTTCTGCATCCCAAGCTCACAAGGAGCATGTCCTAGCTGTTTCTCGGGATTTC
ATTTCCCAACCTAGATTGACCTACAAAACCGTGTCCGGTGTAAACGGTCCCTTGGTCATT
TTGGACGAAGTTAAATTCCCCAAATTCGCTGAAATCGTACAGTTGCGTTTGGCTGATGGT
ACTGTACGTTCTGGTCAAGTATTGGAAGTCAGTGGCTCCAAGGCTGTCGTCCAAGTATTC
GAAGGTACCTCTGGCATTGATGCCAAGAACACATTATGTGAATTCACCGGTGACATTTTG
CGTACCCCCGTATCTGAGGATATGTTGGGTCGTGTCTTCAACGGCTCCGGCAAGCCCATC
GACAA
>lucilia_CL2Contig11
CGGCTTCATCGATTTTCTTGGCTTCAGCTGGTTTTTGTTCTTCTTTCAATTCTTTGGGTT
TCTCTTCAGAGGCCAAAGCCAAGGGTTCTTCGATCTTTTCAGTAGCTTCGGCAGGTTGGG
CTTCGCTGGCAGCTTCGGGCTTGGCTTCTTCAGCGGCTTTAGGTTCTTCAGCGTTTAAGG
TCTTGACTTCGGGAGCCTCAACATTTTCAGCGGGAGCAGCAACTGTTTTCTCTTCTTCCT
TTTCGACAGTGGTGCGTTCTTGGCGGGCAGGCAATTCTTCTTTCTTTTCCTCAGCGGGCA
ATTCAGTTTTCAATTCTTCAGCCTTAATTTCGGGTTTAGCTTCAACGGACAATTCTTCTT
TCTTTTGTTCAGCTGGGGCGGATTTACCTTCGGGTTGGATTTCTTGTACGGCAGGTTTTA
CCTCATCAACAACTTGTTTGGGTTCTTCATTCAAACCGGCAGCAATGGGTTGCACAGCCA
AGGGCAAAGCTTTAGCTTCTTCGACAACATCTTCGCTGCGTGTTTGTTTCTCAGCTGGCA
ATTCAGATTTCTTTTCTTCTTCTTTCTTTTCTTCCTTAATGTCGTCCTTCTTGGCTTCGG
GCACAGCTTGGGGCAATTCAGAGTCTGGTATGCTGGCGGGCAAAGCAATTTTGCTTTCTT
CGGCTGGTTTAGCGGCTTCGGGTTTGCTTTCCTCTTCAACCTTTCTCGATTCGGGTTTGG
CAACTTCGGCTACTTTGTCTTCAACTTTTTGTACGACTTCAGGTTTGACTTCGGCCACGG
GTTGTACAACCGGTGACACTTCCTCATCGGGTACGGGTAAAGCGAAGGCGCTTACCAAAA
GGGCGGATAATATGACTAATTGGAACTTCATGCTTAAAATTTGCACTTTTTGTGTTTTAA
TAACTTTAATTGTTACGAAAAATATGTGTATTTAAAAAATCTTTGAAATTTATTTTCACA
AAGATTTTAAAACTTTTCTTTTTTTATTATTTATTTAATAAAAAAATATCACAAAGTTTA
TTTTTGTTTTATTGGAAAAGCACCACAGTTAAAAAATTCTTTTATATTTTCTTTCCGTTC
TTTGCCACAAAATTGCTTTGAGTTAAGAAAACTGTCTTTTTTTTTCTATTTTAGAATCAA
AAAGAATCAAATTAAATAATTATGAAAAAAATAATTTAATATTGTTGTAGTTATGTTGTT
GCACTGCTGCGGTCAGTAACAAAAATCACTTTGAATCCCCC
>lucilia_CL2Contig12
GCAAAGCTGGTTAGTGTTGTCGTTAAACTTTTAATGAAAGTTTTATCCACATCTACAATA
TTTCCATTAATATAATCAATGACATTATCAGCATTGGAGCCCTCTTTTAATAACTGGTCT
ACATGCTCTACAACACGTTTATTGCGCTTTTCTTTAGGTTCTTTATTATCGATCTCTGGT
TGGCTTTTTTCATTTTCGACATATTCAAATTTATTTGTTTGAATAAACTTGCTAACTTCA
TTTTCATTCATAAAATCTGTCCACTTTATCTGATTTTTCTTCCACATGTTTCGTGTAAAA
CTAGGACCGACCTCTCGTGTGCAATATTGTATAAATGTTTTAAGGAATTTGATGCTAAAA
CTAGAAGATCCACTTTCACGTAACTGTGAGCTCCATAAATCATTTACAGTTATTAGTTTC
TTAACAATTAAGGGTCCGGTAAATTCGAAAATGTACAACCATAGATCGGGTATATCCACC
ATTAAATCGCTAGCAAATTCGGCAAATTGTTTATAGGCTAAGCGGAAATGTTCGACGGAA
ATGTATTTATTTTCAATTAAATATGCTACAACATTTGCCAGATGTCGCCTGCATATTGGT
CTAACCTCTGCCAAATGCAAATAATCCGTAAGTATATAATATAGTAAACCACATCGCTGA
TTTTCCTTTATTTTCTTTATGCAGGATACAGTCGTGATATCTATACATTTTGAGTTGGCA
GCGTTTTCAACCATCTCTATTACAACAGCCTTAATCAATTTCAAATCTGCTTCAGTTGGC
TCTTCAAAAACTGCTGGGGGTGCAGACGATGGCTGAGTTGATTCACTTGCTGCAGGATTG
AAATGTTGCTGTTGATGCGAAGCATTGGAACCATAGTAAGAAGATTGTTGTTGGTTATCA
CGGTATATACTAGAACTTGATGTTCCACCACTGCCTGCTGACATGCCAGACATTTTCGTT
GAAGTCATTCTAGACGAAGAGGAACTGGACATGGGTTGTTGATATTTCGAATGACTAGCA
GATTTTTGCATATTTGACGAATTACCACCTCCCATTCCACGAACTCCCTGGGTACTACGA
GATGAAGAATTTTCTCGGGAGGCTTGTGTTGAATTATTTCGTGATAATAATCTACCATGA
TCATAACGATCACGCTCCATGGAGCCCTTATTGTATGAACCTTTATTGCGTGGTCCACTA
CGTTCTCTATCACGATCGGAACTTCTGTTTGAATCCATCGACAATGCAGCAAAGGAATTT
GATGGTGTTGTTGTTGGTTGCGATGATGTTTTAGGCCACAGGAATAATGAAACACCACCC
ATTTTCTTATTGTTCATATCAACTGTAGTCAGTCCAACCAGTTTACTTGAGTCTACAGCC
AGAGTACGGTTACCTTTACCAGTTTGTACATGCCATGTATCATCATTATTAGAATTGCCA
GATTGACCCC
>lucilia_CL2Contig13
AATCATTATGTATTTGATCAATTGCACCGTATTTGGCAAATACTTCTACGATATCAATTT
GTTTACATTTTTTAGGTAATTTGACAACATGAACAATTTTGCTTGAGGGTACAGTTGAGG
GGATTTCACCGCTTTTTACTTTAGATGGTATTGTAGGTTCTTCATTTGCGGCGTCTTCTT
CATCTTCTTCCTCTTCTTCATCGTCTTCTTCCTTTTCTTCCTCGTTTTCATTTTCAGCGT
CATCTTCTTCTTCTTCATCGTTATCATTTTCAGCGTCATCTTCATCAGCATCTTCTTCTT
CCATAGCTTCCTCGTCTTGTTCATCATCCTCTTCTTGCTCCTCAACCTCCTCCTCCTCGT
CTTCTTCTTCCTCCTCTTCAACGGGAGCTTCTTCTACTTCAACAACTTTTTGTACTTTAG
CAGTCTTTTTAGGTGCCGCTTTTTTAGCTACAACTTTCTTGGTTACAACTTCTTCCTCTT
CCTGTTCATTTTCTTCAACTTCTTCTACTTTGGCGGCAGGAGCTGCCTTCTTGGTAGCTT
TTGTTTGTTTTGCCACTTTGGGTGCTGCTTTAACTTGCTTTTGTTTCATTTTTATTAAAA
TATTTATTTATAAATTGTTACAAAAAGATTGAAAATTATAGAATGCGGTATTAAAAAAAT
GTGTATGTATAACCAAACAACACG
>lucilia_CL2Contig14
GGCGTGTAGTGTTTTTTAAAGTTGTCCAAGAAAAAAATCATAAAACATCCAAAATGGTAT
GTGAAATTAATTTAAAATATTGAGAAAATATTAAAGAAAAGCAAACGAATTTTCCAATGG
CATAAATATTTTAAAAGTGCACCAAAATTGTTTTGAAAAAACATAAAATTATGAAATTGT
TAATTGCGACGTTAGTGTGTGATGGCGTTTTAAAGTTCCGAAGTCATGAACGAAGACTTC
GTGTGGTATTGAAAATGACATGGTGGCGAAAGTAACGAGTACAAAATGACGTGTGCATTT
CTTCACTAAAGAGTGTCCCTATTCACTTTTAATGGCCTTGGAAAATTTGTTGAAGATTCG
TTTTGTTAGAATTGTCTCATATTGTGAAATTATGTCTTTGTCATGATGTCTATAATATAT
ATGTTTGTATATGTGTGGTTCATAGGTCAACTTCACCGTCGACGAAATCCGTGCCTTGAT
GGACAAAAAGAAGAACATCCGTAACATGTCCGTCATTGCTCACGTCGATCATGGNCAATC
CACTTTGACCGATTCCTT
>lucilia_CL2Contig15
CAAACACGCAGCGAAGATGTTGTCGAAGAAGCTAAAGCCTTGCCCTTGGCTGTGCAACCC
ATTACTGCCGGTTTGAATGAAGAACCCAAACAAGTTGTTGATGAGGTAAAACCTGCCGTA
CAAGAAATCCAACCCGAAGGTAAATCCGCCCCAGCTGAACAAAAGAAAGAAGAATTGTCC
GTTGAAGCTAAACCCGAAATTAAGGCTGAAGAATTGAAAACTGAATTGCCCGCTGAGGAA
AAGAAAGAAGAATTGCCTGCCCGCCAAGAACGCACCACTGTCGAAAAGGAAGAAGAGAAA
ACAGTTGCTGCTCCCGCTGAAAATGTTGAGGCTCCCGAAGTCAAGACCTTAAACGCTGAA
GAACCTAAAGCCGCTGAAGAAGCCAAGCCCGAAGCTGCCAGCGAAGCCCAACCTGCCGAA
GCTACTGAAAAGATCGAAGAACCCTTGGCTTTGGCCTCTGAAGAGAAACCCAAAGAATTG
AAAGAAGAACAAAAACCAGCTGAAGCCAAGAAAATCGATGAAGCCGAAACTGAAGCCGTC
AAGCCCGTAGATACACCAGCTGCTGAAACCAAGGCCGCCCAGCCCGAAGAAGAAAAGAAA
GCTGAAGAAAAGAAACCAGAAGACAACTCAGCCACTGAGGAGGAAAAGTCCAACGAAAGC
AAAAAAGCCGATGAATCCAAGGAATCTGAAGAATCAAAAGAATCCGAAGAATCTAAAGAA
GAAAACAAATCTAATTAGAATTGCTAATTTATCATTAACAAACGCTTAAGGTTCACTTAA
CCTTCCACTCCAAATTACTAACACACACAACTCACCCTAAAAAAAAAAAAAA
>lucilia_CL2Contig16
CATTTAATTAGTTAATTATTTTTGTGTTTTTTTTTTTCTTTAGCATAACTATACAATAAC
AAATTTTTTTTAATGATTTTTTAAAGGAGGATGTTATGAGGAAAAACAAAATTTAAATTT
TTTTTGAAAAAAAAATAAGAAATTTTGTTTTTAAACTTTAAATATTGTTGAAATATGTAT
TGTTTATATATATAGATAGATTTGTTATAAATATTATAAGTTTTTGTTTGTTTTAATAGC
TTATCACAAATGAAAATAATTATATATATATATTTAATTAATTTATTATAGTTTTTTAAT
ATTATTCTTAGAATTGAACAATTATTTAAACATAAATATATTTATATATATATTTGTATT
ATTTATATATTATTAATATTATATAGGACTTATTTTGTAGTTATGTTTAAATGATGTTGT
GGTTTGCATGCTTTTTTTTTGTTTTTGTTTTTTGTTTTTTAAAAAAAAAGGAAATTTATA
TAAAAATTTTTTTGTTTTTAAATTTAACTTTATAAAAAGTTAAGTTTTAAACTTGTGTGT
GTGTGTTAAAAGTTTTTTATATAATTTCCTTTTTTTTTAAAAAAAAAAGAAAAAATTTTT
AAATTTTTTAAAAAAAAATTTTAAAAAATTTTTCTTTTTTTTTTGTAACTCCCTTTATTG
TTGTTAATGTTTAAGTTTGTTGGTTTATTTTTCTTGTAATTGTTGTTGTTGTTATTGTAA
ATTATTATTATTGTGTATACTGGTGGTTTTTCTCACTAAATTTTCTTTTTTTTTCTTTTG
TTATTAAATTTTTTTGTTTTTTTTTTTCTTTTTTTTTAATTTAAACATTAATTTAATCTT
TTATTATATATATTTATATAAACATGAAATGGTATGTTGTTGTTATTAATTAATTAAATT
ACATTTTCTTTTTATATATAATAAAAAATTTTTTTCAAAATTAAAAAAAAAAACAAAAAA
AATTTTAGGGAAAATTTTATTTTTTTTAAATTTTTAAAAATTTTTTACTTTATTTTAAAT
AATAACGACAAAATCTATAATAATAATTAAAGACAAAGAAAAAAAAATTAATAATAAAAT
TAAAAACTTGAACATATTTAACATAATTTTCTTTTTTTGTTTTGTTTAAAAAGGGAATAA
TAGTTATGAATGGGTGGAGGGGAAAGGCTGTGTGTAAAATACACAAAATAAAAAACAAAA
AAAAAATTATAATTTTAATTAAAATTTTAAAAATAAAATTTTAAATTTTTTAACTTTAAC
AACAACACAAACAAAGAAAAAAACCTTAAAAACAACATTATTAAAGACCTGTTGCTTAAC
CTAAACAAAAAACAATCTATTTTATATATACAAATTTTTAAAAAAAAGGTAAAAAAAAAA
AAAA
>lucilia_CL2Contig17
TTTTTTTTTTTTTTTNTNTTTNGTTTGGGTTTTTTTGTTTTAATATTGTTTCTTTTTCTA
AAGATTTTTTTCCACTTAATTGTAGGCTCTAGTAGTAAATTATATAATTATTTATATTTC
AATATTTTATGTTGAGCGAACCCAAATATATTCAAGAAGAAGAGAGTGTTTTTTAAAAGA
GAAACACATACTTTTCCGAACAAATAAAACGCTCAGACAATAAATTCCGCAATCCCCATA
GTTAAATGGCATGATTAAAGTCGAGAATAAAATTACCTTAAAGTGTGTGAAAACACTTGA
AGCTATTTTTAGTTATCAACTTTTAAAATCTCTCCAGCAACTATTGTGGACTGAAACAGC
TGTCGTTTATGAAAATAAACATGTTGTTTGTTTGTTGTTGTTGTGTTTGTTTTGTAGGTT
CGGATCTACATCAATCCTGGTATATGATGGTCCGCTTCCAAAGTTTTTGTTTTGTATTTT
TTTTTTTATATTTTTGTTTATATAACTTTTTTTTAGATTTTTTGTAGATTTTTTTTTTTG
CTATGGTAATAATAAAATTTGGATATTAAAAAATAAACTTCTGTAATTTTAATAAAGAAA
ACATACATTGGTTTTATTGGTGTTGTTCAGATCCC
>lucilia_CL2Contig18
TTTTTTTTTTTTTTTCTTTTTTTTTTTTTTTTTTTTTTTTTTTTTTTTTTATAAATAAAT
TATATACATGTATAAAATTATAATTCAAAAAATAAAACTTAATAAATAAATCTTTAAATT
ATTATTTTGTAATATTTGATTTAATTGAGAATTTTTAATTAAATTTAAATACAATTGTTG
GCCTCCAAAATATTCAGATCAACCTTGATCGAATGATTTAACTACTATATTTCCAACAAT
TAAAGAATAATTAATAATTCCATAAGTAGAAATATAAGGTATAAACCACATAGAACCTAA
AAAATAAGAAAAATTATAATTATTTAAAGCCTTATTATAAAAAAATAAAGATACATGAGA
AATTATATAACCTATAATCCCCCCAACAACACAAACAAATAATGTTAATAATTTTAAATA
AGAAGGAAGAACAACTACTATTGGTGTAGGAAAAATTAATCATCTCAATATTCTCCCACC
AAAAATTCTTAAAATTAATAATCCTATTATACTTTTTAATATCACTCAACCTTCATCATT
TAACATATTTAAAGAAGAAAAATTAGAATCACCAGTTATTGTATAATAAACTAATCGAAA
AGAATAACATACAGTTAAACCTGTTGAAAAAAAATAAAGAAAAAAAGAAAATATATTAAT
ATAAGATAAAGAAACTGTTTCTAAAATTAAGTCCTTAGAATAAAACCCAGCTAAAAAAGG
TATACCACATAAAGCTAAATTAGCTACATTAAAACAAGAAGAAGTTAATGGTATTATTAA
TCTTAAACTTCCCATTAATCGAATATCTTGAGAATTATTTATATTATGAATAATAGCCCC
AGCACATATAAATAATAAAGCCTTAAATAAAGCATGAGTTAATAAATGAAAAAATGCTAA
CTTATAATAACCTATTGATAAAATTCTTATTATTAGTCCCAATTGTCTTAAAGTAGATAA
AGCAATAATTTTCTTTAAATCAAATTCATAATTAGCTCCTAATCCTGCTATAAATATTGT
TAACCCAGATAATAATAATAATAAATTACCTAACCATGAACTTCTTAATAAAATATTAAA
TCGAATTAATAAATAAACACCAGCAGTTACCAAAGTTGAAGAATGAACTAAAGCTGAAAC
TGGTGTAGGAGCTGCTATAGCAGCTGGTAACCAAGAAGAAAAAGGAATTTGAGCTCTTTT
AGTTATTGCAGCTAATATAACTAATCCTCCTACAATTATTATTTCTATATTACTTTTTAT
TACTTCTAAATAAAAAATATAATTTCAACTTCCATAATTTAATATTCAAGCAATAGCTAA
TAAAAGAGCAACATCACCAATTCGATTTGATAAAGCTGTTAATATACCAGCATTATAAGA
CTTAACATTTTGAAAATAAATTACTAAACAATATGAAACTAATCCTAAACCATCCCATCC
TAATAAAATACTAATTAAATTAGGACTAATAATTAATAATATTATAGAAGTAACAAATAT
TAATACTAATATAATAAATCGATTAATTTTATAATCACTTTCTATATATTCCTTACTATA
AAAAATAACTAATGAAGAAATTATTAAAACAAAAGATATAAAAATTAAACTTATTCAATC
AAATAATAAAGTTATAACAATACTTATTGAATTCATCGAAACAACTTCTCACTCAATAAA
AATTCTATAATCATTTATAATAAAAACAAGTCCTATAAAAAAAGAAGACAATCTAAAAAA
AAATAATCTTACAAAACTAATTGCACAAATTGATATATATTTCACCCCC
>lucilia_CL2Contig19
CGGGATGTTTAAATTAAAAAAAAAGAAAAAAAAAACAAAAAAATTTAATAACAAAAGAAA
AAAAAAGAAAATTTAGTGAGAAAAACCACCAGTATACACAATAATAATAATTTACAATAA
TAACAACAACAAAATTAATTGATAACATCTGTACTACAACAACAACCACAGCTCCATTAT
CTTTATTGTTTTTAAAAAACATCCAAGAGTAATAAAAAAGAAAAAGCAACACTTTTTATT
TAAGTTTAAAACGGAAAAAAAAAAAAAA
>lucilia_CL2Contig20
TTTTTTTTTTTTTTTCCCTTTTTTTTTTTTTTTTTTTTTTTTTTTTTTTTTTTTTTTTTT
TTTTTTTTTTTTTTTTTAGGTTTTCAAATTATTAAAACAAATTATTATTTTTTATTAATT
TTTTTAATATTTTTTTTGGTGTTTTTTTAATAATTTTTTTTTCAATTTTGTTTCTTATGG
AGTTAAAAGTTAAAAGTAAGAAGTGCTTAATAGATGTGAAAAAAAGAGTGGTGATGGTGG
GTGTACAAAAATTAAAAATTCTATACGTTAATTAACATCTTAGGCGGCTTCTTCACCTTC
TTCTTCTTCCTCCTTACCGGTGAGCATAGCGATCAAAGCAGCGGTATCGATTTGGTTCTT
GTCATCGATAACCATTTGATCGAAAGCATCATCGACTTCCTTCATGGTGAATTTGTCACC
GAAGTTCATGAGCATTTCACGGAATTTGTCACCATCGATGAGACCATCATTGTCGAATGT
TTTGAAAGCAGCAATGACAACTTCATCTTCATCGTTAGCACCAGAGCTGGCCATGCGGTT
GGCGAACAAGGTCAACAATTGGGTGAAGTTGATGGGACCAGAGGCTTCGCCCAACATAGC
GTCCAATTCCTTATCGGCAGCAATTTTGCCTACGGAATCGAAAGCGGCACGCAAATCGTT
CTTGCCAATGATACCATCCTTGTCAGCATCCATAAGTTGGAAGGCTTCTTTGAATTCAGC
AATTTGTTTTTGGGAGAAAACAGAGAAGACGGAGGAACCAGCGCGCTTAGATTTTCTGGA
GCCACGGCTACCACCGGAAGCTCTCTTGGAGCCAGTAGTGGAGGCGGGTGCTGGGGTAGC
AGCTGGGGCAGGGGTTGCTGCCTCAGAGACAGTTTCGGATGCGGTTTCCGAAGCGCCACC
TTCTTCCTTGGTCTTCTTCTTCTTAACCTTCTTCTTCTCATCGGCCATGGTGCTAGGTTG
TGTCTTGTTGTCTGAACGGATCGAGCTGTGTGAGCACAGTGATTGTTCTGGCTCCCCCCC
CCCCCCGGCCGTAATGGCCACTCTGCGTTGATACCACTGCTTCCC
>lucilia_CL2Contig21
AAATAAAAAGTGTTGCTTTTTCTTTTTTATTACTCTTGGATGTTTTTTAAAAACAATAAA
GATAATGGAGCTGTGGTTGTTGTTGTAGTACAGATGTTATCAATTAATTTTGTTGTTGTT
ATTATTATAAGATTTAACGTCTTCTTAAGGACTTAAATACACACTTTAGAAAGCGAAGAG
GAGCAAGAAAGCCATCATAAGACAGAAAAGACCCATAGCTTCAGAAAGGGCAAAACCCAA
GATAGCGTAGGAGAACAATTGTTGTTTCAATGATGGGTTTCTGGCATAACCGATGATGAG
GGAACCGAATACTGTTCCGATACCGGCACCGGAACCAGCTACACCGACTGTTGCAGCACC
AGCACCAATGAATTTGGCAGCTGAATCAATGTCACGAGTGACAGGGGAGGTCTGGAATGA
CCTGATTTGTGGCAGTAAAGCAACTGGGGTTGTGTTCTGAGCGGCCAAGGTTTGGCTTTG
GCTAATGACTGCGCTGCTCAATGGTCTCAAGTAAGCCTTGGAGCCGTTAACGAGAGCGGA
CCTGGCAACGGGGGCAATACGGGAGACTGTTGATACGAACATTTTGATTTGTTTTTTTTT
TAAGATGCTTTGAAGATCAACAAAGAATTGAAGCTAGCGCACGTAGACTTTTTTTTAACC
CAATTACTAGTGAAGCTGCTGAAAGCCGCTGAACTTGATTCCAACTGACAACTACTAAAT
GTCGTGTCTGTAAATTGGCAAAGTAGTGTCCCC
>lucilia_CL2Contig22
TTTTTTTTTTTTTTTAATTTTTTTTTTTTTTTTTTTTTTTTTTTTTTTTTTTTGTTTTTA
TATATCATCCAATTGATTTTATTTTAAATATTTCTTGAAATGATACAACAAAAACGCATC
ATTTGAACTAAACATGGCAGAAGTAAAATGATTTTTAAAATCATTACTATTAGAGCCAGA
TCAATTCAATTGTTTCTCCTCCACATTTTGTATTAACGAGTTAACAACACAGTTGGAATT
TATGTTTTCTTTAAATGACATTTCTAATTAAAATCTAGGCGGTTGTGTTGATGGGATCAA
CTTTAACTTCGGGAAATTTGAAGTCAGGGAATTTTGTCATATCAGTTTTGCCATCACTGC
CGTATTGTTTGGCAACACGTTCCAATTCATTTTTCATTTCCTTCTCAATTTCGGGGGTAG
GATCAACCATTTTGCCACCAGCGCTCTTTTGTTTGTATTCACGTACTTTGTCCAAGAAAA
TTTGTTGAATGGGATCGGAGGCCTTGCTCATGGCTGGGGCAATGATACCAATGCTACGGC
GGGCTTCAACACGCAAGACGCGTACACCATTCAAAATAGTTTGAGACAACATCTTTTTGT
ATTATGGTATCGTTTAATTTCTTTAATAGAATATGAAAAACGAATTGCTGAAAACTCGCT
CACTTGCACAAGTATCCCCCC
>lucilia_CL2Contig23
GGGGCTTTTCTGTTTTAACTTTTGACAAAAGCGGTCATGGCTTCAAAAGTTTCCCGTGAT
ACTTTGTACGAGAGCGTTAACAGCGTCTTGGAATTCTCCTCCAAGAAGAAGCGTGGCTTC
TTGGAAACCGTTGAATTGCAAATCGGTTTGAAGAACTACGATCCCCAAAAGGATAAGCGT
TTCTCCGGCACTGTCAAATTGAAGCACATTCCCCGCCCAAAAATGAAGGTCTGCATCTTG
GGTGATCAACAGCATTGTGATGAAGCCAAGGCTAACGGCGTCGAATGCATGGATGCTGAA
GCTTTGAAGAAATTGAACAAGAACAAGAAGTTGGTTAAGAAATTGGCCAAATCCTATGAT
GCTTTCTTGGCTTCTGAATCTTTGATCAAACAAATTCCCCGTCTCTTGGGTCCCGGTTTG
AACAAGGCTGGCAAGTTCCCTGGTCTTTTGTCTCACCAAGAATCCATGATGGGCAAGATC
GAAGAAGTCAAATCCACCATCAAGTTCCAAATGAAGAAAGTATTGTGCTTGTCCGTTGCC
GTCGGTCACGTTGAAATGAAACAAGACGAATTAGTCCAAAACATTCATTTGTCCATCAAT
TTCTTGGTATCTTTGTTGAAGAAGAACTGGCAAAACGTTCGCTCTTTGCACATCAAGTCA
TCCATGGGCCCACCCCAACGTTTGTACTGATTTGTTTTTAGACAAAAATGTTTTAATTTT
ATGCTTTGCATTTTTATGTTTTATAAAAATGTAAAATAAAAAAATAATTTAAAAAAAAAA
AAAA
>lucilia_CL2Contig24
TTTTTTTTTTTTTTTGGGGTTTTTTTTTTTTTTTTTTTTTTTTTTTTTTTTTTTTTTTTT
TTTTTTTTTTTTTTTTTTTTTTAAAATATTTTTTTATATTTTTCAGACTTTTCTTTTTTA
AAAAACTTAAAATAAAACATAAAATAACTTAAAAGAAACTATAACAAAAAAGAACTAAAA
ATGGTACAAAAATTTAAAGTTTTGTATAATTTCTTGTATACACAAAAAATTATTGAGAGT
TTTTTAACCGCGGAAACCACCGCCACCAGCAGCTGATGCGGAAGCAGAAGCGGAAGCTGA
GGAAGAACCAGCACCGCCAAAACCATTACCAGCAGCGCTAGCACTGGAAGAAGCAGAGGC
AGATGAGGAGCCACCACCGACACCACCGAGACCAGGACCTCCAAATCCGGGTCCACCAAA
GCCTGGACCACCGAAACCGGGACGGCCAAAACCGCCACCACCACCATAGTAGGGATTACC
ACCACCGAATCCTGGACGACCATAGCCGCCACCAAATCCAGGACGGCCAAAACCGCCACC
GTAGCCACCACCGAAACCGGGACGTCCAAAGCCGGCACCACCATAGGGGCTACCAAAACC
AAATTGGGGTACAGCGCAGACTGCTGCTAAGAGCATGGCCAATACAATGAATACTTTCAT
TTTGTTACTAGTGATCTTCTTTCAAATTGTTTAAACTGTCTAGATATGTTCACACAACTA
ATGTCCCC
>lucilia_CL2Contig25
CCGCATGCATAAGCTTGCTCGAGTCTAGAGTCGACTGGGCCGAGGCGGCCGACATGTTTT
TTTTTTTTTTTTTTTTTTTTTTTTTTTAGAAGCAAAATTATTTTTTATTACATTCTCATA
TTTTAATATGAAATAAGCAAATTACAAAATTTCTTCAAGTTTGGCCCAAAATCCACCAGG
TGGCAGTAGTCTGTTCGAAGTTGGATCTAGCTTACGCAAAGGAATAATTGTTTTTTGATG
TTTTCCAAATTTATAATTCCTGAATAAATGAAAAATCAAAGATTTCATTTCTAAAAGAGC
GAATCTATTCCCGATGCACATCCTAGGTCCAACGCCAAACGGAAACACTGTCCCAGCTTC
TATATTGTTCTTGTTCTCTTCGGAAAATCTTTCAGGATCAAATTTCATTGGATCTGGGAA
ATATTTAGGATCCCTCTGAATACCAACTGAAATCATTTGAACAAAATCTCCTTTTCTAAT
GGTTACATCTTTTCCAGTTTCCGGATCATGAAGTGTTGTTGCTTTTGTACACACTCTGTC
AATTACAGGAAGAGCTGGCCACTTTCGCATAGTTTCAGCAATGACAGCATCAGTGTATTT
CATTCTTCCCCCGGCCGTAATGGCCGAATTCCCGGGTACCA
>lucilia_CL2Contig26
CCGCATGCATAAGCTTGCTCGAGTCTAGAGTCGACTGGGCCGAGGCGGCCGACATGTTTT
TTTTTTTTTTTTTTTTTTTTTTTTTTCTTTAGCTGAATCTTCTTTGTCTTTTACTTTTTC
TTTGGCCTCTTGCTCTTCTTCTTTCTCAGCCAATTCCTTATGTTCTTTTAGTGACTTACG
TCCCCTTATATTGGTTTTCTTAGTATTGGTTGTGGTATTTGTACCTCCCACCTCTTCACT
ATCGCTGTTTACGTGATGATCGTTGGGATCTAATGGTTCTTTTTTAATTGTGATAGCACC
TAGCGGTGACGCTAGTAAAAGTGGTGAATTTCTGGTAACTCTTTGTAGAAATGGTTTAGT
GTCTTGATTTGCTTTTGGATTTTGTTCTGTGGCTTTTGAATCACTTGGATTTAATGTATT
TGTGTTGGAAGAGGCATTTGCTCCCATTTCATCTTTTTCCCCAGAAGAGCTGGAGCTGGC
ATTTGTTTTCTCTAATGTTTTTGCTGTGTTTACAGTTGATGTGGGTGATGACGTTGAAGC
ATTTTCCACCTTCGTCCCTTGAGCTGTTGGAGAAGCTAGTGTAGATTTTCGTGTTGACAT
GGTACAATGTGTTCATGAAGTTTGTTTGTTGCTTTTAAAGTATTCGGTTAGTACCGTTAC
TTCTCTTAGACGAGAAGAATTTTCTTTCTTCGATCCGCAAAACAAAATTTGGTCCCTTTT
TTCAAGTCAACATTTTTTAGTTATCCC
>lucilia_CL2Contig27
GGGGAGCCAGAACAATCACTGTGCTCACACAGCTCGATCCGTTCAGACAACAAGACACAA
CCTAGCACCATGGCCGATGAGAAGAAGAAGGTGAAGAAGCCGCCTAAGATGTTAATTAAC
GTATAGAATTTTTAATTTTTGTACACCCACCATCACCACTCTTTTTTTCACATCTATTAA
GCACTTCTTACTTTTAACTTTTAACTCCATAAGAAACAAAATTGAAAAAAAAATTATTAA
AAAAACACCAAAAAAAATATTAAAAAAATTAATAAAAAATAAAAAAAAAAAAAA
>lucilia_CL2Contig28
AAGTAACGGAGTTCATAAGAATTTTTGTCGTTGGTGACAACACGGATCCAATCACGCAAA
CTGTTATTCTTCAAGTACTTCTTGGTCAAGTACTTCAAGTAGGCCTTGGAGAAGTGGACA
TCGGAGTTGACGTACAACTTCATCTTGACACGTTCAAAGGTGACATTGTTACCCAAGTTG
TTAACTTTGCCGTTAACCTTCATGCGGGCCTTAACGTACTTTTCGAAGTCAGCAACGTCC
AAGATGTTATCTTCAGCAATGTTGGTGCAATCGATGGCATAACGCAAAGAAACCTTCTTC
TTCTTAAGTCCCTTACCACGTAAAACAGCCTTCTTACCTACTTTGCCGGAGGCAACAGCA
GCCTTCTTGGGCTTGGCGGCAGCGGGTTTGGTTACTACAGCCTTAGCGGTCTTCTCAGCA
GCGGGCTTTTCAGTCTTGGCTGGTTCGGCCTTGGCGGGGGCAGCAGCCTTAGCGTCCTTC
TTGGGGGCTTCCTTGGCGGGAGCAGCAGCCTTCTTGGCTGGGGCAGCGGCCTTGGCGTCC
TTCTTGACTGGAGCAGCCTTGGTGGCAGCAGCCTTAACATCCTTGGCGGCTTCTGGGACC
TTCTTTACATTTTTGGCAGCAGCAGCAGGTTTAGCAGCTTCAGCTTTGGGCTTTTCAACT
TTGCCTTTAGCGGCGGCTGGGGCAGCCTTGGCAGGTTCGGCCTTTTTAGCGGCAGCGGGT
TTGTCACCCTTTTGGTTTTTAGGGGTTGGTGCCATGTTTGATCGCAAAAACCACGGAGAA
AAAGCCCCC
>lucilia_CL2Contig29
TTTTTTTTTTTTTTTAAATTTTTTTTTTTTTTTTTTTTTTTTTTTTTTTTTTTTTTTTTT
TTTTTTTTTTTTTTTTTTTTTTTTTTTTTTTTTCTTTTGTAGGTGTTTGTAGTAAAAATT
TTATTAAAAATTAAAAATAGTTTACATTTATATATTCTTTTCAAATAACACGAGAGAGTT
TAATAATGTAAAATATATAGTAGGCAGATGTTTTTAGTTTCCTTTTTTTTTTTTGTTTTT
TTTTTTTGGATTTTTAAAAAGAGAGAAAGAGAGAGAGCGTTAGATAAAGCCTTACATATT
TATGGAAAACGTTTCATGATGAAAATAAGTTGCTGTTGTTTGGTTATTTTTTTGTTTATT
TTTCATACAAATTTTGTTTTCATATTTTATTTGGAGAAATGTGTAAAATCCTTTCTTAAT
ATTTTTTGAAAATAATAATAAATTTTTCCTTTTTTTTTGGTTTGGTTTTGTAGTAGTGGT
AAGAATAAGCTAATAATAACTATATTGTTTTTTTGTTGTTTTTTTTTTTTAATTTTATTA
AATGTAGTTAAATTAATTTATTCTTCCTCTTCTTCTTCCTCCTCTTCTTCTTCTTCCTCT
TCTTCTTCTTCCTCCTCTTCTTCTTCTTCCTCTTCTTCTTCCTCCTCCTCTTCTTCTTCT
TCCTCGCCTTCTTCTTCCTCTTCTTCGACGACCTCCTCTTCGACTTCATCTTCATCCTCG
ACGACATCATCGTCAGCCTTGGCATCTTCCTCACCCTCGGGTGTTTCGGGTTCACCAGCC
TTTTTGCCGGGTCTTTCGCTACAACTTTCTTGGTTACAACTTCTTCCTCTTCCTGTTCAA
AAAGGTCAACTTCTTCTCCC
>lucilia_CL2Contig30
TTTTTTTTTTTTTTTGGGTTTTTTTTTTTTTTTTTTTTTTTTAAATTTTTTTTTTTTTTT
TTTTTTTTTTTTTTTTTTTTTTTTTTTTTTTTTTTTTTTTTTTTTTTTATTTAAAATGTA
ATGTATGTTTTTATTTTTGTTTTTTTTGGAATGCTGTGTAATTATATAAAGAATTTGCAT
TTTTTACCACTTTGTTTAACAAGAGAGAGGTGTATAATATGATAGATAATTTTGTTTATA
ACAGCAAAATAAAATAGATTTTTGTAAAATGAAAAGAAGAAAAACAATAAACAGACATTT
TAATTAATACATGTGTTTTAAAACTTAAAAACTAACAAAGAAACAAACAGTTGTTTATTT
TTTTTAATAATTTTAACAAAACGCAAATGATTTTTCCTTTTTACTAAAATAAAAATAATT
TGCTATTGCATTTTTTTTACGTTGTTGTTGTTGTTATTGGGCGATAAATGTATATGTATT
ATTTTAGTAGTAGTAAACCCTTAACACTTTTTAAATAAAAAAAAATATCATTTTTAAAAC
AAGATTTTATGGCGGGCGGCGACTTTTTGTTTGTAAGTAAATATTGCTTTAAAATAGATT
TTGTTTTTACATTGTGTTCCATTTCTTCCTTTTTTATACTATATATATTTTGTTTATATA
CAATTAGTATTATAATTTGTTGTTGTTGTTAATTTTATAATAATTTTTTGGCTTTGATGA
CTGAAAATTTAAAATTGCTCTATATTTTCGTTGACATCATACTAAATGGTTTTAACTTTA
TCTTTAATTTAAATTTAACAGTGATTTGCTTAATGTGCTTTTGTTGTATAATTATTGCAA
TTAAAGAGAACAAATATTTCAAAAGCTTGCAAAAAAGCTTTTAGACTAAAAATTTAATAA
ACAAATAAAATAAACAGATAATGACGAAAAAAATATATTATTAATGTAAAAACAAGTTTA
ATGACGTGAATCTCTGGGATAGAATTCAGCCAAAATAGAAGCTGGAATACGTTTCAACAT
TTCCTTGGGGAAGATACGCAACAATTGCCAACCAATATCCAAAGATTCGAATACAGTACG
GTTTTCGTAGTTACCCTGTGAGATGAAATTCTTTTCGAATTTGGTCAAGAATTCCAAGTA
CAACAAATCATCAGGAGTCAAAGCTTCTTCACCGACGACAGCCTTCATAGCTTGTACATC
CTTACCAATGGCATAACAAGCATACAATTGATTGGATACATCAGAGTGATCCTTACGGGT
CATACCCTCACCGATGGCAGATTTCATCAAACGTGACAAAGAGGGCAACACATTGACTGG
AGGATAGATTTGTCTGTTGTGCAATTGACGATCAACGTAAATTTGACCCTCAGTAATGTA
ACCAGTCAAATCAGGAATTGGATGGGTGATATCATCGTTAGGCATAGTAAGAATGGGAAT
TTGTGTGATGGAACCGTTACGACCTTCAACACGACCGGCACGTTCGTAAATGGTGGCCAA
ATCAGTGTACATATAACCGGGGAAACCACGACGACCGGGTACTTCTTCACGGGCGGCGGA
TACTTCACGCAAAGCTTCAGCATAGGAGGACATATCGGTTAAGATGACCAAGACGTGTTT
CTCGCATTGGTAGGCCAAGAATTCGGCAGCAGTCAAAGCCAAACGTGGGGTAATGATACG
TTCAATGGTGGGATCGTTGGCCAAATTCAAGAACAAGCACACATTTTCCATAGAACCATT
CTCTTCGAAATCTTGTTTGAAGAAACGGGCAGTTTCCATGTTAACACCCATAGCAGCGAA
TACAATAGCGAAGTTATCTTCATGATCATCCAAAACAGATTTACCGGGAACCTTAACCAA
ACCAGCTTGACGACAAATTTGGGCAGCAATTTCATTGTGGGGCAAACCAGCAGCTGAGAA
AATGGGAATCTTTTGACCACGAGCAATAGAGTTCATTACATCAATGGCTGAGATACCAGT
TTGGATCATTTCCTCGGGGTAGATACGAGACCAGGGGTTGATGGGTTGACCTTGGATATC
TAAGAAATCTTCAGCCAAAATTGGGGGACCTTTGTCGATGGGCTTGCCGGAGCCGTTGAA
GACACGACCCAACATATCCTCAGATACGGGGGTACGCAAAATGTCACCGGTGAATTCACA
TAATGTGTTCTTGGCATCAATGCCAGAGGTACCTTCGAATACTTGGACGACAGCCTTGGA
GCCACTGACTTCCAATACTTGACCAGAACGTACAGTACCATCAGCCAAACGCAACTGTAC
GATTTCAGCGAATTTGGGGAATTTAACTTCGTCCAAAATGACCAAGGGACCGTTTACACC
TGACACGGTTTTGTAGGTCAATCTAGGTTGGGAAATGAAATCCCGAGAAACAGCTAGGAC
ATGCTCCTTGTGAGCTTGGGATGCAGAAAGAGCCATTTTTAGTGGGTTTTCTTACACTTG
TTTTTCTTTACTTCCAATTGGAATTTCCTCACACTCTGTTTAGAAAAATTTATAATTTTT
CTTGATGATTTTGTATGTTTTTTCTTAATTCAATGCTGAGGGGAGTCCAGTCAGCTGCGT
TGCGACGTTGATGGAGTACGAAGAAAAATTCACTCTGAACTCCCC
>lucilia_CL2Contig31
GAGCTCGAATTGCGGCCGCATGCATAAGCTTGCTCGAGTCTAGAGTCGACTGGGCCGAGG
CGGCCGACATGTTTTTTTTTTTTTTTTTTTTTTTTTTTTCATTAAATCGTTTAATTTTTA
TTACTTAAACATTAACATAACAAAAGCACTCTTTTATCTCTAATATATCTTAGCTAATTT
ATATCTTAATTACAAACACCTGCCTCATAGCTTCTCTGCTTTCAACCATACACCCTTAGC
GGGAATCATAACAAAACTATGTTTAGAAATTTCCAACTTCTCAGGAGTTTTTTCCGATAA
AGAAAATCTATATTTCGATAGTAGTGTAATCAAGCCAATACGAACTTGCATGCGACCAAA
ACGCAAGCCAATACAATTACGAGGACCATCACCGAAGCCCAAAAAGGATTGAGGATGACG
AGATTGAACCTCAGATGGATGAAAACGTTCTGGTTGAAACTCTAAAGGATTTTCATAAAT
ATCAGGATCATAGTGTATAGCTTTGGCTGGAATATAAACCCAAGTACCTTTCTCCAAAAC
AATATCGGTATCGGGTACCAGATAATCCTCCTTACAAATGCGTTGTAAAAATGCCAAGGC
GGGATAAAGACGTAAAGTTTCCGATATCACTTGATCCAAATAGGACATTTCCATCATAGC
CTCATAGGTTAATTCGTTGTTGTGTTTCTTTAAAGTCTCCAAAATCTCATTTCTTAATTT
CTCTTGTTTGTCAGGATTTTTGGCCATTTCATATAGACCATAGCTCATATTACTGGAAGA
GGTTTCAAAACCTGCCGCAAAGAACACAAACAATTGGGCAGCCACTAGATCCAGAGACAA
TAAAGGTTTGCCATTTGTCCC
>lucilia_CL2Contig32
CCGCATGCATAAGCTTGCTCGAGTCTAGAGTCGACTGGGCCGAGGCGGCCGACATGTTTT
TTTTTTTTTTTTTTTTTTTTTCATCCAATTGATTTTATTTTAAATATTTCTTGAAATGGT
ACAACAAAAACGCATCATTTGAACTAAACATGGCAGAAGTAAAATGATTTTTAAAATCAT
TACTATTAGAGCCAGATCAATTCAATTGTTTCTCCTCCACATTTTGTATTAACGAGTTAA
CAACACAGTTGGAATTTATGTTTTCTTTAAATGACATTTCTAATTAAAATCTAGGCGGTT
GTGTTGATGGGATCAACTTTAACTTCGGGAAATTTGAAGTCAGGGAATTTTGTCATATCA
GTTTTGCCATCACTGCCGTATTGTTTGGCAACACGTTCCAATTCATTTTTCATTTCCTTC
TCAATTTCGGGGGTAGGATCAACCATTTTGCCACCAGCGCTCTTTTGTTTGTATTCACGT
ACTTTGTCCAAGAAAATTTGTTGAATGGGATCGGAGGCCTTGCTCATGGCTGGGGCAATG
ATACCAATGCTACGGCGGGCTTCAACACGCAAGACGCGCACACCATTCAAAATAGTTTGA
GACAACATCTTTTT
>lucilia_CL2Contig33
GGGGGTTCATCTTATGACTCTGGCTTCTCTGGCTCATATGGTGATTCTTCTAATGTTCAT
GTTTCCAGCACCGATGGCAAAGGTTACGACTATCCCCGTCCACACGGATCTTTCTTCAAA
TAGATTATTTTAAAAACCTACATTTTTGGAATATAAACATATACATATAAACGTATGTAT
ATAAGTAATGGTCAAATGTTAAACCAAATTAGAATGTGACGTATTATATAAGTACTGAAA
AGAATTTGTTAAAAATTATAGGACTTAGATATTTTCCTTAGTTTATGAAAATAATAAAAA
AAAGTCATTTATTTTACGAAATATGTAAAAAAAAAAAAAA
>lucilia_CL2Contig34
GGGCAAATGGTTATCGATGTCAAGAACCAAATCGATACCGCTGCTTTGATCGCTATGCTC
ACCGGTAAGGAGGAAGAAGAAGAAGGTGAAGAAGCCGCCTAAGATGTTAATTAACGTATA
GAATTTTTAATTTTTGTACACCCACCATCACCACTCTTTTTTTCACATCTATTAAGCACT
TCTTACTTTTAACTTTTAACTCCATAAGAAACAAAATTGAAAAAAAAATTATTAAAAAAA
CACCAAAAAAAATATTAAAAAAATTAATAAAAAAAAAAAAAA
>lucilia_CL2Contig35
TTGTTGTTGCTGTTATTGTTAAAACTGTTGCAGTTTTTGTTTTTGTTGTTGTTGTTTGTA
TTATGAATTTATTTTGTGTACAAGTAGATGGCAACAATGAGACCGTACAGACCCAAGACT
TCAGCGAAAATGAGAATCAAGATCATACCAACGAAAAGACGTGGTTGTTGGGCAGTACCT
CTTACACCAGCATCACCCACAATACCGATCGCAAAACCAGCCGCTAAGCCAGAGAAACCT
ACAGCCAAACCAGCACCCAAATGAATGAAACCCTTGTATAGGGAGTATTTTGATGGTTCA
TCTAAAGCACCAGCAATAAGGACAGCTACGACCAAACCGTAAATGGCAATAATACCAGCC
ATAACAACGGGAATGATAGATTTCATAATCAATTCTGGTCTCATAACTGACATAGCAGCA
ATACCAGTACCAGATTTGGCTGTACCATAGGCGGCTCCCAAAGCACTGAAGATGATAGCT
GAGGCGGCTCCCATAACACCGAAGAAGGGTCCGTAGATTGGATTATCGCTTCCTGCATCT
GCCATTTTAAATGTGTGTGTGTTTATAAAACGGGGGTTTTGTCAAAAAAATGAATTATTT
GATTTTCTTTTCGAAGTTTTCAAAAACTTGTAAGTTTTTGTTTGGCCTTTTTTCGGTAGC
TCTTAGGAGTTTGCGAAGCACGCTTTGTTGGTTGGTCGCTGACTCCCCCC
>lucilia_CL2Contig36
AGTGAGCTCGAATTGCGGCCGCATGCATAAGCTTGCTCGAGTCTAGAGTCGACTGGGCCG
AGGCGGCCGACATGTTTTTTTTTTTTCTTTTTTTTTTTTTCTTTTTTTTTTTTTTTTTTT
TTTACATATTTCGTAAAATAAATGACTTTTTTTTATTATTTTCATAAACTAAGGAAAATA
TCTAAGTCCTATAATTTTTAACAAATTCTTTTCAGTACTTATATAATACGTCACATTCTA
ATTTGGTTTAACATTTGACCATTACTTATATACATACGTTTATATGTATATGTTTATATT
CCAAAAATGTAGGTTTTTAAAATAATCTATTTGAAGAAAGATCCGTGTGGACGGGGATAG
TCGTAACCTTTGCCATCGGTGCTGGAAACATGAACATTAGAAGAATCACCATATGAGCCA
GAGAAGCCAGTGTCATAAGATGAACCGCTTGAGTAAGATGAACCAGGAGCAGAAGCAGCA
CCGTAGTTAGATGAAGAACCGCCGGAGGAGTAAGATGAAGATGGGGCAGAAGCGGCACCG
TAGTGAGAGGAGCTACCGGAAGCTGGGGATAAGTATTCGCGGGAAGGAGTAGAGGCAGCA
GATGAGCCAAAGGAATCAAAAGATGAGTAGGAGGCAGATGGGGCGGAAGCGGAGTGATGA
GAGCCACTTGATCCATGTCCAAAACTACCAGAGGAGGAACCGTGGTGAGAGCTACCGGAA
CCGTGACCGGAGCTACCGGAACCAAAGCTTCCAGAAGAGGATCCGTGGTGAGAACTGCCG
GAACCGGAGCCGAAGCTACCAGATCCAAAGCTACCAGATGAGGAGCCAGAGCCCTTTCCA
AAACTACCAGAGCTGCCGGAGCCTTTTCCAAAGCTACCAGATGAGGAGCCGAAGCTACCA
GAGCCGAAACTACCAGAGCTGCCGGAGCCAGAGCCCTTTCCAAAACTACCAGAGCTACCG
GATCCTTGTCCAAAGCTACCAGATGAGGAGCCGAAGCTACCGGAAGAAGAACCTTTGTGA
GAACTGCCAGAGCCGGAGCCAGAGCCATGACCAAAGCTACCGGAAGAAGAACCTTTGTGT
GAACTGCCAGAGCCAAAACTACCGGATGAGGAACCGTGGTGGGAACTGCCGGAGCCGAAG
CTACCAGAAGAGGATCCGTGGTGGGAGCTGGGTGCGGGTGGAATGTATTCACCCC
>lucilia_CL2Contig37
CCGCATGCATAAGCTTGCTCGAGTCTAGAGTCGACTGGGCCGAGGCGGCCGACATGTTTT
TTTTTTTTTTTTTTTTTTTTTTTTTTTTTTTATATTCAATATTTATTAAAAATTTTTATT
TTTAATGCGCAATACGCAAATCAAAACAAATTGATACAAATAATCGTTTTAATAGAGTAT
TACCAACTTCGTAATTAAAAAAAATGGAAAACACGTTAATAGTTTTAATTAGTTTAATAG
CTTTAATTGGTTTAATTCGATTTCGTTATTTGGATTTGGCATCATTGTTGTTCTTTTTCG
CAGAGAGAGATATAGTATTTATTATAGAGAGAGTATCTTTATTGATAGTTGAGGATGCCT
CTTGATAAAATGTCAACACCAAAATAATCAAATGAAACCGTTAAAGATATAACTAATTAA
GTGTTTTTATAACAAAACTTTACAAAATTAACCAACAGAATAAGTACATGAATATTTTCA
ATTTTATGACATAGTATAATATAAAAAATTTATTCTAATGAATTCAAAATATGTATGTAA
AGTACAAAAAGAGAACTCTAGAGGGAGAGTGAGAGAGCGAGTTTGTATTGTTTTTTTTTG
TAAACAAGAGAAATGCATATCTATGTATATTATGATTGGGTGTAGGGTTTTCAACTATAT
ACGTGAGAGATTTATAGCGAGCGCCGTTACTTCGTTCTCTTGTTAATAAAGTTAAACTAT
GTATATATACAATTATTACAATAATAATAATTTTAATAATATTAAGTATTCGTTTTTCGT
TTGTTTTATGATTCGGTACTAAATACATTGATGGAGAAAGCGGCGAATGTTTCACCTTTT
CTGCCAATGGATTTAGCTTGGTATTGACCTATATCATCTATGGAACATTGCTTTATGGTA
AAGGTATAGCGATTGCCATCTTCCTTGGTAAAGGTGTAGCGTGAACTAGATTCGTTGACT
TGTTTGCCATCTTTAAGCCAGGTCAATTGTAAGGGTTCTTCTTGGGTTTCACATTCGAAT
TTTGCGTTTTCACCTTCCTGGACGGTTACTGATGTGGGGAATTTGACGAAAGTGGGTTGT
TTTGGCTCTTCACCTGGTACAATAACATTGATGGTACATGTGCTATATGATTCGCCAGCG
TCATTGAATGCTTCGCAGGTGTAAGTGCCAGCATCTTCAGGGAAAATCTCTGCTATTTGT
AATTTATAAATATTGGCCTCTTTGGTATATTGGAAATCTTTGCTGGGTTTGATTTCTTTG
TTATTATGCAACCATACCACGTCGAAATTTTCAGCTCCAATAATACGACACGCCAATGTC
ACCATATCACCGTCTTTAACGAAGCGGGATTCCAAGTGACTAACAATTCTTGGTGGTTTA
TCACTGCTAATTAAACGTTTGGTGGAGTTTTTATCCAAAGGTTTAACAGTTAATTTGCAT
TTTGTTTCGACAGCGCTAATAGAGTTGGTTGCTGTGCAAGTATAAATCCCTTCATCTTCG
GGGAATACTTCATGTATGGTTAGTGTTGCAATGCCATTTTTATATTTCAAGTCCATAATA
TCTGACGAGGCAATGGATTTTCCATTTTTAGACCATGTAATTTGTGGGTCAGGATCACCT
TTAACATGACAGGTCAATACCAATTGATCACCATCGCGTATACTCAAGTCTTGTAAGGGC
TTGGTAAATTCTGGCTTGCACATTAAAGAATCATCTGGAGGCAGTATCAATTCCTTAGTG
GCACTACGCGATCTGGAGGGACTTCCGGGAGTTTGAAGGCTGTTGGCGGCATATTTCTTT
TTGTTCGAAATGCTATTATTTGTTGTCGAATAGGAACTTGTAGAGTTATTGACAGTCTTG
TTGCTGCTGCTGGATGAGTAGTTTTGATTGGACGATGAATAGCTCGACGAAACTTCATTC
TGTCTTGTTGTAGAATTATGTGAAGCTGAACTAAACTGTGTCCTCGTTATGATTGGTGGT
GGTACTGGTTTTAGAGGATGTTCAA
>lucilia_CL2Contig38
CCGCATGCATAAGCTTGCTCGAGTCTAGAGTCGACTGGGCCGAGGCGGCCGACATGTTTT
TTTTTTTTTTTTTTTTTTTTTTTTTTAAAATTATAATTTTGAAATTCTTATTTTATTTAA
CATCTCTTATATAAAAAAGCATTAATGAGAAAATACTTAAAACATAAACATTTTAGTTGA
TTTTTTTAATCACACAAAAGCAAAAATATTACAAATCGACAAAAAATTAAACCAAAAATT
TTCAAAAATACAGTAAAAAACAAAAAACTCTTGTGAAATGTGTACGAGATTATGAAATAC
TTAAAAACTAGTGTTTAACTTCACAAAAAAAAAACACATAAATTAAACACTTTGTATAAA
GAAAACATAAATGAAAACCGCCATTATAAATATAGAGATTAAGATTAAAGAATGTTTCAA
ATGATATTTCCCCTCCATGGCCAAAATGAATTGACGAAATGCCGAGTCCTCTGGCTGATG
AGTAGATTTCAGGGTACGCCTGGGATTAATGTTGCTAGAGGGGGTGCCTATAGTGCGTCG
TGAGTAAGCATTATCACGATTACGTAGCGAAGACTTGGGTGGTGAGAGTTTTGTGGGTCC
AATCGTTTGGCGCAAAGGGGTGGCCTTAAGAGTTTCCAAATTACGAGCAAATTGACTGAG
AAATGGTGTTTCCAGCTCCTTAACTGGTGATTCTTCTACTAAAACAACTTCCTCTTCTTC
ATCGTCCTCATAGTCTTCATCATCATCTTGTAGTTTAGCATCATAAGACTGGGCATACTG
TGACCCTATAGTGGAGGATTTATTGTAAACGTTGGAAGGTGGTATATAACTTTTGCGTAC
CCC
>lucilia_CL2Contig39
GGGGCTTTTCCTTTTCCGATTTCAATATGACGGCCGCTACTAAAGAAGCTGGAAAGAAGA
TCAAAAGAGATCCCGCCAAGAACCCTATGCGTGATCTGCACATCAGAAAATTGTGCTTGA
ACATTTGTGTAGGTGAATCTGGTGATAGATTGACTCGTGCCGCTAAGGTGTTGGAACAAT
TGACTGGTCAACAACCCGTCTTCTCCAAAGCCCGCTACACTGTGCGTTCTTTCGGTATTC
GTCGTAATGAAAAGATCGCCGTACACTGCACCGTCCGTGGTGCCAAGGCTGAAGAAATCT
TGGAACGTGGTCTTAAAGTACGTGAATACGAGTTGAGACGTGACAACTTCTCTGCCACCG
GCAACTTTGGTTTCGGTATCCAAGAACACATCGATTTGGGTATCAAATACGATCCCTCCA
TCGGTATCTATGGTTTAGATTTCTACGTTGTACTCGGCCGTCCAGGCTACAATGTTGCCC
ACAGAAAACGCAAATCTGGTACAGTTGGTTTCCCCCACCGTCTTACCAAGGAAGATGCCA
TGAAATGGTTCCAACAGAAATACGATGGTATCATTCTTAACAGCAAGAAATAAATGGCAT
TATTTATTTTTAAGTAACATTCACAATAAAACTAATATTACAAATAGACATCTTGTAATA
TATAGTTGTATTAAAAATAAATACTTTTTCTAAAACAAAAAAAAAAAAAA
>lucilia_CL2Contig40
CCGCATGCATAAGCTTGCTCGAGTCTAGAGTCGACTGGGCCGAGGCGGCCGACATGTTTT
TTTTTTTTTTTTTTTTTTTCCTTTTTTATATTAAAATTAGTAGAAAAAATTTAGCTCGTT
TTTTCTTTTTTGTCTTCACTTTTGTTAGGCGCTATTATGGAAGTTATAATTTCACCATAA
GTTAAAAAAACACTAAGAAATTAGATACAACTACAACTTTTCAAAGTTTTTTTTTTTAAT
TTTATATAATTTTTTATAATTAATATTTTTTTCTTTATTTAAATATTACTTTAAAAACAC
TCGCGCGCTCCCGTCTTTCATGGATATTTTAAAGCACTATTTATTAATTTTTTAATATAA
GTATATAATTATATACATATATATATATGTACATATGTATGTATTACTGTATAGGTATAT
AAAGTGTAAAACGTATTATAACGATTACTACTTTTTTTCACAATTCTGAACTATTGCGTG
CTTCCTCTTACTCTTAAGTAATTGCCATGTCTAAAAAATCAAAGTAAATTATTGTTTAAA
AACTTGTCCAACTTTACTGAGATTTTATATTATGAATATATTTTTTATAAAATATCCATT
TTTTTATGCCAATTTTTTCCCAGATCATTTTTTTCTTTAAATACACGTAATTTTTTTTTT
GTTAATTTTTTTTAGGTATGGCTGCCGTTTTTTTTGCTGTTTCTTTTCTTCTTCACACAC
AGCATAGACGATTGCAAAGAACGAGTATGCACGATTATAGAAAAAATGGGCGAAAAACGT
TTTCCAACGTGAATAATTTCTATCCCAATTGCCCTTTTAATCGAGTTCAGCTAATTTTAA
TTTTATTTAAACAAAACGTTATAAATGACGACGTCTGAGAGATAATTACACTTTTTTACG
ATATAAAATTTCGTTTGCTCTTAATGGCGGTCTTACTAAGCTTTAACAAAAAATATTTTA
TAGAATTAATATATTTTCTGCGCCGAAAGAAAAATACGACTCCC
>lucilia_CL2Contig41
GGGGGGATTAGTTAACGTTTTGACGTTTCTTTCATTGGATTACTAATTTGTGGATTATGA
AGCCCTTCGTCACTTTATTAATGGTTTTGGCTGCTTTGGCCGCTTGCGGTCAAGCCCACA
CCGTGCAAAAACGCTCTTTGGGCTCTTTGTTGGGTGGTGGCGGCAGCGGTGGTGCTGGCG
GTGCTGGTGGTCTTGGTGGATTAATCCAAGCTAAACTTAGCTTGTTAGGAAACCTTGGTG
GTGGTGGTGGCCAAGGCGGTGGTCATGCTTCTGCTGGTGGATACAGCAGTGGCGGTTACG
GCGGTGGTCACTCCGGTGGCTACAGTGGTGGTCACTCCGGTGGCTACAGTGGTGGTCACT
CCGGTGGCTACAGTGGTGGTCATTCTGGTGGCTACAGCAGTGGTGGTGCCAGCTATGGTG
GCGAAGTTGCTCAAAAGGTTATTCTCGTAAAGGTTGTCAGTGATTCCGGTGCTGGCGGTC
ATGGTGGCAGCTACGGTGGTGCTTCTGCTGGAGGTTATGGCGGCGGCTACGGTGGCGGCT
ATGGTGGTTCTCACGGTGGCAGCTATGGCGGTTCTCACGGTGGCAGCTATGGTGGCTCTC
ACGGTGGCAGCTATGGCGGTTCTCACGGTGGCAGCTATGGTGGCTCTCACGGTGGTGCTT
CCCACGTTCAAGTTTACAAAGTCATCCACCAATCTGGCGGTGCTTCTGCTGGTGGTTATG
GTGGCGGTTATGGTGGTGCTCACGGTGGTGCCAGCGCTGGTGGCTGGAGCCAAGGTGGTT
CATCCTGGTAAATTTTATGATTCACCAATTTATTTCACCAAAAAGCATATCCACAAATT
>lucilia_CL2Contig42
GGGGGGTTTCTTGATAGATCGTCAGTCTGTTTAGTCGAACCGCAGCATTCGCTCCAACTA
CGTCAGCTGCTCGGACAACTAGTAGAGAGTTTAATTTGTTTCTTTTCCCGAAGTTTTTTT
AATCCCAAACCATAACCATGTCCGACGATGAGGAGTACACCAGTTCCGAAGAGGAGGAGG
AGGTTGTCGAAGAGGTCGAGGAAGTTCACCAAGGTGAGGGTGATCCAGAGTTCATCAAAC
GTCAGGATCAAAAGCGCTCTGACCTCGATGATCAGTTGAAAGAATACATCAACGAATGGC
GCAAACAAAGAGCCAAGGAAGAGGATGAGTTGAAGAAACTCAAGGAGAAGCAAGCTAAGC
GCAAGGTCACCCGTGCTGAAGAAGAACAAAAGATGGCTCAACGCAAGAAGGAGGAGGAAG
AACGCCGCGTTCGCGAAGTTGAAGAAAAGAAACAACGCGAAATCGAAGAGAAGCGTCAAC
GTCTCGAAGAGGCCGAAAAGAAACGTCAAGCCATGCTCCAAGCCATGAAGGACAAGGACA
AGAAGGGCCCCAACTTCACCATCGCCAAGAAGGATCAAGGCGTGTTGGGTCTCTCCTCCG
CCGCCATGGAACGTAACAAGACTAAGGAACAACTCGAAGAAGAAAAGAAGATCTCTTTGT
CGTTCCGTATTAAGCCCCTTGCCATTGAAGGTTTGGGTGAATCCGCCTTGCGCGATAAGG
CCCAAGAATTGTGGGAACTTATTGTCAAATTGGAAACTGAAAAGTATGACTTGGAAGAAA
GGCAGAAACGTCAGGATTACGATTTGAAAGAATTGAAGGAAAGACAGAAACAACAGCTCA
GGCACAAAGCCTTGAAGAAGGGTCTTGACCCCGAAGCTTTGACTGGCAAATACCCGCCCA
AGATTCAAGTCGCCTCCAAATACGAAAGACGTGTAGATACCCGCTCTTACGACGACAAGA
AGAAACTCTTCGAAGGTGGCTGGGAAGAAATCGGCAAAGAGGTCAATGAAAAGATCTGGA
ACGAAAAGAAGGATCAATACTCCGGCCGCCAAAAATCCAAATTGCCCAAGTGGTTCGGCG
AAAGACCCGGCAAAAAGGCTGGTGAACCCGAAACACCCGAGGGTGAGGAAGATGCCAAGG
CTGACGATGATGTCGTCGAGGATGAAGATGAAGTCGAAGAGGAGGTCGTCGAAGAAGAGG
AAGAAGAAGGCGAGGAAGAAGAAGAAGAGGAGGAGGAAGAAGAAGAGGAAGAAGAAGAAG
AGGAGGAAGAAGAAGAAGAGGAAGAAGAAGAAGAGGAGGAAGAAGAAGAGGAAGAATAAA
TTAATTTAACTACATTTAATAAAATTAAAAAAAAAAACAACAAGAAAACAATATAGTTAT
TATTAGCTTATTCTTACCACTACTACAAAACCAAACCAAAAAAAAAAGGAAAAATTTATT
ATTATTTTCAAAAAATATTAAGAAAGGATTTTACACATTTCTCCAAATAAAATATGAAAA
CAAAATTTGTATGAAAAATAAACCAAAAAAAAAAAAAAGAAAAAAAAAGAAAAAAAATAT
AAAAAAAAAAAAAA
>lucilia_CL2Contig43
GGGGGGGGGGGGTGTTTGTAATTTTTTTCAATAAAAACTTCTAAAAATTGTAACGTAAAA
ATGGCTTTACACTCTGCAGTTAAAGGAAAATTAATTTCTGTTATTGGCGATGAGGATACT
TGTGTTGGTTTTTTACTTGGAGGAGTAGGTGAGATCAATAAAAATCGACACCCTAATTTT
ATGGTTGTAGATAAGAATACTGCTGTAAGTGAAATTGAAGATTGCTTCAAACGATTCCTT
AAGCGAGATGATATTGACATTATTTTAATTAATCAAAACTATGCTGAACTTATTCGTCAT
GTGATTGATGCTCACACCTCCCCAGTTCCTGCAGTGCTGGAAATTCCCTCAAAAGATCAT
CCATATGACGCCAGTAAGGACTCTATTTTGAGACGTGCTAGGGGCATGTTCAATCCTGAA
GATTTAGTTCGCTAAACAAATTTCAGTATTTTCTTTAAACAAATTATAAAAACCATATGT
TGTTGTTGCGTATAATTCGTATATATATAAATATTTGTTTTCATTCCTTATGCTGCAAAC
ATAATTTATCAACCGGCATTGAAATATTAAAACCATAATTAAAAAATAAAATCTGTTAAT
GTCTTAAAAAAAAAAAAAA
>lucilia_CL2Contig44
GGGGGGGCTCTGGATGTAGCACAACGGGGTAGCCTCTGACTGTCAGAACCTGGACTGACC
AGTGGTGCAACCGTTTGTGAACTGCGTCAAGACGTGCTATGTAAACCGCCACGTGGTGGG
CCCTGGGTTGGGTTCACTTGCAACCGCAAGTGCTCAAGCCAAGATGCAATAGTGCGCCCT
GCCAAAGCGTGTTTCCAAGTTGGGCGCTGCAGGTATCCATTCACCCAAAGCAATCTTTGT
TTTTAAAAATTCTTTATAAATAAAAGATTATACCCTCATCCCAGGAGGGCTTTGTTGCTA
AAGAGGCAACAATGTTGTATCAATATTTATAAAAAAGCAGGTAATTTCTTTTAATAATAT
ATGTGTAAGAACTAAAATTATTTAAAATTAAAATTCTATAAAAGAAAAAAATTGTCTTTA
TTCGCCACGACTGATTTGTTGTTAGAGAGTGATTACCCTCGCTCTGATGACAGTGTACTC
AGTGGTATAACAAAATCACACTCTTTTTATATTTGGTTTTTAAATTTTATCTTGATTTAA
AAGCTTAACAAACAAAGAGATAATATCCTAAAATTCTCCATTATTTCCATATTCCAAGTG
AAATTGTTTTAGTATTGCCATAAATAACGTATAATTTTAAAAGTTTTGATGATTTCATTT
GTACTACAGAACTGGA
>lucilia_CL2Contig45
CCGCATGCATAAGCTTGCTCGAGTCTAGAGTCGACTGGGCCGAGGCGGCCGACATGTTTT
TTTTTTTTTTTTTTTTTTTTTTTTTAAAAGTATTTGTTTCTTTAATTTATTAGCAAGTTA
AAAAAACCGTTATGGTCGTCGAAAAGGGGGAGGGGTTTTTAAATTAAAAAAACGCCCCTT
TTTAAAGATAAACCAATAAATTTAAAACAATTAATAATTTAAATTTTGCCACTAACTTTG
ACAGCTGTCGCCTCATTTTAAAACCAGTTAATTCAACACATTCTTCCTAAATTGAACCTC
AAAAACTCTTTTAATTTTGTTTCCTATAATATTCTCATATCTTTGTGTGTGTTAGTGTAA
ATTTTCAATAAATCAATTTTTTTGTTTTCTCTTTACTAATTGTTTTTTTAACAAGAATTC
TATGTTTTGTATAATTCTACTATTTAATTTTCTTAGTTTGTTTTATTGTCTTTTATCATT
AACTGTTATGTTTTGTAGCATCTAGTCATGAACTTCTCCAACTTATTCGGTAAGGAACAA
TATAACCATTTCATGATTACTGTTACCCTCAGTTTGTTGACCACCACTTACTAAAGTTAT
TTGATTATCCTTGACGGTATAGGTACTTCTTCTAGCCTCGTTGGGCTCTAGCAATTCGCT
TATGAAAAATTCACAATTATTCTCTTCATCTTCGTGAGAATCTTGTTCCGAATCCAATTC
CATTTTTAAGGAGGAACTAGGATTAGTGGGAATAGTATTGGTAGCTTTGTCATTGTTGGC
CTCCAGCATTTCAGAACTGTCCGATGAGTTGAGCAGAAAATCGGGTTCAAAGTCAAATTG
TTTGCGGTTGTCTCTCTTAAGTGATAACTCTGATGTGGGCATAGTATCGAGGGGCGTAGT
GGGTGAGAGGGGAGAATGCCATACTGTGTTAACATCTGGCTCCAGCAGTGGTGGTAGTCT
TTTTATTCTATAGGATTCCCCC
>lucilia_CL2Contig46
TATTGGGACAGTTTACAGTACCATATGCAACGCGTACACCACAATTACAACAGTGTCAAT
ATTCACCTCAATATTATCCGCCAATGTATTATCCCTATTATTTGCAACAGCCTCCACAAC
AACAACGTACGACAGTTAATCCGGCTGTCGGAGTTGGACTAAGCAGTGCTATGACTGTCC
AAACGGGTGGTTCAGTAAGTGGCCCCACAGCACCTGGCAACCAGGGTCAGATACCTTTAG
GAGTAGCTCCAGTTGGTGCTAATACGGTTCTAAGTGTTGCCAATACATCTGCAGCTCAAC
CAGTTGGAGTCGCTCCCTTAGTTGGAATGCCACATCAGCCACCACCTCAACAGCAGCAAC
AAAATCAGCCCCAAACAAAGGGGAAGCTACGTTCACATGCGCTGCAAATCATTCATCCTG
TTACAAATAGAAATATTTTAGATGATTTGGATATCGACAAGAATGAATCGCCTACAGTTG
TAGCAGGAGGTCAGCTAACATCATCTACATCTGTGGCAAATATAGATACATCAATAGATA
CAGAAATTGGTTCCTTAACTACTTCATCTACATCTATAAAATCTGCCGTCAAGATATCTG
AAACATCAAAATCACACACGGAAGTCGTGCAACAAATGGAAACGTCACCAGTACATCAAT
CTACTACTGAACGAAACTTTAAAGAAACAACTCAACAACAGCAACAAACTCCAATTGTAT
CGGCAATGACAGACGCTCCATCTGTTGAAATATTACCAACACAACCAAAAAAAAAAAAAA

>lucilia_CL2Contig47
TTTTTTTTTTTTTTTGGTTTTTTTTTTTTTTTTTTTTTTTTTTTTTTTTTTTTTTTTTTT
TTTTTTTTTTTTTTTTTTTTTTTTTTTTTTTTTTTTTGTTGGAAATTAGAAATTACAATT
TATTTCATTCTCTTGTTGTTGTAGTTGTTATTGTTTTACAAATTTGCTGATGTTTATTAG
CATAAAAAGATATAGTATATTTTCTTATAATTCTTATATTCTCTTTTAAATCAAATGCCA
CTTCTTTTTTTTAATAAAATAATGAAATTTTTTCTATGTTTTAAAAAAAAAACAATATTG
TTAAGATGGAAGAGAGAAAAAAAGGGACAAAATTTTTATAAATTTATTTAAAAAAAAAAG
AGAAAAAATTTTTTTTATTAAAAACCCAGCTGGAGAACAACAAAACATTTTCAGCATCAT
AAATGTTTTGTTGCAGAGCCAGGGTTTTGGGTGAAAAAAATTTTTTTCTTGTTTTTTTTT
TTGAGAGAATTATAAAGAATTTCTAATTTTATTTGAGTGTGTGTGTGTGTGGGGGGGGGG
GATTTTACGATTTTTTTGTAAATTTTTTTTTAAGGATTTTTTTCTTTCTTTCTTCTCTTC
TCTTGGCTACAAATTTGCTACTATAAGTTTGTGGTTTTAAATTTTTTTTTATACATAATA
CAATACATATACATTTAATTAGTTAATTATTTTTGTGTGTTTTTCTTTTTCTTTAGCATA
ACTATACAATAACAAATTTTTTTTTAATGATTTTTTAAAGGAGGATGTTATGAGGAAAAA
CAAAATTTAAATTTTTTTTGAAAAAAAAAAGAAATTTTGTTTTGAAACTTTAAATATTGT
TGAAATATGTATTGTTTATATATATATAGATAGATTTGTTATAAATATTATAAGTTTTTG
TTTGTTTTAATAGCTTATCACAAATGAAAATAATTATATATATATATTTAATTAATTTAT
TATAGTTTTTTAATATTATTCTTAGAATTGAACAATTATTTAAACATAAATATATTTATA
TATCCC
>lucilia_CL2Contig48
CCGCATGCATAAGCTTGCTCGAGTCTAGAGTCGACTGGGCCGAGGCGGCCGACATGTTTT
TTTTTTTTTTTTTTTTTTTTTTTTTTTGATTTTGTTTAATTTTATTCTAATCGTGATATC
TTCGCATTGAATAATTAAATGTTTAAATCTTTTAACATTTTCAAAATTTCAGTCTTTATA
AATTACGGATTTTGTTTTTAAAATAACTATCTTTTAGTAATCATTATGAAATCTTTACAA
ACTATTTACATTTATTAAAAATATATTTAAATTTTATTTAATTTTTCGTGATAATTTTAC
TGGTATACCACCTTTAGGCATTATGGGAATACCAAAGTTATCAATTTCAATTTCATGACG
ATTAGGATTGGATTCAATATTGAAATTTGTTAATACTTGAGCAATTGCGGCTTTTACATT
TACTCTACCCATACGTTGAGCTATACAAATGCGTGGCCCCTCACCGAATGGCATATAAGC
TGTGGGATCATAATTCATATTCTCCTCCAAAAATCTTTCAGGATCATAACGTAACGGATT
AGGGAAATATTCAGGATCACGATGCATACCAAATAATGAGATTATAATTGGTGTACCGCT
TTTAATAACCAAATTTGTATCGGGTATG
>lucilia_CL2Contig49
GGGGACTCATTTCATTTTGGCCACTGTTGTCAGGGTTCGTTCGAAAGTCTACGTGCGCTA
GCTTCAATTCTTTGTTGATCTTCAAAGCATCTTAAAAAAAAAAACAAATCAAAATGTTCG
TATCAACAGTCTCCCGTATTGCCCCCGTTGCCAGGTCCGCTCTCGTTAACGGCTCCAAGG
CTTACTTGAGACCATTGAGCAGCGCAGTCATTAGCCAAAGCCAAACCTTGGCCGCTCAGA
ACACAACCCCAGTTGCTTTACTGCCACAAATCAGGTCATTCCAGACCTCCCCTGTCACTC
GTGACATTGATTCAGCTGCCAAATTCATTGGTGCTGGTGCTGCAACAGTCGGTGTAGCTG
GTTCCGGTGCCGGTATCGGAACAGTATTCGGTTCCCTCATCATCGGTTATGCCAGAAACC
CATCATTGAAACAACAATTGTTCTCCTACGCTATCTTGGGTTTTGCCCTTTCTGAAGCTA
TGGGTCTTTTCTGTCTTATGATGGCTTTCTTGCTCCTCTTCGCTTTCTAAAGTGTGTATT
TAAGTCCTTAAGAAGACGTTAAATCTTATAATAATAACAACAACAAAATTAATTGATAAC
ATCTGTACTACAACAACAACCACAGCTCCATTATCTTTATTGTTTTTAAAAAACATCCAA
GAGTAATAAAAAAGAAAAAGCAACACTTTTTATTTAAGTTTAAAACGGAAATAAAACAAA
ATCTATGATAAAAAATTAAAAAAAAACGGAAAAAAAAAAAAAA
>lucilia_CL2Contig50
CCGCATGCATAAGCTTGCTCGAGTCTAGAGTCGACTGGGCCGAGGCGGCCGACATGTTTT
TTTTTTTTTTTTTTTTTTTTTTTCGGGAGGCTTGTGTTGAATTATTTCGTGATAATAATC
TACCATGATCATAACGATCACGCTCCATGGAGCCCTTATTGTATGAACCTTTATTGCGTG
GTCCACTACGTTCTCTATCACGATCGGAACTTCTGTTTGAATCCATCGACAATGCAGCAA
AGGAATTTGATGGTGTTGTTGTTGGTTGCGATGATGTTTTAGGCCACAGGAATAATGAAA
CACCACCCATTTTCTTATTGTTCATATCAACTGTAGTCAGTCCAACCAGTTTACTTGAGT
CTACAGCCAGAGTACGGTTACCTTTACCAGTTTGTACATGCCATGTATCATCATTATTTG
AATTGCCAGATTGACTATGACTGCCGCCTCCAACTCCACCTTGTTGACATTTAAGGCTAC
CTGTGTCACCTCGTTGACTATGGCTTCCACCGTAATTGCTAGATCGACCATCATTACGAC
CACCACCGTCGCGTTTGCGTGAATCACCACCACTGGGCATTGAGTTTATATAATGATACG
GATTGCTTAATTGTTCACTATTAGCCTCCTTTT
>lucilia_CL2Contig51
CCGCATGCATAAGCTTGCTCGAGTCTAGAGTCGACTGGGCCGAGGCGGCCGACATGTTTT
TTTTTTTTTTTTTTTTTTTTTTTTTATTTAGAAATAAAAATCTTTATTTATTTAATTATA
AAGAATACAAGTATTATTTCAAATTAAAAATAAATATTTTTAGCCTCTATTAGGAGCTCT
ACCAGCATTCAACTTCCTTCTAGCAGCAGCATTGCTGGCCAATAATTTCTTAAGATATTC
CCTTTGTTTATTAACTGTTTCACTTCTTTTCTTCATGACTTCGTTTCTTTTCTTAATCGT
CTGTTGTCTCTTCTTATTTTCAGCAGCGCTTTTCTTGATAGATTCGCGTCTCTTTTGGTT
AGCCTGATGTTCCTTCATGATCACTTTTTTCGTGTTCTTGATTTCATCTTGTTGTTTCTT
GATTTGTTGGCGTCTCTTTTCATTTTCCTTTTTTAGTTTGTTATTTTGAACAGGTTTCTT
GGTGGCAGGTTTTTTAGTAGTGGCTGGAGAATTACCTGCTGGTGGCTTATTTCCGCCTGC
AGGTTTATCGCCACCAGTTGGTTTATCAGCGGGTTTATCATCAGCTTTTTGAGTTGTCTT
GCCTCCATCAGCTGAAGCTTGAGTTGTTTTATCTCCAGCAGGATCTGCGGTTGTTGTATC
CTGGGCAAGAGTTGTTGCCAATATTAAGCCAAAAATGAAAATAGTTAAGAATTTCATTGT
CTTTTAATATTCCAAAGAAATGAACAAGAATATTTTTTATATTTATATTATTAATTCAAT
AAACTCTTGAATTAAACTGTCCCCG
>lucilia_CL2Contig52
GGGGATTCCACTTTTGGACGAGGTTAGAAAAACCATTCAAGCTTTTCCCACAATACCTCA
TCAGTTAGGAGTTAGTAACCGCAATTTAGGACGTCAACAACTAGAGCTCCTTCCTACAAA
TAAAATTACTAAAGAATTTTATCGAGATTTTAAACGCTCTAGCGTGTACTTAGTGGAATC
TTCAAATTACAAAGGAGAAGCGGTTGACGAGACAACTCTTAAGGAAAAGCCTGCAAAAGT
TCAAGAAACCAAAAGGGATTCAGTAAATAGAAAACAAACATCTTTATATCAAGAAGACTA
CTCAGACGAAGAAAACAAATTTGGTAACATGGCTCCTCATGACAGAACTTATGGTGGTAA
TCGCGGTGGACGTGATGAACATGGAGGTTCAGGCGGTGGTAACCGTTACGGCAACAGAGG
AGGCGGCGGTGGTGGCAATGACTACCATGGCGTACGCAAGGGCCGTGTTGAAAAGGGAGG
TCGTGGCAATGATCGTGGAGGTCGCGGTGGTGGCTTCGGCGGCGGTTTCAATGATCGTCG
TGGAGGCAATGGTGGTGGCAATAACCAGGATTTGTCTATCCGCGATATGGATTTCACAAA
TTTGGCTCCTTTCAAGAAGGACTTCTACAAAGAGCATCCCATTGTTGCCAATCGTTCTCC
TTATGAAGTACAACGTTATCGCGATGAACATGAAATTACTGTACGCGGTAATGCTCCCAA
CCCCATTCAAGATTTTGATGAAGCCTACTTCCCTGATTACTGCATGAAGGAAATCAACCG
TCAAGGCTACAAAGCTCCCACACCAATTCAAGCCCAAGGCTGGCCCATTGCTATGAGTGG
CCACAATTTCGTTGGTATTGCCAAGACCGGCTCTGGCAAAACTTTGGGTTATATTTTACC
CGCCATTGTGCACATCAATAACCAACAGCCCTTGCAAAGAGGTGATGGTCCCATTGCTTT
AGTTTTGGCTCCCACTCGTGAATTGGCACAACAAATCCAACAGGTTGCCACTGAATTTGG
CTCATCTTCGTATGTACGCAATACTTGTGTGTTTGGCGGTGCCCCTAAAGGTGGACAAAT
GCGTGATCTGCAACGTGGCTGCGAAATTGTTATTGCCACTCCTGGTCGTTTGATTGATTT
CTTGGCCGCTGGCGCTACAAATTTGAAACGTTGCACATATTTGGTTTTAGATGAAGCCGA
TCGTATGTTGGATATGGGTTTCGAACCTCAAATTCGTAAAATTATTTCACAAATTCGTCC
CGATCGTCAAACCCTTATGTGGTCTGCCACCTGGCCCAAAGAAGTCAAACAATTGGCAGA
AGATTTTCTCGGCGACTACATTCAAATCAACATTGGTTCATTGGAATTGTCGGCCAATCA
CAATATTCGTCAGGTTGTCGAAGTTTGCGATGAAAATGACAAAGAAGAAAAACTTAAAGC
TCTGCTTTCAGAAATTTATGATACCAGCGAAAATCCTGGCAAAATTATTATTTTCGTTGA
AACTAAACGCCGTGTCGATCATTTAGTACGTTTTATCCGTAGTTTCGGTGTACGCTGTGG
CGCTATTCATGGCGACAAGTCACAATCTGAACGTGATTTTGTTTTACGTGAATTCCGCTC
TGGCAAATCCAACATTTTAGTTGCTACTGATGTAGCTGCTCGTGGTTTAGATGTTGATGG
CATTAAGTTTGTAATCAATTTTGATTATCCACAATCTTCGGAGGACTATATTCATCGTAT
TGGTCGTACTGGTCGTTCAAATACAAAGGGCACATCATATGCATTCTTTACACGCAATAA
TGCTAAACAATCCAAAGCTTTAGTTGATGTTTTAAGAGAGGCTAATCAGGAAATCAGTCC
TGCTTTAGAAGGTATGGCACGCAATAACCGCTTTGGCGATGGTGGTCGTTCACGTTACGG
CGGTGGCGGCAATTCTCGTTTCAATGGTACCTTCAAAAAGGGTTCAATGGGCGGAGGCAA
CCGAGGCTATGGCAACAATAATGGTGGCGGTTATGGTGGTGGCCGCAGTTACGGCGGTGG
TAGCAATAACGAAGGAGGCTACGGACGCGGTGGCGGCAGTAGTAGTGGCGGTGGTAATAC
CAGACATACGCGTTTTGATTAAATGAAAAAAAATCAAGAATTAGTTTATAAGGACTTAAT
ATTAAATTAATTTTAGTATATGTATTTTTAATTTTTAACTATAACAAACAGATTTGTTTC
TCATCCTAACAAATAATACAAAAAATGCAAAAATCAATATTTTTAGAATTGAAAAAAAAA
AAAAA
>lucilia_CL2Contig53
GGGAACAACAACAGCGTAAAAAAAATGCAATAGCAAATTATTTTTATTTTAGTAAAAAGG
AAAAATCATTTGCGTTTTGTTAAAATTATTAAAAAAAATAAACAACTGTTTGTTTCTTTG
TTAGTTTTTAAGTTTTAAAACACATGTATTAATTAAAATGTCTGTTTATTGTTTTTCTTC
TTTTCATTTTACAAAAATCTATTTTATTTTGCTGTTATAAACAAAATTATCTATCATATT
ATACACCTCTCTCTTGTTAAACAAAGTGGTAAAAAATGCAAATTCTTTATATAATTACAC
AGCATTCCAAAAAAAACAAAAATAAAAACATACATTACATTTTAAATAATTGCTTTAATT
TGTTTTCTTTTTAATTTTACTGTTTTATTTTCTTTTTGTCTATGTTTTAAAACATCGTCA
TTTCCTTTGCTCCATATAAATAAATGTATTATCCTCAATAACATTTTTCATAAACATATT
GAAATTGGTATTTTTTTCTTTATTTATGTATCCAATATTATTATTGACACTAACTTGGGA
ATATACATTTTTTTCAACAAATCTCGTTGTCAGTGTGTGTTTATTAAATAATTAATTGAT
TAAAAATTGTTGTAAATTTAGAAATCTAATTGAAAACAATAATAAACTAATAAATAAAAA
ATATATGCCTAACTTCAAAAAAAAAAAAAA
>lucilia_CL2Contig54
CCGCATGCATAAGCTTGCTCGAGTCTAGAGTCGACTGGGCCGAGGCGGCCGACATGTTTT
TTTTTTTTTTTTTTTTTTTTTTTCAAAAGACATAAAACAATAAGAGAAAATTAAGTTTTA
AAAATTTCAAAATTTTAAAAAACAAATATGTTTATGCAATAAAATGTAAACGTGTTTAAA
TAGTGATTAAAATATACAAAATACATGTATTTTGCGCGTATATTCATATGGGAGCACGTA
GTGAAAGCACTGAAATCCCATTAAACTACACACATATTCTAACTAAAAAGTTATACATTC
TTGCTTGTGTTTACATTTAATATCTCAAAAGATGATAATAGATTATTGGTTGGTATTTTT
TTGTTTTTCATGTTTCATATCAATACAAATTTACGTAGTTTTTTAAAATAAAAATTACAT
AAACATTCATAATAGTAGTAAAGAGCGACGAGCTTAAGAAGAACTCGAAAGCAAAAGAAG
AAATTATATATAATGATTATAAAAAAAGAAGGAAAGAAAAAAGTAACGTTGTATTTTGTT
TTTTTGTATTTTTAAAGTCTCTAAAATCTAATCATCCATACTCTCATTGTTTCGATCAGG
AGATGCGTTACCATTTTTCGGTGATGCTGATCTTGATCTGGAACGTGATTTGTTGTCATT
AGAAACAGAACGATCGCGTGAACGTGAGTCTCTGCGAGATTTAGAACGGGAACGTGATCT
TGATTCACGTTTAGAATTGGAACGTGAACGAGAGCGCGAACGGGAATCACGTTTGATCGA
GCGAGAACGTGAGCGGGAACGAGACTTAGATTTCGACTTTGACAATTCACGTGATTTGTT
TGAACGTGAGCGGGATCGTGATTTAACTGGTGACTTAGATTTTGAACGTGCTCCACGGGA
CTTGGAACGACTGCGAGACTTGGAACGTGAACGTGAAGAACGGCGAGAACGAGAGCGAGA
ACGTCTGCGTGAACGAGAACGTGATCGGGAGCTAGATGAACCAGATGCTCCACGTCCTCC
GCGACCACTGCGGCCACTACGACGGTCTTCAACCAAACGGATGCGACGACCATTTAAGTC
AGTATCATCCAATTTTTCAATAGCAGTCTTCATATCAGACAATGAAGCAAACTCCACAAC
TCCCTCATTTCTTCTTTGCTTATGGGCATCAGCATAGGTTACTTCACCGGCTTGGCGCAT
ATAATCTTTAAGGTCCTGCCAGCTGACACGACTGGACAAATTCTCAACAATTAGACGATA
TTCAGTACGCAATGGTGGACCATAGCGGGAGTTTGATCTGTTGTTCTTATTTTTGTCATT
ATAACGTCCACCACCACGACGACCACCATCATAGCGGTCGTAACGATCCCTATGGCTACC
ACGAGCTGTACCACGGGCAGGTTCAACCACAACTCTTTCACCCAATAGCTCTTTCCCATT
TAATTCATAGACCGCGTCATCTGCATCACGGTAATCTTCAAATTCCACAAAACCGTAGCC
ATTTTTAATTAAAATATCGCGTGTTCGTCCATAGCCTTTAAAGAAACGCTCTAAGTCGCG
TTCTCTTACACCATATGGTAAACCTCCAACATACACTCGTGAACCCACCATTGTTTTATT
TATTTAAATGTGTTTTTAAGCTTTGCTAAATAAATTTAGCTTAACAATTTTACTGATTTG
GATTATTCTTTTTATCTTAATTATTTCGGGAAATTTTCACTTTTTTCACAGCACACATAA
AAACAATGATTGAAAAACTCACGACGTATCAAGCGCGTGTTCCGAAAACGAACGAAGAGT
CCCCC
>lucilia_CL2Contig55
AGTGAGCTCGAATTGCGGCCGCATGCATAAGCTTGCTCGAGTCTAGAGTCGACTGGGCCG
AGGCGGCCGACATGTTTTTTTTTTTTTTTTTTTTTTTTTTTTTGAAGATTAAATTCATAT
ATACATACATATACTTTATTCCTATTTCTATACATACACACACATAAATACATATATAAT
AAACTTCATCAAAATTTTTCTTATCTCAATGATGTTATATTGGCAGAACTTAAACCTAAA
ATAACTTCCATGGGCAATTTGGGGCGTGGACTCGATATAACTTGTTTAACATTATTCTTA
AGTTCTTTGAGACTGGGCAATTCTTGACCGAACTTATCAAATTGCTGTTGATTTTTAGAC
AATTTCTCATTAATTTCTTGTAAAATTTTCATTTGATTATCTACAAATTTATCAAATTTG
CTTTGTTGTAAATTCAATTGTGTCTCGAATGTTTCTAATTTAGCAAACTTTTTCTCAAAC
GTATTCATCTTTTCACTTAGTTCAGTTAGTGTTTCGGACATAAGCGTCACATCTGCAGAG
CTATCGCTTCTAGAGCCACAATTTCTATTTGATTTCTGCTTCAACAATATCGCATCTAAA
CGCATACTCTGCTCATCTTGTATCTCGTCCAATTTTGTCATTATACGACTTTCAAAGGCA
TTATACTTTCTAAAGGTAGTATTAAACATGCCAGTGATTGTATCACAAACGTCACCACTT
TCATTAGAATCCTCCAAAAGAAATTTGGTTTGCAAACTTTTAAGAATTTCCATTTGATTG
GTATATCTTTTACTTAAGACTTCTACGGAAATTTGCAGATTATCTACTCCTTCCTTTAGA
AGAAAAACATCGGCAAATAATTGATTGCGCAGTTTTAATTCGTCCGGTTGAGCTTCATTT
GCTCTTGCTGCATTTATATTTAAGGTCAACATAAGACCCACAACTAGTATTAAAATCGAT
TTCATTATTTTGTTTATTTTATTGCGATCACTTGTTTAAAATGTTTGCCTGTCTTCGTAC
AATTTTATACTCCCCC
>lucilia_CL2Contig56
TTTTTTTTTTTTTTTCTTTTTTTTTTTTTTTTTTTTTCTTGGTTTAGTTATAAATTGTTT
TTTTAAAGGTAATTTTAATTTCTACAATATATTTGTTTTGTTTAGTTTCAAAATAAAAAT
TTAAAATAATAAAAAAAAGAAAATTCTTTTTAAGTAATAAACATTTTTTTTAGTTTACTT
TTACTTATTTTGTATAAAAAAAAATAATAAAAAGAAAAAAATAATTTTCTATAGTAGAAA
AAAAAAGAAAAATTATATAAATGATGATAAATTTTTATTTTTCAGCGAAAAAAAATTAAA
CTTCAAAAGAAAGGAAGTCAAGGGATAAATTTTTGTTTTTTTTTTCTGCATTTTTTTTCC
TTTTCATGTGTTTAAAACTCAAAAATTCAATTAAACTGTTTGGTTTTATATATAGAATTA
TATATATATATAGATATTTCTTTTTGTTTATATAAAGTATTAAATTACAATAATTAAATT
ATCATGGACTCATTATTATTATGATGTTGTTGTTGTTGTTTTTGTTGCTTTCGTTTGTTA
TAATTTGATAAATCCTTTTCTCTATAATTTCATTTTTCTTAAACTTGTTTTAATGCATGT
GCTATATTGTTGTTGTTATTGTTAATGCTGCTGTTTGACCC
>lucilia_CL2Contig57
AAGTGAGCTCGAATTGCGGCCGCATGCATAAGCTTGCTCGAGTCTAGAGTCGACTGGGCC
GAGGCGGCCGACATGTTTTTTTTTTTTTTTTTTTTTTTTTTTTACTAAAAATAGTATTTC
AATTGCATATATATTTTCTTTTTAACTTCATTTTAAAACTATAAACAAATATTTTTAAAA
AAATATAAACAAAAATTTCTTTAACAAATCTGCGAAAAAGAGAAACTTTAAAAATAAAGA
ATCATCTTTTCCATTATGTAAAAAATCACAAAGTCCAGTCATTATAAAAAGTAATCCCGT
TCCATTTAAAAGACAGTGGTGCAGGCAGCGGCAGAGTAAGGATAGTAAGAAGCATAAGGA
GCAGCATAAGCGGCAGCTACGGGGGCGGTGTAAGCAGCAGCTACGGGAGCGGTGTAGGCG
GCGGCAACAGGGGCGGTGTAGGCAGCAGCAACAGGGGCGGTGTAGGCAGCAGCAACGGGA
GCTACAACGGGGGCAGTAGCAACACCATTATAGTTACGGGCAACATATTGAGAGCTAGTA
GCGGTAACAACACCAGCTGGGGCGGCACCGTAGCCGCCGCCATAACCTCCAGCAGAAGCA
CCACCGTAGCTGCCACCATGACCGCCAGCACCGGAATCACTGACAACCTT
>lucilia_CL2Contig58
GGGGACGTTTTGAATTGTCAAACGTGAAAGTAGACACAGCCGACCAGCAGTTGCATTTCA
TTTATTTTCCAAATTTACGGCCAACGACAGACAGTGTGTGTGTTTTTTTTTAATAAATTA
TAAAAGAAAAAAACTATAATAATAAATAAAAATGCGTCAATTTGTTAATGTTTTGTTGGT
GTGCTTGTTTGCTGCCTCTGCTTATGCCAGCAGTTGCACCAGTCCCAAAGCCACCGTAAC
CTCCTTCAGCACACAAGACGCCACCATTCTAACACAGTTGGCTCATATTGGTGAATTCAC
CTTGAAGTGTGGCAATGGTGCTAAACCCACTTTGTTTGCTGAATTCCCCTGCGGTAAAGT
AGTACCCGTAGCCCAGGTTGGCGAAGACAAATATCAAGTCAGCTGGACACAAGAAATCAA
AAAGTCTACTAGTGGCAATGTTGTTGTACGTCTTTTCGATGAAGATGGCTACTCCAACTT
GCGTAAGGTACAACGTGATGGCGGCAAGGTGTCCAGCGTCAAGTCTTTGGTTGACATCAC
CATCAACACCAAGAGTGCCTACAAGGGTCCCTGGGTTAAGGCTGAATTAGTGGCTGCTTT
GTTGGTCGGTGCTATTGCTTACTTCGCTGTCACCACCAAGAGCAAAGTTCAGGCTTAAAT
TACTCTTAACGAGAGCTTTTTAGTCTAAGTTCTTTGTATATTTTTTGAATGAAATTCATT
CACCTTAAAAAAAAACATCCATTTTTTAAACTATTTACCTACCTCTGCTCCAACGCAAAG
TGTTAAGATTCCTGTCATGTCATCATCGTCATCATGCAACGCTTCAACGCAGAGGTTTTA
TTTTTCTTTTTTTTTAACTAAATGTAAGATTTTGATTAGTTTTATAATTTAGATAATTTA
TTCTAAATTACAAACGATACTGCATAATAAAACACATGATGAAAACAAATTTTTTTATTA
TAAAACAAGAAAAAAAAAAAAAA
>lucilia_CL2Contig59
GGGGGGGGGGGGGGGATCTAGGGAGTTTTAACGGTGTAAAACTCCAAGTCGACTCATTAT
ACACGTAACTGTATGTCGCCTAAAGCAGCTGGGCGGCCCTCCGCGCGGTGATCCCCGGGC
AACATCAATTTTTGTGCACAATTGATGGCTAAAATGAGCGGCGTCAGGCGGTTTAATTTT
CAAGTGGAAAATTACCCCCAAAACGACAGCAAAAAAAAACTCAAGCGGTATGATAAGACG
TATCAACCAATTGTTAAACATAATGAAGATAACTTATTGCTAAGAGTCCCACGATATTGA
CGATATCAGCTCTTGGTAATTTGTTCAACAGAAAAAGTTGCAGTAAACAATCCGAAGATT
GTTCAGACACAAGAAGCGGTCCAGCTAAAGAACTTCGAGTGCAAGAAGTCGCATAGTGGA
CAACAACACAATGAAACATAAAGAGTTATGTTTTGAAGAAAAAAAAAAGAAGCCAAGTAG
AGCTTGGGCGAAACTCTAGTCCAGAGTGAATAGAGTGTAGCGAAACACTTAACAACGAAT
TCCAAGATAATCGAAAAATATAAAGGAAATATATATTTGTTTACCGTTATGCATTATTTA
CAGACACAACACTACCGCAGGTTTTGCTTTAGATCCTACATTCCTAATAAAACACACTTA
ATGCTTAAGATTTGTATAAACCTGTAAGGAATGTCAGTCTTAAAGAAGAAATCTCTAAAC
TTTAAGGGAATTTGGCTAATTTTTTTATCCACCAGAAAACTAAGAGTTATTGCCTGATAT
TTGTTTGGGTTCAATGTCTTGCTTTAAAGTCTAAAAGCGAGAAATTAAACCCTTTAATTA
ACAGATATCTAGCAAAAGAGGGTTTCAATTTCGAGAAATTTTAATAAAAACAAATTGAAA
TTTCTCGAAAATTTTACAGCAAACCTTCAAAATCAAATAAAGCTAAAGAAAATTTGTTTG
GGTTCAATGTCTTGCTTTAAAGTCTAAAAGCAAGAAATTAAACCCTTTAATTAACAGATA
TCTAGCAAAAGAGGGTTTCAATTTCGAGAAATTTTAATAAAAACAAATTAAAATTTCTCG
AAAATTTTACAGCAAACCTTCAAAATCAAATAAAGCTAAAGAAAATTTGTTTGGGTTCAA
TGTCTTGCTTTAAAGTCTAAAAGCAAGAAATTAAACCCTTTAATTAACAAATATCTAGCA
AAAGGAGGTTTCATTTTCGAGGAATTTTAATAACAACAAATTAAAATTTCTCGAAAATTT
TACAGCAAACCTTCAAAATCAAATAAAGCTAAAGAAAATTTGAAGAGCTTAAACTCATTA
AAGTTTTGAGGAGTTTGAATTTTCTTAAGCTTTATGCTCTAGTATTTGGTGGTTAAAGAA
ATAAGCGGTAAAAAAAAAAAAAAAAAAAAAAAAAAAAAAACATGTCGGCCGCCTCGGCCG
GGAACGGAAAGTTTAATGTCCAATGCCTTTGATTTAATGGGAGGTACTGCCCAACAACCA
CGTCTTTTCGTTGGTATGATCTTGATTCTCATTTTCGCTGAAGTCTTGGGTCTGTACGGT
CTCATTGTTGCCATCTACTTGTACACAAAATAAATTCATAATACAAACAACAACAACAAA
AACAAAAACTGCAACAGTTTTAACAATAACAGCAACAACAAGAAGAAGAATAGCAACAAG
AGCATTAACCTTAATAACAGCAACAACAACAACAACTTTAACTTTATTATTAAATTTTAT
GTTTTTTTTAATAATAAAGTAAGTCCAAGGACCTGTTTTATAAACTTCTTTATAAACCTA
TTACTGCTGCCACACACAAACACTCACACACACACCCATACAAAGTAAGCTGTTTATGTT
TATTTTCTTAGATTTGAGGTGTTTTTTGTTTTTGTAATAGGTTTTTTACCTTTTTTTAAA
CAATTTGTATATATAGAATAGATTGTTTTTTGTTTAGGTTAAGCAACAGGTCTTTAATAA
TGTTGTTTTTAAGGTTTTTTTCTTTGTTTGTGTTGTTGTTAAAGTTAAAAAATTTAAAAT
TTTATTTTTAAAATTTTAATTAAAATTATAATTTTTTTTTTGTTTTTTATTTTGTGTATT
TTACACACAGCCTTTCCCCTCCACCCATTCATAACTATTATTCCCTTTTTAAACAAAACA
AAAAAAGAAAATTATGTTAAATATGTTCAAGTTTTTAATTTTATTATTAATTTTTTTTTC
TTTGTCTTTAATTATTATTATAGATTTTGTCGTTATTATTTAAAATAAAGTAAAAAAATT
TTTAAAAATTTAAAAAAAATAAAATTTTCCCTAAAATTTTTTTTG
>lucilia_CL2Contig60
GGGGGCATAACGTTTTTGCTGTTAACGAGTTTATACTCCAGACTCCACAAGGAAACTCGG
CAGCAGTGTGTATTTTTTTACTCGTTAAAAAAATTTCATTAACAAAATGAAATTTTTGTG
GCTATTGTTTTTGGCCTTGAGTGCCTTGTTGTTAATACAAACTGCTAATGCAGAAGTTGA
AGTACAAAGTGCTGTTCTAGATAATGATGATGAAAAAGTCATTGAAAATAAACTTCTTCA
CGAGGTGGAAACTAAAAATGATACGTTATTAGATGATGCCGAGGAACAAGCTGAAGATGA
CGAAGATGCAGAAACTGAAGAAGTTACTGTCAATGATGATGATGAGAATGACAGTGAAAA
CGACAGTATGCAGGAAACGGAAAAATCTGTCAGTGATGACGATGAAGCCGATGAAAACGA
TAATATGCAAGAGGAAGAAGAAAAGTCTGCTGATGTTGAAGACAATGACAAAAAAACCGA
AGAGGAAAAGTCAGCTATAGAGGAAGTTATAGCCAAGGAAGATATTGCTGTTTTTAAAGA
ACAGCCAGAAATGCAACGTTTAGCTCGCAGCTTGAGAAGCTTCCACAATGCCAACGTTTT
AGCCAGAAGTAATAACGTACGTCAATTCCAAAACTTAGACGATGATGAAGAAGAGGATGC
TATTGCAGAAGAGCGTGCCATACGCAGACGACAACGTGTACGCAGGCGCAAGACTAAGAA
CAAGATCAAACGTACTAATCGCAATAAGCATGTTGCTAATCGCAGAAAATCAACCCATCG
TAATTCGAAAAACAAACATTCGCTAAGACGAAAATCTTCCCAAAAAAAAAAAAAA
>lucilia_CL2Contig61
GGGGGGGGGGGGGAGTCAGAAAATCTCTACAACTTTACCGGTTTGTTTTTCTAAATCGTC
GGCTAATATTAGCGTTGCTTTAAAACGAGACTTTGCAAAAATGTCGTTGAAAAGTTTCCA
GGAACATGAAGTTGTACCTGATGTTATCGATACAGCTCCTACTGAGGTATTGAGTGTTAC
CTACGGTGATTTGCAAGTGAAAGAAGGCAATGTTTTAACACCTACCCAGGTGCAAAATAA
ACCACAATTGAGCTGGAATGCTGATGCTAATGCTCTTTACACCGTTTGCATGACCGATCC
TGATGCTCCCAGTCGCAAGGAACCCACCTTCCGTGAATGGCACCATTGGTTGGTAGTTAA
CGTACCCGGTTCTAAAGTCAGTGATGGTGAAGTTTTGTCAGACTACATTGGTTCTGGACC
ACCACAGGGTACTGGTCTACATCGTTATGTGTTTTTGGTATACAAACAACCTTCCAAGTT
GTCTTGCGATGAAAAACGTTTACCCGACAACAGTGGCGACGGCCGTGGTGGCTTCAAAAT
TGCCGCTTTTGCCAAAAAATATCAATTGGGCAACCCAATTGCCGGTAACTTTTATCAAGC
TGAATGGGATGATTATGTACCCAAATTATATGCCAAATTGGAAGGCAAGTAAATTGGCGA
GCATAGCTAATGAAAAATCTCAATATCTACATTATGCTGGAAGTTACATAATGGAAAAAA
TTACTTGTTAGAAATTAAAAGACCATATAGAAACCAAGTTTCGTTTGTAAAAATTTGTTT
TTGTTTTTTAAACTTGCAAAATTACAAATAAATTAAAATACAATTGTCATACAATCAAAA
AAAAAAAAAA
>lucilia_CL2Contig62
CCGCATGCATAAGCTTGCTCGAGTCTAGAGTCGACTGGGCCGAGGCGGCCGACATGTTTT
TTTTTTTTTTTTTTTTTTTTTTTTTAATATTTATCTTTATATAAACATTGCATTATAAAA
ATAGTAGCAGTTTCATAAACTTGTTCAGAATTAAAATTTAAAGCAAAAAATCGTATTATT
CATTTAAATAAATTGTGTTAAATTTAATTATAGTCATTTCTAAAAAAAGTGGAAAATATT
CCCAAACCGGAAGAGCTTTGTTTTTTTTATAATTTCTTATTTTACAATAAAAATATACAC
TTAAATTTAAATTAAAATAAAAAAAATTAAAAAAAAAAAATATTTTAATAGTTTTAATTT
TTTTAAATAAAAGCACACACATACAAAATGGAAGTCGTCTAGTCATAATAGTAGAATTTG
CATGAAATATGCCATGGCTTTTTGTTCATAGCTCCTTGTACTATTAGGAATGCTGTGTGG
CGTCTTATGGTATTACAGGAGCAAAGTCAAAACAATATACAAGATTCTACTGCAAGGCTT
AAAGCCTTCAAAATAAATGACTTAAAACAAAATGAAAATATGATAATTTCAACATTTAGC
TCCAGACATCGGCCGAATAACGTTTTTGTGCTTCCATTTTCTTAAGATATTGCACAGCAT
CAGCTTCGCTCATATTACCTTTGGTTGATAAAATTTTAACTAAAATATTTCTTACATCAA
CAGCCATATTTTTAGCATCACCGCAAATATAGAAATGACCCTTATTTTCGCCTATAACCT
TCCATAACAAATCGGCATCATCTTCAATAAGATGTGTGACATAGATCTTCTTTTCCTGAT
CACGTGAGAAGGCGGTCTTCAAAGTCAAAGTACCCTTTTCAACATATTCCTCCAATTCTT
CTTTGTAAATAAAATCTTCGCTCTTCTTTCTGCAGCCAAAATAGAGTATAGTATCACCCC
C
>lucilia_CL2Contig63
GCCGCATGCATAAGCTTGCTCGAGTCTAGAGTCGACTGGGCCGAGGCGGCCGACATGTTT
TTTTTTTTTTTTTTTTTTTTTTTTTGGCATTTTATTTTTATTTAAAATAATGTAGGTACA
AAAAGAAAACAAATTATTTTATTATTAAATTATATTATTAAAGGAAGTATTAACATCATC
TGTTTTAATTGTTTTTTGTGACAGTTTTTCCTTAAGTGCCAACTCTTTCATGGCTATTCT
CTCTTTCATTTGTAGCTCCATTACCTTTAATTTTTCTTGGCTTTCAATTTCTTTTTCTTT
CAATCTCATTTCCAAGCCAAATTTTTCTATCTCAAATTCAAACTTTTTTCTTGCCAGTTC
AAGTCGTTTTTGTTTTATTGTGCTTTCTTTATCAAATTTCCGCCTTTTAAAATTAAATTT
ACCAGTTTGTACAGCCAATATGTCTTTTTTTAAACTTCTGGGTAAATAAGTCATTACAGG
TTCTTCATGGATAATTTGTTCATTGAAAGTAGTAGTTCCAATATTATTAATATGATTTGT
TGTATTAGAAAAAAATTCCTGTTTTGAAGTTTCATCCTCTTTATCAGAATTAGTTATTTC
TAAATCAGTTCGTTTATGTTCTGACATTTCATTAGGGAAAAGAACATCAAATTCCTCCAC
ATACCAACATATTTTGAGCATTACATTCTTTACAGCCTCAGCATCCATTTCATTGACATT
TTCTCTTTGTTTTTGGTATTCTTTAGCTCTGCGATAAACTGTACGCATATTACGTACTTT
ATAATATACAAGTTTCCAATGAATATCCTCCAATCCATTTTCCATTATAAACTTTGTATA
AAAAATTCGTTGTGTTGGTTTTTAATGCTGTTATGGGACCCCAGTGCAGAAATCGTTTAA
ATCCTGCCAGTCCATTTGACATATCTTTACTTTTAAGTTTTTAATATTTCTTTTTTTTAT
ATTTTTTAAGCTTTTTGTTTATAAATCACTAGACAAATACGATTGCAAAATTACGCACGT
CTACTGAAATGAATGAGCAAAAATGAACTCCCCC
>lucilia_CL2Contig64
AAGTGAGCTCGAATTGCGGCCGCATGCATAAGCTTGCTCGAGTCTAGAGTCGACTGGGCC
GAGGCGGCCGACATGTTTTTTTTTTTTTTTTTTTTTATTATATTATTTTCTTATAAGATT
TACTTCAAATGTACTCTCTACACTACTTTATTTTTCCGTATTAAAACAATCCGATTGAGA
ATACATCTAAAGGATAACAAAATAACAATTTGTGAAGTACATTTATAGCTGTTAAAATTT
AAAACTTTTTGCTTTTTTTACATAGAAATAATTTATAAATATGTATAGTATATATTATTA
AAAATATATTTATATTGATCACACTAAATAAGGACATTGAAATGATATATATAGATATTT
TTTTAAATAAGGATTAATTAAAAATATATTAATATATTCACTATTAGTTAAGGTAGTATT
GCAAACAAACCCCGTTTCTATATTTTGATTTTTAATAAAAAAAATGTTTATAATTGAAAT
ATACAAGATGTGATCTTATAGATATCTGTATTTGGTAAATAACACTTATATTTTAATGTA
TTGTTTTTATAACTTAAAGGACAATACTTAATTTCGTTTTTAGCTTTTAGCTTATATTCA
TTCATGGCCGGGCTTAGTACGTTTTGGCTTTGGCACTGGATTCCAATCTAAATTTGACGA
AATGGGCGA
>lucilia_CL2Contig65
GGGGGGGGGGGTACGAGAAATATTTTTGCTGTTGTGGCTACGTATAACATTCTATTGGAT
CATGGATCTATTAGTTCATTATTCTAGCTACTTTCTTATACTTTCAACTCAAACAGCAGC
ATTAACAATAACAACAACAATATAGCACATGCATTAAAACAAGTTTAAGAAAAATGAAAT
TATAGAGAAAAACAAACAACCCCAACCCGATGTATTTCATAAAATAAAAACATAAATAAT
ATATAATTTTTTCTAAGATGCTAGCTGCTTAAGTAATAAAACAGATACCAAAAAAAAAAG
GCAACGGAAAACACGAAAATCAATCCTGTAATTTCATTTTATAAATTCGAAAATACATAT
AATAATATAAACATTATTAACAAAAACAAAAAAAAAACTTAATATTAAACTGAAAATATC
AATATGAAAGACAAAATTTTAAAAAAAAAAAAAA
>lucilia_CL2171Contig1
TTTTTTTTTTTTTTTTTTAGATTGTTGTTAATTTATAGTTGCTTTTTCTTTTACATTTTT
CAAGATTCACTGGCTGATTTTACGTTTGCTTCATCAATTGGTCCAATTGCTGGTCCAAGT
ATGTTTATCATGATGATCCCACAATTCGATCTTTTCCGGCATATGAGACATATCATTGCC
ACCAACATGACCCAAGAAATGTGGATAAGTTGTGTAAGTAGGTATAAGATTCATTGGTTG
ATTCTGATTCAAATTTGGTGGTGGCATAGTGTTATGATAATCCAAAGCCATATGAAATTG
ATCTTGTTGATGATGGTAATCGGCAGGACCGCCAAGACCTGTTAAACCGCCGATGGTACC
AGCACCAGCTGCACCTTGATTGTAGTAACGATACTGCTGCTTCATCCAATTCGAATGTTG
TTGCTGCTGTTGTTGTTGCTGTTGTACGGCAGCGGCTGCTGCTTGCTTATCGGCGGTACC
CAAAAGCCATGGTGGTAATGGACCAGTTGGTATACCAGCACCTGGCATACCAGCTGCAGC
TGCTGTCATAGCAGCCAAATTATCATCCATTGTTGCTAAACCAACCGCACCAGCTAAACC
TCCTACGCCCATGCCCATATTTGCCATACCTGGATAGTTATTGTATTTCCATGATGCTCT
TTCTGTACCAATAGGTCTGGGTATTTTGCGCATATCATCGGCTGATTGTTGACCTGGCAT
TTGAGGAGGTGTTTGTAGAAGTCCAGCAGGATTGTTGGCATTGACATTGCCACCCTGACT
GGGTGACATGGCAGCTGGTGAATTGGCACCGGCACCTCCCAAACCACCAGTTGAGCCATT
CTCCAGATTTAATATGTCTCTGGTTGAAGGAGGTACATAACCGCCGGCTG
>lucilia_CL145Contig1
TTTTTTTTTTTTTTTCTTTTTTTTTTTTTTTTTTTTTTTTTTTAAATCGTTAAATGAAAT
TAGTATTTTATTTACTAAAAACTTTAAACAGAGCTGGCAGCACTGACAACCCAGGTGCGG
AGAGCAGCAACATCAGCATAGACACCAGGGTAGTTAGCGAAGGCACAACCGTAGCCCCAG
GAGACAACACCAACCAAACGGCCACCGGATACCAATGGGCCACCAGAGTCACCTTGGCAA
GAGTCTTTGCCGACAGTGTAGGCACAGATCATGCTGGGTTTGATTTGAGAGCCATAACCG
TAAGTGGAAGAAGCGCATTGGGTGCGGCCAACAATCTTAAGATCAACATAACGCAATTGA
GCGGGAATGCTACCACCCGAAGAGGTAGTACCCCAACCGGAAACAGTAGCAGCAGCACCG
TTAGCGGGAGCAGCGGTAGTCAAAGCAATAGCCTTAATGGTGGAGGACATGGTCAAGGAG
GAGCTCAAACGGATGACGGCAATATCGTTAACCATGGTCTTGGGATTGTAACCTTCGTGG
TTCTTGAAAGCAGCAACAGAGACAACAACACCACCAGAGTTCCAGTAGGAAGAACCAGCA
CGCACTTTCAAGACAGAGGTAGAGACGGATTGCAAGCAATGAGCAGCAGTAACAATGATC
CTGGAGTTGTAGACGGAACCACCGCAAGAGTGAGAGCCGGAACGTTGGAGGGAGATTTGC
CAGGGGAAGCTGCTGATGGTGGTAGCAACACCGCCGACAATACGACCATCCAATTGAGGT
ACCATACCCTCAGGTATGGCAGCGCCCAAAGCACAGGAAATAGCGCACAACAAAACGACA
AACTTCAACATGTTGATTAGTGTATTAACCAACTACTGATCCCCC
>lucilia_CL1527Contig1
TATACCCAAAGTGATTGGTATGGCACTAGCCTGTATGATCATATACATCCCGATGATCGT
GAGAAGATCAGAGAACAGTTGTCTACTCAAGAATCGCAAAACTCTGGACGCATTTTGGAT
TTAAAGTCGGGCACGGTTAAAAAAGAGGGTCACCAGTCGTCGATGCGCTTAAGTATGGGC
GCTCGTCGTGGTTTTATTTGCCGTATGCGTGTGGGTAATGTCAATCCCGAATCAATGGTG
GCGGGTCATTTAAATCGCTTGAAGCAGCGCAATTCCCTGGGTCCTTCTAGGGATGGCACA
AACTTTGCTGTTGTCCACTGTACGGGCTATATAAAAAATTGGCCACCTACTGAAATGTTT
CCCGGTGTACACATGGAGAGACCAGATGATGACATGCATGGTTCCCACTGTTGTTTAGTG
GCTATAGGACGTTTACAGGTCACGTCTACAGCCTCAACAGATATTTCAAATTCGAACAAT
CAATCAGAGTTTATTACACGTCATGCCGTCGATGGCAAATTCACCTTTGTCGATCAACGT
GTTAT
>lucilia_CL1988Contig1
TAATGGAACTATATCTTAAGTTAGTTAGATCGGGTGGTAATTCTACAAATTCTGTTAGGG
GATTAGTTTCGAATTGCAGCGAAAATTCATCGGAAGCTTGTGACCAATTTGTTATTGTAG
GTTGTACATTTAAATAGATGCGAAATGCTTGCTGAATACGATCGGCCGTTTCACGCATTT
CCAAACAACGTGTGGCCGAGGTGCGTGCCAAAAAGTCTTCTATCAAACGCATACCCATAT
TATAGCCAATGCGTTCCAGTTGTTTATTGACATCTTCAACATTCTCCAAGTCACGCAGCA
TTTGTGTTACCAACGCTCCATAGGTAAGGGTTAAAAATTCCGAATTCTATACAGCAACCA
TTGGGGGGGGGATATGGTGGAATGAATTAAGGAAGGGGCAGAATAAATATGATTTGTTTT
ATAATTTTTTCTGCAGCCGTAATTGTTTTTGTTTTTAAATATGACTACAAAATGACTTAA
ACTTAACTTAGTCCTAAATATTATTTACAGATTCGTACGTTCTATATGTAAACGTTGTTG
TTGAGGGGGCGGGACATTGATTGATTATAACAGGCGCTCCTAGGAGCGCTTGCTGATGTT
ACTTGATTGGTGTTATGGTTATGTTAGGTGTCGTGTTGGTGGTGCTGTGGGTCTGGTGTG
G
>lucilia_CL1243Contig1
TAAAACAATGGTAGAGGCATAAACGGTTTTAGAACCGGTACGTCCTACACAGGTGTAGGT
GCGTGCTTCACTTTAACATATGATCGATGACGTGTACGGAACGTACTTTAACAATGGCAC
TAGCACTTGATTCAGAGATTACATTCGATTCGATAGATTCGATCTCTGACAAAGGAATAT
GACCGACAACCCACTGAATTGTGGGTATTTGAGAGCCCATTACTTCGCAAGCAATCTCAA
CAGGAGAACCCAAACTTTGTAAAATCTTAACGGGAGGAGTTTTAGTGAATTTAATCCAAT
CCTGACCAAAACGAGTGCGAGGTTGTAGCGAAGCCGATGATGAGCCCGTGGCCGCTGATT
GATCACCAGCACCCGACTCTATGGAATTGTCAACATCATCAATGGCTCTGGCCTCAGAAC
CATAACTACTGATGAACACCAGCAGGGCCAGTAATAAAAGATGTAAGTTCATTTTTTTAA
TTTTCTTTCTTCGGCGTTTTCTACGTAGATAATGAATGGTTGTAAATTATGTTTAAACTT
TGTTTAAAAAAAATTTTTAATTTGGGTTTTTTTAAAAGGCTAGGCTTAAGCCCAATTAAC
AAACTTCTAGGTTTAGTTTAGTTTTTCTTAATTACTGTCTTTTACGAAGTACAAACACTA
TTTCGTAATTCTATGTTTTTTTTTTTTTTTTTTTTGTTATAGCTCT
>lucilia_CL2339Contig1
TTTTTTTTTTTTTTTTTTATTGCAATATACCATACGATTTGGTTTTCTTTTATTAAATAA
TAAAAAATACAAATTATTATTGTTAACAAATAAAAAATATATCTTCTTAAAAATAATAAA
TGTTAATAAATGAGTAAAGTAGAAATTAGAATGTAGTTTTTTACAAAATTGTTTACTATG
CTTAAAATAAACACATTTAATTTTTTTGTTAGCTGCTTCTCTATCACATTGAATACTATT
TTTCTTTAGATATTTTAATAAAAACATCTATGTTTTTTGTATAAATGAATGGGAAATTTA
AATAAAAACAAAAATAACTGTATAAATAAGTATGAATGAATTGCTGCTCTGTACTACAAG
TTGTGGTGCATATATTAACAGTATAAAGGTTTTGTGGTGATTTTGTTTTAAATATAAATG
CGTGTGTTACTTTTTCTAATGTACGTTTAATTAATACATATTGTTTCTTTAATTTATTAT
AAAATTCTTTATAAGCATAGACTTATAGCATTAATTTGGCCACGGATTAAATATTTCTAT
TGGCTTGCAACGACAATTGAGAAATTAGAAAAAAAATAGTTAAATAAGTTAATAAAATAA
TTATCATTATTAGATTAAGTAGAAAAAAGAGAGATCTTTAAAGTTGCTTAAATTATACTA
AACATCTATTATTAATACATTGTAATAGTTTCTACAAATCTTTGCTGTAAAGTTTTACAT
AGATATTTGTATGTCTAATTTAAGCATAGTGTAGAAGGGACCCAAAACCTTAAATATTAA
TAAAAGAGGAATTTTTACTGCCTAAAAGTTTTTTTCCATTGAGTCCATCCACACCTGTTA
GAAATACAGTAAAGTTGCCGAGTTTAGGTGGTTAAAGATGAAGAGAGCTTCGTG
>lucilia_CL312Contig1
CTTCTTTTTCAATAATATTCGTGGTTTTTTAAAGAAAAAAAAAAAAAAATACGGGAGAAT
TAGTGAAAAAAATTAATAAAGGCAAATTTATTTTTTGTATAAATTAATTGCAAATTTTCA
ACACTTGGCTGAAAATTTATAAATTTCTATATTAATATTTAATAATATTAGCTTAGTAAG
CAGCAAAAAATAACAACAGCCGACGCCGCTGCCGCACTTGTACATTCGTTACCTACAAAT
CCATTAAATCTGCTTCCCCGCTCCCGTTTTCTTTTAAATTTGTTGTATTTTTTTTTAATA
AAAACACATAAAAACCACAACATACAAAATGTTCATCTGGGATTGGTTTACTGGTGTTTT
AGGATACTTGGGTTTATGGAAGAAATCTGGTAAATTATTGTTCCTTGGTTTGGATAATGC
TGGTAAAACAACATTGTTGCACATGCTCAAAGATGATAAATTGGCCCAACATGTCCCAAC
TTTGCATCCCACATCGGAAGAATTATCTATTGGCAATATGCGTTTCACTACATTCGATTT
GGGCGGTCACACTCAAGCACGTCGTGTGTGGAAAGATTATTTCCCAGCTGTAGATGCTAT
CGTTTTCTTGATAGATGCCTGGGATCGTGGTCGCTTCCAAGAAAGTAAAAATGAATTAGA
TTCCCTTCTCACAGATGAGGCCTTGTCAAATTGTCCTGTTCTGATTTTGGGTAACTAAAT
CGATAAACCTGGTGCTGCCAGCGAAGATGAACTTAGAAATGTTTTTGGTCTCTATCAATT
AACCACCGGCAAGGGTAAAGTAGCACGTTCCGATTTACCCGGTCGTCCCTTGGAATTGTT
CATGTGCTCGGTACTGAAAAGACAAGGTTACGGCGAAGGTTTCCGTTGGTTAGCGCAGTA
TATTGATTAAGTTGTGTAGTAGTTTGGTTGTTTGAAAATCGTATTGTGGTGGCAAAACAA
CAACAATAATAACAAAAGAAGATTAAACAACAAAAATTTCTATTAATTTTTACATCAATT
AAGAAGCATTATACAATATTTGTAATTGCAGCAGCCATTGTTTTCCTCCTTCTCCTTCTC
ATAACAGACAACAAGAAGCTAACAAACAGACATATTATTTCATCAACACTCTAAATCCAA
GAAGACAAATGTTATACACTATTCATTCACAAACAAGATGAAATCAACAACAAATAAACA
AACAACAACAAAATACAAAATAAAAAACCATAAAGATAATAATAAAACATAATAATAAAT
CATAACAATAAAATGAAAAATTTAAAAAAAAAATATCTATAAAATTTATAAAAATAAAAA
CAATTTACTGGGAAGAAGGCGCAATTTTAACTTTATAAAAAGCAAGAAAAGAAAAATAAT
TTTTTTTTTCAACGCATTAAAAGCGTAAAAGAAAATATTTTATTTGAAAGAGAAGTGCTT
TTTTTAAAACGATTCTTTAATTTTTTGGTTTTTATTAAAAAAAAAATAAATGATGCATCA
TAAATTCCATACAACATTATAAATATACTCTTGCAATTTATGATTTTATTTCTTTTTTTT
CCAATTTGTAACTAGTTCCAACCTCACATACATTCTAGCTTCTATTTAATATTATAAATA
CTATTTCTTTTGTTTTAGTTTCCTATTTTATTTTTCTTTTTCATTCATAAGTTTTATTAA
TTTTATTTAGCTTAAATTTT
>lucilia_CL773Contig1
GGGAATTGTGAGTGTAAGATAATTTTCTAGTTTTATTAAAGAAAATGACCAGCAACGAAG
TATATATTGTGGCCGCAGCTAGAACACCTATTGGTTCTTTCAATGGTTCATTGTCAAAGT
TAAAAGCCTCCGATTTGGGAGCTATAGTCATTAAGGATGTTTTGAAAAGATCCAACGTGG
AAGCTAAAGATGTGCAGGAAGTTATTATGGGACAGGCTCTTACTGCTGGTCAAGGACAAA
ATCCTGCTAGACAAGCCTCCCTGGCAGCTGGTTTACCCATAGAAGTACCCGCCTATAATC
TAAATATGTTGTGTGGTTCCGGTTTAAAAACCGTGGCTTTGGGTTATCAATCTATACGCT
GTGGTGATTCTAATATAGTTATTTGTGGTGGTCAAGAGAATATGAGTATGTCACCACACG
TTATGCATTTACGTCAGGGCATTAAAATGGGTCCCGGTACTATGATTGATACCATGATAC
ATGATGGACTTACCGATGCTATGCATAACATTCATATGGGTATAACTGCTGAAAATTTGG
CTAAGGAATTTAATATAACTAGAGAAGAACAAGACATTTCTGCTGTCAAATCACAAAATC
TAGCAGAAGAGGCTCAAAAGAAGGGCTATTTCGATAAAGAAATTACACCGGTAGAATTTG
TCGATCGTAAGGGTACCACCGTTGTCGATAAGGATGAATATATTAAATATGGTACTAAAT
TGGAAGAATTACAAAAGCTAAAACCCTGTTTTATACCACAATCGGGCACAGTTACCGCCG
GTAATGCTTCCGGTATTAATGATTCTGCTGCGGCGGTTTTACTTATGTCTCAACAGGAAG
TAGAGAAACGTAATATTAAGCCTTTAGCTAAAATTGTGGCCTGGTCTCAGACTGGCATTA
AACCCGAAGTAATGGGTCTTGGTCCCGTGACAGCAGTAGAAAGTGTGTTGTCCAAGGCAA
ACTGGTCTAAAGATGAAG
>lucilia_CL2055Contig1
GCCGGGTATAAAAAAAAAAACAAAATAAAGAAAGTCTTCTTATTTTAATTAAACAAAAAA
ATCCCTTAAAAAAAATGTGTCTAAAGTTTTATAACAAAAAAAAAAAATATATATAAACTT
TTAAATAAAAATTAAAAAAACCTAATCATCTCTATCACTCTCTCATTGCACTTTTGAAAA
TGATACAAAAAAAAAATTAACATAATTTTTTTGAAACCATTTTTCCCTATTTATCCAGCA
CCTTTTTAAAGAGAATTATTTCTTTATACTTTTTTTTAATTGGTTTTAATATGATTTTCT
TAAGAATTTTCTTTAAATTGTATTCTCGTTTAGCTCTTTGTTAACTTTTTTTTATGTTTA
GTATATGTAATAAACATTTAAATTAATGTTTAATTAATATAAATGTAATTGTTTATAATT
TGAAAAATAAAAATTTAAGTCCAAAAAAAAAAAAAA
>lucilia_CL1410Contig1
TGGACCCAAGCGAGCTGTGAATTTAACAATATCCCAGAGACCCTTAAACTCGCCTGGTTT
GGCATTCATCATACGAGTCTTTAACACATCCAAAGGTTGTGTTAAAGTTGTGGCAATAGC
ACCGGCAGCCAATGATGCGGTGAAATGTGTAATCAAATTATCATCAAAGTGAGGAGTCTC
CAAAAGCATGGTTTTAATCTGATCATAGAAAGCAACTTGACCAATTGTCATTAATACACC
TCTACCAGTGGCAGTAGTAGCACCTGAGAATAAACGTTTGAAACCTTCTTGGCGATAAAC
CTTGATAAGGCCATCCAAAGCATTCTTGTAGTTCCTTCTTTGCTCTGGAGGCAATTTTAC
ATCGTTTTGCATACGTACGTTTACCATATCAGCAGGTGTACCCACAATACCACCGAATGT
ACCCGCCAAACCGGCCAAAGTGATTTTACCGAGGAAGGTGTCGGTGTTAATGTAGGGTTT
ACCCACTTCATAAATTCCAAAACGTGTCATGGAATAGGTCATTTGACGCAAAACGGAGGC
AGATAAGCCATTATAGAGAGCAAATACACCCTGCTCTCTCACCACTTTAGCCGTTAATTG
TACTACGGACAATTTTCCCTGTTGAGTTTGTAGGGTGACCTTGATCAAGTCAAGGGGATG
GGTACAACAGGCAGCGCCAGCGCTGGCCAAACCACCGAAATACCAACGTCCCAAACGTTT
TGACTTTTCTACGGGTACGGCAGACATTATTATTATTTTTATTTTATGGAGAAAGATGTC
TTGAAATGTCTTGACGGTTGGCCCC
>lucilia_CL2506Contig1
CAAATAAAACCAAACATTAATTAAACAATTATAAATTAAACATTTTTTTTAAAATTTAAT
TTGTGTTAATATTTTTATTTAATAAATAGTATGAATAGTTTTATATAGTTATAGGTAAGA
GATTATAAATAGTTTTAGCAAATAGGTATTTGTTTTTTGTTGTTTGTAAATAGTAATGAT
TTATAAATTGTTTTTTAATATATATATATTTATAAAAAATCGGTAGGTTAGTTGCTTTTT
TTTAATTTTGAATATGTAGAGTCCATTTTTTTCTTAAATCAGACAATAGTTAAAGACAGT
TTAAAGTTCCCGTTTTGGGTGGTAATTGTTTGTTTTGTTGTTGGTGGTTCCATTTAGTTA
TTAATATTGGACATTTATAAATTGTGGTTTGTTTTTATGTTTGTTATTCTTTTCTTGTTA
TTATGTTCTTCATTTTATTTTTCAATTTTGATATTATTTCAGTTAATGTTGTGCTGTCTG
TGGTTTTTTAAGTTTTGTGCCATTTTATTTCATTCGATTGTGTGTCTTTCATTGTGCATT
CACTCAAAGCTGGATTCATTCAATATTTGTTTGATATTTACTTTGAGCTTCCTCATTATA
TAATATTTTGATTAAGTTCTTTTTATTTAATGACTTCAATATTGTTGTTTTTGTTGTGCT
TTTTATGATGATGATGATGTTGTTG
>lucilia_CL1871Contig1
TTTTTTTTTTTTTTTGCTTTTTTTTTTTTTTTTTTTTTTTTTTTCTTAAATGTATAATTT
TTATTTGTTTTTACATAGTTTTAAGACTCTACTACTATTAACAAAACAATACAACAAAAA
TATCTCATGTGATTTAAAAGTTAAATGTTAAATGTTAATAATTCGATTTCTTGGCTCAGT
CTCTATTTCTAAATGTTAGAAATATAAATGAAATCTTCATTTACTTTTGTGTGTGTGTAT
GTGTGTATTTTCACTTAAGCACGGACATCTTTGTAGTGAGGATCTTCCTTATCTTGATCC
AACTTGATGGAGTATTTACCAATCAATGAGCCTTCAACATCAGCTTGACCTTCAGGATTG
TATTGAGGACCATCACCGATTTCTTGGGTATCTTCCTTGACTACACGGTAACCATTTTCA
TCGGCTTCATAGTAGACAGTACGCATAACGAAACCATCACTGTAAGAGTACATGCCACTG
ACCTTGGTACCATCACGAGTTTCTTCGCGAGCGATCATGTTATCGTTGATCTTATCTTCG
ACATGAGAGTTGAAGGAGTATTGGGCAGATTCATTTTGGATACGTTCCAATTCGGCTCTT
TCCTCGGCTTCCTCTTGGGTAATTGGCAAAGCAATGGCGGCAGCCAAAACGCAAGAAATT
AACACAAATTTGAACATTTTGTTGTTTGTTTTTTTGTTTCAGTAGACTATTGAACTATGA
ATGGTTGGCTAGTGATGTGCACTTTTCAAGTGTACTCTGGACTATCCCC
>lucilia_CL1127Contig1
AGAAATAATAAACTACCATTTATTAATATATGTATTTGCAGACATTGACAGTATATTTGT
TTAAAACGAAATAAACAAAATTTGTTGTCACTTGATCTTGACCTTCAGTTTTTTTATATT
GTCTAGATAAAAAATTGAGTGTATTTTTAGTGAAATTGTTTAGTTATCAAGTTTTTTTTT
TTTTTTTTAAGTTCAATTTTCTTAGCTAACATTAGGTATTTAAGTTGCTGATGATTTCAT
AAAAGAAACGCAAGAGAATGCGTTACTTTTTGTTTAAAAACAATGTTTTGACAGACATTA
ATTTTTATGTTTTCTATATCTATATGTAAATCTATGTATTATATAACGTTAAGGCCATAA
TGTAACGTTTAACAAATTATAATTTTGGGCTCTGGCATTTTAGTTTTAAAACGACCCACC
CATTTTCCATAGAATTATTAATTATAAAAAAAAATTATTTTCTTTCCAAAATTTCCAATA
ATTTTACATTTTCATCCTTTTTAAGAGAATGTTTTGAAACTAATAAAAAATAAACTGAAA
ATTATCTTTTGATCATCTTACAATTAAATATTATTCTAAAATCTTGTGATCTGTACATAA
ATTGTTTATTATGATTAATATACCACTTTCAGTTATTTGACTTCTGATGTGGATGGTATA
TAGAGATAAATAAGCTATTAGTAGTCTTCCTTTAAAGTTAAACAGAAGTATCAGGTGCAG
TCGCTATTGATTTTTGACATTCAGATTCGGGAGATTTCTTTTCGGCATTTTCTTCGGGCG
CTATATCAATGCGATGTGCTTTACTCCATACTACTAAGTCCATAATGAAAGCCAGAAACA
TTATGCCAGCGGTTATACCAAGAAAATAATGCCTAAATGTGTCTGCATCATAAAGAGAAC
ATGCACCATGTTTGCCACATACCGAACGCCAAATAAGACACGCTGAGTCTACTACAGCGC
CGTAAATAATAGGACAAGGTACATTTCCAAAAAGACCAATTGCCGATTGTATTAAACCCA
TAGCCATAGCTTTATCTTTAGGATGTGTACACCTCATAACCAATAGCATACTACCAACTT
CCGATGTTGAATGCATAAAAACGCATACGGCAAAGATTATAATGAAAATAATAAAGTTCT
TACAATTGTTATCGCAGTAAC
>lucilia_CL940Contig1
GACTGATCATGAACCCTGGTTCGGCATTGAACAAGAATACACTTTATTAGATGTGGATGG
CCGTCCCTTCGGCTGGCCCGCCAATGGTTTCCCTGCACCTCAAGGTCCCTACTACTGTGG
TGTTGGTGCTGACCGTGTATATGCCCGTGATTTGGTGGAGGCTCATGCTGTCGCCTGTTT
GTATGCTGGTATCGATTTTGCCGGCACTAATGCCGAAGTTATGCCCGCCCAATGGGAATA
CCAGGTGGGTCCCAGTCTAGGCATTAAGGCCAGCGATGATTTGTGGGTGTCTCGTTATAT
TTTGCATCGCATAGCCGAAGAATTCGGCGTGGTGGTAACCTTCGATCCCAAACCCATGGA
GGGACAATGGAACGGCGCTGGCGCCCACACCAATTTCTCCACCAAAGCCATGCGTGCCGA
TGGCGGCATGAAGGCCATCGAAGAGGCCATCAACAAATTGAGCAAACGTCATGAACGTCA
CATCAAGGCCTACGATCCCAAAGAGGGCAAGGACAACGAACGCCGTCTGGTGGGACGCTT
GGAAACCTCCAGCATTGACAAATTCTCCTGGGGTGTAGCCAATCGTGCTGTCAGTGTACG
TGTGCCTCGTGGTGTAGCCACTGCTGGCAAGGGCTACTTTGAAGATCGCCGTCCCAGTTC
CAATTGTGATCCTTATGCTGTCTGCGATGCTCT
>lucilia_CL2222Contig1
TTTTGTGAAAAAACTTTAATATAAAATATTTTATCTTTATTTTTAATTAACTAGTTAATT
AATCCATTTCTAATTGTTTTATTTCCAAACGCAATTTCTTTACTTTTAAAACCATCATAG
TTTTCTCAATTTTTAAATTATTCATTTCGCTACGAAAATATTTGGATTTTTCTTTGAAAA
ATTGTATTTTAGCTTTTAATTTATCATCACTTCGTTGCTTTTTTGTTGTAAATTTACGTG
ATGGTATAAAATCTTGTAAATTCTCTACGACATCATCATAAGTGGCATTGTCATTTGCAT
TATCATTAAGAGTTGCGTCTTCAAATTCCATATTACTTTGTTCTGTTTTAACATTTGCAT
TAATGTTTTCATTTTGCTGCACTACTGTATCAGTTTTGGGTGTTATGCGTTTCTTTATTT
CTAAATTTGGAAAATGTACAGGATCACCACCATTAGCTCGAGCTGCTAAGCAAGAATTTC
TATGCTTTTGCAAACGTATTGCCGCTGTATTTTGTAATACACGATTACATGATGTACAAA
TCGCTGCATGTTTACCATTTTCAACTTTTGGTATAAAACCATACAACTCATATGCAGCAC
TTGTTTTACGTCCGGACATTTTCATTTTTTATTTAGGTTTTGTTTTAATTTTTTTTTAAG
TAATAAATATTTTTATTTAGATATTTTATCAGACACACAAGAAAAAACAATGTTAACAAG
TTG
>lucilia_CL1588Contig1
TCGACAAATGTTCAATAAGTTCTTGGCGTCTTTCTGCCGCTTCCGTACGCATATCTTGTG
GTATTTCATCGTAACGTATCTTGGTACCATAGTCTCCCTCAAAATACATGGCCTTATCGC
CCACCAAATCTATAATACCCTTGCAATCATTTTCCAAACCAATGGGCAGCTGTATAAAGG
CAGCATTGTGATTCATTTTGGAACGCATTTGCGACAATACTCTGTAGGGGTTTGAGCCCA
TACGATCGAGTTTGTTGATGAAAGCAATGCAGGGTACATTGTAACGTTTCATTTGTCTGT
TGACGGTAAGGGTCTGACTCTGCACACCACCCACAGCACACAGTACCAAAACTGCACCAT
CCAAAACACGCAAAGCTCTTTCTACTTCCACAGTAAAGTCCACATGACCAGGTGTATCAA
TAATATTTACATTAATGTCTTTCCACAGAGTATAAGTAGCCGCCGATTGAATGGTGATAC
CTCTTTGCCTTTCCAACTCCATAGAGTCCATAGTAGCGCCTACATTATCTTTACCTCTTA
CCTCGTGCATTTGAGCAATACGGCCGGTGTAAAACAAAATACGTTCGGTCAATGTAGTCT
TACCACTGTCAATATGGGCAGAAATACCAATATTACGGATTTTCTCAATGGGTTTGTGTT
CGGCAAACTTCAAATGGGTGCAGTAGCCATTTTGTTTTAAAGTTTTGATGTTATTTAAAC
GTGAAATTAAATTACTATTTACTAGACGTTTTATTAAAGTCATTTTTAAACAATTTTTAT
TGATAATTTCGTATTAATTTCTTTTAAAAAATTAGAAAAACACACAAATTTAATCCAACG
ACCCTCCGCAAAAGGAACAAACAACCCCC
>lucilia_CL657Contig1
GGGGGCAGGTCTATGGGAAGAACATCAAAAAACAAACTGTGAAAAATTTGCAAGTAGACA
TTTTTTTAGCCAAAATAATTTCTTTCAAAATTATTATTAAATAAATTACCAAAAAAAGAC
GCACAAACATGGAACCCTATAACCAGCCCGTTGTAATTGATAATGGTTCTGGTATGATCA
AAGCCGGTTTTGCTGGTGAGCACATTCCAAAGTGCAGATTTCCAAATTATGTGGGTCGTC
CTAAACATGTTCGTGTTATGGCTGGCGCTTTGGAAGGTGATCTCTTTGTAGGACCGAAAG
CTGAAGAACATCGTGGCCTACTTAGCATACGCTATCCCATGGAACATGGCATTGTTACCG
ATTGGAATGATATGGAACATATTTGGGGTTATATATATAGTAAAGAACAATTATCAACTT
GTACCGATGAACATCCCGTATTGTTGACAGAGGCTCCTCTAAATCCTCGTAGAAATCGTG
AAAAGGCAGCCGAATTCTTTTTTGAAGGTATTAATGCTCCTGCTTTATTTGTTTCTATGC
AAGCCGTACTGAGTCTTTACGCCACTGGTCGTGTCACAGGCGTAGTTTTGGATTCGGGTG
ATGGCGTTACGCATGCTGTACCCATTTATGAGGGTTTCGCTATGCCCCACAGCATTATGC
GTGTAGATATTGCTGGTCGAGATGTTTCACGCTACTTAAGGACACTCATA
>lucilia_CL373Contig1
GGGGAGTTTGAGAAATTTCATCAAACGTTACGGATCGCTCACATTTAAAACGTGAACAAC
GGTTCGAATCATTATCATCAAACGATAACTGATTACGCTAAACCCAATAAGGGCACTTCA
CACTTGACTCAGACCATAACTGAGACTACAACTTCTACCCTTGTAGAAGATAATCAACCG
GATCAATTGGATTCTATGCTCGGTAGTTTACAAGCCAATATGAATCGTCAAGGTGTCAAC
ACTGTACAAAAGGGCTGCTGCAATGCCTGTGAAAAACCCATTGTTGGACAAGTCATCACT
GCTTTGGGCAAAACCTGGCATCCAGAGCACTTCACTTGCAATCACTGCAACCAAGAATTG
GGCACACGCAACTTCTTTGAACGCGACGGCTTCCCCTACTGTGAACCCGATTATCACAAT
CTCTTCAGTCCTCGCTGTGCCTACTGTAATGGTGCCATTTTGGATAAATGTGTAACTGCT
TTGGATAAGACCTGGCATACAGAACATTTCTTCTGTGCCCAATGTGGCCAACAATTCGGT
GAAGATGGCTTCCATGAACGTGATGGCAAACCCTATTGCCGCAACGATTACTTTGAAATG
TTTGCACCCAAGTGCAATGGCTGCAATCGTGCCATTATGGAAAATTACATTTCTGCCTTG
AACTCTCAATGGCATCCCGATTGCTTTGTCTGCAGGGATTGCAAAAAAGCCGTCAGAAGT
AAATCTTTCTATGCCATG
>lucilia_CL1755Contig1
TTTTTTTTTTTTTTTCTTTTTTTTAATTTTTTTTTTTTTTTTTTTTTTTTTTTTTTTTTT
TTTTTAATTTTTTTTTTTAGTATTTTTATTTCGATTTTGTCTATAATTTTCTCAATTCTC
TCAAATTTGTCGTTTTCAGTTTTAGAATTCGCTGAAATAAATGCCGGGTTTGAATTTCAC
AATTTATTGCGTTTTGGTTAACTAAACTAACAGCAACAACAAAAGGCAGCAGCACACACA
ACAACGTTTTTTGTATTACAATTCTTTTTTTTTTTTTTTGTTCCTTTCAAGCAAAAGTTT
GCCTCACCATGCGTCACCTCCATCTGTCTGTTCATATACAACTTTCAAAAAAAATAAGTT
CGCACTCACAATTACACAAACACACTCTTAATCACTAATGGTTTAGTGACAGTAACAGTC
AGTTGTAGTAGTTATACATGTGTTTTTTTTCTATATAAAACTCTTTGTTCAGTTTCTTTT
TATTTTTCCCGTTTCCCTTAATGACAGTTTATTAACCCC
>lucilia_CL1010Contig1
GGGAAATTATTAACTGAACCGGGGNCCATATACTCATCATAACCCATAAATTAAAAAATC
AAGAAATAATTTTAAGAAAAATCAATTAACTACAACAAAGACTTTTTTCACCTAGAAATA
TAAAATTAAATTTTTAGTAAAGATGTCGGAACTTCAGTCGTCGCTGTTGTTGAAAAAACA
ATTGGCAGAATTAAACAAGAATCCAGTTGAAGGCTTCTCAGCCGGTTTAATCGACGAAAA
TGACATATTCCGATGGGAAGTACTTATAATTGGTCCACCAGATACATTGTATGAAGGTGG
ATTCTTTAAAGCTCATTTATACTTCCCAAAAGAATATCCTTTGCGTCCACCACGTATGAA
GTTCGTCACAGAAATTTGGCATCCTAATATTGAAAAAAACGGTGATGTGTGCATTTCGAT
TCTACATGAACCTGGTGATGATAAATGGGGATATGAAAAGGCTTCAGAACGTTGGTTACC
TGTTCATACAGTTGAGACTATTTTGATATCAGTGATATCGATGCTCGCCGATCCAAATGA
TGAATCACCAGCTAACGTAGATGCTGCCAAGGAATGGAGAGAAGCGTATCCAGATTTTAA
GAGAAAAGTTGCACGTTGTGTAAGAAAGAGTCAGGAAGAATGCTCGTAGAACTCGCCGTC
GCTTGTATTTGTATATTTATATTAAACAGTTTGATACCAACATCAAAAACAAAAAACAAT
TATGATGAAAAACAAAACTCTGAAACTTAAAAAAAATACAAAAAATCTTATAGTTTGTTC
AACTTACGCGTCGTCAAAATGCTGCATTTGCAAAAGGAACAAATATAAAAAAACAAACTC
TTCAAATGCATTATTTATTTCTCTAAATTGTCAGAGTTTATTAATATTATCTTTGCCTAA
ACCAAGATTCCGAAATTATGAAAACTACATTACCAATTTAGGAAATATTCAATAACACCA
ATTTCAATAAATCCGTTTTAAAATACTTTAAACCGAAAAAAAAAAAA
>lucilia_CL824Contig1
GCTACCACAACGTTTCACTAGTCTAGGATTTTGTAAAAAAGGAAAATATTCGTGATTTAT
TTAAGTTGTGAGGATACAAAAACAAAAATGTGATATTCTTTCTTTCAGTGCAATTTTATA
AAAAACTTTTTGTTTTCCCATAAAAATAAAATAATTTTTGAGAGAGACCTAAGTCATTGT
GCGGCGACAAACATTTTTAATGTTGTAATATCTGTTTTTTTGTTGTAATTACACATTTTC
AATAAATTAACCAACTATTGAGAAATTGTATTGTTAAGCAAACATTTTTATAAACAAATT
TAAGATTCTTCTACGATATGTTTGTTCATATTGTATGTTAAGCTTTTAAAGGCATTCAAC
AACAAACCCTACGGGTACATATCTCAATAACAACATATTTTGTTGTGAGTTTTATCTGAA
AAATCGTCATAAAACTTCATTACTTATTATTTTGCCATTAGTGCCTGAAAAATACTTTTT
TCCAATTTAAATATAATAGATGAACTCTAGTGATACCTCTTCAGTAACATGATCATTCAG
TAAAAAAGTTGATATTTCATGCCGAAAATACTATACATATAAACAAATATATATAATTGA
CATTCCAAAAGTTCTGTTATTTATGTACCTACATAAATTGTTATCATTTACCTATGAAGG
ACGACAAATGAACTAGATCGCAATTTCGTTTAATCGTGAGTGGGGCAAG
>lucilia_CL2106Contig1
TGTAATTGTTTTTTTTTGGCGGTATTGGCGTTTTTCCTTTTTAAATCTTTAATTTTCACA
AAACAAATGGATAAATCAAATAATAAAAGCTCTTCTACGATTAGAAAGAACATTGAAACA
AGTTTTAAGGCGCTCGAAGGATTTCTCACGACATCAAATGGTGTTAAAGACAAAAGCACT
GCTTGGCGACAGCAGTCGATTATTGTGAAATCCTTTGATGAAGCACTGGCAAATGATCTA
ATGGAACGTCATTGGGAATATCACAATAATTCTCCTAATGATGATGACAATCATGAATTG
TACAAATTTTTGGATAATGTATTATCCGTTGAAAACAACAGAGAAGTAGAATTTCCCAAT
CTGAATGACATGGAATTTTCAAATAATTTACATGCAAACAATGAAATGTTCGAGGAGATA
TTTACTGAAAATCCAAAACCCATTAATAATAGTGTGAACAAATCATCATATCAGGAGACA
TTAAGCGGTAGACAACCAGGATCATCAAGCAAAAATCGCAATACAATGGAAAATTTCCTA
CAAGAACAAAACTCAAACGATAATTCCCAGTCATCATTTTCGACAGCTCGTCAGCTTTTA
ATTGTGCAAACATTAAAGAAACAGGAGAATGGGGCGATAAAACAGCAGCATCATTTAAAT
AATCAGCCGAAGCCAGATATAGGTTTTAATTTTTCAGCTACTAAAAAAATCTTTAGGATC
TATGGGTCGTGTGGTCAACGCTACT
>lucilia_CL1471Contig1
GGGGTTTCTTAAATGTTTTTTGTGTAGCACGTAAATTGGCTTTGGTACCCGAAGAGGGGG
CCAGTTTGCCCAAATACTTCTTGTCCTATTTGCAATCCTTGCTAATTCTTAAGCCCAGCG
ATCCTATTTCACAAGATGAATTACAAAATAAGAAATTCGACTACAGCAAATTGGATACCT
ATGATATTTTGAACAGAGCTAGATACTTTGTTGATCGTGGCGATTTGATCATGGCCTTGA
GATACATGAACCTTTTGCAGGGTGCCCCCCGTAAAATAGCTTCCGATTGGTTGAAAGAAA
CCCGTCTACTGTTGGAAACTCAACAAGCTGCCAACACTCTAATGGCTCATGCTGCCGCTA
GTGGTTTGTTGTATTTGTAATTAATATTTTTTTAATTAATTTCAATTAAAGAAAAGAACT
TAGCAAAGAGGAAAATCATCTATCTACATACATATTACTTAATACACAAAATTAATGCAA
TAGTTACAAGTTGAAGTTGAAAAGCAAACAAAAATGAAATTAAATATTTAGAATGAAAAA
AACAAAGAAAAACCCACAAAGTTGTAAAAATATATTATTT
>lucilia_CL540Contig1
CTTTGAGAAAAAACTCAAAGTGTAGGGAACTAACGTGTTACGTGTCTCCCTAATAAATAA
GAATAAAAAACTAAAGAAGTGAAAGGAAAATTTTAAATATAAACCACTCGATTATTACTT
TACTGTGATAATTCATCTCTAAAGAAGTAAAACAAAGTTATTAATCATCATACAGCCGTA
AGATGTCACAGAATCAATCATATTTTTGGCAGACCACTAGACACAATGTCTATTTGAAAC
GCTCGGCTAAATTGCACATGTTATTGGCAATGATGGCCGTTTTGACGTTCTCTACAATAT
GTTTGGCAGAGATAGAACCAAAATATAGCGATGAAACAGCTCAGGCAATGGGAATGCAAA
CAAAATCCGCCCTTGACGACGCAATCTTAGTTAAAGACGAACAATTCGATGTGGCCAATG
ATTTAGCAAACGCAGATACGACAAAAGATACCCAAGCAAACTCCGGCTTTTTGGACGCAT
TTACTGCGTCCATCTCTGTAATTCTATTTACAGAGTTAGGTGATAAGACATTTTTCATAG
CAGCCATTATGGCCATGCGCCATCCACGCTTAGTGGTCTTTACCGGTGCCATAACAGCCT
TGGCCCTAATGACCGTACTCTCGGTGGTGTTTGGCATGGCTGCTACAATTATTCCT
>lucilia_CL1922Contig1
ATCCCCCGGGCTGCAGGAATTCGGCACGAGGAAAACCGCCGTCGAAATTATGAAAAACTA
GAAGCTAATACAGGAAAATAGCTAACATGGCCTCTAGGGAGGAATTTGAGGAAACAATGC
CAATAAATGGTGTGGTAGCCATGTATACTTGCAAAAGGTGTAATAAGATATTCCCCTGTA
AACGTGACCAACTTTTGCACAAAAAAGAAGTGCATTCCCAAACAAAATCCTCTTACAAAT
GTAAAATCTGTTCCAAATACTTCTGCAACAGCGGCAATTTAGAACGTCACATGAAGGTTC
ACAATGATGTGCGGCCCTTTGTCTGTCGCATTTGTGGCAAGGCTTTCGCTCAGTCTGTCA
ACCTAAATCGTCATTATTCTGTACACAATGGTGAACGCCCGTATCCGTGTACGTTTTGTA
ATAAGACCTTTACCCAACAGTCGAACATGCAACGCCATCAACTAACACATACGGGAGAGA
AACCATTTCGTTGTAAACGTTGTGGCCGTTATTTCTCCCAGCGTGTTAACCTTATAAAGC
ATATTATGGGTCATTTGAATACCACACCGTACACGTGCAAAATATGCCACAAGTCATTTA
TACAATTGTGCAATTTTAAGAGACATTTACAGTCACATCT
>lucilia_CL1188Contig1
GCGGTGGCGGCCGCTCTAGAACTAGTGGATCCCCCGGGCTGCAGGAATTCGATATCAAGC
TTATCGATACCGTCGACCTCGAGGGGGGGCCCGGTAC
>lucilia_CL66Contig1
GGGGGGAAGTTCATTTTAAATCGGTATTTTTCACGTAGTGGTACCTCAGTGCGATTTAAA
CAAACAAAATGCCTTTCACTCCCGTCGAAACTCCAAAGTGCCCCAAGTGCGGCAAATCCG
TATACGCTGCCGAAGAACGCGTTGCCGGAGGATACAAATACCACAAGACCTGCTTCAAAT
GTGGAATGTGCAACAAAGCTCTTGACTCCACAAACTGCACAGAACACGAAAAGGAATTGT
ACTGCAAAAATTGCCATGCCCGCAAATACGGACCTAAGGGTTACGGTTTCGGTGGCGGTG
CTGGTTGCCTTTCCATGGACACTGGTGCTCATTTGAACAGAGACAACTAAATTACTTACT
GGCGAATTCTATAGACGCAACAACGATGGAATTCAGGATTTGATCTGTTTCAGTTTCAAA
ATGTTATGTTTCAGTTAGTCCATTTGTTGTTAACAACTACTACTACTACTACTCCAATAC
TACTACTACTACTTCTACCACCTTCTACTCTACCGTTGTTCCCTCTATGTACAATATCTA
AAGAAATACCAAAGAAAGAAAACAAAACAGAACAGAACAAAACATACGAAGTGGTATTCT
TCTCTCTTATATACATTTTTATTATAAATATATAATTTACTTTTTTGTTTTGTTTTTATT
TACATCACTTTTTGTATTTTTTTTTATATAATTATCATTAATTTAATCTTCTTTGTTTTG
TTTGTAATAATCTTTTTTTGCATTAGATGTGATGATAATGATGTTTGTTGTTGTCTGTCC
AAGCAAAAAAATTTTATGTAGTCTTGTTACAAATTAAAAGTAATTACTATTATTATTATT
TTATAATTTTATAATTATTTTATTAATTTGCGTCTTTTTTATTATAAAATAATGAAAACT
ATACATATAAATATATATACATATATTTTTGTTATGAAATGAAATTGTCAAATAAAATAG
ACTTCTATTAAAAAAAAAAAAAACACACACACACACAAAACAAAAAAAAAACCAAAAAAA
AAAAAAA
>lucilia_CL66Contig2
GCGCTGAGTATCAGTGAAGTTCATTTTAAATCGGTATTTTTCACGTAGTGGTACCTCAGT
GCGATTTAAACAAACAAAATGCCTTTCACTCCCGTCGAAACTCCAAAGTGCCCCAAGTGC
GGCAAATCCGTATACGCTGCCGAAGAACGCGTTGCCGGAGGATACAAATACCACAAGACC
TGCTTCAAATGTGGAATGTGCAACAAAGCTCTTGACTCCACAAACTGCACAGAACACGAA
AAGGAATTGTACTGCAAAAATTGCCATGCCCGCAAATACGGACCTAAGGGTTACGGTTTC
GGTGGCGGTGCTGGTTGCCTTTCCATGGACACTGGTGCTCATTTGAACAGAGAAGAAATT
GATGGCGTCCGCAATGGTGCTCGTCTTGAACCTAAAAAAATTGCTAAAGCTCCAGAAGGT
ATGGGTTGTCCCCGTTGCGGTGGTTACGTTTACGCCGCCGAACAAATGTTAGCCAGAGGC
AGAGCTTGGCATAAAGAGTGCTTCAAATGCGGTAACTGCTCCAAGGGTTTAGATTCCATT
TTATGCTGTGAAGGACCTGACAAGAATATTTATTGCAAAGCTTGTTATGCTAAAAAGTTC
GGTCCAAAAGGTTACGGCTATGGCCAAGGCGGTGGCGCCCTCCAATCTGACTGTTATGCC
AATGGTGATATGGCACCCCGTACAGCTGCTATTGATGTTAGCAAAATTCAAGCTCGTCCC
GGTGAGGGTTGCCCACGCTGTGGTGGTGTAGTCTTTGCTGCTGAACAAGTACTTTCTAAG
GGCCGTGAATGGCACAGAAAGTGTTTCAAGTGCAGGGATTGTACCAAGACTTTGGATTCG
ATCATTGCTTGTGATGGTCCCGATAAGGAAGTTTACTGCAGAACTTGCTATGGCAAGAAA
TGGGGTCCTCATGGCTATGGTTTTGCCTGTGGATCTGGATTTTTGCAAACTGATGGTTTG
ACTGAGGAGCAAATTATTGCCAACCGTCCCTTCGCAGCCCCTGATACTACTTCAATTAAG
GCTCCCGAAGGTGAGGGTTGTCCTCGTTGTGGTGGTGCTGTCTTTGCCGCCGAACAACAA
TTGTCCAAGAGTAGAATGTGGCATAAGAAATGTTTCAACTGTAGCCAATGCCATCGTCCT
TTAGACTCTATGTTGGCTTGTGATGGTCCCGATAAGGAAATCTACTGCAAGGCTTGTTAT
GGCAAAAACTTTGGACCTAAAGGCTTTGGTTACGGCCACACCCCAACCTTGGTATCTACC
ACTGGCGAATCTACCATTCAATATCCTGATGGTAAACCTTTGACTGGCGCCCGTTCATCT
GGTGGCTGCCCACGCTGTGGATTCGCTGTCTTTGCTGCCGAACAAATGATCAGCAAGGGC
CGTATCTGGCACAAGAGATGTTTCCACTGTGCCGATTGTAGGAAATCATTGGACTCGACC
AACTTGAACGATGGTCCCGATGGTGATATATATTGCAGAGCTTGTTATGGTCGTAACTTT
GGTCCCAAAGGTGTTGGTTATGGCCTTGGTGCCGGTACTTTGACAATGGCTTAAGCGTTA
AACAACAACAATAATAAGAAAAAAAAAACATTTCCATTCAAATCGAATCGCCTACCACAA
AAATACCACTACAACGACGAAAAAAAAATAAACGTAAAATTAAAATGATATAAAGAAACG
AAATAATGAAAAGTAGTAGATTTAAAATAAAACTTTTAATTAAACGAACAAACGATACAA
ACAAAATGATAATTCATAAAAATAAAAATATATAATTAATCGTATTGTAAATCTACACCA
ACATTAAACAAATGGAAGTTACGACCCCTATATAACGAACGCTT
>lucilia_CL66Contig3
GTAGTGGTACCTCAGTGCGGTAAAGTGAAATATTTTTTTTCTAAAAATTAAAAATTTTTG
AAAGAATTTTGAAATTTGAATTCATTCACCCTTTTAGTGAAACTATATAATAATAATTGT
TTTTAATTCTTAATTCATACATAGATTTAAACAAACAAAATGCCTTTCACTCCCGTCGAA
ACTCCAAAGTGCCCCAAGTGCGGCAAATCCGTATACGCTGCCGAAGAACGCGTTGCCGGA
GGATACAAATACCACAAGACCTGCTTCAAATGTGGAATGTGCAACAAAGCTCTTGACTCC
ACAAACTGCACAGAACACGAAAAGGAATTGTACTGCAAAAATTGCCATGCCCGCAAATAC
GGACCTAAGGGTTACGGTTTCGGTGGCGGTGCTGGTTGCCTTTCCATGGACACTGGTGCT
CATTTGAACAGAGACAACTAAATTACTTACTGGCGAATTCTATAGACGCAACAACGATGG
AATTCAGGATTTGATCTGTTTCAGTTTCAAAATGTTATGTTTCAGTTAGTCCATTTGTTG
TTAACAACTACTACTACTACTACTCCAATACTACTACTACTACTTCTACCACCTTCTACT
CTACCGTTGTTCCCTCTATGTACAATATCTAAAGAAATACCAAAGAAAGAAAACAAAACA
GAACAGAACAAAACATACGAAGTGGTATTCTTCTCTCTTATATACATTTTTATTATAAAT
ATATAATTTACTTTTTTGTTTTGTTTTTATTTACATCACTTTTTGTATTTTTTTTTATAT
AATTATCATTAATTTAATCTTCTTTGTTTTGTTTGTAATAATCTTTTTTTGCATTAGATG
TGATGATAATGATGTTTGTTGTTGTCTGTCCAAGCAAAAAAAATTTTATGTAGTCTTGTT
ACAAATTAAAAGTAATTA
>lucilia_CL2283Contig1
TTTTTCATAATTCAACTCGTCATACGAAGGTCTTTAGCAGCGTTGCTGTCTTCCATCGAC
TTTGTCTTTTTGTCTGATTTTGTGATTTGTAAATTGGTTGGTTGTGGCGAGTATTTTTTA
ATTCACATCAGCAAAAATCAGTAGAAGGAAAAAATAAAAGGAAAATATACTGAATTTTTC
ATCTTCTGTGGCAGCAAAAGTATAAAATTAAATTTCTTAAACTTGTGAACATTTTATACA
CCCTCATATATATTTTGGTTTTTAAGGGAAATTGTTTAATTTTCCTTAAATAAAAGCTAA
AGAAAATGAGTGTCGATGTATCGGGAGAAAATCCACCACCAGCCCATAATGGCGGTACTG
CTGAGGCCCAAGTGAATGGCATGAGCAATGGTCATAGTAATGGCCATATTAGTAGTAGCA
GCAGTAAATCTCATAAATCATCAAGCAAGGATAAACATCGTGACAAGGATAGAGATCATA
AGAGCTCTTCGTCGAG
>lucilia_CL257Contig1
TTTTTTTTTTTTTTTGGTTTTTTTTTTTTTTTTTTTTTTTTTTTTTTTTTTTTTTTTTTT
TTTAGAAAAATATTTTTTTATTATTTATTTTTCTAATAAATTAGAAAATAATATTGTGCA
TTGTTTTTAACTCTAATAAATTAAAATATAAATTATTAAAAAAATTAAAAATTAAATGAA
AAACAAAAAAATAATAACTTATAATTTAGTTGAAGAATTTCTTGAATTCCAAGCAACCTT
CCCAGTTTTCATCGAAACCGGGAGCAACAGTCTTAGCATTAGCGTACCACTTAGCAACAT
TGGCATATTTGCTGAAATCGAAACCGGCTACTTCAAAGGTGCTGACACTGGCCAACAAAG
CCAAATCGGCAACGGTCAAGGAATCACCAGCAACGTATTGGTGACCTTCCAAGAAGGTGT
TCAAGAAATCGAAGGCAGCTTCCATTTTCTTGTACAACTCAGGATCAGCGGGAGCCTTGG
CGAAGATTTGTGGGTAGTAGTAGTCAGCGAAGCTCTTGTAGAGGGTACCCATATCGAAGT
ACAAACGTTGGTTGATGACGGCGCGCTTCTTGGGGCACTTGGGGAACAAGGAGTCGTTCT
TACCGTACTTCTCAACCAAGTAAACCATAATGGCACGAGATTCCCACAAGGCGAAATCAC
CATCGACCAAAGTGGGAATGGTGTGCTGGGGATTGATCTTCAAGAATTCAGGTTTCAAGT
GTTCGCCAGCTTGCAAGTTCAACAATTTCTTGTTAAGCTCAATGCCAAGAGCTTTAGCAG
TCATCAAGACTGAGCGGCAGGGAGCGGAACCGGGCAAGTAGTAGAAATCCATGTTTATTT
TTATGCTTTAATTTGTCTTGGCTGTGAACGTTACAAAATTCAACGTACGACTCCCCC
>lucilia_CL1639Contig1
GGGGCAATAAATGTGATATACAGGTAAAAAATAAATCCTGGTTTAATGCCTCTAAATTAT
TGAATCCTGCATTACCCACTCAACAACTAAATCAAATGCCGAAAAACAAATTTTGTTCAA
AAGAAGAATCTTACAAAATTGACGCCAAACAGATTGACATTACATGCCATAAAAACTCCG
ATTCATTTTTTGAATTAAATACAAATATCATTGAAAATATATCCTCTCGGTCGGACTTTT
TAAGAAATATGATAAAAAAAAAAAAAA
>lucilia_CL708Contig1
GGGGTACTACAATTTTAGACAACCGTGGCATTTGCCATGACAAACAAAATTTTTAGCCGA
TTGTGTTAGCATTGCAGAAAAAAAAAACAGCAGAATAAAAGTAAAATAAATTCTAATTTT
TCAATAATAATTGTTTTAAATACACAAAGGAAAAATGGGTCAAAATCAATCGGCTCAAGG
GGGATCTGGTGATAAAAAAGATGACAAAGACAAAAAGAAGAAGTACGAGCCTCCAATCCC
AACTCGTGTGGGCAAAAAGAAGAAGCGTGCAAAGGGTCCTGATGCGGCTATGAAATTGCC
CCAAGTGACTCCTCATACGCGATGCCGTTTGAAGCTATTAAAATTGGAACGCATCAAGGA
TTATCTGATGATGGAGGAGGAATTCATACGCAACCAGGAACGCCTCAAGCCCCAGGATGA
GAAAAATGAAGAAGAACGTTCCAAGGTCGACGATTTGAGAGGCACACCCATGTCGGTTGG
TAATTTGGAAGAGATTATTGACGATAATCATGCCATAGTATCGACCAGTGTGGGTTCGGA
ACATTATGTTAGTATATTGTCATTTGTTGATAAAGATCAACTCGAGCCTGGTTGCTCGGT
GTTGTTAAATCACAAAGTTCATGCTGTAGTCGGTGTTCTCAGTGATGACACAGATCCCAC
GGTGACCGTAATGAAGTTAGAAAAGGCTCCGCAGGAAACTTATGCCGATATTGGTGGTTT
GGATACACAAATTCAAGAAATTAAGGAATCGGTGGAACTACCTCTAACACATCCAGAGTA
TTATGAAGAAATGGGAATAAAGCCACCCAAGGGTGTTATTTTATATGGACCACCCGGAAC
TGGCAAAACACTTTTGGCAAAGGCAGTCGCTAACCAAACGTCTGCTACGTTTTTGCGCGT
TGTAGGCTCTGAATTAATTCAAAAATATTTAGGTGATGGACCAAAATTAGTCAGGGAACT
TTTCCGTGTCGCCGAAGAACATGCTCCTTCCATTGTATTCATTGATGAAATCGATGCTGC
GGGTACTAAACGTTACGATTCCAATTCGGGTGGTGAA
>lucilia_CL1355Contig1
CCGGAGCCAAAATGGTCATCATACAAGATGGTCCCAATCAAGAAGTCATTAAACCTCTGC
GCATTTCGGGCGATCCTCATAAAATTGAGAATGCCAAACAATTGGTCTTGGAATTAATAG
CACAAAAAGATGCTCAACAGCAACAACAACAGCAGCAACAAAATAATCGTCCCAATATGG
GCGGTAATGGTGGCGGTATGGGTTCCAATAATGGCCCTAACAATGGCGGGGGAAATTATA
ATAATTTCGGAGGCGGTAACAATGGAGGCGAACAATGTGAAGTATTTGTACCCAAACTGG
CTGTTGGTGTAGTAATTGGTAAAGGTGGCGATATGATACGTAAAATCCAACAGGAATGTG
GTTGTAAACTACAATTTATACAGGGCAAAAATGATGAGCCCGGTGATCGTAGATGTCTAA
TACAAGGATCTCGGCAACAAGTGGATGATGCCAAACGTATGATTGATGGTTTAATTGACA
ATGTTATGCAAAGAAATCGTAATGGTAATGGCGGAGGCGGCGGTAATGGTGGTGATAATG
GCAATTCCAATTATGGTTATGGCTATGGTGTTAATCATGCCCAACAACCCGCACGTGAAG
AAATAACCTTTATGGTACCCGCTTCAAAATGTGGTATTGTTATTGGTCGTGGTGGTGAAA
CTATTAAATTAATTAATCAACAATCTGGTGCCTACTGTGAAATGGATCGTAATGCTGTCA
ATCCACCATCAGAAAAACTCTTCAAATGTAAAGGCACCTCCGAACAAGTAGAAGCTGCCC
GTCAAATGATTGCTGAAAAAATAAATATGGAACTGCCGATTATTAATCGTAAATCCATTA
ATGGTGGTCCACCAAATCAACAAGGTGGAGGTGGTGGTGCTGGCGGTTACAATCCCAATG
ATCCAAATGCTGCCGCAGCCGCTTACCAACAGCAATGGGCTGCTGGTTATGGTCAGGCCG
GTGGTTGGGGTGATCAAGCTCAGCAACAACAAGCTGCTGGTAT
>lucilia_CL2450Contig1
TTCAAGCTCTACCGAAAGTAATGCTAATGGAGGTTCAGATAATGCTAGCAATCAAATCTG
GATAACTACCGAAAAGAGTGGAGTTGATTCTACTACCGCTAAGGCAACCACCGAGAAGTC
TGATAATGATGAGAATACTTCTAAGGTAACCACTGAAAAGAATGGTTATGATTATAACAC
TTCTAAGGTAACGACTGAAAAGTCAACTAATGAAGATAGTGATGATCAAGTAATGAAGAC
TGAATCGAAAGTAAGCACTGAAAAGTCAGAAAATGGAGGTTACGATTACACTACTTCTAA
AGTAGGCACTGAAAAGCCCAGTGGAGGTTATGCTTACACAACTTCCAAGGTAAACAGTGG
TGACTCAGAAAAGGATGGTTATGAATACACTTCATCCAGCACTCAAACTTCTACCGATAA
ATCAAGTAATACAGGTTATGACTATACTACTTCCAAAGTAAGCACTGAAAAGTCGGAAAA
TGGAGGTTATGATTACACTACTTCCAAAGTAAGCAGTGATAACTCTGGAAAGGAAGGTTA
TGACTATGACAAACACATTGGTGGTTATAAT
>lucilia_CL424Contig1
GGGGATTGTGAAATCAAGAACGGCGACAAAGTCGACAAAATCAAGTTGAATCACACCATG
AACGAACAACAAATTGAATGGTTCAGAGCCGGTAGTGCCCTCAACCGCATGAAGGAAATT
TCTGGCAACTAAATCTAAAATCCAACACTGCATGTCTGATTTTTTCCTAATTTATGATGA
CTTTTTTTCTGTTTGTCTTGCTTTTCCCGCCAGTTTAATTTTAGGTCTATAAATAATTTA
GTTATTTTGTTCACTTATTTTCAATTTACTTGAAGTAACACTGAATATTTGAATAGATGA
ATGAATATACAATTGTTTTTGTAATATTGTTGTTTCAATTTATGTTTAAAAAAAAAAAAC
AAAGATCGAAATTCGATACACATATTTATATATATTTACGATATTGTATTTTATTTAAAT
GATATACCATACCATTTTGTTAATTATTGTAAAGAAAAAATGCAACAATTAAGAGAAAAG
AAAAAAAACATAAAACAGATGGCGAAACACTCATTACACGATATACCATATATACTTAAT
TAAAATTTTTATTTAATAAAGAAAAAAAATGATGAATTTAATTCAGTGAAAAAATTAAAA
AAAAACGAAACACCAAATATAGTTAATTTATTTCAAAATTTAAATATCTAGTTGCCAGGA
CAATAAGCGAGTGAAGTAGTTAAGGAAAAATGTAATAGTTTCAATTTGCTATTTAATACT
TTGTCATTCATAAATACGATTATTTTTCGATTACGCATGATGATGTTGATGATCTATTAT
TACTTAATACACGCATATTTATTATATAAATAGTTCGGATGATGTGATTCAATATTAAAT
ACGTTAAAATGGAAAAAAAAAAAAAA
>lucilia_CL1806Contig1
GGGGTGAATTTTGACGTTCAACTCGTTTTCTCCATAGATAGTGTCGTTTAAAGTTCTATA
AAACTAAGGTTTTTGGAGTTTTGGTAATATAATAAATAAAACGTAATTATGAGCCCAATA
ACCCTATTAGGGGGGTACAGTTATATGGGGGCTAGACAATATTATTGACCGATTTTAGGC
ATTTTCAATAGCGGTCGTATGTTCCAAATTTTATTAAATTATCTTGAAAATTGCGAACTG
TAGCGGGCGCACATTGTTAACATGGACACACAGACATGCGGACGGACGGATGGACGGACA
GACAGACAGACGGACATATCTAGACCGACTCAGAAAGTGATTTTGAGTCGATTATTATAC
TTTATGGTGGTGGTAGGAGCAATATTTTTGGGTGTTACAAACATCAGCACAAACGCATAG
TACCCTTTCCGCTATAGTGGTGTAGGTTATAAAAACATATAGCTACAGTAGCATTTAATA
TGTTCGACCATGTCCAACTTACTATCTTATTATTACTTAACCTCTTTCTAATACCATTAG
TAAGAAAAGTCTATAGATTGGTTCATCTAGGAACACTGCTCTTATTAAATTTTAAAGAAA
AATCTCACAAGCCCCCTTTATAAAAAGATTCGCAAATGTTCGCGAGCTAGTTTCTTATAT
GTAAACATAAAATTGCTCTAGGCTTTCATGTAGAGGGCCAGATTAACAAATCAAATCC
>lucilia_CL1071Contig1
GCACGAGCTGTGGTTGGCGTTCGTCCAGCAAGAGAGAATTACATTTCCACATGCAATTGG
AGCATAAAGTTAAAACCAATCTATACATATTCCCCGAATGTCAATTATGCCAACAAATGT
GCATCGATAGTGATGGCCTTAACCAGCATTTGATCGACAGTCATCCGGATGAAAATAAAC
AACAGTGTATTTATTGCAATAAAATCTTCCCCGAAGAATTACAGCTCTACACGCACATGA
AGACATTCCACAAGAAACAAGCCATTGAAGATGGCATTATTGACTATTCTGATGATGAAA
ATCAAGGTCAAGCCACACTACAATTACCACCAGCTGAATATGACCAAGAAATGGAAGTGG
AACATAAAGAACAAACGCAGCACGAAAAGAAAATAAATATACTTTCCGATATTAGTTTAC
CCATTGCTAGTTCGATTATAAAGACCGACTCGTTTATACAGCAACATGAGTCGACAACTT
CTGTCGCTTCCGAAGAATACTTGCAAGATCAAGAACACGAACAGCAAGAACATACTGAAA
CAAAATTTGTAGCGGCCGATGGCAGTGAGGTCATTCTAACGCCAGAACAACGCAAAGAAA
TCTTATCGCAATTGAATCAAGAACACGAAGGTTCTGGAGTTGTTATGGTCGTAAATGAGA
ATCCACAACAACAATCACAATATGCAAGTGGTGAGACACAATCGGATCAAGGTGCCATAA
GTCAGGATGAAACATCGCAAGCTACCACCGCAACCAATGAAGAACGCCCCGAAGAGGAGG
AAGAGGTTGAAGAGGAACATGAACGGGTGGCAGAAGAAGAAGATGATCAACATGATGATA
ATCAAATATATAATGAAATGAAAGCATTACATTCAAATATAGAAGATGATTCGACAAGTC
AAACTGAGGCTGCTGCAGAGGCAGAGGAAGAACCGGAAAACGATGAAGAACCGGAACCAG
AACAAGAGGAAGAGGGAGCAGCAGAACATGATCAGCGCGCTGAACATTTGGAAGAAAGTA
AAGAATCAATAGATAATCTGGAATGGGCAGAGAATTTACTTTCGGAACATGATTTAGCTG
ATGAAGTGTCATCATCCCAGGCTACAGAAAGCACTAAGACACAGGAAAAAGAAGAGGAAC
TAAAGGACGAAGATAACAAGTCCCAAGATGAAATAAGTAAAAAACTTAAAGAACTTACCG
GAGATTGGTCCGAAGATGATGACGATGATGATATGCCTGAAGAAGAGCCTCTGCCCGAAA
TAACACAAATGANAGAAATTGTAAAGGAAAAACCACAACAAGCTGATGTTACAGATGTTG
AAATGGCCGAAACCGAAGAAGAAAAAAAAAAAAAA
>lucilia_CL6Contig1
GGCCGGGATGTCAACTCACTCAAACCACCCATTTCACTTAGTAGATTATAGTCCATGACC
ATTAACAGCTTCAATTGGAGCTATAACAACTGTCGCTGGAATAGTAAAGTGATTCCATCA
ATATGATGTTTCATTATTCTTATTAGGTAATATTATTACTATTTTAACTGTATACCAATG
ATGACGAGATGTTTCTCGAGAAGGAACTTTTCAAGGTCTTCATACTGATGCAGTAACTAC
AGGTTTACGATGAGGAATAATTTTATTTTATCAGAAGTTTTATTTTTTTGCTTCATTCTT
TTGAGCTTTTTTTCATAGTAGTCTTTCTCCATCAATTGAACTAGGAGCTATATGACCTCC
TATAGGAATTACTCCTTTTAATCCATTCCAAATTCCTTTATTAAATACAGTAATTTTATT
AACTTCAGGAATTACTGTAACTTGAGCTCATCATAGCTTAATGGAAGGAAATCACTCCCA
AACTACTCAAGGATTATTTTTTACAGTAATTCTAGGAGTTTATTTTACTATTCTTCAAGC
ATACGAATATATTGAAGCCCCATTTACAATTGCTGACTCTGTTTATGGTTCAACATTTTT
TATAACAACAGGATTCCATGGAGTTCATGTTTTAATTGGAACTACTTTTTTATTAGTATG
TTTAATTCGTCACTTAAACAATCATTTTTCTAAAAATCATCATTT
>lucilia_CL6Contig2
GGGATCCAAAAACCAACATATATTCCAAAAAATATACTGCTGCTTGATATTGACATTTTG
TTGATATTGTTTGATTATTCCTTTATGTTTCAATTTACTGATGAGGAGGTTAATTAATTA
AAAAAAAAAAAAA
>lucilia_CL6Contig3
TTTTTTTTTTTTTTTTTTTTTTTTTTTTTTTTTTTTTTTTTTTTTTTTTTTTTTTTTTTT
TTTTTTTTTTTTTTTAATTAATTAACCTCCTCATCAGTAAATTGAAACATAAAGGAATAA
TCAAACAATATCAACAAAATGTCAATATCAAGCAGCAGCTTCAAATCCAAAATGATGATT
TTTAGAAAAATGATTGTTTAAGTGACGAATTAAACATACTAATAAAAAAGTAGTTCCAAT
TAAAACATGAACTCCATGGAATCCTGTTGTTATAAAAAATGTTGAACCATAAACAGAGTC
AGCAATTGTAAATGGGGCTTCAATATATTCGTATGCTTGAAGAATAGTAAAATAAACTCC
TAGAATTACTGTAAAAAATAATCCTTGAGTAGTTTGGGAGTGATTTCCTTCCATTAAGCT
ATGATGAGCTCAAGTTACAGTAATTCCTGAAGTTAATAAAATTACTGTATTTAATAAAGG
AATTTGGAATGGATTAAAAGGAGTAATTCCTATAGGAGGTCATATAGCTCCTAGTTCAAT
TGATGGAGAAAGACTACTATGAAAAAAAGCTCAAAAGAATGAAACAAAAAATAAAACTTC
TGATAAAATAAATAAAATTATTCCTCATCGTAAACCTGTAGTTACTGCATCAGTATGAAG
ACCTTGAAAAGTTCCTTCTCGAGAAACATCTCGTCATCATTGGTATACAGTTAAAATAGT
AATAATATTACCTAATAAGAATAATGAAACATCATATTGATGGAATCACTTTACTATTCC
AGCGACAGTTGTTATAGCTCCAATTGAAGCTGTTAATGGTCATGGACTATAATCTACTAA
GTGAAATGGGTGGTTTGAGTGAGTTGACATCCCGGCCG
>lucilia_CL885Contig1
GGGGGTTGGATGAAAAACTTAACACGAATTGCGTAGTGAAAAATATTGCAGAAATCCTAA
AAAAGAAATTCATTAAAAAATATTTAGAAAAAATTGTGATAAATATTTAATTATTATATT
TAACGACTAAAAGTTAAAAAAACAACTCAAATTTAAAAGATGTCTTACGCCTATTTATTC
AAATATATTATAATTGGTGATACAGGTGTTGGTAAATCATGTCTCTTACTACAATTTACG
GACAAACGTTTCCAACCTGTACACGATCTTACCATTGGCGTTGAATTCGGTGCCCGCATG
ATAACCATCGATGGCAAACAAATCAAATTACAAATATGGGATACCGCTGGTCAAGAAGCA
TTCAGATCAATAACACGATCATATTATCGTGGTGCTGCTGGTGCTTTATTGGTATATGAC
ATAACCAGACGTGAAACATTTAATCATTTGACAACATGGTTAGAAGATGCCAGACAACAT
TCAAATTCCAATATGGTTATAATGTTGATAGGAAATAAAAGCGATTTAGAGTCAAGGCGA
GAAGTTAAAAAGGAAGAGGGTGAAGCTTTCGCTCGTGAACATGGTTTAGTATTTATGGAA
ACATCAGCACGTACAGCAGCCAACGTTGAGGAAGCCTTTATTAATACAGCCAAAGAAATT
TATGAAAAAATTCAAGAAGGTGTTTTCGATATCAATAATGAGGCCAACGGTATTAAAATT
GGTCAACAGCATTCCCCCACAAATCCTTCACTGCCCGGT
>lucilia_CL2167Contig1
CGACACTAACAATAAGTGATACAAATACAAATGAAACTTCTAATACCAACTGTTACCCTG
AGCAACAACAGAGAACGCAATTTTCGCAAAATGTTTCACAAAAAACAGTAGAAAACATTC
CAAAACGTAATAATAACTTACCCAGATTTAACTATGATCTTAACTCCACTCAGGGGGCGT
TAACTGAGCTCAGGGACCATCACACAATATCTTTCTCTACAATACAATATAATGCCAACT
TGCCTCCGCCTCCTAACACAGCATCGCCTCAACACCAGCATAATGGACAAGCTACTGAAA
CAAATGATTATTACAATTATCAAGCCAATAATCATTGTAACCAAAACTCAAATAATCCTC
AGCAGCATAACAGAATACAGGCGTTAACCGAAGAGCAAGTAAGCAAATCGAGAAGTGTGC
CAGATATTTTAAAAGAGCTGCGTGATGAAGTGCGAAACTCGGAAATTCGAAGATATAGAA
ATTTTAATATGGAATTATCTACTCAAAACAATGCAATAGAAGAAACATCAAGCAACAAAA
TGATTCGTGATAAAGATACTGAAACGGAAGAGATATTAAGCCAACTGGATAGCAAAGCTA
GGCAACTAGTAGAGCAAATAAGTGCAATGGGATTTCCTTTAAAACGCGTGGCGAGAATTG
TTCAATTAGTAAGAGTTGATGATAAAAAGGTTATTGAACATTTAATACCTCTGAG
>lucilia_CL140Contig1
GGGGACTCTTAATTTTTCTAGTGAAACGTGAGAATCTGATGCAATTTTAGCAAAAATAAA
AATTATAAATTAATAAATAAATAGCAATAAAATCACAAAAAAATCATTAACACAAAAATG
CCAGCTGACGAGATGGCCAACTTAACGTTGGGAGCTATATATACTTCCGAAAAGACTGGC
AGTGATGAAAATGGTGATGGTTCCGAATTGAAACCATACAAAACCATTTTGCAAGCCATG
AGACATGCTGGCAAGGAACCTTTTCCTGTCATCTATGTCGATAGCAAAGACCCTGAAGCG
GCTGAAAAATACGAAGCAGCTGCCAAGTCTCAATTGAAGAAAATCCAAAAGATTTGGGTA
CGTGAAAGTTTTAAAAATGCCGATAAGGAAAAACGTGAAGCTGAAGACGCTGAGAAGCGT
AAACAAAATTTGGATGAAGCCAAAAAGATTGTCATCTCTGAAGATCCCAGCTGGCCGGCA
GCTGAAAAGATACGCATCTTTGAAGGTGCCGAAAACCGTGAAAAACGTGTAAAGATCTTT
GGTTGGGTTCATCGTTTGAGGCGTCAAGGCAAAGGTTTAATTTTCATTACATTACGTGAC
GGTACTGGTTTCTTGCAGTGTGTATTGCATGATCGTTTGTGTCAAACGTATGATGCTTTA
ACCCTGTCTACTGAGAGTTCAGTACAATTGTTTGGTACTCTTAAACCTGTGCCAGAGGGT
AAATCGGCTCCTGGTGGTCATGAATTGCATGTTGATTATTGGAAATTAATTGGATTGGCT
CCTGCCGGCGGTGCCGAAAGTATTCTCAACGAAGAGGCTCATTCCGATGTTCAACTCGAT
AATCGTCATATTATGATTAGAGGTGAAAATACTTCGAAGATATTAAAAATGCGTTCGGTT
GTAATGCAAGCATTCCGTGCCCATTACTTTGATCGTGGTTATTGTGAAGTTACTCCTCCA
ACATTGGTACAAACTCAAGTTGAAGGTGGTTCTACACTTTTCAAATTACAATATTTCAGT
GAAGAGGCCTATCTTACACAAAGTTCTCAATTATATTTGGAAACATGTTTACCAGCGTTA
GGTGATGTTTTCTGTATTGCCCAAAGTTATCGTGCCGAACAGAGTCGTACTAGACGTCAT
TTGGCTGAATATACACATATTGAAGCTGAATGTCCCTTCATTACTTTCGATGATTTATTA
AATCGTTTGGAAGATCTTGTCTGCGATGTGGTTGATCGTGTTTTAAAATCTCCTTGGGGT
CATTTGGTTCATGAATTGAATCCCGATTTTAAGGCACCCAAAAAACCATTCAAACGTATG
AACTATGCCGATGCTATTAAGTGGTTAAAGGAAAACAATGTTACCAAAGATGATGGTACA
TTCTATGAATTCGGTGAAGATATACCAGAGGCTCCGGAACGTAAGATGACAGACACCATT
AATGAACCCATTATGTTGTGCCGTTTCCCTAAAAACATTAAATCTTTCTATATGTCTACT
TGCCCTGAGGATCGTGAGCTTACCGAGAGTGTTGATGTTTTGTTGCCAAATGTTGGCGAA
ATT
>lucilia_CL1522Contig1
GGGGCGAATTAAAAATGTTACCGAAGCTACAGCCAAAAAATCTGCCGGTGATGGTCCCAC
CATAGACCTGGCGCGATACTTTGCCGACATCACTATAGAGATCCAAGAATTGCAGAAATA
TTTAACTAATTCCACAACATTTCTCACGGAATACAAAATAAAGTCATGTCAAAAAATCGT
AAACGATCTTTTGGCCACTTGCGAAGAGACCAGAGTACGTTTAATGCCCAAAAAGAAATT
TGGTTTTAGTGGCCGCAAAGTAACACCTAAGCCAGCCTTGAATCCCAAACTATCGATAAA
TGACAAACTTGACTCTTCGGAAAAACTGCAGACTACAGCCTCCAGTCAAAGTGTGGTCAA
CTGGACTCTGTCCAATCTTAAAAACGAATACATATGCCTAAAAGAAGAACAAGTCAATGG
CAAAGATATTACTATATCCAATTTAAAGAATTGTTTCGTGGAACTGCAGGGGCCAGCCGG
TTCGGTACAAATATCAAATTGTCAAGACTGCACATTTTTATGCGGTCCCATAGCTCGATC
TCTATTTGCTGAATACTGCAATAACTGCGCTCTTAATGTGGCCTGTCAACAACTAAGATT
CCGTTCATCGACAAAGTGTCGCATTTATTTGCACGTTACCTGCCGCGGCATC
>lucilia_CL1983Contig1
CAATGTTGTTAATGCACAAACGGTAGGCCAACATCAGGCTAATCACCATCACCAAGTGGG
CATTGTTACATCGCAGGTGCCAACACAAACAATAGCCACCACCTCAACACAGGGAGGGCT
GGCAACTTCATCAAATACTCTAACCACTTTGGGTGGCAATTTGGTGTTGCCCGCACAAAC
CCAAACAATTTTACTAACAAATGGTGCTACGGGTGCTTCTACCATACTCACCTATCAACA
GTACCAGCAGCTGTTGCAACAACAACAACAGCAGCAGCAACAACGTCTATTGGTTTCACA
GAATGTTGTCAATTTGCCTATTGGCAATTTGATTAGCACCGGTAATGGTGGTTTAACTGT
TATAGCCGATAGTTCTAATAATCATAATGTCTCTGCCACCACGGGAAGCAATACCAACAC
AACACAAGGCACATTTTTGGTAGCCACCTCGTCAGGAGCTACAACTTCGTCTACAGCTAC
GGCTTCATTTCAGCAACAATTTCAACAGCAATTGTCGAATATGCAAAATACCACCAACAC
TACACCCTCGTCTGCCAGTCAACATCAGCAGCAACAGAGATTGATAACAACAACATCCGT
AGGTAATGTTGGCAATAAT
>lucilia_CL1239Contig1
TAATTTAAAAAATAATTATGTATAAAAAACTTAATTAGCATAAAGTAAATAATATAAATT
TAAAAAATGGCATTATTTTCATATATATATTCCTCTTAATTCGAACGCACATTAATGCCA
CCGAAACTACTTAAACAATTGGCCAAGCTATTGCCATATTGATACGATAATTCGCCCTTG
CAACCATAGGCACCCAATTTATGGATGGCAGCATAATCGTAACAATCCACAGCATTATCA
CCATTACAATCTTGAGAGTATTTGCGCATATAATTTTGAATTGTATTGGCAGCACAGTAG
GGATCATTAACACAGTTGGCATAGGCAGTTTCCGATGCGGGGTCCTCATTGTTAATGGTC
AATTTACCACCATCAGCCCAATAGGCCCAAGTAATGCGGAACAAACCGCAGACACCACCA
CCGCAGTAGGCGGTTTGATTACAACCACTTATGGCTTCACAAATGCAACCCAAACAGACA
TCGGTTACGGGTTTTTCTGATATATCAGCTTGAGTAAAAGTAATCATTGCGACGGCAAAA
ACTGCGGCCAAAACACAAGTATAAAATATTTTATTTGCCATTTTTTTATTATATTTTTTT
ATTTATTTAGTTTATATTAAAAAAATAATTTAATATTTTGTTTTTTTTTTATTTATTTGA
AAAAATATCTTTAAAAAAAAAGATGTTCACCGTTGCTTAAACTTGTTAAAACTCCCCCCC
CCC
>lucilia_CL2334Contig1
TTTTTTTTTTTTTTTTTTTTTACTGACACCACACAGCCACCTGTGTTGTGCTGCATCAAG
TTTTTTTTATTTATTTATAAAATATCTTTATTTATATTTAATTGAATAAAATGCATACGA
TACGTACGATTAAGAATACAAGTTAAATTTTAAACTAATCCAAAAAAAGAAGGAAATAAA
ATTTATATGTATAAAGTGCAAAATTAATTTCTGATTCTTGTTGTGCGTCTGTGGTAAAAT
ATTTGTTTAAGACAAAATGTTAAGGGGGTAGGAGGGGGCGATAAACTAAGAGTAAAATGC
ATTAAGGAAGTACACAATTTGGCCAATTAAAAGTATTATAGCTAATTTTTAGTCATACGA
GATATATTATGTTACATCAAACAGAGAAAAAAATGATAATTTTAGGCAAAAATTATAAGT
AGAACTTAATAAAAACTTAAAAATCTTATTAATTAACAGCTTCATAAAATGATATTTACG
AATTTACATTAATTTTTTTAAAATGAATGTAATAAAATTATAAAGAAAAGAGAACATAAA
TTATGGAGTATGAAGTCACATGAACTTTAGTGTTTAATGCCAATGCAACAACAAATGTTG
TTTTAAATCAATTTTGTCAAAATTTCTGTTACACTTGAAGAAAAAAAAACAAAAAAGTC
>lucilia_CL308Contig1
GGGGGTTGACAAATTTTTCTTCGTTTGACCAGCAAGCATCAAGAAAAAACTCTCCGTGAA
AATGTTCCAAAGATCCGCTGCCCAATTATTGGCTCCTGCCATCCGCAATGCCGTTCAACG
TCGTTGCCAATCGGTGATCTCTTCACCACCCACCCAAAAGGTTTCTTTTGCTGAAAAATT
GATCCTCGGCGGTGGTATGTGCTGTGCTTCTTTGGTCATTCCCGCTTGGGTTTTGTTGCA
CATCAAGGAATACCGTGGCTTGAAATAAGTACATGCAACCCGAAGTGTATGCTGCGCTAA
GCTTTATAATTTAGTCAATAAATATGTTTTAAGATTGTAAAGTTCGAGAAACTGGTGAAA
ATATATATTTAAAAAGTGCTTAATGTATTAATGCGCTTATAAATCAAAAAAAAAAAAAA
>lucilia_CL769Contig1
ATCAATACGTTCATATAAACGTTGATTTTCCTCTAAAGACTGTTCCAAAGCCTCACGTCT
TTTCTCTGCCAAACGTTCCCAATAATGTTCGCCCGGTTTTTCCTCACTGCACAAGTCCTC
GGCAGTTATTTTGCGGGCATTCAAGGATTTCGAGTCGGGACTGGTTTGAGTCTCAGCCGC
TTTGGTTTCAATCTTTTTACGTTTCGCATAATCGCTGCCCGAATTCGTTGAGATGGTGGT
CTCATGAACGGCTGCTTTAAGGCGACTCAGTTTGTCTAATTGTGGACGACCCGTTAGATT
TTCCTTATCGGTGGCTACACCTTGTAAAACTTTTAAGGTTTTACGTTGATTCTTCAAATT
TTCCTGTTGCTCAGCCGCCGTCTCAACTTGGATGTAGACTTTTTTTGTGGCGGCACTAGA
CATTTTTGTTAAATGTTATTATTTAATTAACAAAAAAACACACACACACAAAGTGTTTAT
AAATTTATAGTATTTGTTGTTGGGTTAATTTCTTTCAAAAGCGTAAAACAATTATGCGTT
CTTAGTTAATATGCTTTTTTTTTGTTGGCAAATTTTTAGTCTTTTAATTGTTTAATTTTA
AAAAAAGAAAACTCACTTAGACAAAGATGAGGACATCTGGCTTAATGCTAGACTACGGCA
ATTTTTCTTTCTGTAGCGTTTGAAAATTTCAAATTGTATAGCGTTCTT
>lucilia_CL2050Contig1
GTGAAAAGATGTATTTGTCCGCTTTCTGTTAAGAAATCAAACAAAATTTTACACAATAAA
AGAAAAAACGAAAATTAATAAGAAAAAAAGAAAAGAAAGAGGCAATAATATAAAACAAAA
AGAAAATATCTTTAAACGCCGCGTACCAAACGAAGTGTAAAAACGAAACCAAAACGCGAA
AACGAATCTTTTGTAGAAAAAAAAAAAAACAAAAAATCAAAATAAGAATCGCTAAGAAAC
CGATGCCAAGTTAGCAACACACGAAGTGCAAAATCAACAGCAAAAAAAAAAACACAAATG
TGGCATGGTTTAGGCCAAACACGAAACCAAACATTCAAGTTGCATACAGTTTAGTTTTAG
ACCAACAACAAGATCAGCAGCAAAAGCAAGCAACCAAGTGCAATTTTAAATGTTTAGCTA
GTGTGGAAATTTTTACTGTTGTAGTTGTTGTTGCTGCTGGCATTGTGGATAGTTTACGGT
CATTTGTGCAGTGTTGCAACATAAATGCATTTGCCCATGTGCATCAGTTAGGCATGGTCC
GTCACGAAAGACGGTCGATGGCCGCAACTGCAATCA
>lucilia_CL1406Contig1
CTATGTGGATCCCCCGGGCTGCAGGTTTGTGTTGAGAAGAGAAAAAAACAGAAAAAATTA
TAATTTTTTTATAATTTTCTTTTCAATTTTTTTTTGTACAAAAATTAACAATAAATACTT
AGCAGATGAAAAACATTTAGAATGTCACATCAACCCACAACAACAGATTTTGACAAATTT
ACAACATTTAAAATAACAACAGGACAAACAGTGAAACGAACATCCAATGAAAGCCACGAT
GATGAAAGTAAAAAGCTGAAATTGGAAAAGAGTGGGAGTGTTTTAACTAATGTTGCAGGT
GCTTCAAATCCTGCCGCACAGCAGGCCACACATATAATAACCAACAATAATGTTATTGCG
GCTGCCGCAGCAGAAATGAATAGTAAAAAACTAAAGTCAAGAATGAAATTAAACGAAACA
AGTGCGTCGACGACAACAACAGCGCCATCCTCAGCAGCAGCGGCTGGGTATTCATTAATA
GTAGAAGACACCACAGCCACAACGACGGGCACCATGAGTGAAGAAAGCTGTGAATCCGGT
GGAAAAACATTTACGGCCACAACAACGGGAGGTGAAGAACTATTATTTATACGCAAACAT
GTTACCAATAAAAGTGATACATCTTCGGGAAAT
>lucilia_CL2501Contig1
GCTACTGGAGAAATTTGCATTGCAGGCGAGTTGGATTTTGAAAAGAAACAATTTTATGAA
TTTCCCATTATAGCAACAGATAGAGGCGGCCTTAGTACAACATCCATGATAAAAATACAA
CTAACCGATATTAATGACAATCGTCCCATATTCTTTCCACAACACTATAACATTTCTCTA
CGTGAGACAGCCTCTACAACCGTTTCAAATAGTCCAATTGTAACAGTAGCCGCCACCGAT
CCCGATTCGGGACGTTTTGGTACTATTACCTATCGTATTGTTAGTGGTAATGATGCTAGT
TTATTTCGTATTGAACGTTCAACTGGTGAAATATTTCTTAATCGTCCCAATATGCTATCG
GCACGCACGCAATCTTTGCATATACTTAATGTATCGGCAAGTGATGGTGGCGGTTTGAGA
ACTCAAGAGGATGCTTTAGTTTTTGCCAATATAATTGATGCTACACAACGACCACCAATA
TTTGAGAAATTACGTTATAATTTTTACGTAAAAGAAGATGTAGTGCGTGGCAGTGTGGTG
GGTACGATACAGGCC
>lucilia_CL485Contig1
GGGGGGCACAGATCGTTCTTGACTTCCCTCGAAACTAAATAGAAAATAATATAGAATGAA
ATATTTAATTTGCTTGGCATTCTTGGCCTCAATGGCTGTTACTACTGTTTTGGCTGTTGC
CGGTCAATCTGCTTGCCGTGATCCCTCTGAAGTTGGTAAAACCTATCCTCATCACTGGGA
TCCCACTAAGTATTGGTATTGTGAAAAATTGAATGAAGTTGCTTTGGAGGTGGATTGTCC
TAAAGGTCAGGCTTATATGCATTTGATGAAGGCCTGTATTCCTTGGCCCAACTATATCTG
GAAGAAACCCGAAAATCCTCCAACTCTTGCTTAATTTGATGATAAAGTTTAATTTAAATA
AAATTTGATTACAAAAGTTAAAAAAAAAAAAAA
>lucilia_CL1867Contig1
GTTCTAGACCATGACGTCACGTTTAAGCGAAAGGTTAAAAATAGTGACATTTTCATGGTC
ATCGTTGCTATTACTGATAAGCAGCAGCATTTGCATTGCCTCTACTAATGCTGCCGATAA
TAAAGACAATAGTATACAGGTAATCTATGCTGTTAATGCCGGTGGCTATGATCATATTGA
TAAACATAGTATACACTATGAATCAGATCCCTTAAATGTGGGCACTGCCTCGGATTATGG
TAATCATTTGTTGATTATTGGCAGAGTACCGGAACAGGATGAGGTTTTGTATCGTACGGA
ACGTTATCACACTGCCACTTTTGGCTATGATTTACCCTTGGAGGGGGATGGTGAATATGC
ATTAGTGCTGAAATTCTGTGAAGTGTATTTTAATGAACCAAATATGAAGATTTTCGATGT
TGTGCTAAATCGTAAACACGAAGTAGTCTCTAATCTGGATATATTTGCTCAAGTAGGACG
TGGTACAGCACATGATGAATATGTCTATTTTACCGTAACACGAGGCAAATTACACTACAA
AGATGAAATTTCCGATATACGCAATAATTTGGTGCGTTTGGAATTCATAAAGGGTTCCTA
TGATAATCCCAAAATCAATGCCTTTGTTCTCTTCAAAGGCGATGTCAGTAGAATACCCAA
ATTGAAACCGCTACACAATGAGGCCATCATACAAGATGTTGATTATAAAGAAATGACCGA
ACAGCCTATAACAACTACAGCCAGTAGCATTAAGAAATCGGCCAATGTTAAAAGAT
>lucilia_CL1122Contig1
CACTGTACGGAAGGCTAGAATAGTATTGGTAATCAAAGATTCATCGCCAGCAAAACCAGC
CGTTAGAATGTCTACAAAATCATTTAATTTTTCAGCCTCCTGATACAAGTCCAAAATTAA
TTTTAATAATTCCTCGGAAATATTTTCTTTGCGTGTGGAAAATTCTTTGTAATTTATAAC
AGCCTCTGGCAAAGTTTTGATAATAATCTTATCGGTGATCGAATTGTTTTTGCGATTCTC
AATAAGAATTTTCAGACATCTTAAACGTGCTGCTTGACAAACGGCACAACTGGTGGAGAA
GGCTTCTAATAGTAACTTTTGCAAAGCTATTAAATTGGTGCGTGTAAACTTTTTGCAGGA
AGCGGCCTCAGAAGTTAAAATATCGCGCAATAATTCATAAGTTTTGCGCTGTTGCTTCTT
CAATTTTTGTTCATCTTTGGTCACTAATTTTGATTTTTCACTCTTCATTAAAACTGGCAC
TATGTAGGTTTCGAAAAAGCTGCGTATAACTTCGCAAGTCTGGAATAATACTAAAGCCGC
AGTGATGTCAAAAATGGAGTCATATTCAAAGGTGCCCACAGCAGTGCCTTCCAATTGTTT
GTGAGCGGTATCAAAGAGTTCTTTTAACATGTCATTGGGTGTTTTTGTTAAATACAACTT
AATAACTTCCAAAGATTTCTTGCGTAAATCTTGTTCATAAGTGCCATTGGGTTTTTGTGT
GTAAATATTAAACAATCTGGGTAAAAAGTTTTTAGCATATTTGCCCAAAGCTTCGTGAAT
AACAGTTTGTTCTTCATTTTGTATCAATTCAATTAAACCATCGAAGATGGGAGCTCTAAA
TTCAGGATTATTATCTAATGCATTACCCAAAGTTGGTGCTATTAATTTAAAGTTATCAGG
ATCTTTGGGAGCTCTACAGAAACCTGGGAATAAACCCCACAACTGACAGCACAGCAGTTC
GTAAGTATGGGACATGGATACTTGCTTCTCATCGGCAAATTTATGCCATTTT
>lucilia_CL936Contig1
GCCGCCGTCTGCTCCTAGAAGACCCTCGCTGCCGTCAAAACTTGGATGATCCTGCTACCC
GTCAGTTCCCAGAAGACCCCCGCTGCCGTCATGATGATCCCTCGCTGCCGTCAAAGCATA
GAAGTCCCTCGCTGCCGTCAAGACTTGGAAGTCCCTCGCTGCCGTCAAGCCATGGAAGTC
CCTCGCTGCCGTCAAGACTTGGAAGCCCCACGCTACAGTCAAAACTTGGAAGTCCCACGC
CGCCGTCAATACTTGGAAGTCCCACGCCGCCGTCAATACTTGGATATATTTAAAGGATGT
TACCGCTACTGATGTTGAGGTTGTTTGGATGGTTGGTTGGTTGTTTGTTGTAGGTGGTTA
AAAAATTTGTTGTAAACGCTGCAGACGAATAGATATTCTTCCCAGTAGAATTTTCAACAG
TTGCTATGCAAAACTATTCAAGAGGGGCTGGTGGACACACGACATTCGAAAGCCGAGCAA
CAAAACATTGTAGTGGAGAATTATAACTTCATGGTCCCACAGGATTATTAAGATATACAA
GCAAAAGGTGATGGATCTAGTAGTAATAGTAGTTGTAGTATTCGTATAGAAGAGGAAAGG
ATTATAGTGGTGGTCCTATAGCATCATCTAAAGTGAGTGGACGTCTTGCCACAAAAACTC
ATGGATTTTGTTTCGATAAATATATGTATACATATATAACAGAGCTCAAGGTTTGAACGT
TAAAGCAATCAAGGATGAAAGTGTTTGATAGTTTGTTTGTTTTTTTGATAACAGTATTTC
TAATTTCAAAGCGAAGTCGTCCCTCTTACGTTTGGACGATGTTGTGGATTTTGTGTGTTA
AGTTTTCTTTGGATTGAAATGTCATTGGAAGTTAGAAGTCTTACTTTCGCTCTCTCTCTC
TTTCTCGGGGATATTTTGAGCGCCTTAGGCTTTTGATATTTGAAAGTTCAAGGTGTTTCG
ATATATATTTGTTTTTGTAGTAAATCTAGAGTCCATTTTTATAAGTCGTCTCACAACAAT
ATTCATTTAGTAATCAAGATGACAATCGCTTTGTAATAGATTATATAAAGCAAGCTTTCC
TCTTCATTAGGGACCGATCGATGGTATGATATATAATGATGTTTGACTTAAGGTGTTTGT
TTACAAGAACTCAGCGTTTGTTAAAAGTTTGATTTAGATATAGAAGTAGTTTTTTTGTTT
TGGTCTCTTTAGCAAAAGTTGTTATGGTGTTGGTGATGATGATGATTAAAATTTTTTTGG
CAAAAAAACAGATTGTTAAAGATTTGAAGTGTGTTAACAGCCCTCTGATATGATATTGCT
CGCTCTTTCTCTCTCTCTCTCTAAACTGAAGATTTCCGTACAACAACTCAGATGTTAAGG
AATTTGTGATGTTTAAGGATTTAAAGGTTGTTTCGCGCGCGCCTTTTGTTATAGATTTAT
AAAGG
>lucilia_CL2218Contig1
TTTTTTTTTTTTTTTTTTGTAATAAAGTAGGTTTAGCTAAAGTTCCATTTTTTCTATTGT
TGGGTTTAATATTTCTAAAAAAAGGGATTTCTTTTGTCTTTTTAACGCAGTGACCCCAAC
ATTTGTTCGCTTGTCTTGTTTTGAAGAGTTATGTTTAGTTTAGCTATTAAATTTCAATAA
TTGGACGGAATTTTGCCAGAAAAAAATATTTATAATTTTCTTTGTAGTTTTTGCTGTCAA
TATGTTCTGTGTTTTGTAATTGTTGTTTCTTGTAGTATTTATTTCTCTTTCAAAAACTTT
TTATATACGAAAGCCAAAATATATTATATTAACATAAATCCATAAACAGAAAACCCGCCA
GAAAAGTAAGATCTTCAAAACGAAAAATTTTCTTATATTGTATGTGAGGAGTAAGAAATG
TGACCAGAAATAAAGAAAAAATTTGCTATAAACCTGATACTGGTTAAGAAGTTAAATTTA
CGCGAAACGAATTCCAGCTGACGCGTTTTAATTAATTACACTCATGTATGCGTAAAAAAG
AGAAATATTTCCAATCATTAAACAAAATTTACACAAACACACGAATTACGCACTTGTTTA
GTTTTTTTATTTATTATTTGAATTTTTATTGAAGACGATAAGAACACGAAGACAACCGAA
CATCCACTCTCGTTAAAAAGGAATGTGAGACTGAAA
>lucilia_CL1583Contig1
AGTGCTAGCTCAACACGATGTGGCGACCAGACCGGAGTCTCACCGCCAGCCTGTGTATTA
AGACGTGTTACGGTCGCCTGAATGTGTTGAACAAAATTGAGGTATTCTTTTGTGGTATAA
TCGATGCCTTCAATTTCTGGAATGGCCATAAGACACTCATCCGCCATAAAGGGTGCCGAA
TCGGGACAAGCAGCAGCCAAAAGAGCCGAAGCCATAGTAGTACCCACACCCTTCAAATTC
GATAGAGCCGTTATGGCCTGCTCTAGATTGGGCAGTTTACGAAAGGCTTTTTTAGTTTCT
GTCATTACGGCGCGTGGTGTATTGACTTTGACCAAATAGTTGAGTTGTGGATAGAATTTG
CCACGAGTCTGTTTCCATTTCATGGTCTGCACCAGTTCATCGTACACCAAATGGGCATCT
TTCCCTCGACCCTTAATCACTTTGGGCAATTCATTCTGATACCAGTCATCGAGACGTATC
AACTCCTGAGGTTTTTTATTACGTTTCTCGGCTTTGATTTTCAAAACTTGTGGATAGAGT
TTATAGCAAAATTCAAATTGTTCCGAAGTGCCATTTTCGAAAAATGAAGCCGTATCTTTG
CCGGTATTGGCCATGGTTTTTTTGATAAAATATACTTTTGTTTTTTAGTGGTTGATGATG
GTGGTGAAGTTTTCCTGTTTGCTTCTTTTTATTATTTTTATTTAGTTTATAAATTTATAC
GACTCCGCCGCCCC
>lucilia_CL652Contig1
CGAGGAAGCACAACACGTGTGTATCATCGTTGGCTGGCATTTTTGTTAATTTTTCTCTTA
AAAATTTTAAATATTTAATAATATAAAATGTCTTTGTTAAGAATCAGAAAACCCAAAACC
CGCAAGGGTAAAAAAGTATTAATGGCCAGAGAGCCTCAACTAATAGAGGGTCCACGCTCC
ATGTTATTTCTAGATGGTCGTAAATGCGGTGGCGATGTAAAAGCTTGCATGAAGGATTTA
CAACAATTAAAGAAACCTTTGATTAAAGTTTTAAATAGAAACAATGATATCACACCCTTT
GATGATCCATCTTCCTTGGAATTTTTAACACAAAAAAATGACTGCGCTATGTTTGCTTTT
GGCTCCACGTCGAAAAAGAGGCCAAATAACTTAATATTGGGACGTATTTTTGAAAATGAA
ATCCTGGATATGGTGGAATTAGGAATTAAACATTATCAAGCCATGTCTGAGTTTAAAACT
GACAAGATTGGTACTTGTGTAAAACCCTGTTTAGTGTTTAACGGTCCCAAATGGTCGCAA
ACGGAAGAATTAAGACGCTTAAGAAATCTATTGATTGACACCTTCCAAAAAGATAAAGTT
GAAGCTATACGCCTGCAGGGCATTGAACACGTCATGAGTTTTACTTGCAACGAAGACATG
ACAATTTTAATGAGATCCTATAAAATACAATTAAAAAAATTTGGTCAAAAAACACCACGT
ATTGAATTAATTGAAATTGGTCCCTCGGCAGATTTCTCCATTAGACGTACTAAGATCGCC
TCAGAAGATTTGTACAAACAGGCACGTAAACAGCCTAAAGAACTTAAAGTTACCAAAAAG
AAGAACATCACACACGATAATTTGGGCAATACACATGGTCGTGTGCACATGGGTAATCAA
AATTTGGGTAAGATACAGACAAGACGTGTTAAGGGTTTAAAGAAATCGTCCGAAGAAAAG
AAGGCAGATCGTCAAAAGAAAAAGGAAATGCTTAAGGCTGCTGCCAAGGAAATGTTAACA
AATAATGAATAGTTTTTTTTTACGCTTTTAGTACTATGTACAAGATTTTATATGAATAAG
TTAATAACAAATAAAATACACATTTTACTTTAAAGAAAAAAAAAAAAAA
>lucilia_CL2395Contig1
GGGGGGTGCTGGCTCCCAAATGCTGGTAGGCGGTGGCGCTGGTGGCAATGGCGGCCTCAC
TATGGATGACTCAATGGCTGCCACGAATTCATCACGTCCTCCCTACGATACACCTGAACG
TCGTCCCTCGATTCGCATGCGCCCTGGTGGTGGTGTTCAGCCGGGCGGCGTTGTTACCGA
TATAAGAAATGCAAAATAATATCTTATCTTTTAGATTCTTTCTTTATTGCTATCAATCTA
TCGTCGTATATGTTTTTCTTTTTTACTTGCGTCTCTATGTTTAAAAAAAGAAAACACACA
AACAACTGATTTGGAAACAAAAAACACCGCTCGTGTGTCTGTGTGTGTATGTCGTCGCCC
TAGTTTGTAGGAACTTGTATATTTTTTAGATGTTTTTTTTTTAATTTCATTATTATAACA
AAATGCAATTATAAGTTTTCCTTTTCTTCTTAGAATTTAAAGAAAAACAATTCGTTTCAT
AATTTCTCATCATCACCAGCCAACAACCATCCTCAGAATTTATAAGAATTATTTTTTGTT
AAATAATGAAATGAAGATTTAATTTTGTAGAGAGAAGATTATGAAACTGGTAAACCACTA
TTTAGGAATAGAACTACATATTTGTTTTTATTATTAGTAATAATAATTTTTATT
>lucilia_CL369Contig1
CCTGCATTTGAAATAAATTGAATAAAGAATTTTCAATAAAATTATTAAACGATTTGATTG
AGGTTCACAAGGTTAGACAAAGGTCATTGAATTAATAAGGAAAACAGGATTATTTTCTAC
TAAATCCAATAAAACATATAAAATGGCTTTATTATTAAAAAATCTTAAACCTCAAAACTT
TAAATTGCCTCTAGCGATAGCTATTAGACAGCAGAGATGGCAGCATAATCAAAACAACAG
TGATTATGATTTGGTAGTCGTAGGTGGTGGCATAGTGGGTGTTGCTTCTGCTAGAGAAAT
TTTACTTAGACATCCGTCTCTGAAAATTGCTATTCTCGAAAAGGAGGCAAAATTAGCCAC
ACACCAAAGTGGTCACAATTCTGGTGTTATACATGCTGGCATTTACTACAAGCCGGGTAC
TTTGAAGGCTAGACTCTGTGTAGAAGGTTTGAATTTGGCTTATAAGTATTTGGATGAAAA
GAGAATTCCCTACAAGAAATGTGGCAAACTTATTGTGGCCACTAATGATGTGGAAGTGAC
ACGTTTAATGGATTTGCATGATAGAGGCATTAAGAATAAAGTACCTGATTTACAATTGAT
CGATGGTGACAAAATCAAAGAAATTGAACCCTACTGTGAGGGTGTTAAGGCCTTGTGGAG
TCCTCATACTGGTATTGTCGACTGGGGTCTAGTGACTCAATACTATGGTCAAGATTTCAA
ACAAGCTGGTGGTGATATTTTCCTGGACTATAAGGTTACCAAATTCACTGAATCTGGTGA
TGCTGAATATCCTGTCACTATTCATGGTGGTAAATCACACCAAGTAGTACGTACTCGCAA
TGTTTTGACCTGTGGTGGTTTGCAATCAGATTTATTGGCTGAAAAGACTGGCTGTCCTCG
TTCTCCACGTATTTTGCCTTTCCGTGGCGAATATTTGCTTTTGTC
>lucilia_CL369Contig2
CATGCAAATCCATTAAACGTGTCACTTCCACATCATTAGTGGCCACAATAAGTTTGCCAC
ATTTCTTGTAGGGAATTCTCTTTTCATCCAAATACTTATAAGCCAAATTCAAACCTTCTA
CACAGAGTCTAGCCTTCAAAGTACCCGGCTTGTAGTAAATGCCAGCATGTATAACACCAG
AATTGTGACCACTTTGATGTGTGGCTAATTTTGCCTCCTTTTCGAGAATAGCAATTTTCA
GAGACGGATGTCTAAGTAAAATTTCTCTAGCAGAAGCTACACCCACTATGCCACCACCAA
CGACTACCAAATCATAATCACTGTTGTTTTGATTATGCTGCCATCTCTGTTGTCTAATAG
CTATCGCTAGAGGCAATTTAAAGTTTTGAGGTTTAAGATTTTTGAATAATAAAGCCATTT
TATATGTTTTATTGGATTTAGTAGAAAATAATCCTGTTTTCCTTTTTAATTCAATGACCT
TTGTCTAACCTTGTGAACCTCAATCAAATCGTTTAATAATTTTATTGAAAATTCTTTATT
CAATTTATTTCAAATGCAGCCCCTCTCTGTGAGCCACTAGAGTTCTTTATTTTTTTATTA
TTATTGTTATTTATGTTGCTGTAGCGCGTGTTAAACATTTAACACACATTAAATTGTTTT
TCTTTCGACACAAATAAAATAATAATGATAAGACAACTACTCTAAATACTACTACTGCAA
CTGCTATCAGATAATATGAACTAGAAGACCATGTTTGCTCTTCCTCC
>lucilia_CL1750Contig1
GCCCAGAAGACTTTTAGACTATCTTAATTATAAGCATTGTTATTCAGAACAAGTTGAAAG
TGATAGTTCCAATTCTCAGATTTCAGGAGAAGGCTCCTTGTAGACTTGTTCAACATTATT
GTTTTAAATGTTATCAACTTATTTTAAATATAGGAGTAGTTACCATATAATACACGATAG
TTAGAATTACAGTGCATAACAAACAAACAAACAATTAACCGATTGTCTCTTAGTATTGGA
TTATGTTAATAATAAAATTATTGCTGCTCACAAAGTATTTGTACTCGGTGCTATAATATA
AGATATGTAAAATTAAACGTAACATGAATAATACTAGTAGTAATTACAGAATTTTGACTG
AATTGCAAATAAAATATAAAAATACATCTATATTTGAATACAGAATTAAGTTAAGCTATT
AAAAGAATACAAAATACAAAAAATCCGAAAACAAAAAAAAAAAAAA
>lucilia_CL1006Contig1
TAAATTTAAAAATAAATGAGAAAAGTACTAAATGGATTTTTTTGTTATTGTGTTGATTTG
GTGTTATTTTAAAAGAAAAATTAGGATTCATCTTTACGCACACGACGTTTACGGGTTTTC
GATGATTTTTCCTCAGTCTCTTTTTCAACATCTCCACTATCTAACTCTTCGGAAGGCATA
GAACCTTCACTAGAATCTTCTTCATTATTTTCATCGGCGGCGCCTGCACCATTATCATTT
TTAACATCTAAATCAGACTTTTTCTTTTTGGGACTAGATTTTGTCTCATCAGCAACTAAC
TCAGGGGCAACATCATCATCGTCTGGCTGAGGAGCATCAGTTTTCTTAGCATCAGCAGCA
GTATCCTTTTTGCCTCCTTTACTTAAGAAGCGATACAATGAGAATGCCAATGGTGCTACA
ATAAGAACAATGGCAATACGCCAGCCCCAAGGATTCTCTTTGCCATAAGCTATAATTTTA
TTTAAAAATGTATCAGATTCTTTGTCAATAAATTGACGTTTAATATCAAACGTTTTGGCA
GCATAATCTGTGGCTACCTCAATGTCATCGGTTATTATGAGATTGTCGAATAAGATGTCA
TTAGACATGGACCATAATTCAATACCAATAGCAGATATGGGTGTCATTTTAAAGGGTGTT
AAGTCTTCAAAGAAATCTGGATTTAAGATTTGTCTTGGTGTCCATTTGCCTCTGTAGTTA
GGATTATCAATCATAGGTGCCCC
>lucilia_CL2101Contig1
TAGGCATTTTATTTTTCACTGTGACGCTTTTTATAAAATTCTGTAAAAATTAATAAATTA
AAGAAAAAAAGAATGGTGCGTGGCGGTATGCGAGGCGGTCGCCCAATGCGTGGTCCAATT
AGGCCACCATTTAAGAAAACATTTGTACCACGACATCCGTTCGATTTGACTCTAGCCGAG
GTAGTATTTCCCAAAGTGTCTCCCACTGTCGATGATGGAGCTTTGACTGCGTCATTGTTA
AAGCGCAATCAAGATTTAAGTCCAACACCGGCCGAGCAGACTGCTGTGGGCAATTTAGTA
TCTAAAGTGCAATCTGTGCTCGATAATTTAATTGTGGCCCCGGGAGATTTTAACAAATGT
CAATTGGAGGAAGTACGTCAAGTTGGTTCATTTAAGAAGGGCACCATGTTGACCGGCAAC
AATGTGGCCGATATTGTTGTTATTCTTAAAACGGTACCCTCAAAAGAATCCGTTGAGGAA
TTAGGCAAAAAAGTAGAGGCTGATTTGAAAAATGCCATGAAAACTGAGGTGCTCACCAAA
GCTGATCATATCAATACTACTTTTCATGATCGTGGTTTTGACATATTTAATACACAGGCT
AAAGTGCGCATACTTATTACGA
>lucilia_CL1467Contig1
TGAAGTTATTACAATACGAAACATCTACAACAAATACACCCACCACCTCAACAACGACAC
CACAACAATCATCACCAGCAGCATCTTCATCTTTATCACAGTCATCTTTTACTCAGGATT
TAATAGCAAATCCTGTTCATACCACCGTTAATCAACCTACTACTGTGATTATACGTAAGG
ACATACATAGTTTTAATTTCTCTGACATAGAGTTACCCATCGAAAGACCCACAGCTTCGG
CTCATTATTTGCGTAACAAACATTTACTACGTGATCTCTCTCAGCGTTCGGTGACGGGTA
CACCGAAGCCACCCACCACCGAATTGGATGATATTTTTATAAGTGTTAAGACAACGAAAA
GTTACCATGACAGTCGTTTGGCCTTGATTGTTAAGACATGGTTTCAGTTGGCCAAAGATC
AGACATGGTTCTTTACGGATACTGATGACCCATATTATCAACAAAAGACAAATGGTCATT
TAATCAATACCAAATGTTCGCAGGGACATTTCCGTAAAGCTCTCTGCTGTAAAATGTCAG
CGGAACTAGATGTTTTTCTGGAAAGTGGTAAAAAATGGTTTTGTCATTTTGACGATGACA
ATTATGTAAATATACCCCGTCTGGTAAAACTTCTAGATGAATACAGTCCCTCTGTTGAT
>lucilia_CL536Contig1
GACATGTTTTTTTTTTTTTTTTTTTTTTTTTTTAACATTTACATATATATTTTATTTTGA
ATATTTGAGTAATATATGATTTGAAAATACAAAGATTGTATTTGATATTTAGTACGGTTA
ACTAACAAAAAAAAAGAACTAACATTTTTGAAAAATAACAATAGATCGTAAAAAATGTAA
CGGCTAAAGATGTATTTATATATGATAAAATATTTTCGAACTTAAATCAAATTCAACTCT
CACATGCTGTTAATGGCCTGTTTAACGTTATCAGTTGACACCAATTTTAAAGCCTTAATA
ATTCCATTCAGATTTTTTTCGTTGTATGGTTTGTTTTGTAATTGGGAAACCACTGGTAGA
CGCTCACCACTTGGCATTACAATTGTTATTTCAGACATTAGACCCTTATCCACTTCGACA
GCAAGTTTCATTTTTAGCTGCTTGTCATTGTCAGCTTTAAGTGCCAAACCTTTTTCTACA
GTAAATTTGGGGGTTTTGCCTAGCACCCAATCCCATGAACTAAATTCCTTGCGTAGTTCT
TCAATACCGGGAAACCACTTCTCTGTCGGATTGATCAGCTGAAATCCACGTTGTTTCATT
GTTTGAGTGCTACCACCATCTTCCAGCTCAGTGGCAGATGTTCGCAAAAACTCATAGCCC
ACAGCTGACAGCAATTGTGGAACATTAACACTGCGATTTACGTCACAGAGATTTTTAATA
GGCGAACGCACCGAAGCTGTAGCTTTGCTAATATAATTTGCATCTTCTTTGACCAAAGCT
TCTCCCAAATGTAATTTATTTGCACTCACTAGTAAAGTGCAATGATGATATGCGTTCGGA
TGTCCCAATTTAGCGGCCGTTCCAGAAATCCTTTTCTCGTTGATGATAATGTCATCACGT
TTATTTATTTCGGCTTTAATAGCCCACTCACGGAAAAGTGCACGAGTCAATATATTTAAA
TTGTATTTACGGTTGTAACGTTCACGTGGAGTGAAGAATGTGCAGTTTAAATTACCACGA
TCATGGTATACAGCACCTCCGCCACTATTACGACGCGCCAATGTTATTCCTTTATCAACA
AGTTTTGATACATTGGCCTCGGTGAAAGGATTTTGATGGCGTCCAATAACAACACAAGGA
TCATTGGCCCAGAGCAGAAGAACATGATGACGGTTAAAGTCGAAATGCCTGTAAAGCCAA
TCTTCCAAGGCTAAATTGGTGAAAATATCATACGATTGCGAAATAAATACAGATTTTTTA
ATCTCAGCATCAGTTATTATAGAACTGTTTTTATTGTTGTTAGAATCTCCTCTAGTCTTC
CGGGTTGGATCGTCATTGTTAGTGAGGCTGCTGTTGCGACCGCTTTCGTCTGATGTACTA
GACGACGAGGGAGATGTAAAAGATGAAGACTGATATCGATGCGATGTAGTCAATAGTCTG
CAAATAGTACTCAATTGAGCACAATTGCCACTACTGTGAATTGCACTGAACGACAACATA
CCGAACGATTGATTATTTGACACAGTATATAAAATGTTCTGGTTCTAAAAATATATATTT
TCGCTGACTGTGTTAGTTACAGGGTAGTAACTGATTTCTCTTCCAATTTATGTACTGGCT
GCGTCTGACGTATGTGCAATTAAATAAATTGATAAACAAACAGAAAATCGTATGTTGTCT
AGCACTTAGTGTATTGTTAATTTTGTCCTCTAGCTTACCACTGTTCCAAAGACTGGCAGA
CAAATAATTTGACCCC
>lucilia_CL1918Contig1
GAGATAAAGCAGTAATATGCTGGTAATACATCTGATATTTGTTTGAGGGTGGTAATACAG
TTTGACGTTGGTATTACAGTACAACGGTTAATATTTCTTTCTGCTACAGTTTATATTTGT
TTGTGTGTATGTTATGTCTGATATGTGTGCAGAGATACAAAATAAATAAAAACTGTTTTT
AAAACATACTTGGCGAAGGGTATATAAGATTCAGCACAGCCGAATATAGAAATATTACTT
GTTTTATAAAGAAATTTTGTGACAGGTGTATAACTTATAAAAATTATGGGAAATTTTAGA
TAAATTTACTTAAACTAACTTAAAAAATCTTCTTTCAAATTTAAATAAGTGAATTCCCAA
ATCTAAAAAGTTTTAAAATTAATATTTTCAGCTAAAGATAAACAATTTCGTATATCCCTC
TTAAAACAGCACCATGCATTCATTTACAGATCCATATGTTTGTATGTATGTATGTATATA
TTTTTTATCAAAGTACAACAAGTAGTCCGACTCTCATATACAGGAAATTACTCTTTCACA
TCTACAAGTGTCGTGAGAATTCGACTCTCTTGTGAGAAATTTAAACTTTTCAAAACACTC
AAATGTTTAACTTACTTTTTGGCCACTTTTAAGGATTTTACTACTTGTTATACTTTGTTT
TTCATTTTTAAAATCTACTTTGGTTTTTTTTTGGGTTTGTAACCCGTTTTATGGTGCTCT
TTTTGGTAGTTTATTGCGTTTACACAATATTT
>lucilia_CL1183Contig1
TTTTTTTTTTTTTTTTTTATTACATCGATATTCATCACAATCACTTGATATTATGTAGGG
GCCAAATAAATCTCCTAAACCTTTTTTATGTGGTCCAATTTTACAAAAGACGCATATCCA
AGATGAATCAGCTGTATCTGCATCATACCTATTACTCAATGTAGATGAATGGCATCCTTT
AACTGTTTTTCGTTCGTATACATAATTGCAATTTTTTTTTGATCTAGTCCATTTTTCACT
AGAATCGTCAGCTGTTACAGTGTTAACAACAGTAATACTGCCATTATTTTTTACTAAAAT
AAATGGAGAGCGATGTTTAGTATCAATATCTTTAGTTTGTAGTGTTCTTTCTTCAATGAC
ATTGTCGTTTTCAGAAGATAGTAAACGTTGCATACGTCGTTGTTTTATTTTTTGTCGACT
TTGTTTTGCTTTATTTGAAACTTCAGTTTTTTTTTTGTTATTGGATTTTATATAAGCAAT
TTCTTTTTTATATTTGGAAGTATTTTTTTGATTGTTTTTATTTTTACCAACATATTTTCT
CAAATTTTTTACTTCCTTATGTGTTTGTGACTCAAATAGGTTAGATGCCATATCATTTTT
TGTAATGAAATCATTATTGGTAGACTTTTCTTTATTTTTTTCATCAGTGGTTGTCACCGA
CAATTTTAATAAATCTGAATTCATTGCAATCGAAAGTCTTCTACGTGGTGGCATTGTTTT
TAAATATAGTAAAGATTTCGGAATTTTTAAATCTTTTTGATCTGATAATAGAGAAATGTC
GTGTTTATTATTCTCACTGTTAGGCAACGAAGTTGAGGACTTCTTAGCACCTTTCGTTGG
ATATATCGTTGTTTTTGACATTAACGGTTCATATTTAAAACTGTTATCCACGAAAGCTTC
ATTACCAATCTTTACATTATCACGGCAATTATCCTTGATACATTTATCTACAGCGTCTTG
AACGTTTTTTTTAGGCATATGTATATCATCGGCTGTTGTAGTTAACAATTGTTCATCATC
AATCCCAGCAAACATTTCTTCTAATTTATCTTCAATCTCTTCAAATCGGCTTTTTGCTAA
ACAATTCCCATCTGATTGCTCATTATTATCAATCATTTCAATATCATTTTG
>lucilia_CL61Contig1
GGGATTTTTAATAATTCATCAAAAATTATATTTTTCGGAATTTTAATAATAGGAACATTA
ATTTCTATTTCTGCTAATTCATGGTTAGGTGCTTGAATAGGGTTAGAAATTAATTTATTA
GCTTTTATCCCCCTAATAAGAGATGATAAATTAATATCAACAGAAGCCTCATTAAAGTAT
TTCTTAACTCAAGCATTAGCATCTTCAGTATTTCTATTCGCAGTAATTTTGTTTTTACTA
AATTCAAGTAAAACAAATTCAAATTATTTTATAGAAATAATAATCTTTTCTTCTCTTCTT
TTAAAAAGAGGTTCTGCTCCGTTTCATTTTTGATTCCCTAATGTAATAGAAGGACTTTCA
TGAACAAATGCATTAATTTTAATGACTTGACAAAAAATTGCACCTTTAATATTAATTTCT
TATATTATTTTTAAACCATTAATTATTACAAGTATTATTCTTTCAAGATTAATTGGTGCT
TTAGGTGGATTAAATCAAACTTCTTTACGTAAATTAATAGCTTATTCTTCTATTAATCAT
TTAGGATGAATATTAGCAGCAATATATAATAGAAATTTATTATGAATAACATATTTTTTA
TTTTATTCATTTCTTTCATTTGCTATAATTTTTATATTTAATATATTTAAAACTTCTCAT
ATTAACCAATTATTTTCATTATTTTTTCATTCAAAGGTTATAAAATTTTTTTTATTTTTT
AATATATTATCATTAGGAGGATTACCCCCATTTTTAGGATTTTTCCCTAAATGAATTGTT
ATTCAATCTTTAACTATTAATAATCAATTATTTTTATTGACATTTATAGTATTAATAACA
TTAATTACTTTATATTTTTATATACGATTATCATATAGAGCTTTTATATTAAATTATTAT
GAAAATAATTGATTAAATTATTCTATATTTAAATCTAGTTATATGAAAATCTTTATAACT
TTTTCATTTATTTCAATTTTTGGGTTATTCCTAATTTCTTCTTTATATTTTTTATTTTAA
AAAAAAAAAAAA
>lucilia_CL997Contig1
GGGTACAACAACAACTACGTTGCCTAAAATATTAAGAGATTTAAGAAAAGAACACAACAC
AGGTTATTTATTTACATTTCAATTCCTCTTCGCTAATTACTACCATTTACAGGCATTTCC
TTTTTTATCCTACAAGCACAAAATATATTGAATTTTTCATTTTTCTAACACAACCTCCAT
CAACACCACCACCACGTACACTTAAAGTATCTGTATGCAACCATCTATCTACAAATATCG
TTAAAGGGAATCTATACGATACAACAACTCAGCAGGGCTTCATGAAAAAATTAAAAAAAA
AATTAACAAACGCAAAACCATTAAATGTTTCTAAAAGGGAATCCAGAAACACGGCGCCCA
CTTCTATTTTCTTTCTCTAAAACTATTTTTTTCAAATCAGCTATTTTTCTCTTAATTATT
ATATATTTTTATAGTAATTTTCCAAACCAAACAAAAGAAAAGTTAAGAAATTTATTTTTA
ATTTTTACAATTTTACAAAAAAGAAAAAAAAAAAATATCGAAAAAAAAAACTAAAAAAAT
GTTAAGATTTTATATAATTACATTATAATTTTAACTAGAAAAGAAAAAAAAATTGTAAAA
AAACCAAACGAAATCAAACCAAATCCCCTCAAATGTTTTGTATCAAAAAAACAGAAAAAA
ATTTAACAAATTATAAACACATTTAAGCAAAATTTCCTACAGTTTATAATAATATTTCTA
TAGTTTTTAAAACAAACTTTGTTGTGTTATACTACTTTTACTTTTAAATAATTTTCAAAA
ATTTTACATCAACTTTTTTGTACAATTTTCTTTTATCAATTTTGTCCAAAACAAAACAAA
AAAAACAAAAATCTTACAATAATCCTAAAACATTTTTAACAATTGTCTTCTAGATTTATA
GCTAGTTTAAAGAAAACTTTGTTAAATTAATTTTATTTAATTAATGCTATGTAAAAGTAT
ATTTTCATTTTGTTGTTTTAAAAAAATTCT
>lucilia_CL2279Contig1
GGTTTAGGTTGTAATTGTTGGGGAGTAGCCAAACGTACCGACAATTGGCTGGCGCTAAAT
TGTTGACCAACATCATCATCATGTGTAATGGGTTCAGGTACAGCATTTGATAATTGTGAT
GTCATAGATTTGGTAATTTGAAAATCAGTATCCAATTTTTGTTTGTGTAACTGTTGCTGC
TCTTGGGCAGTCTTTAAAGATTGATTGCTGCATAATCGAATTGATTGTTCGATAAAACGT
ATCAAACGGTGTTGGTTGCGGAAAATATCCTTAGCATTAATAGCCATTTTGGTAGTCATG
TTTACTATTTAAAAATATAATAATTTCACTAGTAATTAATGTCAAAAAAAAAACTTTTGC
TTCTTCTAGAACTTTCTCACACACTTCAATTTGGATTTAAAATGTGTGTTCACTTATATT
TTTGAACTTAATTCCACTGGTTGTTTTTTTTTATTAAAACGTAACCGCACCAATAAAAAA
ATGTTTTTTCCTATATATACAAAAAAATTATATATATTTTTTTGAAAATCTGCACAGTTT
CTTTTAATTTCTTCTTCTGCTATTTTTTATGAGATTTTTTTTACTTCTTTTTTGTGTATT
ATATACTGAAAAAAACACTTCGTATTTAGGAGATTTCTTTATATATTTTCTATAATTTAA
TCGATTCTTTTTAACTTTAACAATTCAATACGTCTTAACAGCTCCCCCC
>lucilia_CL252Contig1
TTTTTTTTTTTTTTTAAATTTTTTTTTTTTTTTTTTTTTTTTTTTTTTTTTTTTTTTTTN
TTNTTTTTTTTTTTTTTTTNTNTNTNNNATATTTTTATAGAAATTTTATTGTTATAAATT
AAACATGAATTTAAAAAAAAAATGGAAAAAAAGTCGTAAACTCTCATTAGCCAGTGACCT
TAATGCCAGTTGACGTGAAAATTCTCAAAAATAATCGCTTAAAGTCTAGAAAAATTTACT
AAGAAATATGCATTTGTTGTTTTAAGAAGTATAAACACAAACATTAATAAATTTTCTTAT
ATTTTGTGGATGTGGAACTTAAAAAATATTAACATATATCAAAAATATAGAAATAGACGA
TGATGATACAAACATAAGCTGATACAGCCTTGAGGTATAAAAACATCCATTTCAAAATTT
ATGAGCCCACAATGATGTTGTTAATGGGGATGTGGATGAGTTTAACGAAGAAACCAATGA
ATCCCATAATACAGAAGCCGATAGCGGTGGCGATAGCAATCTTTTGGAATTCTTTGCGAT
CGGGTTTGGTGCAACGTTTAACCAAACGGATGGAGTCCTTGGCGAAAGCGCGACCAGGTT
CACAGAATTTAACAACTTTATCCATGGCGGGTTTTTGTTAGTGTAATTTCAACTACTTTT
CGTTGCAATAAATTTAACACGAATCCCCCCCCCCCC
>lucilia_CL1634Contig1
GTATTATCACTTTATTTTAAATCAAGATTACTTATTAAAAAAAAAATTTAAACATTTAGT
AGGTATAAAAATTAGCAGAGTAATTAAATATCAAAGTATTCCAAGCATTCACAGTTACGC
CTATATATCCCAGACCGAGTGCTCCCTCATGAACATAACAATTAACACTTGGAGATGAGA
CCGAATAAATGATTTCAACATAAGACAAAGTTAGACCACTTCCACTTCTGGGACAACGTA
ATTTTAATTCAACATTATGTAGAGAGTTCCATGAAGTACTATCATGAGCAGTACAAGCCA
AACGATTTGATTGATAAGTACCAACGGTACATTTATATGTGTAAATGGCAGCACCAGAAT
CGGATTCTACCACTTTCAACTGTGTTAAGACAGCAGTCTTTGCTGGACTTGTGTCTTTAA
TATTCTTTTCAATTTCAGTTACCTCGATAGCCTCAGTTTTACAAGAAACAATAGCAATCA
AAGCTATTAATGTTGCCACAAAAAGTTTATTGAATTTAAACATTATTCTTGAGTTATTTC
TTGATATAAACGCTTGATATTTCTTTTTCAAACTGTCCCC
>lucilia_CL703Contig1
TTTTTTTTTTTTTTTAACTTTGAAGTGTGTTGGCGGAGTTATTAAACTCACAAACTGCCA
GGTTATCCCACAAAAATAAAAAAGTTATATCATTGAATCATCATAATCAAAAAAATTCCA
GAGTTTTAATGGTCTCCACCAGTTTATATTCGAGTTTAAATGGTCTCCACCAGGTTATAT
CGTGAGTATTCTATGGTCTCCACCAATAAAAAACATAACCTCACTCTGAGGTAAAACGAA
AGCACACGTTTAATGAAGACAACGCATAACTAAGAACAGTTATACGAAGTAGTGCATTAA
ATCAGTGCGGGGTGAGAAGTAATTCTGTCGAAAGCCCAGCAACAAGCACAAGCCTGACCG
TCCTTAAAAAATAAAAACGATGACGCGAGAGTTGTTCTCGTGCCGAATTCCTGCAGCCCG
GGGGATCCACTAG
>lucilia_CL1350Contig1
CCAAAGCGGCGGCATGTTCTACAGCGTGTTCAAGTTCTACAACACTGNAGGGCAATGGTT
CCACGGGTTTGGGTGCGGGCTTAGGAGGTTCAGCTTTGGCAGCTGGTTTGCTTTCGGCAG
CTTTAGGAGGAGAGGATAAAGGAACACTTTTTTGTACAGCAGCTTTAGGTTTAACTTCTT
CAGCTTTTTTAGTGGCATCTTTGTCGGAACCACCAAATAAACCTGTCACCGTGGAGGTGG
CACTTTCAATAGTTTTGGCCACACTATCGAATTGTTTTTTAACACTATCAATTTGTTGGC
TAACACCTTGGAAAGGTTTTTCTTCTTGTAAAGCTACTTTAATTAAGGACTCGGCACCGG
GCACATTTTGTTCCAGCATTTTTCGAAAATCTTTATCGTATTTCGCATATGTTATCGCAC
CGCCAACTGCTGCCAATGGTGTTAGGAATACAATCACTTTACCAAAGCCAGCTTCTCTAA
CATTTGGTGGTAAGCCATTACTGTTGCTGTATTGTCTGCGTGATTGTTGTTGCAGGGTTC
TCTGCAGAGCACTTTTGCAAGGCTCTCTCAAGGCCAAACGATACATGTTTCTGGTTAAGC
AGATATTTTGGAATTTTTAGAACACGTTAATCCAAGGCGTTTGGACCGGCTTTTAACGTT
TTATTCGATCGCGGAATGAAGAAAAAAAGTTTCTTCCGAAATCAATTTTCCTACGAGAGC
AGCAGAATAACTACCCCC
>lucilia_CL2446Contig1
GGGGTACCCAAACTCAAACTTCTGCTCCCATCATTCAGTTTGCTCCCTCTTCGGGTGGTT
CGGAGAAATATGTTCATCATGAAGAACGTCGTGTTGAAAACCAAGCTGTTCCTATTGTTC
ATTACACTGCTCCATCTGGTGGTTCCGAAAAGTACATTCACCACGAAGAACGTCGTGTAC
AAAACCAAGCTGTCCCCATCATCCAATACACTGCTCCCTCTGGTGGTTCTGAGAAGTATG
TTCACATCAAGGAAGAACATGTTCAACAAGCTCCCGTTCAAATGGTTGTCACCTCTCCAG
CTGGTGGTCAAGAATCTTATGTGAAATACCGTAAAGTTACTACTACTGCCTCTCAACCTC
AAGTGATTGTACACACTGCCCCTGCCACTAGCTCTTCTTATCTTCACCACAGCTCAACTG
GTGCCACCACTGGCTCTCAATTGGGTCCTTTGGTCACTGGTAGTCTTACCTCTGGTACTA
ATTCTAACTACAAGACTGGATACTATGGCAACTCTGCCTACACTGCTCCTTCCACTACTT
ACGGTACAGTTGGTAACACCAACTCTTTGTTCAATTCTGGTTTCGGTACCTCTCACCAAG
CTGCTTCCAACTTTGGTGCTTCTCACCAAGCTGCTTCTAACTTTGGAGCTTCCCATCATG
CTGCTTCCAAATTCGGTGCTGGTCACCAAGCTGCTTTCGGTACAGGTGCTAGCAGCGCCT
TTACTGATGGCTCATCTTTCGGTACTCAATTCGGCGCTCAATCTAAATTCGGTTCTTCTT
TCGGTGCTGAATCCAAATTCGGTTCTCAATTCGGTGCTGAATCTTCCTTCGGTACTGGTT
CTGCATTAGCTGCTTCATCAGGTTCGCACAACTATATGCAAGAATCTGAACGTTTAGCCA
AAATGCAAGCTCAAGGTATGTCTGTTGGCGGTACCCGTGCTGGTGGCAGTCAATTCAATG
CTAACATGGATAGTGGTGCTAGTTTT
>lucilia_CL1067Contig1
GCGCAGCGGCATATAAATTGTATTGTTAGCAGAAGAAGTAAAAAAAGAAAATTATTGCAA
AATCTTGACAAAATTGAAAAATAAATCTCAAAAAGATAAAATAAATAGAAATTAATATCA
AATAAATAAATTTAAACACAATGCCCATACAGTTGGATAAAATTTTAGGCGATATAGCCA
ATGAAAAAGTATTGCATCCCAACTATCAGGGCGCCACAAAAAAAGAAATTGATGACGCCT
GGACTAGAGTGGGAAAAAATAGTAATTTATCTGTGCATGAATCTCGTTCCATATTCAAAG
TGTTGCAGAAAAAATATGAACAAGAGAAATTGAAAGATTCCTCAGCTTGGAAGTTGTTTG
GTCTAATGGATCAAATACACAAAAAAGTAGAGCCGAAAGTTGACGAAAAAGAAGATGAGC
CCAATGCACCGATGGAAGAAGACGAGGAGTACGAAATGCTGGAGGTGCAAGAAGATGAAG
ATAATGGACAAGCGGGTCATTCAGGTGAGTCAGCCTCAGAAGGTGAAAGTCCAGCAAAAT
CAAATTGTTCTACTGCATCGCCAGAAAAAGAAGATAAACCTGTTGCAAAAACCCTTAACC
GTCAGCAGACTACTCCCACTAGTAATGCTCATCATCAGCAGCAACAACAAGCTGATAAAA
CGCCCTCCACGAAATTGTTGAATACTTTAGCGGCTGCTGCCAATACACCCAAAAGTAATA
CGAATATGGCTACGCCACAGACACCCTCAGCCACTGCAGCTGCCTTGCAAAAGAAAGGCA
TCACCATGAAAAAGACAACTGGCAATCTACAGGGTCGTTCTTTA
>lucilia_CL1Contig1
TCAAATCGGTAACACCATCAGTCAATTGACCACGCATGGACAAGTATTCAATCAATTTGG
AACCATGTTCACGTTCTTCCTTAGCTGACTTGAAGAACAATTCAGCAAAACCGGGACGAT
TGACAGTGTCACGAGAGAAATGAGCACCCATGGCCAAATATTGATAGGAAGCATCAATTT
CTTTTTGGATTTGATTACGCATGGCTGTCAAACAGTCACCACGTAAATCAATCCATTCAG
TTGGCAATTCAGGATTACCCAAGGAACATTTCAATTCACCAAAAACGGTAGGAGCCACTA
CGGCCAAAATACAGAATCCCACTAAGAATTTCATCATGTTGCTTTTTGTCTTTGTTTTTC
GTTTAAAGTTTTTTTCAATAAAATCACAGTTATTTTACAAATCTTTTTTTGGTTTGTTTT
CGTTTAGAGAGTTTATGTCTCACTTTGAAAAAAAAGACACACTGGTCAAATTATCAGCAA
GCAGAAAATTACAAAAAAAAAACACAAATTGAATTTTTATAATTTTTTTTCCAGGGATTA
TAATTAATTTAAATTGTCAAAAACCTTTATACACACTGGCATAGAAGGCGACGTTAATTG
AGTTTTTTTGATTTCTTAATAGATTGACAATTGAAATCTTTTGCTTTTTCTTGAATAAGT
AATTCCTCTACTAGTAGCAGGGTTTTAATTCTTACTATATCGATTTCTCTTTGTTGTTTG
CGTTATATACGGAACGTACAAATATGAACTGTCTGCCCCC
>lucilia_CL1Contig2
GTTCATATTTGTACGTTCCGTATATAACGCAAACAACAAAGAGAAATCGATATAGTAAGA
ATTAAAACCCTGCTACTAGTAGAGGAATTACTTATTCAAGAAAAAGCAAAAGATTTCAAT
TGTCAATCTATTAAGAAATCAAAAAAACTCTATTAACGTCGCCTTCTATGCCAGTGTGTA
TAAAGGTTTTTGACAATTTAAATTAATTATAATCCCTGGAAAAAAAATTATAAAAATTCA
ATTTGTGTTTTTTTTTTTTGTAATTTTCTGCTTGCTGATAATTTGACCAGTGTGTCTTTT
TTTTTGTGAGTGTGTTTATATTTAAAATTGTGGCACATTAACAATATAAATTCATTTTCT
TTTGTGCATTTAGCAAAGTGAGACATAAACTCTCTAAACGAAAACAAACCAAAAAAGATT
TGTAAAATAACTGTGATTTTATTGAAAAACTTTAAAATAAACGAAAAAAAGACAAAAAGC
AACATGATGAAATTCTTAGTGGGATTCTGTATTTTGGCCGTAGTGGCTCCTACCGTTTTT
GGTGAATTGAAATGTTCCTTGGGTAATCCTGAATTGCCAACTGAATGGATTGATTTACGT
GGTGACTGTTTGACAGCCATGCGTAATCAAATCCAAAAAGAAATTGATGCTTCCTATCAA
TATTTGGCCATGGGTGCTCATTTCTCTCGCGACACTGTCAATCGTCCCGGTTTTGCTGAA
TTGTTCTTTAAGTCAGCTAAGGAAGAACGTGAACATGGTTCCAAATTGATTGAATACTTG
TCCATGCGTGGTCAATTGACTGATGGTGTTACCGATTTGATCAGAACTCCCAGTGTCCAA
AAAGATGAATGGCAAAGTGGCGCAGAAGCTTTGGAAGATGCTTTGAAATTGGAAATTCAA
GTTACCAAATCGATTCGTAAACTCATTGCCACCTGTGAAAAGAAACCCAACTACTATCAT
TTGGTCGACTACTTGACCGGTGTCTATTTGGAAGAACAATTGCATG
>lucilia_CL1Contig3
CGCTGTTTGAATTGTCAACATAATACGGAGGGTATTAATTGTAACAAGTGTAAGGCTAAA
TACTATAGACCCTATGAGAAGCATTGGAATGAAACGGATGTGTGTCAACCTTGTCAGTGT
GATTACTTCTATTCGACGGGTCACTGTGAAGAGGGCAGTGGTCGCTGTGAATGTCGCAAG
GCATTCCAACCACCAAATTGTGATTCCTGTGCCTACGGTTACTATGGTTATCCCAATTGT
CGTGAATGTGAGTGCAATCTTAATGGTACCGATGGTTATCACTGCGAAGCTATTAATGGT
GAATGTCCCTGTAAGATTAACTTTGCCGGGCACTATTGTAAACAGTGTGCTGAAGGTTAC
TATGCCTTCCCCGAGTGTAAAGCCTGCGAGTGTAATCAAATTGGTTCGATTAGCAATGAT
TGTGATTTGATAACGGGCCAATGTAAATGTTTGAGTAGTTTTGGTGGTGAGCGTTGTGAA
CGCTGTAAACATGGTTACTACAATTATCCCAAGTGTCAATATTGTGTATCAGGGTTTATC
AAATAAAAATTATTTAAAATAATTTTCTCGATTTTAAAAGAGTTAATATATTATGAAAGT
TAATGT
>lucilia_CL1Contig4
CAATAACATACCATCTGTCATGTATTTCAATAAAGTCTTTGGTGAGGAGCAATCCTCAAA
ACGTATAGAGTAACCCACTTCTTCACCAAGATTAACATCCATTTCTTCGGAAACACGTTG
GGCCACTGACATAGCAGCCACACGACGAGGTTGGGTACAAGATACCCCCTTCTTACCCTT
CGATACAGCATATTCCACACACCATTGGGGTATTTGTGTTGTCTTGCCAGAACCTGTCTC
ACCCACCAACACTATACACTGATGATTATTTAACAAACGCATAAAATCCGTTTGATATTC
GAATACCGGCAATGTTATACGTTTCTTGTACAACTGTTGAAAACGTGCCGTATATGGCTT
TAGATTAAATGGATTCATGGTGCCGGGTGGTTTCGCCAAAGAACCCACTAAACTTCCCGG
TGTGCCGCTAGCCGCCAAACAAGCTGCTGCTCCCGACGAAGTAGTAGCTGTTTCTTCTTT
TTTCACTTTGTTTGTGTAGGTTTCTCCAACTTCAATGCGTCTTTTCGACATGTTTTATGT
GTTTTTTTAGGTCTGTTTTTCTTAAAAACTTAATAAATTTCTTTATTTTATTATAATTTC
CCGTATTTATCTTTAATTTAAATGGAGAAATTTATTTAACAAAAAACACGCGTTAATTGG
CACGCGATTTTAACAGGCGCTTGAGAAATAAAG
>lucilia_CL1Contig5
TTTTTTTTTTTTTTTCTTTTTTTTTTTTTTTTTTTTTTTTTTTTTTTTTTTTTTTTTTTT
TTTTTTTTTTTTTTTTTTTAATTATATTAATTATATTCAATATAAAAATAATAATTTATC
AAATATTAGGTCCTTTCGTACTGAAATATTTTCATTTTTTAAAGATAGAAACCAACCTGG
CTTACGCCGGTTTGAACTCAGATCATGTAAGAATTTAAAAGTCGAACAGACTTAAAATTT
AAGCGGCTACACCTAAAATTATATCTTAATCCAACATCGAGGTCGCAATCTTTTTTATCG
ATATGAACTCTCCAAAAAAATTACGCTGTTATCCCTAAAGTAACTTGTTTTTTTAATCGC
TAATAACGGATCAATTATTCATAAATTAATGATTTAAACAATTAAAAGTTTATTAAATTT
TAATATCACCCCAATAAAATATAATCTATTATTATAACAAAAAAAATCTAAAAAATTATA
ATAATATAAATATAAAGATTTATAGGGTCTTCTCGTCTTTTAAATAAATTTTAGCTTTTT
GACTAAAAAATAAAATTCTATTATAAATTTTTATGAAACAGTTAATATCTCGTCCAACCA
TTCATACCAGCCTTCAATTAAAAGACTAATGATTATGCTACCTTTGCACAGTTAGTATAC
TGCGGCCATTTAAAATATTTCAGTGGGCAGGTCAGACTTTAAAAAAAAATCAAAAAGACA
TGTTTTTGTTAAACAGGCGAACATTATTTTTGCCGAGTTCTTTATAAAAACTTTTCATTT
ATATTTATTTATACATTTTAATATACTAATTTTATCATAATTTTTTCATTTTAATTATTA
AAATGAATACTTTAATAAAAATTTAAAATTTTAATAAATAATAATTATTATAAAATAAAT
TATAACACTTTTATTAATAATAGCTATTTCTAAGCTTATATTTATTAATATATTTATTTA
TTTTTAAAAATTTATTTTACAGCTTATCCCATAAAATATTAAAATTAAATATTTATTTAA
TTAATTTATTTAATTAAATAATATAAAATTTCTAAATTAAATTTATTTCTTAAAGAACTA
GATACCTTTAAAAACGAATAACATTTCATTTCTAATATATTATTAAAAATAATTTTGCCA
CATTAACTTTCATAATATATTAACTCTTTTAAAATCGAGAAAATTATTTTAAATAATTTT
TATTTGATAAACCCTGATACACAAGGTACAATAAATTAAATTTTCTTTTAAAATAAAAAT
TTTTCAAATTATTTCAATTTTCTTTCACAATACTATTACACTATAATTAATATTATTTTT
TCTTTATTAAATACTAAAACAATTCAATTTATAATTATTTTTAATAATTTAAAATATAAA
AAAAAATTATTAATAAATAAAATCTAATCAATTTATATTGATTTGCACAAAAATCTTTTC
AATGTAAATGAAATACTTTACTAAATAAGCTTTAAATTGCATTCTAGGTACACTTTCCAG
TACATCTACTATGTTACGACTTATCTTACCTTAGTAGTAAGAGTGACGGGCGATGTGTGC
ATATTTTAGAGCTAAAATCAAATTATTAATCTTTATAATTTTACTATCAAATCCACCTTC
AATAAATATTTCAAATTTATATCCGTTTAAATAAATTTATTGTAACCCATTTCTACTTAA
ATATTAGCTACACCTTGATCTGATATATTTTGTTTTAAAAAATCTTGAAAATTAACATTC
TTATAAAATATTCTAATAACGACGGTATATAAACTGATTACAAACTTAAGTAAGGTCCAT
CGTGGATTATCGATTACAGAACAGGTTCCTCTGAATAGACTAAAATACCGCCAAATTTTT
TAAGTTTCAAGAACATGACTACTACTACCTTAGTTTTTTAATTTACATTTTAAATAATAG
GGTATCTAATCCTAGTTTATTACTAAAATTTTTAAGCTTCAATTATTCTCCC
>lucilia_CL1Contig6
GGGGAGACAGTTCATATTTGTACGTTCCGTATATAACGCAAACAACAAAGAGAAATCGAT
ATAGTAAGAATTAAAACCCTGCTACTAGTAGAGGAATTACTTATTCAAGAAAAAGCAAAA
GATTTCAATTGTCAATCTATTAAGAAATCAAAAAAACTCAATTAACGTCGCCTTCTATGC
CAGTGTGTATAAAGCAAAGTGAGACATAAACTCTCTAAACGAAAACAAACCAAAAAAAGA
TTTGTAAAATAACTGTGATTTTATTGAAAAAAACTTTAAACGAAAAACAAAGACAAAAAG
CAACATGATGAAATTCTTAGTGGGATTCTGTATTTTGGCCGTAGTGGCTCCTACCGTTTT
TGGTGAATTGAAATGTTCCTTGGGTAATCCTGAATTGCCAACTGAATGGATTGATTTACG
TGGTGACTGTTTGACAGCCATGCGTAATCAAATCCAAAAAGAAATTGATGCTTCCTATCA
ATATTTGGCCATGGGTGCTCATTTCTCTCGTGACACTGTCAATCGTCCCGGTTTTGCTGA
ATTGTTCTTCAAGTCAGCTAAGGAAGAACGTGAACATGGTTCCAAATTGATTGAATACTT
GTCCATGCGTGGTCAATTGACTGATGGTGTTACCGATTTGATCAGAACTCCCAGTGTCCA
AAAAGATGAATGGCAAAGTGGCGCAGAAGCTTTGGAAGATGCTTTGAAATTGGAAATTCA
AGTTACCAAATCGATTCGTAAACTCATTGCCACCTGTGAAAAGAAACCCAACTACTATCA
TTTGGTCGACTACTTGACCGGTGTCTATTTGGAAGAACAATTGCATGGACAACGTGAATT
GGCCGGTAAATTGAGCACTCTCAAGAAGATGATGACCAATCATGGTGCTTTGGGTGAATT
CTTGTTCGATAAGGATTTGTAAAGAGTCATTCTCCATTCTACAGCTTAAATTACAAACAT
[truncated: 4,416,249 more chars]
