# Supplementary material for: Identification, analysis, and linkage mapping of expressed sequence tags from the Australian sheep blowfly
Source: BMC Genomics. 2011 Aug 10;12:406. doi: 10.1186/1471-2164-12-406 (PMC3176259; doi:10.1186/1471-2164-12-406)
Supplement: Additional file 2 — L. cuprina mitochondrial genes. A sequence file containing consensus sequences of L. cuprina mitochondrial genes in FASTA format. [file 1471-2164-12-406-S2.TXT]

>Lucilia_cuprina_16S_rRNA
TTATATTAATTATATTCAATATAAAAATAATAATTTATCAAATATTAGGT
CCTTTCGTACTGAAATATTTTCATTTTTTAAAGATAGAAACCAACCTGGC
TTACGCCGGTTTGAACTCAGATCATGTAAGAATTTAAAAGTCGAACAGAC
TTAAAATTTAAGCGGCTACACCTAAAATTATATCTTAATCCAACATCGAG
GTCGCAATCTTTTTTATCGATATGAACTCTCCAAAAAAATTACGCTGTTA
TCCCTAAAGTAACTTGTTTTTTTAATCGCTAATAACGGATCAATTATTCA
TAAATTAATGATTTAAACAATTAAAAGTTTATTAAATTTTAATATCACCC
CAATAAAATATAATCTATTATTATAACAAAAAAAATCTAAAAAATTATAA
TAATATAAATATAAAGATTTATAGGGTCTTCTCGTCTTTTAAATAAATTT
TAGCTTTTTGACTAAAAAATAAAATTCTATTATAAATTTTTATGAAACAG
TTAATATCTCGTCCAACCATTCATACCAGCCTTCAATTAAAAGACTAATG
ATTATGCTACCTTTGCACAGTTAGTATACTGCGGCCATTTAAAATATTTC
AGTGGGCAGGTCAGACTTTAAAAAAAAATCAAAAAGACATGTTTTTGTTA
AACAGGCGAACATTATTTTTGCCGAGTTCTTTATAAAAACTTTTCATTTA
TATTTATTTATACATTTTAATATACTAATTTTATCATAATTTTTTCATTT
TAATTATTAAAATGAATACTTTAATAAAAATTTAAAATTTTAATAAATAA
TAATTATTATAAAATAAATTATAACACTTTTATTAATAATAGCTATTTCT
AAGCTTATATTTATTAATATATTTATTTATTTTTAAAAATTTATTTTACA
GCTTATCCCATAAAATATTAAAATTAAATATTTATTTAATTAATTTATTT
AATTAAATAATATAAAATTTCTAAATTAAATTTATTTCTTAAAGAACTAG
ATACCTTTAAAAACGAATAACATTTCATTTCTAATATATTATTAAAAATA
ATTTTGCCACATTAACTTTCATAATATATTAACTCTTTTAAAATCGAGAA
AATTATTTTAAATAATTTTTATTTGATAAACCCTGATACACAAGGTACAA
TAAATTAAATTTTCTTTTAAAATAAAAATTTTTCAAATTATTTCAATTTT
CTTTCACAATACTATTACACTATAATTAATATTATTTTTTCTTTATTAAA
TACTAAAACAATTCAATTTATAATTATTTTTAATAATTTAAAATATAAAA
AAAAATTATTAATAAATAAAATCTAA
>Lucilia_cuprina_ATP_synthase_F0_subunit_6
ATGATAACAAATTTATTCTCAGTATTTGACCCTTCTTCTAGTATTTTTAA
TTTATCATTAAATTGATTAAGAACATTTTTAGGAATTTTAATAATTCCTT
CTAGATATTGATTAATGCCTTCTCGTTATCATATTTTTTGAAATAATATT
TTATTAACTCTTCATAAGGAATTCAAAACTCTTTTAGGACCTATAGGAGC
TAATGGATCAACTTTTATTTTCGTTTCATTATTTTCTATAATTCTTTTTA
ATAATTTTATAGGACTATTCCCTTACATTTTTACAAGTACAAGTCATTTA
ACTTTAACTCTTACTTTAGCTCTTCCTTTATGATTATGTTTTATATTATT
TGGATGAATTAATAATACACAACATATATTTGCTCATTTAGTGCCCCAAG
GAACTCCAGCCGTTTTAATACCTTTTATGGTTTGCATTGAAACAATTAGT
AATGTAATTCGACCAGGAACTTTAGCTGTTCGACTAACAGCTAATATAAT
TGCTGGACATTTATTATTAACCCTTTTAGGTAATACAGGTCCTTCTATAT
CAACAATTTTATTAAGACTTTTAATTATTACACAAATTGCTTTATTAGTT
CTTGAATCAGCTGTTGCTATAATTCAATCTTATGTATTTGCCGTTCTTAG
AACCCTATATTCTAGTGAAGTAAACCAA
>Lucilia_cuprina_ATP_synthase_F0_subunit_8
ATTCCTCAAATAGCACCTATTGGTTGATTAAGCTTATTTATTATTTTTTC
AATTGCTTTTGTAATTTTTAATGTAATAAATTATTATTCATTTATTCCTT
CTATACCTAAATCAAATTTAATTAATAAAACACAATCTACAAATTCATTA
AATTGAAAATGATAA
>Lucilia_cuprina_cytochrome_b
ATGAACAAACCTTTACGAATCAAACACCCAATCTTTAGAATTGCTAATAG
TGCTTTAGTAGATTTACCAGCACCTATTAATATTTCAGCTTGATGAAATT
TCGGATCTTTATTATTCTTATGTTTAATAATTCAAATTTTAACTGGTTTA
TTTTTAGCGATACACTATACTGCAGATATTAATTTAGCTTTTAATAGAGT
TAATCATATTTGTCGAGATGTAAACTATGGATGATTACTACGAACTATAC
ATGCTAATGGTGCATCATTTTTCTTTATTTGTATTTATTTACATGTAGGA
CGAGGAATTTATTATGGATCATACTTATTTACTCCAACTTGATTAGTAGG
AGTAATCATTTTATTTTTAGTAATAGGAACAGCTTTTATAGGTTATGTTT
TACCATGAGGTCAAATATCTTTTTGAGGAGCTACAGTTATTACTAATTTA
TTATCAGCTATCCCTTACTTAGGTATTGATCTAGTTCAATGAGTATGAGG
AGGATTTGCTGTAGACAATGCAACATTAACTCGATTTTTTACATTCCATT
TTATTTTACCATTCATTGTATTAGCCGCAACATTAATTCATATTTTATTT
TTACATGAAACTGGATCAAATAACCCTATAGGATTAAATTCTAATATTGA
TAAAATTCCATTTCATCCATACTTCACATTTAAGGATATTGTGGGATTTA
TCATTATAACAATAATTTTACTTTTATTAGTATTAATTAATCCTTATCTT
TTAGGAGATCCTGATAATTTTATTCCTGCCAATCCATTAGTAACACCAGT
TCATATTCAACCAGAATGATATTTCTTATTTGCTTATGCTATTTTACGAT
CAATTCCTAATAAGTTAGGAGGAGTAATCGCTTTAGTTCTTTCTATTGCA
ATTTTAGCTATTTTACCATTTTATCATTTAAGAAAATTTCGAGGAATTCA
ATTTTACCCTATTAATCAAATTTTATTCTGAGTAATAGTAGTAACAGTAA
TTTTATTAACATGAATTGGAGCCCGACCAGTTGAAGAACCTTATGTTTTA
GTAGGACAAATTTTAACTGTAATTTACTTTGCATATTTTATATTTAATCC
TTTAATTATTAAATGATGAGATAATTTATTAAATTAA
>Lucilia_cuprina_cytochrome_c_oxidase_subunit_I
TCGCAACAATGGTTATTTTCAACTAATCATAAAGATATTGGAACTTTATA
TTTCATTTTTGGAGCTTGATCCGGAATAATTGGAACTTCTTTAAGAATTC
TAATTCGAGCTGAATTAGGACATCCTGGGGCTTTAATTGGAGATGATCAA
ATTTATAATGTAATTGTTACAGCTCATGCTTTTATTATAATTTTTTTTAT
AGTAATACCAATTATAATTGGTGGATTTGGAAATTGATTAGTCCCATTAA
TACTAGGAGCTCCAGATATAGCATTCCCTCGAATAAATAATATAAGTTTT
TGACTTTTACCTCCTGCATTAACTTTATTATTAGTTAGTAGTATAGTAGA
AAACGGAGCTGGAACAGGATGAACAGTTTACCCTCCTCTATCTTCTAATA
TTGCTCACGGAGGAGCTTCTGTTGATTTAGCTATTTTTTCTCTTCATTTA
GCAGGAATTTCCTCAATTTTAGGAGCTGTAAATTTTATTACTACAGTTAT
TAATATACGATCAACAGGAATTACTTTTGATCGAATACCTTTATTTGTGT
GATCAGTAGTAATTACAGCTTTATTACTTTTATTATCATTACCAGTATTA
GCTGGAGCTATTACAATACTTTTAACAGATCGAAATCTTAATACATCATT
CTTTGACCCAGCAGGAGGAGGAGACCCAATTTTATATCAACATTTATTTT
GATTCTTTGGACATCCTGAAGTTTATATTTTAATTTTACCTGGATTTGGA
ATAATTTCTCATATTATTAGTCAAGAATCAGGAAAAAAGGAAACATTCGG
TTCATTAGGAATAATCTATGCTATATTAGCTATTGGATTATTAGGATTTA
TTGTTTGAGCTCATCATATATTTACAGTAGGAATAGACGTTGATACACGA
GCTTATTTTACTTCAGCTACTATAATTATTGCTGTACCAACTGGAATTAA
AATTTTCAGTTGATTAGCAACTCTTTATGGAACTCAATTAAACTACTCTC
CTGCTACTTTATGAGCTTTAGGATTTGTATTTTTATTTACTGTAGGAGGT
TTAACTGGAGTTGTTTTAGCTAACTCTTCAATTGATATTATTCTACATGA
TACTTATTACGTAGTAGCTCACTTCCATTATGTTTTATCAATAGGAGCTG
TATTTGCTATTATAGCAGGATTTGTTCATTGATACCCTTTATTTACAGGA
TTAACTTTAAATACTAAGATATTAAAAAGTCAATTTGCTATTATATTCAT
TGGAGTAAATTTAACATTTTTCCCCCAACATTTTTTAGGATTAGCAGGAA
TACCACGACGATATTCAGACTACCCAGATGCTTACACAACTTGAAATGTA
ATTTCTACAATTGGGTCAACAATTTCTTTATTAGGAATTTTATTCTTCTT
CTTTATTATTTGAGAAAGTCTTGTATCTCAACGTCAAGTTTTATTCCCTA
TTCAATTAAATTCATCAATTGAATGATTACAAAATACTCCACCAGCTGAA
CATAGTTATTCTGAATTACCTTTATTAACTAATTAAAAA
>Lucilia_cuprina_cytochrome_c_oxidase_subunit_III
ATGTCAACTCACTCAAACCACCCATTTCACTTAGTAGATTATAGTCCATG
ACCATTAACAGCTTCAATTGGAGCTATAACAACTGTCGCTGGAATAGTAA
AGTGATTCCATCAATATGATGTTTCATTATTCTTATTAGGTAATATTATT
ACTATTTTAACTGTATACCAATGATGACGAGATGTTTCTCGAGAAGGAAC
TTTTCAAGGTCTTCATACTGATGCAGTAACTACAGGTTTACGATGAGGAA
TAATTTTATTTATTTTATCAGAAGTTTTATTTTTTGTTTCATTCTTTTGA
GCTTTTTTTCATAGTAGTCTTTCTCCATCAATTGAACTAGGAGCTATATG
ACCTCCTATAGGAATTACTCCTTTTAATCCATTCCAAATTCCTTTATTAA
ATACAGTAATTTTATTAACTTCAGGAATTACTGTAACTTGAGCTCATCAT
AGCTTAATGGAAGGAAATCACTCCCAAACTACTCAAGGATTATTTTTTAC
AGTAATTCTAGGAGTTTATTTTACTATTCTTCAAGCATACGAATATATTG
AAGCCCCATTTACAATTGCTGACTCTGTTTATGGTTCAACATTTTTTATA
ACAACAGGATTCCATGGAGTTCATGTTTTAATTGGAACTACTTTTTTATT
AGTATGTTTAATTCGTCACTTAAACAATCATTTTTCTAAAAATCATCATT
TTGGATTTGAAGCTGCTGCTTGATATTGACATTTTGTTGATATTGTTTGA
TTATTCCTTTATGTTTCAATTTACTGATGAGGAGGTTAA
>Lucilia_cuprina_cytochrome_oxidase_subunit_II
ATGTCAACATGAGCAAATTTAGGTTTACAAGATAGTTCTTCTCCTTTAAT
AGAACAATTAATCTTTTTCCATGATCACGCACTTTTAATTTTAGTGATAA
TTACTGTACTTGTAGGATATTTAATATTTATGTTATTTTTTAACAAATAT
GTAAATCGATATTTATTACACGGACAAACTATTGAAATTATTTGAACAAT
TTTACCTGCAATTATTTTATTATTTATTGCTTTTCCTTCTCTTCGACTTT
TATACTTACTTGATGAAATTAATGAACCTTCAATTACTTTAAAGGCAATT
GGTCATCAATGATATTGAAGTTATGAATATTCAGATTTTGCAAATATTGA
ATTTGATTCATATATAATTCCTACTAACGAATTATCAATTGATAGTTTTC
GTTTATTAGACGTAGATAACCGAGTAGTTTTACCAATAAATTCTCAAGTT
CGAATTTTAGTAACTGCCGCTGATGTAATTCATTCTTGAACTATTCCAGC
ACTAGGAGTAAAGGTAGATGGAACTCCTGGTCGACTAAATCAAACAAATT
TTTTAATTAACCGACCAGGTTTATTTTACGGACAATGTTCAGAAATTTGT
GGAGCTAATCATAGTTTTATACCAATTGTAATTGAAAGAATTCCAGTAAA
TTACTTTATTAAATGAATTTCTAATAATATAAATTCTT
>Lucilia_cuprina_NADH_subunit_1
ATAGAAAATTTATTATTTATTGTTGGAAGATTATTATTAATTATTTTTGT
ATTAGTAAGAGTAGCATTTTTAACTCTTTTAGAACGAAAGGTTTTAGGAT
ATATTCAAATTCGTAAGGGACCTAATAAGGTTGGAATTGTTGGAATTCCT
CAGCCTTTTTGTGATGCAATTAAATTATTTACTAAGGAACAAACTTATCC
TTTGTTATCTAATTATATTTCTTATTATTTTTCACCAATTTTTTCATTAT
TTTTGTCTTTATTGGTTTGAATATGCATACCTATATTTGTTAAGTTATTT
TCGTTTAATTTAGGTTTGTTATTTTTTCTTTGTTGTACAAGTTTAGGTGT
TTATACAGTAATAATTGCAGGTTGATCTTCAAATTCAAATTATGCTTTAT
TAGGAGGGTTACGGGCTGTTGCTCAAACTATTTCTTATGAAGTTAGATTA
GCTTTGGTATTATTAAGTTTTATTTTTTTAATTGGGGGTTATAATATATT
AATATTTTATAAGTATCAAATATTTATTTGGTTTTTATTTATTATATTTC
CTATAGCTTTAGTATGATTTAGTATTTCTTTAGCTGAAACTAATCGAACT
CCTTTTGATTTTGCTGAAGGAGAATCAGAATTAGTTTCTGGATTTAATGT
AGAATATAGAAGAGGAGGATTTGCTTTAATTTTTTTAGCAGAATATGCAA
GTATTTTGTTTATAAGAATATTATTTTGTGTAATATTTTTGGGAAGTGAT
GTTTTCCATGTTTTTTTTTATATTAAATTAACATTTGTTTCTTTTATATT
TATTTGAGTTCGTGGGACATTACCTCGATTTCGATATGATAAATTAATGT
ATTTAGCTTGAAAGAGTTTTTTACCTTTTTCATTAAATTTTTTATTATTT
TTTGTAGGGTTTAAAATTTTTTTATTTTATTTAATTTAA
>Lucilia_cuprina_NADH_subunit_2
ATTTTTAATAATTCATCAAAAATTATATTTTTCGGAATTTTAATAATAGG
AACATTAATTTCTATTTCTGCTAATTCATGGTTAGGTGCTTGAATAGGGT
TAGAAATTAATTTATTAGCTTTTATCCCCCTAATAAGAGATGATAAATTA
ATATCAACAGAAGCCTCATTAAAGTATTTCTTAACTCAAGCATTAGCATC
TTCAGTATTTCTATTCGCAGTAATTTTGTTTTTACTAAATTCAAGTAAAA
CAAATTCAAATTATTTTATAGAAATAATAATCTTTTCTTCTCTTCTTTTA
AAAAGAGGTTCTGCTCCGTTTCATTTTTGATTCCCTAATGTAATAGAAGG
ACTTTCATGAACAAATGCATTAATTTTAATGACTTGACAAAAAATTGCAC
CTTTAATATTAATTTCTTATATTATTTTTAAACCATTAATTATTACAAGT
ATTATTCTTTCAAGATTAATTGGTGCTTTAGGTGGATTAAATCAAACTTC
TTTACGTAAATTAATAGCTTATTCTTCTATTAATCATTTAGGATGAATAT
TAGCAGCAATATATAATAGAAATTTATTATGAATAACATATTTTTTATTT
TATTCATTTCTTTCATTTGCTATAATTTTTATATTTAATATATTTAAAAC
TTCTCATATTAACCAATTATTTTCATTATTTTTTCATTCAAAGGTTATAA
AATTTTTTTTATTTTTTAATATATTATCATTAGGAGGATTACCCCCATTT
TTAGGATTTTTCCCTAAATGAATTGTTATTCAATCTTTAACTATTAATAA
TCAATTATTTTTATTGACATTTATAGTATTAATAACATTAATTACTTTAT
ATTTTTATATACGATTATCATATAGAGCTTTTATATTAAATTATTATGAA
AATAATTGATTAAATTATTCTATATTTAAATCTAGTTATATGAAAATCTT
TATAACTTTTTCATTTATTTCAATTTTTGGGTTATTCCTAATTTCTTCTT
TATATTTTTTATTTTAA
>Lucilia_cuprina_NADH_subunit_3
ATTTTATCAATTTTAACAATTAGTTCAATTATTTTATTAATTTCAATTGT
AGTAATATTACTAGCCTCAATTCTTTCAAAAAAAACATTAGTTGATCGAG
AAAAAGCCTCCCCATTTGAATGTGGATTTGACCCAAAATCATCTTCTCGG
TTACCTTTTTCACTTCGATTTTTTTTAATTACAATTATTTTTCTTATTTT
TGATGTAGAAATTGCTTTAATTCTTCCTATTATCTTAATTATTAAGTTTT
CTAATTTAATAATATGAACAATTACATCAATTATTTTTATTTTAATTTTA
TTATTAGGTCTTTATCATGAATGAAATCAAGGAATATTAAACTGATCAAA
TTAA
>Lucilia_cuprina_NADH_subunit_4
ATGTTAAAAATTATTATTAGAATTTTATTTTTATTTCCATTGTGTTTAAT
ATATAATACTTATTGAATGGTACAAAGTTTATTATTTTTATTAAGTTTTG
TTTTTATTTTAATAAATATATATAGAAATTATTTTATATCAATTTCTTAT
TTATTTGGATGTGATATAATTTCTTATGGATTGATTTTATTAAGATTATG
AATTGTATCTTTAATATTAATGGCTAGTGAATCTATTTATAAGTATAGAA
ATTATACTAATTTATTTTTATTAAATATTGTTTTATTATTAATTTTATTA
GTATTAACTTTTAGAAGAATAAGATTATTTATGTTTTATTTATTTTTTGA
AAGTAGATTAATTCCTACTTTGTTTTTAATTTTAGGATGAGGTTATCAAC
CTGAACGTTTGCAAGCTGGAGTATATTTATTATTTTATACTTTATTAGTT
TCTTTACCAATATTAGTTGGTATTTTTTATTTGTATAAGGTTACTGGAAC
TTTAAATTTTTATTTATTAAATAATTATATATTTAATTATGAAATTCTTT
ATTTTTCTTTAGTCATAGCTTTTTTAGTAAAAATACCTATATTTTTAGTT
CATTTATGATTGCCTAAGGCTCATGTAGAAGCTCCTGTTTCTGGTTCAAT
AATTTTAGCTGGAATTATATTAAAGTTAGGGGGTTACGGATTATTACGAG
TATTTCCTTTTTTACAATTAATAGGATTGAAATTTAATTTTATTTGAATT
AGAATTAGATTAGTAGGGGGGGTATTAGTTAGATTAATTTGTTTACGTCA
AACAGATTTAAAGGCTTTAATTGCTTATTCTTCAGTTGCTCATATAGGAA
TTGTATTAGCTGGGTTGATAACTTTAACTTATATAGGAATTTGTGGTTCT
TATACTTTAATAATTGCTCATGGTTTATGTTCTTCAGGATTATTTTGTTT
GGCTAATATTTCTTATGAACGAACAGGAAGACGAAGATTATTAATTAATA
AGGGTATATTAAATTTTATACCTTCTATAGCATTATGATGATTTTTATTA
AGATCTGCTAATATGGCTGCTCCACCTACTTTAAATTTATTAGGAGAAAT
TTCTTTAATTAATAGAATTGTTAGTTGATCATGAGTTTCTATACTTATAT
TATCATTATTGTCTTTTTTTAGAGCTGCTTATACTTTATATTTATATGCT
TATAGTCAACACGGTAAAATTTTTTCTGGAATTTATTCTTTTAGAGGAGG
TTCTGTTCGGGAATTTTTACTTTTATTTTTACATTGATTTCCTTTAAATT
TATTAATTTTAAAGGGTGATATATGTATATTATGATTAT
>Lucilia_cuprina_NADH_subunit_5
ATTTGTGCAATTAGTTTTGTAAGATTATTTTTTTTTAGATTGTCTTCTTT
TTTTATAGGACTTGTTTTTATTATAAATGATTATAGAATTTTTATTGAGT
GAGAAGTTGTTTCGATGAATTCAATAAGTATTGTTATAACTTTATTATTT
GATTGAATAAGTTTAATTTTTATATCTTTTGTTTTAATAATTTCTTCATT
AGTTATTTTTTATAGTAAGGAATATATAGAAAGTGATTATAAAATTAATC
GATTTATTATATTAGTATTAATATTTGTTACTTCTATAATATTATTAATT
ATTAGTCCTAATTTAATTAGTATTTTATTAGGATGGGATGGTTTAGGATT
AGTTTCATATTGTTTAGTAATTTATTTTCAAAATGTTAAGTCTTATAATG
CTGGTATATTAACAGCTTTATCAAATCGAATTGGTGATGTTGCTCTTTTA
TTAGCTATTGCTTGAATATTAAATTATGGAAGTTGAAATTATATTTTTTA
TTTAGAAGTAATAAAAAGTAATATAGAAATAATAATTGTAGGAGGATTAG
TTATATTAGCTGCAATAACTAAAAGAGCTCAAATTCCTTTTTCTTCTTGG
TTACCAGCTGCTATAGCAGCTCCTACACCAGTTTCAGCTTTAGTTCATTC
TTCAACTTTGGTAACTGCTGGTGTTTATTTATTAATTCGATTTAATATTT
TATTAAGAAGTTCATGGTTAGGTAATTTATTATTATTATTATCTGGGTTA
ACAATATTTATAGCAGGATTAGGAGCTAATTATGAATTTGATTTAAAGAA
AATTATTGCTTTATCTACTTTAAGACAATTGGGACTAATAATAAGAATTT
TATCAATAGGTTATTATAAGTTAGCATTTTTTCATTTATTAACTCATGCT
TTATTTAAGGCTTTATTATTTATATGTGCTGGGGCTATTATTCATAATAT
AAATAATTCTCAAGATATTCGATTAATGGGAAGTTTAAGATTAATAATAC
CATTAACTTCTTCTTGTTTTAATGTAGCTAATTTAGCTTTATGTGGTATA
CCTTTTTTAGCTGGGTTTTATTCTAAGGACTTAATTTTAGAAACAGTTTC
TTTATCTTATATTAATATATTTTCTTTTTTTCTTTATTTTTTTTCAACAG
GTTTAACTGTATGTTATTCTTTTCGATTAGTTTATTATACAATAACTGGT
GATTCTAATTTTTCTTCTTTAAATATGTTAAATGATGAAGGTTGAGTGAT
ATTAAAAAGTATAATAGGATTATTAATTTTAAGAATTTTTGGTGGGAGAA
TATTGAGATGATTAATTTTTCCTACACCAATAGTAGTTGTTCTTCCTTCT
TATTTAAAATTATTAACATTATTTGTTTGTGTTGTTGGGGGGATTATAGG
TTATATAATTTCTCATGTATCTTTATTTTTTTATAATAAGGCTTTAAATA
ATTATAATTTTTCTTATTTTTTAGGTTCTATGTGGTTTATACCTTATATT
TCTACTTATGGAATTATTAATTATTCTTTAATTGTTGGAAATATAGTAGT
TAAATCATTCGATCAAGGTTGATCTGAATATTTTGGAGGCCAACAATTGT
ATTTAAATTTAATTAAAAATTCTCAATTAAATCAAATATTACAAAATAAT
AATTTAAAGATTTATTTATTAAGTTTTATTTTTTGAATTATAATTTTATA
CATGTATATAATTTATTTAT
>Lucilia_cuprina_NADH_subunit_6
ATTATACAATGAATCTTATTAACTCTTTTAATTATTTTTAATTTTATTTT
TATAAATATAAAACATCCATTAGCAATAGGATTAACTTTATTAATCCAAA
CTACATTAGTAACTTTAACATCAGGTCTTATAACTAAAAGATTTTGATTT
TCATATATTTTATTTTTAGTATTCTTAGGAGGTATATTAGTTTTATTTAT
TTATGTTACTTCTTTAGCATCAAATGAAATATTTTCATTTTCAATTAAAT
TGTTATTTATTTCATTAAGAGTATTTTCTGTAATAATAATTACATTATTT
TTCATAGATAAAAATATTTTACTACAATACCAAAATTTAGAAATTAAATC
TATTTATGATATAAATTCTTATTTAATAGAAAATTCTTTATCTCTTAATA
AACTATATAATTATCCAACTAATTTATTAACAATTCTATTAATAAATTAC
CTATTAATTACATTAATCGCTGTAGTTAAAATTACTAAATTATTTAAGGG
TCCTCTTCGACCAATATTTAACTAA
