# Supplementary material for: Identification, analysis, and linkage mapping of expressed sequence tags from the Australian sheep blowfly
Source: BMC Genomics. 2011 Aug 10;12:406. doi: 10.1186/1471-2164-12-406 (PMC3176259; doi:10.1186/1471-2164-12-406)
Supplement: Additional file 3 — Input file for GC and codon usage analyses. A sequence file containing 200 L. cuprina open reading frame sequences in FASTA format for GC and codon usage analyses. [file 1471-2164-12-406-S3.TXT]

>Lce0058M16.b_ORF_336_bp
ATGGATGATTCACGCGAAGAGAATCAATTTATTGTAGATGATGTAAGCAA
AATCATAAAGGAAGCTATAGAATCCACCATTGGTGGCAACGCCTACCAGC
ACGACAAAGTAAACAATTGGACGGGTCAGGTGGTGGAGAATTGCCTGAGC
ATGTTGACCAAGGAACAAAAACCCTACAAATACATAGTGACCTCGATGAT
AATGCAAAAGAATGGTGCCGGTCTGCATACAGCCTCCTCCTGTTATTGGA
ACAACGACACAGATGGCAGTTGTACAGTGCGTTGGGAGAATAAAACCATG
TATTGTATTGTTTCCGTTTTCGGTTTGGCCGTTTAA
>Luce0083L10.g_ORF_447_bp
ATGGAGGAGCTTTTAAACGAGGTTGTTCCCCAGGATGAGCTAGAGAAATT
CGAGAAAAAATGTGCTCATGAACTTGAATTAGATGGAGAAGTATCTGTAG
AAACCAAATTCGAGTATGGGTTCTGCTTAGTTCGCAGCAGATATACCAAC
GACATCAGAAAGGGCATTATGATATTGGAGGATTTAGCACGAATACATCC
GGAGGGAAGACGCGACTATATTTATTATTTGGCTTTTGGTAATGCTCGAA
TAAAAAATTATTCAGAAGGCCTAAAATATTGTCGGGCATTTTTGGATATC
GAATCAAATGATCAAGTTCGATCTTTAGAGGAATATATTAAAAAACAAAA
CGACAAGGAAATGGCCAAGGGCATGGCAGTAGCTGGTGGTGCTGCTTTAG
TTTTGGGAGGAATTCTAGGACTTGGGATAGCTCTAGCGAAAAAGTAA
>Luce0077O20.g_ORF_453_bp
ATGGTTTTCACGAGTGCTGCACTTTTAGTTAGATCCCGAGGTCCAGATGA
ATTCTGGAGGAAAAGAAGGGTCTTCAAATTGGCCGCTCACTTCCATGGAA
GACCAAGGAATGTTTTTACTTTTGCTATCCGAGCTGTCCACAGAGCTTTA
GCATATGCCACAAAAGGTAGGAAGTTGAAAAAGTTGGACATGGTAGAACT
GTGGCAGACCAGAATTTCTGCTAGCTCTGAACAATATGGAGTCTCTTTGG
ACACCTTCAGAAATGGATTGAACAAAAGTGATATTTTGCTGAACAGAAAA
ATGCTTGCTGATTTAGCTATTTGGGAACCCAGATCCTTCGAGTCATTGGT
GCAGTTGTCCAGAGAAAGAGCTGTCGTAGAAGGCTTACCTGGGATTCAAG
AAAGATCAGTTATGAATCAAGTTTATGGAATCAAGAATTTGATTAAAAAG
TAA
>Lce0043F20.g_ORF_483_bp
ATGAACTCCAACAACATCACCAACACCATGTACAACAACAACACTTCTTA
CAAGAACCAAACTTATACCATCTACAAATCTAAAGTATCACCTTCACGAC
GTCTTAAGAATATGTTGAAACCAGTTTTGGGTCGTATCTTCAAGTCTAAG
ACCCATAAACCCAAACGCAGCTCTTACATTGCTTCCGAGGAAAAGGAAAG
TGAATTCGATTGGCTTAACAATGATATGGATAACATGGCTAATGAACATT
TGGAAAATCGTCTTATGGAAGAATTACAACACAGTGAATCTGGTGAAGCT
ATTGTGGTCATCAATGAAGATGGTACCCGCCATTTGGAATTCATTGATAA
AGATGATCTCTATGTTCCAGTTCACTTTGCTCGCACCAATGCTGGTACAT
TCTTTTGGACTTCAGTGCAAAAGGAAACCGTAGAACCCTATCAAATTGAA
TGGAATTTCCTCGATAGATGGGCTCAAGCTTAG
>Luce0106N23.g_ORF_504_bp
ATGCCGTTCATGAAAGGAAGAGCCCCCATACGTCGTACCCTAGAGTATTT
GAATGCCGGCAAATTGGTTTTAAAAGATAAAGTAAAAATATTCAGTGTCA
ATTACAATACCTACGGTGAACATCACGATGGTGCTAGAGATTTCGTTTTC
TGGAATATACCTCAAGTTCAATACAAAAATCCTCAAGTACAAGTTGTTAC
TTTTAAAAATATGACACCCTCTCCCTTTGTTAGATGTTATTTTGAGGATG
GTCGTGATATGTTGATTGATGTGGACAGCAAGAATAGACATGAAATTGAG
GAGCACTTGATGAGAGTGGTTGGCAAGACAAAAGAACAACTTGATGCTGA
AGCCAGATTAGCCGAGAGTAAAGACAATCCCGCCAACTTTGGTTATGGCT
GCAATCGTCATTGTATTTGTGAAATTCCTGGTCAAGTACCCTGTCCTGGC
ACAGTACCTTTGCCCGAAAGAATGCGTGGTAAATTTATATTTGCCCCCAA
ATAA
>Luce0074H07.g_ORF_507_bp
ATGTCAGCTTTACAAAAATTGACTCCCTTATTGCTGACAGAGACGGTGGC
CAACAGCAAATATGCCATCGCAGCCATACACACTACTGCTAGTTGTGCTA
AAACTCAATCTGGCCGCTATCGCATAACCACAAAACGCGACAAACCCTTA
ACTTATGAAATGGCCAATCCTCCCCATTATATAGCACATCGTAAATCCTG
GAATTCATGGAATACTTCCACCATGCTGGATGGTTTGCGTCCTTCTCAAA
CTGCCATTGAAGACGTGTTCATACGCAAATTCATTACCGGCACTTGGCAC
TCTTTAGTCTGCTCCGAGATCATTATAAAACGTCAACATAATACCATACG
CATAGCTGCTATTGTTAGACAAGCGATAAGTGCTCGTAAAATGTACTTCC
TTATTGGTTATACCGAGGAACTGTTATCATATTGGTTACAGTGTCCCGTA
ACACTTGAATTGCAAACAGTACAAGATAAAAAAGATGTTGTTTTCAAATA
TATTTAA
>Luce0085I03.g_ORF_513_bp
ATGGAGATGATGCAAGGAGCTTCCCTTTTATCTCGACCAGCCGATGAATT
CGGAAATGATGGTTTGGTAGAGGAATTGTGGGCAGTAAAGGCTATGGATC
ATGCTGAAGTGTATTTTAATTTACTTACAAGTGTCCACCCTTCATGCATC
AAACTGACACCATATGATGACCAAATATACCAAACCTTTCGACAGGACTT
TCCAAATTTAAAAGTCGATGTTTTAACAGATGATATTCTTAAATCTCCAG
CTGCGAAACAAGAATGGCGTCAGTTTGCCGAAAAGTTTAACAAGTTGGAA
GATTATTCCTATGGCACCTTAATGCGGGCGAATTCAGCAGATGAATTTTC
GCCTGACAACTCACTTTTGGTAGTGCGCATTCAGTTCCTTGCTATAGAAA
TTGCACGAAATCGTGAAGGTTATAATAATGACGTACACCAAAAGTTCCGC
CCCGCTCCCAAAGCTAACACAATACCAAGTAAAAAACGATTGTACCAAGA
AGTGTCTAAGTAG
>Lce0062N07.g_ORF_549_bp
ATGCTTGTCTTAGTATTGGGTGATTTGCATATACCCCACCGTTGCAGTAG
TTTGCCAGCTAAATTCAAGAAACTGCTTGTACCCGGGCGTATACATCATA
TTTTGGTCACTGGCAATTTATGCACAAAAGAGTCTCATGATTATCTCAAG
ACACTGGCCAATGATGTTCATATTGTGCGCGGTGATTTCGATGACAATCT
CTCGTATCCCGAACAAAAGGTGGTAACAGTTGGGCAATTTCGTATTGGCC
TCTGCCACGGACACCAGGTAGTACCAAGAGGCGACCCCGAAGCATTAGCC
TTAGTGCAACGTCAATTGGATGTGGACATTTTAATAACTGGACACACTCA
TAAATTCGAGGCCTACGAACATGGCAATAAATTCTACATAAATCCCGGTT
CTGCCACGGGTGCTTTTAATCCTTTGGATACTAATGTTGTGCCATCGTTC
GTATTGATGGACATACAAAGTTCGACGGTTGTAACTTATGTTTATCAATT
GATTGGTGACGAAGTCAAAGTGGAACGTATCGAATATAAGAAAATTTAA
>Luce0100H22.g_ORF_549_bp
ATGTTTAAAAAATTTGAAGAAAAAGAAAGTGTTTCATCCATACAGCAATT
GAAGTCGTCGGTGCAAAAGGGAATTAGAGCAAAGTTGCTAGAAACCTATC
CTTTGTTAGAGTCACACATTGATGTTATTCTACCCAAAAAGGACACATAC
CGCATAGCAAAATGTCATGACCACATTGAATTGCTATTGAATGGTGCCGG
CGAACAGGTATTTTTCCGTCATCGTGATGGCCAATGGATGCCAACACTGA
AGTTGTTGCACAAATTTCCCTTCTTCGTGAATATGCAGCAGGTGGATAAG
GGTGCCATACGTTTTGTTTTAAGTGGTGCTAATATTATGTGTCCCGGCTT
AACATCGCCCGGAGCCATGATGACACCGGCCGAAAAGAATACCATTGTTG
CCATTATGGCTGAGGGTAAAGAGCATGCTTTAGCTATTGGCATAACAACA
TTGTCTACAGAAGAAATTGCTAAAGTCAACAAAGGTATTGGTGTGGAAAA
TTGCCATTATTTGAATGATGGTTTGTGGAAAATGAAACCTATTAAGTAA
>lucilia_CL1010Contig1_ORF_507_bp
ATGTCGGAACTTCAGTCGTCGCTGTTGTTGAAAAAACAATTGGCAGAATT
AAACAAGAATCCAGTTGAAGGCTTCTCAGCCGGTTTAATCGACGAAAATG
ACATATTCCGATGGGAAGTACTTATAATTGGTCCACCAGATACATTGTAT
GAAGGTGGATTCTTTAAAGCTCATTTATACTTCCCAAAAGAATATCCTTT
GCGTCCACCACGTATGAAGTTCGTCACAGAAATTTGGCATCCTAATATTG
AAAAAAACGGTGATGTGTGCATTTCGATTCTACATGAACCTGGTGATGAT
AAATGGGGATATGAAAAGGCTTCAGAACGTTGGTTACCTGTTCATACAGT
TGAGACTATTTTGATATCAGTGATATCGATGCTCGCCGATCCAAATGATG
AATCACCAGCTAACGTAGATGCTGCCAAGGAATGGAGAGAAGCGTATCCA
GATTTTAAGAGAAAAGTTGCACGTTGTGTAAGAAAGAGTCAGGAAGAATG
CTCGTAG
>lucilia_CL1017Contig1_ORF_588_bp
ATGACTCCAAAATTGCAAAAACCAGCTCCAGACTTCAAGGGAACCGCTGT
TATCAACGGCGCCTTCAAGGAAATCTCCTTGTCCCAATACAAGGGCAAAT
ACTTGGTTATCTTCTCCTACCCATTGGACTTCACCTTTGTCTGCCCAACT
GAAATTATTGCTTTCTCTGACCGCGTCAAGGAATTCAAGGACATTGGCTG
CGAAGTCATTGCTTGCTCCACAGACAGTCACTTCACTCATTTGGCTTGGA
TCAACACTCCAAGGAAACAAGGAGGTTTGGGTGAATTGGGAATCCCACTT
TTGGCTGACAAGTCCATGAAGGTCGCTAGAGATTATGGAGTTTTGGACGA
AAAATCTGGTGTTCCATTCCGTGGATTGTTCATCATCGATGGAAAGCAAA
ACTTGAGACAAGTCACAGTCAATGATTTGCCAGTTGGCAGAAGTGTCGAT
GAAACTTTGCGTTTGGTCCAAGCTTTCCAATTCACCGATGAACACGGAGA
AGTTTGTCCAGCCAACTGGAAGCCTGGTGCAAAATCCATGGTCGCTGACC
CAAAGAAATCCCAAGATTACTTCGCTGCCGTCAACTAA
>lucilia_CL103Contig2_ORF_372_bp
ATGGTTAAAGTCAAGTGCTCAGATTTAAGAACAAAGGACAAAAAGGAGCT
CACCAAGCAGCTCGACGAGCTGAAGAATGAGTTGCTTAGCTTGCGTGTTG
CTAAGGTAACTGGTGGAGCACCTTCTAAGCTCTCAAAAATCCGTGTTGTA
CGCAAAGCTATTGCCCGTGTTTATATTGTTATGCACCAAAAGCAAAAGGA
AAACTTGCGTAAAGTATACAAGAACAAAAAGTATAAGCCATTGGATTTGA
GAAAAAAGAAGACTCGCGCCATTCGCAAGGCTTTGTCCCCAAGAGACGCC
AACAGAAAGACCTTGAAGGAAATCCGCAAGAGGTCTATTTACCCACAAAG
AAAATTCGCTGTTAAAGCATAA
>lucilia_CL105Contig1_ORF_411_bp
ATGGCCCGTACTAAGCAGACTGCTCGTAAATCCACCGGTGGTAAAGCCCC
CCGTAAACAATTGGCTACCAAAGCTGCACGTAAATCAGCACCCTCTACCG
GTGGTGTTAAGAAGCCCCATCGTTACCGTCCCGGTACCGTTGCTCTTCGT
GAAATCCGTCGTTATCAGAAATCCACAGAATTGCTTATCCGCAAATTGCC
TTTCCAACGTTTAGTGCGTGAAATTGCCCAGGATTTCAAGACCGATTTAC
GTTTCCAATCTGCTGCTATCGGTGCTTTGCAAGAAGCCTCTGAAGCCTAT
TTGGTGGGATTGTTTGAAGACACTAACTTGTGCGCTATTCACGCCAAGCG
TGTCACCATTATGCCTAAAGACATTCAGTTGGCCCGTCGTATTCGCGGTG
AACGTGCTTAA
>lucilia_CL1064Contig1_ORF_780_bp
ATGTTACGCCGAATCCCTTTATTAATTGCACAACAAGTGCGTGGTAATAA
CCAAGAAGTGGCACGAACATTTGCTTCCTCAGCAGCCAGTGGAAAACAAG
AAAAATGGGATTTATATGCCGGTGTTTTAGTTGAAAGATTACCCGTGGTT
TCCAAAGAATTTAATGAAATTGAAAAGGAATTCCAACAATATTTGTGGCG
TGTAGAGTTTGAAAAATCACTAAAATCCAATCATGAATTGCAACACGAAC
GTGATTTGAAACAGGCAGAACTTTTGAAAAAAGGACAATTGGAAGTTGAT
CTTGATGAGTCTGCTTCTAAGCAAACAGCACAGGATCTTAAAGATGCTTA
CATTGAGGAATTAAATAAATTTAAAGTTGTTCCCCGTACCACGGCCGATG
ATGCTGCAAAAAATGTAGTCTCCACTAACCGCCACTTGGATGAGACTTTG
TATTTACTTGTAGAACACAAATTGGGCTCTAAAAATCATTTGTTATTACC
CCAAGGTCTACGTCTCGACGGAGAAACCATGAGACAAGCAGCTGAACGTG
TTTTGCGTGAGAAATGTGGTGATAAAATGAGTGTACAATTTTATGGCAAT
GCTCCTTGTGGTTTTTATAAATACAAATATCCAGCTGCAGCTCGTGATCA
AAGTGTGGGAGCCAAAGTATTTTTCTTTAGGGCCTCATTGAAGAATGGTA
ACGTAGATCAGGCCATTAGTAAGAAATACGAATGGCTGGAAAAAGGAAGC
ATTAAGTGGCAAATTGAATTCCTCATATAG
>lucilia_CL108Contig1_ORF_456_bp
ATGGGTCGTATGCACGCTCCAGGAAAGGGTATTTCCCAATCAGCTTTGCC
CTACAGAAGAACCGTTCCCTCCTGGTTGAAACTCAACGCTGAGGATGTTA
AGGAACAAATCAAGAAATTGGGCAAAAAGGGTTTGACCCCCTCCAAAATC
GGTATCATCCTTCGTGATTCTCATGGTGTTGCTCAAGTACGTTTCGTTAA
CGGCAACAAGATTTTGCGTATCATGAAATCTGTTGGTCTTAAACCCGACA
TCCCAGAGGATTTGTACCATATGATCAAGAAGGCTGTTGCCATCCGCAAG
CATTTGGAACGTAACCGCAAGGATAAGGACGGTAAATTCCGCCTTATTTT
GGTTGAATCCCGTATCCACAGATTGGCCCGCTACTACAAGACCAAGAGTG
TCCTCCCACCCAACTGGAAATACGAATCTAGCACAGCTTCCGCTTTGGTT
GCCTAA
>lucilia_CL109Contig1_ORF_456_bp
ATGGCTCCCAGAAAGGCTAAAGCTCAAAAAGAAGAAGTCCAAGTTTCTTT
GGGCCCCCAAGTACGTGATGGTGAATTCGTTTTCGGCGTTGCTCACATCT
ATGCCAGTTTCAACGATACCTTCGTCCATGTTACCGATTTGTCTGGCCGT
GAAACCATTGCCCGTGTCACTGGTGGCATGAAGGTAAAGGCTGATCGTGA
TGAAGCTTCTCCCTACGCCGCTATGTTGGCTGCTCAAGATGTTGCTGAAA
AGTGCAAAACTTTGGGCATCACTGCCTTGCACATCAAATTGCGTGCTACC
GGTGGTAACAAGACCAAAACCCCTGGACCCGGTGCCCAATCTGCTCTCCG
TGCTTTGGCCCGTTCTTCCATGAAGATTGGCCGCATTGAAGATGTTACTC
CCATTCCCTCCGATTCTACCCGCAGAAAGGGTGGTCGTCGTGGTCGCCGT
TTGTAA
>lucilia_CL10Contig1_ORF_1353_bp
ATGCGTGAATGTATCTCTATCCATGTTGGTCAAGCTGGTGTACAAATCGG
TAACGCCTGCTGGGAATTGTACTGCTTGGAACATGGCATCCAGCCTGATG
GTCAGATGCCTTCTGATAAGACTGTCGGCGGTGGTGATGATTCTTTCAAC
ACCTTCTTCAGCGAAACTGGCGCTGGCAAACATGTGCCCCGTGCCGTTTT
CGTCGATTTGGAACCCACTGTAGTCGATGAAGTGCGTACCGGTACCTACC
GTCAATTGTTCCACCCTGAACAATTGATCACTGGTAAGGAAGATGCCGCC
AACAACTACGCTCGTGGTCACTACACCATTGGCAAGGAAATTGTTGACTT
GGTCCTCGATCGCATCCGTAAATTGGCTGATCAATGTACCGGTCTCCAAG
GTTTCTTGATCTTCCACTCCTTCGGTGGTGGTACCGGCTCCGGTTTCACC
TCCTTGTTGATGGAACGTTTGTCTGTCGATTATGGCAAGAAATCCAAATT
GGAATTCGCCATCTATCCCGCTCCCCAAGTGTCCACCGCTGTTGTAGAAC
CCTACAACTCCATTTTGACTACCCACACAACCTTGGAACACTCTGACTGC
GCCTTCATGGTCGACAATGAAGCCATCTACGACATCTGCCGTCGTAACTT
GGACATTGAGCGTCCCACATACACCAACTTGAACCGTTTGATCGGCCAAA
TTGTTTCCTCCATCACCGCCTCTTTGCGTTTCGACGGTGCCCTCAACGTT
GATTTGACTGAATTCCAAACTAACTTGGTGCCCTACCCACGTATCCACTT
CCCCTTGGTCACCTATGCTCCCGTCATCTCTGCCGAGAAGGCCTACCACG
AACAATTGTCGGTTGCCGAAATCACCAACGCTTGTTTCGAACCCGCCAAC
CAGATGGTTAAGTGCGATCCTCGTCACGGCAAGTACATGGCCTGTTGCAT
GTTGTACCGTGGTGATGTTGTGCCCAAGGATGTCAATGCCGCCATTGCCA
CCATCAAGACCAAGCGCACCATTCAATTCGTTGACTGGTGTCCCACTGGC
TTCAAAGTCGGTATTAACTACCAACCACCCACTGTTGTGCCCGGTGGTGA
TTTGGCCAAGGTACAACGTGCCGTCTGCATGTTGTCCAACACCACCGCCA
TTGCCGAGGCTTGGGCTCGTCTCGATCACAAGTTCGATTTGATGTACGCC
AAGCGTGCTTTCGTCCACTGGTACGTCGGTGAAGGTATGGAAGAAGGTGA
ATTCTCCGAAGCCCGTGAAGATTTGGCTGCCCTCGAGAAGGATTACGAGG
AAGTCGGTATGGACTCTGGTGACGGTGAGGGCGAAGGTGCTGAAGAATAT
TAA
>lucilia_CL1110Contig1_ORF_366_bp
ATGAATAAACGCAACAATATACGTTTACCTCCTGAGGTCAATCGCCTTTT
GTATGTACGTAATTTACCCTACAAAATCACATCTGAAGAAATGTACGATA
TATTTGGAAAATTTGGAGCCATACGACAAATAAGAGTTGGCAATACACCT
GAGACCCGTGGTACTGCTTTTGTTGTCTATGAGGATATATTTGATGCAAA
AAATGCATGTGACCACTTGTCTGGCTTCAATGTTTGTAATCGTTATCTGG
TGGTCTTGTATTATCAATCGAATAAGGCCTTTAAACGTTTAGATGTGGAC
AAGAAACAGGAGGAGTTGAATAACATCAAAACTAAATACAATCTTAAAAC
ACCGGAACAACCTTAA
>lucilia_CL114Contig2_ORF_414_bp
ATGGAGTACGTACAATTCAAAAACGGTTCACCACACTACTACAGGGAACA
ACCAGACCTCAACGAATGTATTCAATATCAACCTTACCGAACAACTCCAC
TGGTTTTGCCCGGTGCTAAAGTGAAAAAAGATGCTCCCACCACAGAATCC
TATTTGAGACACTACCCTAACCCAGCTGTACGTGCCCATCCCCATCATGA
TTACCATGATAGTGTAATGAAGCAACGTGTTGCCGATACCATGTTGCACA
GAGTTGTTGGTCAAGATGCTGATTCTGGCAAAGTTTTCCACAAACAATTC
AACTCTCCCATTGGCTTGTACTCTGATAACAACATTGAAAGCACCATCCG
CCAAACAGTTCCAAACCAGTACAACAATCAGCGCCCATTTCCGGTCCGTC
GTACAATGTGGTAA
>lucilia_CL1195Contig1_ORF_645_bp
ATGGGCACAAGGGAAGATGAATATGATTATTTATTCAAAGTTGTACTAAT
TGGTGATTCTGGTGTCGGTAAAAGTAATTTACTCTCACGTTTTACGCGCA
ATGAATTCAATTTGGAATCGAAATCAACGATTGGTGTGGAGTTTGCCACA
CGTAGTATAGAGGTTGATGGTAAAACAATTAAGGCTCAGATATGGGATAC
AGCTGGTCAAGAACGTTATCGTGCTATTACTTCAGCTTATTATCGTGGCG
CTGTTGGTGCTTTGCTTGTATATGACATTGCCAAGCATTTGACATACGAG
AATGTCGATCGGTGGTTGCGAGAATTACGTGATCATGCCGATCAAAATAT
TGTTATTATGTTGGTGGGTAATAAATCGGATCTAAGACATTTAAGATCCG
TACCCACGGATGAGGCGAAATTATTTGCCGAACGTAATGGCTTAAGTTTC
ATTGAAACTTCAGCGTTAGATTCTACTAATGTTGAAACTGCATTCCAGAA
TATACTCACAGAAATTTATCGTATTGTTTCTCAAAAACAAATACGTGACC
CTCCGGAAGGTGATGTTATTCGTCCTGGCAATGATGTACCCATTGATATT
AAGCCGACTGTTACTAATGATGTACGCAAACAGTGCTGTCAGTGA
>lucilia_CL119Contig1_ORF_471_bp
ATGGCTGATCAGCAAAACGAGAGAGCCTTCCAAAAACAATTCGGCATTAA
CCTAAACAGAAAGGTTAAGCCCGGTGTCACCAAGAAGAAGGTACTACGCC
GTTACCGTGATATCGGTTTGGGTTTCAAGACTCCCCGTGATGCTATTGAT
GGCAACTACATTGACAAGAAATGCCCCTTCACCGGCAATGTAAGAATTCG
TGGTCGCATCTTAACCGGTGCCGTACGTAAAACTAAAATGCAACGTACCA
TTGTACTCCGTCGTGATTACTTGCACTTTGTACGTAAATACAGCCGTTTC
GAAAAACGTCACAGAAACATGAGCGCTCACTGCTCTCCCTGCTTCAGAGA
TGTTGAAATCGGCGATATTGTTACCATTGGTGAATGTCGTCCCTTGTCCA
AGACTGTTCGTTTCAACGTATTGAAGGTCTCCAAGGGTCATGGTTCCAAG
AAGAGTTTCAAGAAATTCTAA
>lucilia_CL11Contig1_ORF_816_bp
ATGGTTGTTAAGAAGCCCAGACCAAAGAAGAAGCCAGTGACCAAGAAGGT
TGCCCCTGCTCCTTTGGCTGTCAAAAAGCCCGTTGTCAAGAAAGTTGTTA
ACCAACTTTTCGAAAAGCGTCCCAAGAACTTTGGCATTGGTCAAAACATC
CAACCCAAACGCGATTTGTCTCGCTTCGTAAGATGGCCCAAGTACATTCG
CGTCCAACGCCAAAAGGCTGTTTTGCAAAAGCGTTTGAAGGTCCCACCAC
CAATCCATCAATTCAGCCAAACTTTGGACAAGACCACCGCCGTCAAAATG
TTCAAATTGTTGGAGAAATACCGTCCCGAATCCGCCATTGCTAAGAAGCA
ACGCTTGAAGAAGATTGCTGAAGCCAAGGCTAAGGGTAAGGATGTCCAAC
CCAAGAAGAAACCCACTTTCATCCGTGCTGGTACCAACACCGTCACCAAG
TTGGTTGAACAAAAGAAGGCTCAGTTGGTCGTCATCGCTCACGATGTTGA
TCCCCTTGAGTTGGTTTTGTTCTTGCCTGCCTTGTGCCGCAAAATGGGTG
TCCCCTACTGCATTGTTAAGGGTAAGGCCCGTCTCGGTATGTTGGTCCGT
CGCAAGACCTGCACCGCTTTGGCTTTGACCAACGTTGAAGCTAACGATAA
GGCCAACTTCAGCAAGGTCGTTGAAGCCATCAAGACCAACTACAACGATC
GTCACGATGAAATTCGCAGACACTGGGGTGGTGGTATTTTGGGTTCAAAG
AGTTTGGCTCGCATCGCTAAATTGGAACGCGCCAAGGCTCGCGAACTCGC
CCAAAAACAAGGTTAA
>lucilia_CL1226Contig1_ORF_387_bp
ATGAATTCTTTGGCCCGTGTTGGAAGTTTTGTCAGCCAATCCATACAATT
TGCGGGATGCGGTTACCAACAAGTTCGTACAAAATATGCCGATTGGAAAA
TGATTAGGGATGTCAAACGCCGTAAATGTGTAGCTGAAAATGCCAAGGAT
CGTTTACGTGTTAATGCTCTACGTAAAAATGATATACTTCCTGCCGAGTT
GAGAGAAGTGGCTGATGCTGAAATAGCTGCCTTCCCCAGAGATTCTTGTT
TAGTTCGTGTGCGCGAACGTTGTGCCCTTACGTCACGTTCCCGCGGTGTT
GTACACAAATACCGCTTAAGTCGTATTGTCTGGCGTCATCTGGCTGACTA
TAATAAATTGTCCGGCGTCCAAAGAGCAATGTGGTAG
>lucilia_CL1255Contig1_ORF_378_bp
ATGGATAAAAATAGCGCTGCCTTAGTAAAGAAATTGCAATCCGAATTGGA
AGCTTACCAAAATTTGCAAAAAACATGTGTGAAATTAGTCAAACAACGTA
CATTATTGGAGAGTCAATTGAATGAAAATAAATGTGTTTTGGACGAACTT
AATCTCTTGGGACCCGATAACAAAGTATACAAACTCTATGGCCCTGTATT
GGTTAAACAGGAATTAGAAGAATCACGACAAAATGTAGGCAAACGTATAG
AGTATATATCGAAAGAACTGAAAAGTTCAACTGATACTTTGGAAAATGTA
GAAAAGGATATGACTAAACATCGGGAGGCTGTGCAAAAATTGCAACAACA
ATACCAAGTAGCTGCCGCTATGAAATAA
>lucilia_CL125Contig1_ORF_483_bp
ATGGCTGAAATTGAAGATCATCATTTCGAAACCGGAGATTCTGGTGCTTC
ACAAACTTATCCTATGCAATGTTCCGCATTGCGTAAAAACGGTTTTGTTA
TGCTCAAGGGTAGACCCTGTAAGATTGTTGAAATGTCAACTTCCAAAACT
GGCAAGCACGGTCACGCTAAAGTTCACATGGTTGGCATTGATATTTTCTC
AAATAAGAAATATGAAGATATCTGTCCATCTACTCACAACATGGATGTAC
CCCATGTAAAGAGAGAAGATTACCAATTGACCGACATCAGTGATGACGGT
TACTTGACCTTGATGTCTGATAACGGTGACATCAGAGAAGATCTTAAATT
GCCAGAAGGTGATTTGGGTATTTCTTTGAGAAACGATTTCGATAACGGCA
AAGAACTTTTGTGTACAGTCCTCAAGTCTTGCGGCGAAGAGTGCGTTATT
GCTACTAAGACTAATACTGCTCTTGACAAGTAG
>lucilia_CL126Contig1_ORF_1071_bp
ATGAAAGAACTACAAATAACAACGGGATGTCTCCTGCTTATGGTTGCCGC
TATCGGTAAAACTTCAGCTATCTATAGCATGAGTGAGACTTGTGAATATA
CCCCCGATGGTTTTATTGCCGATCCAAATTCTTGTCAAAGCTATGGCTAT
TGTAAAAATAACCAGTTAGTGGGTACTGGTAAATGTCCCGATGGCTATCT
GTATAATAATAAACTGGGTATTTGCGATAGTCCCGCAAATGTTAAATGCA
TTTCCGATAGTAAGAATGCTTGCTTGCATGCAACTGATAACACCTTTGTG
GCTGATCCAACCAATTGTAATGGTTATTGCTATTGTTCTAATAAAACTGC
CTCTTGCACAACTTGTCCCGAATTCCAGCTCTTTGATAGTAAACAAATTA
AATGTGTATATGCTTTAGAAAAGCCTGAATGTACTGCTGATTCGATTTGC
CGTTTGGTACCCAATGCAGTATATGTTGGTAATCCTAATAAATGTGGGGA
ATACATTAGTTGCTTCAATGGTATAGGTACTGAAGATAGATGTGCAGGTG
GTTACTTTAATAAACAACTTGGTGGGTGTCAAACAACAAATCCTTGTTTA
GCTTCTAGTCCTAATCCAGACATTGGTCTGGGTGTTATAGAGAACTTAGC
TGACAACAATTTTGTATGTCAAGTCAATGGGGGTGACCCTACTGAAGAAA
AGCCAGTATTTATTTCTGATGGCCAAACTTGTATGGGTTATTACAAATGT
ACATCTAGAAATGGACCCGGCATTTGGGGCAAATGTCCAAAGGGTTTACA
TTTTAATGAAGGAAAATGTGTTACCCCCTTTACATTCCCATGTACTTTTG
ACCGTTGTGGTAATTTGAATCGGGAATTTGTTGGCGCTATTAAGACAGAA
TGTAAAAATTTCTTAATTTGTAAAAATGAAACTTCACAAGGAATGGCATA
TAATTATGCAAAATATATTGGTATACAATGCACTGATAAAAATTACCCAT
TCTTTAACGAAGTTTCTGGAACATGTGAGAAAACATCACCTAAATCCGAT
ACTTATAAACTTTGTGTATGA
>lucilia_CL1270Contig1_ORF_615_bp
ATGAATAAGATCTGCAGAAGTTTTATTTCGGTGCTAAGTCACTCGAACTT
GGAAAAAACATATACATCGGCTGCCGTACTAGGAAGGAACTTGTCTTTCA
AAAGTGATTTATCGCTGGACAAGATTTACCCCAATAGTAGGCTACAACTC
TACACACCTCCACCGCCTGCCAACAAAGATGACAAATTTTCCGGCTTTAT
ACCCATTAACAAATTGGAAATCACCTACAGTCGCAGTTCAGGACCCGGGG
GACAACATGTGAATACCGTCAACACCAAAGTAGATGTTCGCTTTAAATTG
AGCGAAGCAGATTGGATACCAGAAAAGACTAGAGCAAAATTATTGACTTC
TTTGGAAAATAAAATCACCAAAGAAGGTTACTATGTAATCAAAAGTGATT
TAACTCGTTCCCAACAAATGAATTTAGCAGATGCTTTAGAAAAATTGAGA
AATATCATAAGAGAACACGAATATGAGGCTGCTCCCACTTCCGAAGAAAC
TTTAGAGAAATTAAGAAAAAGGCAAGAAAAAGCTGCCCGCGAACGTTTAT
TTATTAAACGTCAACGTTCACAAGTCAAAGCTGATCGTCAAGGACCCTCA
GGAGTTGATTTTTAA
>lucilia_CL1281Contig1_ORF_540_bp
ATGGGTCTATTAATATCGAAAATATGGAGCATGTTTGGGAACGAAGAACA
CAAATTAGTAATGGTCGGTTTAGATAATGCTGGCAAAACCACAATACTCT
ATCAATTTCTTATGAATGAAGTCGTCCACACATCACCCACAATTGGCTCA
AATGTCGAAGAGGTAGTGTGGCGAAATATACATTTTCTTGTGTGGGATTT
GGGAGGACAACAGAGTCTGAGAGCAGCATGGAGTACATATTATACAAATA
CAGAGTTTATTATTATGGTTATCGACTCAACAGATCGTGAACGTTTGGCT
GTGACACGTGAAGAATTGTATAGAATGTTGCAACACGAAGACTTGAGTAA
AGCCAGTCTGCTGGTGTATGCCAATAAACAGGACTTAAAAGGCTCAATGT
CAGCTGCTGAAATATCACGTCAATTGGATTTAACCTCAATTAAAAAACAT
CAATGGCACATACAAGGCTGCTGTGCGTTAACGGGAGAAGGACTCTATCA
GGGTTTGGAATGGATTGTTCAACGCATCAAAAAGAAATGA
>lucilia_CL131Contig1_ORF_393_bp
ATGGTGCGTATGAACGTATTGGCCGATGCCTTGAAATGCATTAACAACGC
TGAAAAGCGTGGCAAACGTCAAGTCCTCCTCCGCCCTTGTTCCAAAGTCA
TCATCAAGTTCTTGACTGTCATGATGAAACATGGTTACATTGGTGAATTC
GAAATTGTCGATGATCATCGTTCCGGCAAGATTGTTGTCAACCTCACCGG
TCGCTTGAACAAGTGCGGTGTTATCTCTCCCCGTTTCGATGTTCCCATTA
ACGATATTGAAAAGTGGACCAACAATTTGTTGCCCTCTCGTCAATTCGGT
TATGTTGTATTGACCACCTCCGGCGGTATCATGGATCACGAAGAAGCCAG
AAGAAAACATTTGGGAGGAAAAATTTTGGGTTTCTTCTTCTAA
>lucilia_CL1329Contig1_ORF_471_bp
ATGGAGGTAGAATTCAGTAAAGAAGATTTTATTTTACCAGAAATTAAATA
TGAATATTTGGATCATACAGCCGATGTACAACTTCATGCCTGGGGTGAAT
CACTTAAAGAGGCTTTCGAACAGTGCGGCATGGCCATGTTTGGCTATATG
ACTGAATTGGATTATGTGACCGTACAGTCCTGCTATCAAATCGAAGCTAA
AGGTGATGATGTTGATGGTTTACTTTTCCATTTTCTCGATGAACTGTTAT
TCCTTTTCTCCTGTGAACCCTTTTTGATTTGCAAACGCTTAGAAATCACT
AAATTTGATTTAGAAACATTTGAGATTGAATGCCGTTGTTATGGTGAACC
CTTTGATTTGGATAAACATCCTCAGGGTACAGAAGTAAAGGCTATTACTT
ATTCTGCTATGCAAATTATACAAGAACCCGAAAAAAATAACTACGAATTA
TTCGTAATTATTGATATTTAG
>lucilia_CL133Contig1_ORF_1152_bp_
ATGAATCGCAGACGTACAGCTACATCTAATAAAACTTTTGTATCCGGTGG
TGTTTATGATCCAAGTACTCCCACAACTACTCCCATTAAAAAGCCTATTC
AACAGCAAAATACACCTCAAAGGCCACCACAGCAATTGGATTCTCCTGAT
GTTTCACCGGTACAACAAAATCAACAGCCAAATGTTGTACCACCACTGGA
ACCACCACCAGAGAATCCCTTCAGAGAAAGTTCCATGACTTTGGATACAT
CGGGTATTTTGGATGAAAATGGCAAAGTTAAATTCAAGAAAATCTTCATG
ACTCGCAAGAAGGCTTCCGTACGCACCAAGGAGAAACGCATTCGTCAAAA
TCGTCGCTTGCGTAAAACTATTATTCCCAAAAATGGTTTAATGGCTCTCA
ATGAATTAAAGGGTGTTTCGATCAGTGACTTTACCATCAATAATAATCCT
GGTGGTGGTTTTACCGCTCTCGTTACTGTTAACAACAGTCAGTATGAGGG
TCGTGGCAACTCAAAGGCAGCTGCTAAGAATAATGCCTGCGAAAAGGCGT
TGCGTGATATCATTATTGCCAAATTGCGTGAAAATCCACGCAATCAAAAG
TATGCCAACAACAGCAGCAATAATTCGGTTTGTAATGAACCCATGGACAC
TAGTGACGACAATACACCATCACAGGCCAATGCTGGTGAAGATGACGAAG
TGCCCATGATTAATTTGGCTTCGTTCGCTATTTACAAACTGTTTTCGGAT
TGGGAAAGTGAGGGTTATGTTATACCCGAAATGCATCCAGCCACTGGCGG
TAGTACTAGTGACAATGAAGGTGGCGCTTCCAAGGAACCCAAAAAGGCTC
CCATACGCAATGAATTGCCACCTAATTGGGAGGCTATGCATCCTGCTTCC
CTATTATGTGTTATGCGTCCTGGTGTTGTCTATGTTGACAAAGGTACTGT
TGGCGAAAAGCCAAATATGTTGCAGTCGTTGGGCGTTAACGTTGATGATC
AGGAATTTGTGGCTACAGGACGCTCAAAGAAATTGGCCAGACGCAATGTG
GCCGCTTTGACTTGTAATACTTTGTTCAATACCAATTTTGAGCTGGACAT
AAAAGTAGAGATGAATTCTACATCGTCTACGCCAGCACCGGAAGAAAATT
AA
>lucilia_CL1359Contig1_ORF_690_bp
ATGAAAGTTAATATTGATTTGTTCCTTTCATCAATATTTTTATTGGGGCT
ATTTAATAAATCATATGCCTACTTGGAATTTGATGGATGGATCAGCATTG
AATTACAACATGCCTTAAATCCCAATGAACAGGACAACTTTAGTTATCGC
GGTAATATATCAGTTCCAAGTTTAAATTCGGGACTGTTTAACATTGCTCA
AAATGTGTTAACCAAGAAAGATTTGGATAACCTTCGGGCTATTTCAGTGT
CAGATGGATTTTATCGTTTAAAAGCAGTTGTGGAATATCCAAATGGATTA
AAACGCACGTTTTTTACAGCAAATAAAGCATGTAATCTACTCAGTAGTCA
ATTAAACGATGAACTATGGATTTCTATCGATGCCAATGGTTACGTTAACG
CACTGTCTTTGTCAACTTCTGACGGAGATTTTACGGATTGTTCAACATTA
GATTTTTCCAATTTGTCTATAACAGAATTTAATACCGAGGTTTTAATTAA
ACATACTGAACTAGCTCCAATACCAGACACGGCAAGTTTTATTCAAAAAA
TTGAAAGAGAACGTGAAGCAAGAGAGCGTGGAGAAAACAAAGACAATAGG
GGATTCTTTGCAAAATATTGGATGTACATCGTTCCTGTTGTGCTGTTAGT
ATTTATATCTGGAGCAACTAATCCTGAACAAACAAAATAA
>lucilia_CL136Contig1_ORF_363_bp
ATGGCTGCTGCTCCTAAGGATATTGAGAAGCCTCAAGGCGCTGATTCTTC
TTCCGTTCATCGCATCCGTATCACTTTGACCTCCAGAAACGTACGTTCTT
TGGAAAATGTGTGCCGCGATTTGATCAACGGTGCTAAGAACCAAAACTTG
CGCGTCAAGGGCCCAGTACGCATGCCAACCAAAGTTTTGCGCATTACCAC
CCGTAAAACTCCTTGTGGTGAAGGTTCAAAGACTTGGGATCGTTTCCAGA
TGAGAATTCACAAGCGCATCATCGATTTGCACTCCCCATCTGAGATCGTC
AAGAAGATCACCTCCATCAACATTGAACCTGGTGTAGAAGTTGAAGTTAC
CATTGCCAACTAA
>lucilia_CL1371Contig1_ORF_432_bp
ATGAAAGTTTACGCAGCCATTTGTTTATTCTTCGCCTTGACCTCTGCCGA
ATATGTGGTGAAAACTCGTGAGAATCTCTTGCAATATCGCAATGAATGCG
TTACTGAACTTCAAATTCCTGAGGCTCAAGTGGAACAGTACAAAAAATGG
CAATATCCCAATGATGCCACTACCCAGTGCTACTTGAAGTGTGTTTTCTC
CAAATTTGGTTTGTTCGATACCACTTCGGGTTTCAATGTCGAAAATATTC
ACCAACAGTTATTGGGCAGTCATGCCGAAGCCAATCATGATGATGTTCTT
CATGCCAAGATTGCTTCCTGTGTTGATAAGAATGAACAGGGTTCCAATGC
CTGTGAATGGGCTTATCGTGGTGCCACTTGCTTCATTAAGAACAATTTGC
AGTTGGTGAAACAAAGTGTTGCTCAAGCTTAG
>lucilia_CL137Contig2_ORF_1416_bp
ATGTCTGACGTCAAGGATTTAATGAATTTACCCGATGAAAGTGTTGATAT
GATTGCAGCCACTTCGGTGTTGCAACAACAGGCTGCTGACATCCGTTCCA
AAACCATCAACTGGGCTTCGTACATGCAATCTCAGATGATTTCCCAAGAG
GACTATCATTGCATTACTGCTCTGGACAAATCAAAAGCTGCTTACTTGCA
ATCCAACCCAGCACAGGCTGTCAAAACATTGTTGAATCTTTTGTCCCACG
TCTCCAAAGACTCGACCATTCAGTATATTCTTGTCATGATTGATGATTTA
TTGCAAGAAGATCGCTCTCGTGTCGACTTCTTCCACGAATACTGCTCCAA
ACATAAGGAATGCGTTTGGGGTCCCTTCCTCAATTTATTGAATCGTCAAG
ATGGTTTCATTGTCAACATGTCTTCACGCATCTTGGCTAAGATGGCCTGC
TGGGGTCATGAAATGATGCCCAAGTCAGATTTGAACTTCTATTTACAATT
CTTGAAAGATCAATTGACCGTTCACGCCAATGAGTATATACAATCTGTGG
CTCGTTGCTTGCAAATGATGTTACGTATTGATGAATATCGTTTTGCTTTC
GTCAGTGTCGATGGCATTAGCACTTTAATACGTATTTTGTCATCTCGTGT
AAACTTCCAGGTTCAATACCAATTAGTATTCTGTTTGTGGGTATTGACTT
TCAATCCTTTGTTGGCCACCAAAATGAACAAATTCAGCGTTATTCCCATT
TTGGCTGATATTCTTAATGATTGCGCTAAAGAAAAGGTAACTCGCATCAT
TTTGGCTGTCTTCCGCAATTTGATTGAAAAACCAACCGATAACCAAGTTG
CCAAAGAACACTGCATTGCCATGGTTCAATGCAAGGTTTTGAAACAATTG
TCCATTTTGGAACAACGTCGCTTTGACGATGAAGACATTACTTCCGATGT
CGAATATCTTACTGAGAAATTGCAAAACTCTGTACAAGATCTTAGTTCAT
TCGATGAATATGCCACTGAATTGCGTAGTGCTCGTTTGGAATGGTCTCCC
GTACACAAATCTGCCAAATTCTGGCGTGAAAATGCTCAGCGTTTGAATGA
GAAGAACTATGAACTGTTGCGCATTTTGGTACATCTTTTGGAAACATCTA
AGGATGCCATTATTTTGTCCGTCGCTTGTTTCGATATTGGAGAGTATGTT
CGTCATTATCCCAGAGGAAAACACGTTTTGGAACAGTTAGGTGGTAAACA
AATTGTTATGCAATTGTTGGGACATGAAGATCCCAATGTACGTTATGAAG
CTCTTTTGGCAGTACAAAAATTGATGGTGCACAACTGGGAATATTTGGGC
AAACAACTTGAAAAGGATAGCGAAACCCAAAAGCAGGGTTCAGCCCCTAT
TAGCGGCAAGGCCTAA
>lucilia_CL138Contig1_ORF_399_bp
ATGCAGTTGTTTGTACGTGGTTTGGAATGTGTTGAAACCCTTGAGGTTCA
ACAAGATGCTAATATTGCTGCCGTTAAGGCTCAAATTGCCCAACTCCATG
GTTATGATATTGAGGAATTCACTTTGAACTGTGAAGGCAATGCTTTGGCT
AACGAAACCCCCATCTCTGCCTTGTCCTCCTTCGAATTGGATATCACCAT
CCCAATGTTGGGTGGTAAAGTGCACGGTTCATTGGCTCGTGCCGGTAAAG
TTAAGGGTCAAACCCCCAAGGTAGAGAAGCAAGAAAAGAAAAAGAAGAAG
ACCGGTCGTGCTAAGAGACGTATCCAATACAACCGTCGTTTCGTCAACAT
TGTACCCGGTTTCGGTCGTCGTCGTGGCCCCAACGCCAACTCTGCTTAA
>lucilia_CL139Contig1_ORF_471_bp
ATGGATCCCGTTATTGATGAAGATCTTACCCCCGAGCAAATTGCTGTTTT
GCAAAAGGCTTTCAACAGTTTCGATCACCAAAAATGTGGCAGTATCTCCA
CTGAAATGGTTGCCGATATCTTGCGTTTGATGGGTCAACCCTTCGACAAG
AAGATCTTGGAAGAACTCATCGATGAAGTCGATGAAGATAAATCTGGCCG
TTTGGAATTCGAAGAATTCGTACAATTGGCTGCCAAATTCATTGTTGAAG
AAGATGATGAAGCCATGCAAAAGGAATTGCGCGAAGCCTTCCGTTTGTAC
GACAAACAAGGTAACGGTTATATTCCCACCTCCTGCTTGCGTGAAATCTT
GCGCGAATTGGACGATCAATTGACCGACGAAGAATTGGACATCATGATTG
AAGAAATCGATTCTGATGGTTCCGGTACCGTTGATTTTGATGAATTCATG
GAAATGATGACTGGCGAATAA
>lucilia_CL143Contig1_ORF_1011_bp
ATGTTGAAGCAAGTATCCAAACAATTGGCTATCCAATCCATGAGGAGTTT
CTCCACCAGCAGACAGAACAACTACAAAGTTACTGTCTGTGGTGCCTCTG
GTGGTATTGGTCAACCATTGTCTTTGTTGTTGAAACAGAATGGTCTGGTT
ACCGATTTGGCTTTATATGATATTGTACACACTCCCGGTGTAGCTGCTGA
TTTGTCTCACATTGATACCAAGAGCAAAACTACCGGTTATATGGGTGCTG
ACCAATTGGGTCAAGCTTTGAAGAATGCCGATGTTGTGGTTATTCCCGCT
GGTGTACCCCGCAAACCCGGCATGACTCGTGATGATCTTTTCAATGTCAA
CGCTGGTATCATTAAGGATATTGCCAATTCCATTGCCAAGAACTGCCCCA
AGGCTATGGTAGCCATTATTACCAATCCCGTTAACACCTGTGTACCAATT
GCTGCTGAAATCTTGAAAAAGGCTGGTGTCTATGATCCCAAGCGTCTTTT
CGGTGTTTCCACTTTGGATGTTGTACGTGCTCGTGCTTTCATCGGTGAAG
CTTTGGGTGTTGATCCCCAAAAAGTCAATATTCCCGTAATTGGTGGTCAT
TCCGGTGTTACCATTTTGCCCGTATTGTCTCAATGCCAACCTGCCTTCAA
GGGTGATCAATCGACCATTGAAAAATTGACTGTACGTATCCAGGAAGCTG
GTACTGAAGTTGTTAAGGCCAAGGCTGGTGCTGGTTCCGCCACTTTGTCT
ATGGCTTATGCTGGTGCCCGTTTTGCTGGCTCCTTGCTCAGAGGTTTGAA
TGGTGAGAGCAATGTTGTTGAATGCTCCTATGTTCAATCGAACGTTACCG
AAGCCACCTTCTTTGCCACTCCTTTGGTTTTGGGCAAACAAGGTTTGCAA
GAAAATTTGGGTTTGCCTAAATTGAATGATTTCGAAAAGAAATTGTTGGA
AGCTGCCATTCCCGAACTTAAGAAGAACATCCAAAAGGGTATTGATTTCG
CTAACGCTTAA
>lucilia_CL1441Contig1_ORF_378_bp
ATGGCCGCTAGCCGGGAAGCAGTTAAAAGGGCTGTACAACAAGTACGTCC
TATTCTATCCGTTGATCGTGAAGAGGCTCGTAAACGTGCTTTAAATTTGT
ACAAAGCCTGGTATCGTCAGATTCCCTATATTGTTATGGACTATGATATT
CCCATGTCGATTGTACAATGTCGTGCCAAATTGAGGGAAGAATTTGTCAA
ACATCGTAATGTGACCGATGTTCGTGTTATTGATATGTTGGTCATTAAGG
GTCAAATGGAACTCAAAGAATCTATTGAGATCTGGAAACAAAAGGGTCAT
ATTATGCGCTACTGGAAGGAGTCACAAGATCCCAAACCCACAGATTTCCT
TTCCAAATTTGTTCAAGGTATCAATTAA
>lucilia_CL145Contig1_ORF_768_bp
ATGTTGAAGTTTGTCGTTTTGTTGTGCGCTATTTCCTGTGCTTTGGGCGC
TGCCATACCTGAGGGTATGGTACCTCAATTGGATGGTCGTATTGTCGGCG
GTGTTGCTACCACCATCAGCAGCTTCCCCTGGCAAATCTCCCTCCAACGT
TCCGGCTCTCACTCTTGCGGTGGTTCCGTCTACAACTCCAGGATCATTGT
TACTGCTGCTCATTGCTTGCAATCCGTCTCTACCTCTGTCTTGAAAGTGC
GTGCTGGTTCTTCCTACTGGAACTCTGGTGGTGTTGTTGTCTCTGTTGCT
GCTTTCAAGAACCACGAAGGTTACAATCCCAAGACCATGGTTAACGATAT
TGCCGTCATCCGTTTGAGCTCCTCCTTGACCATGTCCTCCACCATTAAGG
CTATTGCTTTGACTACCGCTGCTCCCGCTAACGGTGCTGCTGCTACTGTT
TCCGGTTGGGGTACTACCTCTTCGGGTGGTAGCATTCCCGCTCAATTGCG
TTATGTTGATCTTAAGATTGTTGGCCGCACCCAATGCGCTTCTTCCACTT
ACGGTTATGGCTCTCAAATCAAACCCAGCATGATCTGTGCCTACACTGTC
GGCAAAGACTCTTGCCAAGGTGACTCTGGTGGCCCATTGGTATCCGGTGG
CCGTTTGGTTGGTGTTGTCTCCTGGGGCTACGGTTGTGCCTTCGCTAACT
ACCCTGGTGTCTATGCTGATGTTGCTGCTCTCCGCACCTGGGTTGTCAGT
GCTGCCAGCTCTGTTTAA
>lucilia_CL1461Contig1_ORF_705_bp
ATGAGTCTTGTCTGGACTTTGATTGCTGGCTTTCTGTATGCCGAAATAGC
TTTAGTTCTATTATTGGTTTTACCAATTGCCAGTCCCTATAAATGGAACC
GTTTCTTTAAATCAAAATTTCTGGCCATGTTGGCTCAACAGGCTCATCTA
TACTTTTTCCTTATCATGGGCGTCTTAGTGTTATTCCTTTTGGATGCCAT
ACGTGAAATGCGTAAATACTCTCATCACGATCATTCTTCCGATGTCCATC
TAAATGTGGAAATGCAGCACAGTATGCGCCTGTTCCGTGCTCAGCGTAAT
TTCTATATTTCGGGCTTTGCTATTTTCTTGGTATTGGTTATTCGTCGTCT
GGTAACTTTAATCTCGGCACAAGCCAATCTTTTGGCACAGAGTGAAGCCT
CATTGAAACAAGCTCAATCGGCTTCGGCTGCCGTAAAATCATTGATGGCA
GAAAAGACAACAGAGAAAGCCAAAGAAGCAACTGAAGATAGTACTTTGGG
CGAGATTTCACAATTGAAAGAACGCATCCATGAACTAACCTCTGAGCTTA
ATCGTGAAAAGAAGGATAAAGAAGCCTTAAAATCGCAAGCCGAAAGTTTG
AATAAGGAATATGATCGCCTAACTGAAGAGTTCAGCAAATTGCAAAAGAA
AATTACCATTAGTGGTGCAACTGAGGGTGGTAAAGGCAATTCTAAGGATG
ATTAA
>lucilia_CL1478Contig1_ORF_570_bp
ATGGGTAATAAATCTTCATTATTGTTGCGTCCCGAAGAAATTGCACAAAT
TCAAGAGGAGACTGGCTTTACACCCAATCAAATTGAACGTTTATATTCAC
GTTTCACTTCTTTGGATCGTGGTGATTGCGGTACCTTATCACGTGATGAT
TTTTTACGTATACCAGAATTGGCCATTAATCCATTGTGTGAACGTATTGT
TCATGCCTTCTTTGCCGACAGTACCGATGATCGTGTCAATTTTAGACAAT
TCATGAAAGTATTGGCCCATTTCCGACCAATTAAAGATAAAAAGGAAAGT
AAATTAAATTCACGTGAAGATAAATTGAAATTTGCCTTTAAAATGTACGA
TTTGGATGATGATGGTGTCATTAGTCGTGATGAACTTTTGAGTATTTTAC
ACATGATGGTCGGTGCCAATATCAGTCAGGATCAATTGATTAGCATAGCT
GAACGTACTATTTTGGAGGCAGATCTTTGTTGCCAGGGTAAAATTTCCTT
TGAGGACTTTTGCAAAGCTTTAGAACGCACTGATGTTGAACAGAAAATGT
CTATACGTTTCTTGAATTAA
>lucilia_CL148Contig1_ORF_1563_bp
ATGTCTTTGGTTCGATTGATTGGCGCTGAGGCCCGTTTCTTGGCCAAGCG
TGCCTACTCTTCGGCCGCTCCCACCACCAAAATGTTTGTTGATGGTAAAT
TTGTCGAGTCCAAGACTAACGAATGGATTGATTTACACGATCCTGCCACC
AATAAGGTTGTAACCCGTGTCCCTAAGTGCACACAAGACGAGATGCAAAC
TGCTTTGGAATCCAACAAAAAAGCTTTCAAATCCTGGAGCAACACCTCAG
TATTGTCACGCCAACAGGTTATGTTCAAATTGCAAGCTTTGATCAAGGCT
AATATGGGTGAATTGGCCAAGAATATTACCCTGGAACAGGGTAAAACTTT
GGCCGATGCTGAGGGTGATGTTTTGCGTGGTTTGCAGGTGGTTGAACACT
GCTGCAGCATTCCCTCCTTGCAAATGGGTGAGACTGTTGCCAATGTGGCC
CGCGATATGGATACATACTCTTTGGTTTTACCTTTGGGTGTTACCGCCGG
TATTGCTCCTTTCAATTTCCCCGCTATGATTCCCTTGTGGATGTTCCCTG
TGGCCATTACCTGTGGTAATACCATGTTGTTGAAGCCTTCGGAACGTGTT
CCCGGCTCCACCATGATGTTGATGGAATTGTTGAACGAGGCTGGCTGTCC
TCCTGGTGTTGTCAATGTTATCCATGGTCAACATGATGCCGTCAACTTTA
TCTGTGATGCTCCTGAAATTAAGGCTGTCTCCTTTGTTGGTTCCGATCAA
GCTGGTAAATATATTTACGAACGTGCCGGCAAGAATGGCAAGCGCGTCCA
AAGTAACATGGGTGCCAAGAATCATGGTATTGTTATGGCTGATGCCAACA
AGGAAAACACTTTGAATCAATTGGCTGGTGCTGCTTTCGGTGCTGCCGGT
CAACGTTGCATGGCCTGGTCCACCGCTGTGTTTGTCGGTGAAGCTCAGCA
ATGGATTCCCGATTTGGTTGAACGTGCCAAGAAATTGAAGGTTAATGCTG
GTCATGTTCCCGGCACTGATGTTGGTCCCGTTATCTCTGCTCAAGCCAAG
AAACGTATTTGCGATTTGGTTGAATCTGGTGTTAAACAAGGTGCCAAGCT
TATCTTGGATGGCCGTGACATTAAGGTAGCCGGCTTCGAGGATGGTTACT
TTGTAGGACCCACCATCTTGACCGATGTCACCCCCGATATGGATTGCTAT
AAGGAGGAAATCTTTGGCCCCGTTTTGGTTATCCTTAAGGCTGATACTTT
GGATGGAGCCATCCAATTGACCAATGCCAATCCCTACGGTAACGGTACCG
CCATTTTCACCACCAATGGTGCCACCGCCCGCAAATTTGTCAACGAAATC
GATGTTGGTCAAGTAGGTGTTAATGTACCCATCCCTGTACCCTTGCCCAT
GTTCTCCTTCACCGGTACTCGCGGCTCTTTCCGTGGTGATCATCATTTCT
ATGGCAAACAAGGTGTTAAGTTCTATACTCAAACCAAGACTGTCACCCAA
TTGTGGCGTGAAACTGATGTTACCCATACCCAAGCTGCTGTAGCCATGCC
CACCATGAAGTAA
>lucilia_CL151Contig1_ORF_573_bp
ATGAGGACTATTAACTCAAATCAGTGTGTTAAGATCCCCAAGAATATCAA
AGCCTCAGTGCGTGCCCGTGTTGTCACCATCACTGGCCCAAGAGGTGTCT
TGAAACGCAGTTTCAAGCATTTGGCTTTGGATATGTACATGGTAAACAAA
CGTACCTTAAAAGTGGAGAAATGGTTTGGAGCCAAGAAAGAGTTGGCTGC
TGTTCGCACTGTCTGCAGTCACATTGAAAACATGATCAAGGGTGTAACCG
TTGGCTTCCAATACAAAATGCGTGCTGTATATGCTCATTTCCCCATTAAC
TGTGTTACTTCCGAAAATAATACTGTAATTGAAATCCGTAATTTCTTGGG
TGAAAAATACATTCGTCGCGTCGAAATGGCCCCCGGAGTAACAGTTGTAA
ACTCAACTGCACAAAAGGATGAATTGATCGTTGAAGGTAACGACATTGAA
GCCGTTTCTGGATCTGCTGCTCTTATTCAGCAATCTACCACTGTTAAAAA
CAAGGATATCCGTAAGTTCTTGGACGGTTTGTACGTTTCTGAGAAGACCA
CCGTTGTAAAGGAGGAGGCCTAA
>lucilia_CL1524Contig1_ORF_468_bp
ATGTCGGCACGTAATTTATTGCTAATGGGACAATGTATGCCCTGTGTTAA
ACAAAATGCTTCCAAAATTCGCATACGACGCATGGAATTGGACAAAAATC
TTAATATGTACTTTAAAAAAGATGAATTCTTTTTTGCTCACGATCCCCAA
AAAGTCTGCAAAAACGGTGATGTTGTTTTAATACGCGAACTGCCCGAACG
TTTAACCCGTCTAATTACCCATAAAGTGGAAAAAGTTGTTTATCAACTTG
GTGACATAACGGATCCCCTAACCGGCAAAGCTGTTGTGGCTGGTAAATAT
CGTGATCAAATCGAAGAAGCCAATCGTATGTTTGGTAAATCAGAGAAAGC
ATTCGATTATAGTAAAGCACCACCTCGTGGTCGTTTGGAGGGTACAAAAG
ATTTTACTCACGGTGAAACTTATATTAAGTATCACGAGGATGGTAAAGAT
CAACCATTTGCTGTTTAG
>lucilia_CL154Contig1_ORF_873_bp
ATGGACGTCATTCAAAACGGTTGGTTTAGTGAAATTCAAAGCGAGCTTTG
GCCAGGACAATGTTTTTCTCTAAAAGTTAAAGAAATCCTTCACCAGGAAA
AATCAAAATATCAAGATATAAAAATTATTGAAACAGAATCTTATGGGACA
TGTCTTTTGTTAGACGGAATTATTCAATGCACTTCCAAAGATGAGTTTTC
ATATCAAGAAATGATATCTTTTTTGCCTCTTTGTTCTCACCCTAATCCAA
GAAAAGTGTTAATCGTGGGTGGAGGTGATGGAGGCGTTGCTCGTGAAGTG
GTAAAACATCCCCTAGTAGAAGAAGTTCATCAAATCGAAATAGATGAACG
TGTTGTTGAACTTTCAAAGCAGTTTTTACCAAATATGGCTAAAGGTTTCA
ATAATCGTAAGCTGACTTTGACAATTGGCGATGGCTTTGAGTATATGAAA
AATCACAAAAATGAATTTGATGTTATTATAACGGACAGCTCAGACCCAAT
TGGACCCGCAGTAAATTTATTTAACGAGAGTTATTATAAACTAATGAAAA
CTGCACTACGTGATGGAGGCGTAGTATGTTCACAAGGAGGAAGTTTCTGG
TTAGATTCAGCTTACATAAAAAATACAATTAACAATTGTCGTTTGCACTT
TCCCAATGTATCTTACGCTGTAACATCAATACCTTCCTATCCGTGTGGGC
ATATTGGATTTGTAATTGGATGCTTGGATGGCTCTCGATGTCTGAAAAAT
CCATTACACAAGTTTTCACCTCTTGAAGTTGATAAAATGGAAATGAAATA
TTACACAAGCTCTATACATTCTGCTTCATTTGTCCTTCCAAGGTCGATCG
AGAAATATTTTTATGAAACTTAA
>lucilia_CL1550Contig1_ORF_579_bp
ATGCAAGCAATCAAGTGCGTCGTGGTGGGTGACGGTGCAGTCGGTAAGAC
CTGTCTACTCATTAGTTATACGACAAATGCTTTTCCGGGAGAATATATAC
CCACCGTATTCGACAACTACTCGGCCAATGTTATGGTAGATGCCAAGCCT
ATTAATCTGGGTCTATGGGATACAGCTGGCCAGGAGGATTATGATCGTTT
GCGTCCACTATCGTATCCACAGACTGATGTATTTTTGATCTGTTTCTCTT
TGGTGAATCCAGCATCATTTGAGAATGTACGAGCCAAATGGTATCCAGAG
GTACGCCATCACTGCCCCAATACACCCATTATATTAGTGGGTACTAAATT
GGATTTACGAGATGATAAGAACACCATCGAAAAGTTGCGCGATAAGAAAC
TAGCGCCCATCACCTATCCCCAGGGATTGGCTATGGCCAAGGAGATAGGA
GCTGTTAAGTATTTAGAGTGTTCAGCTTTGACACAAAAAGGCCTAAAGAC
TGTTTTCGATGAAGCTATACGTTCAGTATTGTGTCCAGTTTTGCAGCCCA
AGTCCAAACGCAAATGTACGTTACTATAA
>lucilia_CL1557Contig1_ORF_957_bp
ATGTCATTTAGTGGTGATGAAATCGATATTATCCCCATTGCTGTGGGTCT
AGTTGCTGTAGTAGCTGGCGCTGTTATTATTCATTATTTAATTAATAAGA
AATCCACAAAGAAACCCCGCCCAGAACCAAATAGAACAGCACGTCTGCGT
ACCTTAATCGATGCTAATGATAAATATCAATTACCTTTGATTGAAAAAGA
AGTCTTAAGTCATGATACACGTCGCTTCCGTTTTGGTTTACCCTCACATC
AGCATATATTGGGTTTGCCCGTGGGTCAGCATATACATCTTATTGCCACC
ATTGATAATGAACTAGTTATACGTCCATATACACCCATTTCTTCCGATGA
CGATGTGGGTTATGTTGATTTAGTCGTTAAGGTTTATTTCAAAGATACTC
ATCCCAAATTTCCAGCTGGTGGCAAAATGTCTCAATATTTAGATCAAATG
CAAATTGGTGATAAGATATCTTTCCGTGGTCCATCGGGTCGTTTGCAATA
TTTGGGTAATGGTAATTTCTCCATTAAGAAATTGCGTAAAGATCCTCCCA
AGACGGTTACTGCTAAACGTGTTAATATGATTGCTGGCGGTACTGGTATT
ACACCCATGTTACAGTTGGTACGTGATGTCTTGAAACATAGTGAAAAGGA
TAAAACTGAATTGGCTTTATTGTTTGCTAATCAGAGTGAAAAGGACATTT
TATTGCGCAATGAACTTGATGAATTGGCCAAGAAACATCCCGATCAATTC
AAAGTGTGGTATACTGTTGATAAAGCTGGTGAAGGCTGGACCTATAGTGT
TGGTTTTATCAACGACATGATGATTAAAGTTAATTTATTCCCCGCCGATG
ATTCTACCATTACTCTAATGTGTGGTCCACCACCCATGATTAATTTTGCC
TGCAATCCTGCTTTAGATCAATTGGGTTATCATCCTGATAATAGATTTGC
TTATTAA
>lucilia_CL155Contig1_ORF_549_bp
ATGGGGAATGTTTTTGCAAATTTATTCAAAGGTCTTTTTGGCAAAAAGGA
AATGAGAATATTGATGGTCGGTTTAGATGCTGCTGGTAAAACCACAATTT
TGTACAAACTTAAATTAGGCGAAATTGTAACAACGATACCTACCATTGGT
TTCAACGTCGAGACTGTAGAATACAAGAATATTAGCTTTACAGTGTGGGA
TGTGGGCGGTCAAGACAAAATTCGTCCATTGTGGAGGCATTACTTCCAAA
ATACACAAGGTCTCATTTTCGTCGTTGACAGCAATGACAGAGAACGTATT
GGTGAAGCGAGAGAAGAACTGATGCGTATGTTGGCTGAAGATGAGCTCAG
AGATGCTGTTCTACTTATATTTGCTAACAAACAGGATCTGCCAAATGCAA
TGAATGCAGCCGAAATCACTGACAAACTCGGTCTTCACTCACTAAGAAAC
CGCAATTGGTATATACAAGCGACGTGTGCAACCAGCGGCGATGGTCTCTA
TGAGGGTCTCGATTGGTTGTCCAATCAACTTAAGAATGCTAATCGCTAA
>lucilia_CL159Contig1_ORF_423_bp
ATGTCTAAGAGAGGACGTGGTGGTACCGCGGGAGGAAAATTCCGCATCTC
CCTTGGTTTGCCTGTTGGCGCTGTCATGAACTGTGCTGACAACACAGGTG
CCAAGAACTTGTTTGTCATCGCTGTCCATGGTATCCGTGGTCGTTTGAAC
CGTTTGCCAGCTGCTGGTGTTGGTGATATGTTTGTTGCCACCGTTAAGAA
GGGTAAACCAGAATTGAGAAAGAAGGTAATGCCCGCTGTGGTTATTCGCC
AGAGAAAACCTTTCAGAAGGAGGGATGGCGTGTTTATATACTTTGAGGAC
AATGCGGGGGTGATAGTAAATAATAAGGGTGAAATGAAAGGTTCCGCCAT
TACTGGTCCCGTCGCTAAGGAATGCGCTGACTTGTGGCCCCGTATTGCCT
CCAACGCCAGTTCTATTGCTTAA
>lucilia_CL160Contig1_ORF_327_bp
ATGGGTGTACCAGCTGGTGATGTTGAAAAGGGCAAGAAAATCTTCGTCCA
ACGTTGCGCTCAATGCCACACTGTTGAAGCTGGCGGCAAACACAAGGTTG
GCCCCAACTTGCACGGTTTGTTCGGTCGCAAGACTGGTCAAGCTCCCGGC
TTCGCCTACACAGATGCCAACAAAGCCAAGGGCATCACCTGGAATGAGGA
TACCCTCTTCGAATACTTGGAAAACCCCAAGAAATACATCCCTGGCACAA
AAATGATCTTCGCCGGTTTGAAGAAACCCAATGAACGTGGAGACCTCATC
GCCTACTTGAAATCTGCCACCAAGTAA
>lucilia_CL161Contig1_ORF_501_bp
ATGCCTTTCCAAAGATTTGTCCAAACTGGTCGCATTGCGAAATGCTCGGC
TGGTCCCTTAAAGGGACGTCTCGTCACTATTGTCGACGTGATTGACCAAA
ACAGAGTTCTTGTTGATGGTCCTTTGACTGGTGTTCCCCGTCAAGAATAC
AGATTGAACAATCTCCACTTGACCAAGTACCGCATCAAGTTCCCCTTCAC
TGCCCCCACCCGTATTGTGCGCAAGGCATGGCAAGAGAGTGACATGAAGG
CCCAATGGAAGGCCTCTCCCTGGTCCGCTAGATCACAAAACATTAGCAAG
CGTTGCCGTTTGAACGATTTCGATCGTTTCAAATTGCGTTATGCCAAGCG
TCAACGCAACAAGTTGCTTACCGTTGCCTTCAACGCTTTGAAGAAGCGCA
CCAAGGAAGATGGCACCGTCCGTAAAATCAAGAAGGACAAACGTGAGCGC
ATTCGTGAATTGAAAGCTCAAGGCATCAAGAAGGGCGCTGCCAAGAAGTA
A
>lucilia_CL166Contig1_ORF_924_bp
ATGGCGGCTACATTAGGAAGAATTTGTGGCTCTAAATTGCTTAAATCAGT
ACCTGCATTAAATCTGCAGCAGGCTAACAATTTGTCCACTGCCAAAACAT
GGACTAATGGCCAAAAGAAGTTCATTGCCACTATTGGCGCCTTAACCGGT
GGTGTTGGTGCTTTGATCTACGCTATGGAGCAATCAGTTGATGCCTCCGG
CACTGAAGTTCACCCACCAGCCATGCCCTGGAGCCATAATGGTTTGATTG
CAGCATTGGATCATGCCAGTGTACGTCGTGGTTATGAAGTGTACAAACAG
GTATGCTCGGCCTGCCATTCAATGAAATACATTGCCTATCGTAATTTAGT
TGGTGTAACTCACACTGAAGCTGAAGCCAAGGCCGAAGCTGAGGGTATTA
TGGTTCGTGATGGTCCAGATGATACTGGTAATTATTATGATCGTCCTGGT
AAGTTATCGGATTACTTCCCTTCACCTTACCCCAACGAAGAGGCTGCCCG
TGCTGCCAACAATGGTGCCTATCCTCCAGATTTGAGCTACATTGTTTCAG
CCCGTAAAGGTGGTGAAGATTATATCTTCTCTTTGCTCACTGGCTACTTC
GATGCCCCAGCTGGTGTACAATTGCGTGAGGGACAATACTTTAATCCCTA
CTTCCCAGGTGGTGCTATTGGTATGGCTCAAGTCTTGTACAATGAGGTTA
TTGAATACGAAGACGGCACCCCAGCCACCCAAAGTCAATTGGCCAAGGAT
GTTGCCACTTTCCTTAAATGGACCTCAGAGCCAGAACATGATGTACGCAA
GAGTATGATTGTTAAGGTTATCGGCATTATGTCTTTCTTGACCATCATCT
CCTACTACATTAAGAGACACAAGTGGTCCGCTTTGAAATCAAGAAAGATC
TTCTATGTACCCAAGAAAGATTAA
>lucilia_CL1679Contig1_ORF_765_bp
ATGAGCACTAATACTGTACTTTCTACTCCCGCTGCGGTTGCTGCTTCCGA
CGAAAAGCCAATACTATACTCGTATTGGCGCAGTTCCTGTTCTTGGCGTG
TGCGCATTGCTTTGAATTTAAAGGAAATTCCTTATGATATTAAACCCATC
AGTTTGATTAAATCGGGCGGTGAACAGCATTGCAATGAATATCGTGAGGT
TAATCCCATGGAACAAGTACCAGCTTTGCAAATTGATGGCCACACCTTAA
TTGAATCTTTGGCTATTATGCATTATTTGGAGGAGACACGCCCACAGCGT
CCACTTTTGCCTCAAGATGTTCACAAACGTGCCAAAGTTCGTGAGATTTG
TGAAATTATTTGCTCGGGCATTCAACCTTTACAGAATCTCATTGTTTTGA
TTCATGTCGGCGAGGAGAAGAAAAAGAATGGGCTCAACACTGGATTACCC
GTGGTTTTAGGGCTGTCGAAAAGGTTCTATCGACTTCAGCTGGCAAGTAT
TGTGTGGGAGATGAAATTTCCATGGCTGATTGTTGTTTGGTTCCTCAAGT
TTTTAATGCACGCAGATTCCATGTTGATTTACGTCCATATCCCATCATAT
TGCGTATTGATCGTGAATTGGAGAGTAATCCAGCTTTTCGTGCAGCTCAT
CCCTCCAACCAACCGGACTGTCCACCAGAGTTGCCAAATAAATAGAATTT
TCCGCAACCAACTGCAAAACGAAGAAAAACGAAAAAATAAAATGTTTGCA
GTTTTGAGAATTTGA
>lucilia_CL168Contig1_ORF_2181_bp
ATGGCTGTGGATAGCGTTTCTCCTGCACTTGCAATTCGCTCTAGCGTGGG
AATCGAACTATGGGCTTCGTCGGGGTCTAAGCAACCCTATGAGCACAAAG
ACAATTTACCACGAGAGGAGACGAAAAATTCTCGATCAATTTCATTCAGC
CCAGATGGTCGTTACTTTGCCTATTCGAATGGCCGAGAGGTAATGGTTTT
AAGAACATCGGACTGGCAGCTACAATGTTCCCTGCCACGTCCGAAGGCTT
TTTATTTGAAATTCTCACCGCGTGGCAATTATTTATGCACCTGGGAACTG
TATGTCATCACCAAGGACATTCCCGAAGGTTCACCCAATATGTTTGTGTA
TGAAATGGCTAGCGGTAAGGAGGTATTTAGCATTGTGCAGAAGAAACAAA
GCGATTGGGAACCTTCATGGTCATCGGACGAAAGCATATTTGCTACCGTC
ATTGGTGGCGAGGCCTTGTTCTATGATCTAACACAAGGTGTTGAGGGTTT
CAATGCAAGTGTTAAGAAAATAGGCGGCAGTAAGGGTGGTACCTTGTCGG
TGGGTCCCGGCAATAGTCCACCGTTTATAGCCATCTATACACCCGGTGCC
AAGGGGGCACCATCGATGTGTAAACTCTATAAGTATCCAGCATTGGGTCA
AAATCAAACGGTGGCCTGTAAAAGTTTCTTCAATGCCGATCGTGTTGAAT
TAATATGGAATCGTCGAGGTACTGGCCTCCTGCTATTGACCAGTACCGAA
GTCGATAAGACGGGTGCTTCGTATTATGGTAATCAGGCTTTGCACTTTTT
AAATACTAAGGGTGATTCATGTTCCGTGCCATTGTCTAAAGAGGGTCCTG
TACATTGCGTTAAATGGAGTCCTAAAGCTACTGAATTTGTGGTAGTTTAT
GGTTATATGCCTTCTAAGGCGGCTTTATATAATTTGAAATGTGATGTCGT
TTTTGACTTTGGCGAAGGACCACGCAATTGTGCCTATTTTAATAGTTTTG
GAAATCTAGTCGTTTTAGCTGGTTTTGGAAACTTGCCTGGCAATGTGGAA
ATTTGGGATGTATCGAAAAAGGAGAAGCTTGCCAATATTAAATGCCCCGA
TACTACCCATTTTGAGTGGAATCCTAATGGCGAGTATTTTGTAACCGCTA
CTACGGCTCCCAGATTACGTATAGGCAATGGCTTCAAAGTTTATCACTAC
TCGGGTGCTCTATTGCACGAGACCATTTGGCCCCAGGGTCAGGAGCTATT
GGCCGTTGAATGGCAACAATTTGCTGATAATACATTTAAAGAACCTGTAA
TCACCAAGGTCAAGCATGAAGGTATCAAATCGAGCCAACCGGAGGCAAGT
AAGAAGGTCTATACACCACCACACTTGCGCTTTATGAGTGAAGGAAAAAA
TCCAGAGAAATTTGTACCACAGTCGCAAAGCACTATACCAGGACTACCAC
CAGGTTATTCTTCCTCACAAGCCAACAATAAGAAACAGGGTGCTCAAAAG
TCTCATCAACAACAGCAGCAGCAGCAGCAACAAAATCCTAAGGGTTTTAA
ACAGCAACAGCAGCAGCAACAACATAATAAGAATAGAAAAAATGAGCACA
ACAACGAAAACAACCACAACAACAATGGTGCTAATAACACTAGAAACAAT
AGAGGAGGAAGAGGTGGAGATAATAACAACAGCAATGGTGGACAACCAGG
AGCCAATAATTACAATAGAATGAATAAAATGCAGGCAGAAGGCACTAGTG
ACGTAGCTGCTGTAAGCAACAATGAACAGCAACAGCAGCAAACAATGCCG
CAACAACAGCACAACAAACGTCAACAAAATCAACGTCGTCAGCAGCAAAA
TCCACAATTTAATCAACAAAGAAGACAACAACAACAGCAACAGCAGCAAC
CTAATCAAGCTAACTCTGGTGAAAATGTCGCAGTTGAAGGACAACAGCCA
CAGCAGCAAAATTTGCAACAACCAAAACAACAACAGCAGCAAACTTCTAA
AAAAGCTGCTAATCCTGAAAAGGAGAAAAAAATACGCAATGTTGCCAAAA
AATTGTCGGACATTAAAAAATTAAAAGCCCGTCAAGATCAAGGTGAAGTT
TTGGAATTAAATCAATTGAATAAAATTGAAATGGAGTCAAAATTTCTGGA
AGAGCTTAAAGCTTTAAAATTATCTGCCTAA
>lucilia_CL16Contig1_ORF_759_bp
ATGCCTGCCACGGCCGCCAAGAAAACCGAAGCTAAAAAGCTTCCCGTTGT
GCCCGAATCCAAATTGAAGTTCGCCAAGAAGGTGATCAGCAAGCGTGCTC
AAGAAACCAAAAGAAAATTGAAACGCACTGCCGTTATTGCCCAACGTAAA
CGTGAAAATTTGGTACGTGCCGAGAAATACCAAAATGAATACATCAAGGC
TGAGAGACGTGAAATTAAGTTGCGTCGTTTGGCTAAACAACGTGGACAAT
ACTATGTTCCCGGTGAATCTAGATTAGCCTTTGTTATCCGTATTCGTGGT
ATCAACAAGGTTGCCCCCAAGGTACGCAAGGTTTTGCAATTGTTCCGTTT
GCGTCAAATCAACAATGGTGTCTTCATCAAGTTGAACAAGGCCACCATCA
ATATGTTGCGTATTGCTGAACCCTACATCACCTGGGGTTATCCCAACTTG
AAATCCGTTCGTGAATTGATCTACAAACGTGGTTTCGTTAAGCACAACCG
TCAACGCGTTCCCATCACCGATAACTTTGTGATTGAACGTAAAATGCGCA
AGGCATACAACATTCAATGCGTTGAAGATATGGTCCATGAAATCTTCACC
GTTGGCCCCAACTTCAAGTATGCTTCCAACTTCTTGTGGCCCTTCAAATT
GAACACCCCCACTGGTGGCTGGCGCAAGAAGGCTAACCACTATGTCGATG
GTGGTGACTTCGGTAACCGTGAAGACAAGATCAACAAATTGCTCCGCAGC
ATGGTCTAA
>lucilia_CL172Contig1_ORF_447_bp
ATGCAACCAAAACGCAGGGAACCTATCCACGCCGTTCAAGTTTTCGGACG
TAAAAAAACAGCTACCGCTGTAGCTTACTGCAAGCGCGGCCGTGGTTTGC
TCCGTGTCAATGGTCGTCCATTGGAACAAATTGAACCCAAAGTTTTGCAA
TACAAATTGCAAGAACCTTTGTTGTTGCTCGGCAAGGAAAAATTCGCTGG
CGTTGACATCCGTGTCCGCGTCAACGGTGGTGGTCATGTAGCTCAAATCT
ACGCCATCCGTCAAGCCATCTCCAAGGCTTTGATTGCCTTCTACCAAAAG
TATGTCGATGAAGCTTCCAAGAAGGAAATCAAGGACATTCTTATCCAATA
CGACAGAACCTTGTTGGTTGGTGACCCACGTCGCTGCGAACCCAAGAAAT
TCGGTGGTCCAGGTGCCCGTGCTCGCTACCAAAAATCTTACCGTTAA
>lucilia_CL1744Contig1_ORF_405_bp
ATGAACAGCATTTCAGGACTTGTTAAGGAAACCCTGCCAAATTATTTGTC
CAGTTTGCCAGTGCCCGATACTTTCTCGGGCTGGTTTAAATTGTCATTCA
AAGATTGGTTATCCCTTATCCCACCTACTGCTGTTGCTGCCGGTATTGGT
TATACCATTTATTTGGCCTACTGTCCAGCTGCTCGTAAAGGTGGCTGCTC
CAAAGCCGGCATTTGTAATCAATCTGTACGCAAACATGAAGCTAAAGTTG
TTGATATGATTGATATTGAAAATATTGCCGAAAAGGCTGCCTTCTGTCGT
TGCTGGAAGACAAAGAATTGGCCCTATTGCGATGGCAGCCATGGTGAACA
CAATAAGCAAACCGGTGACAATGTTGGTCCTGTAGTGCTCAAGAGAAACT
CTTAA
>lucilia_CL174Contig1_ORF_816_bp
ATGAAATTCTTAGTACTTTTCGCTTTAGCTTTGGCCTCGGTCAATGCCTT
CGATTTACGTGGCGCTGAAATCACTCAACGTAATGTCCTTGTTCCTGTGG
TAGAAACTGAAGGACGCATTACCAACGGCCAGAATGCTGCTGTCGGTCAA
TTCCCCTACCAAGTTGGTTTGTCTTTGAAACTTAGTGCCACCGCTTCCTC
CTGGTGTGGTGGTTCTTTGATTGGCAACAGATGGGTATTGACCGCTGCCC
ACTGTACCGATGGTGTTCAATCTGTTACTGTTTACTTGGGTGCCACTGTA
CGCACCTCAGCTGAAGTTAAACACACCGTTAGCAAGAGCGATATCATCAT
CCACTCTGGTTGGAACAGCAAAACTTTGAAGAACGATATTTCCTTGATCA
AGATCCCCTCCACTGCTTATACTGCCAAGATTAAGGCTGTTAAATTGCCC
GCCATTGCCAGCTCTTACTCTACCTACACCGGTGATAAGGTTATTGCTTC
CGGTTGGGGTCGTACCTCCGATGCCAGTGGTGTTGCTACTAACTTGCAAT
GGGCCCGTATGGATGTGATCTCTAATGCTGCCTGTGCTAAGACTTATGGT
GCTATTATCACTTCCTCCAACATTTGCGTTTCTACTCCTGGAGGCGTTTC
CACCTGCCAAGGTGATTCTGGCGGCCCATTGGTTTTGGAATCCTCCAAGG
TTCAAGTTGGTTTGACTTCATTCGGTTCTTCTGCCGGTTGCGCCAAGGGT
TACCCAGCTGCTTTCACTCGTGTCACCAGCTACTTGGAATGGATCAAATC
CCACACTGGTATTTAA
>lucilia_CL1754Contig1_ORF_705_bp
ATGTTGCGTGCTCCTGCGGGTATTTTACAGCGTTTAGCTTTAAATGAAAG
CAAGACTGGGCAATCTGGTTTTGCTTTGGAATTTGTAAGATGGAGACGTA
AGCCCCGTTGGTTGCCCACTGCCAAATCTAAATTGTTTCGTGTGCCTGAA
AGAAAACAACAAACTCCTGAGGAAAAAGCCGAATTAATGCGTTTGCATAA
TAACTACAAAACACAACTACGTTCGGTACGACAATATTTAAGAGAAGAAA
ATCAACGTTTGGATGAAACCTCTACAGCCGGTCATTTTGTTTTAACAGCG
GAACAAGAAGAAGCTGAATTCCAGCGCTGTTTACAGGACAATGAAAAATG
GAATCAAGAAATTGCCCAAATCAGAGAGCAGCGTTTGGCCAAGGAAAAAC
AAGAAAAGGCGGAATATATTAAGGAACGTTTGCGTCTAGCCAAAGAACGT
GAGGAAGAGAGAATGGAACAAATAGAGGCCTTAGTTAAAAAGCAAAAGGA
ATTATCCAAAACCTTTATTACCCGTGAAAATCTTGAGACAGCCATTGAGC
AAGCTTTGGCCAATCCCGTTGACTATAACTTCTCCATAGACTTAAATGGC
AATATGTACCAAGGGCGCACCAATACACCCGGCAATACTTCGGGAGGTGG
GCAAAATCTCCAGACACTTTCCGAAGCCGAAGATCGTCTAGAAGTGCAAA
ACTAA
>lucilia_CL1782Contig1_ORF_417_bp
ATGGGTGATAGTAAGATTTGTGATATAAGTGACGATGTGAGAGATGAATT
GAAAAAATTTCGTTTTCGCAAAACTACCACAAATTCAGCATTAATTTTAA
AAGTTGATCGTGAAAAGCAATTAGTCGTACTCGACGATATGCTAGATGAC
ATTTCTCTTGAAGAACTGCAAGAACAACTGCCTGGTCATCAGCCACGCTA
TGTAATTTACACCTATAAAATGATACACGATGATTCGCGCATATCATATC
CAATGTGTTTTATATTCTATACGCCACGTGACAGTCAAATTGAATTGCAA
ATGATGTATGCCTGCACTAAAAGTGCTCTACAAAGAGAAGTTGATCTAAC
TAGAGTTTATGAAATACGAGAATTAGATGAATTAACCGAGGAATGGTTAA
AGGAGAAACTCAAGTAA
>lucilia_CL188Contig1_ORF_462_bp
ATGGTTTGTAAAGCTGTTTGTGTTATCAATGGTGATGCCAAGGGTACCGT
ATTCTTTGAGCAAGCAGATGAAAATTCTCCAGTTAAAGTAACTGGTGAAA
TTAATGGTTTGGCCAAGGGTCTACATGGTTTCCATGTTCACGAATTTGGT
GACAATACCAACGGCTGCATCTCAGCTGGTCCACATTTCAATCCCTGTGG
CAAGGAACATGGTGCCCCCGGAGATGAAAATAGACATGTAGGTGATTTGG
GCAATATCGAAGCCAGTGGTGATGGACCCACCAAGGTCGAAATTTCTGAC
AAACAAATCAGTTTGTTTGGTGCCAACAGCATTTTGGGCCGTACCGTTGT
TGTACATGCCGATCCCGATGATTTGGGCAAGGGTGGCCATGAATTGAGCA
AGTCTACTGGTAATGCTGGTGCTCGTATTGGTTGCGGTGTTATTGGTATT
GCCAAAATTTAA
>lucilia_CL18Contig2_ORF_1344_bp
ATGAGAGAAATTGTACACATTCAAGCCGGTCAATGCGGAAACCAAATTGG
AGCCAAGTTCTGGGAAATTATCTCTGATGAACATGGTATCGATGCTACCG
GTGCCTATCATGGCGACAGCGATTTACAATTGGAACGCATTAATGTGTAT
TACAATGAGGCATCTGGTGGCAAATATGTACCTCGTGCCGTTTTGGTCGA
TTTAGAACCCGGTACCATGGATTCAGTGCGTTCCGGTCCTTTCGGTCAAA
TCTTCCGCCCAGACAACTTTGTTTTCGGACAATCTGGTGCCGGTAACAAC
TGGGCCAAGGGTCATTACACAGAAGGCGCAGAGTTGGTCGACTCTGTGTT
GGATGTTGTACGCAAAGAAGCCGAATCCTGCGATTGCCTGCAAGGTTTCC
AATTGACTCACTCGTTGGGCGGTGGTACCGGCTCCGGTATGGGTACTTTG
CTCATCTCAAAGATCCGCGAAGAATACCCCGACAGAATCATGAACACATA
CTCCGTTGTACCTTCCCCCAAAGTATCAGACACAGTTGTAGAACCCTACA
ATGCCACCCTCTCAGTCCATCAGTTGGTTGAAAACACAGATGAAACCTAC
TGTATCGACAACGAAGCCTTGTACGACATTTGCTTCCGCACCTTGAAACT
AACCACACCCACATACGGTGACTTGAACCATTTGGTCTCGTTGACCATGT
CTGGTGTAACCACATGTCTGCGTTTCCCCGGTCAATTGAATGCTGATCTC
CGTAAATTGGCCGTCAACATGGTTCCCTTCCCCCGTCTTCACTTTTTCAT
GCCTGGTTTTGCTCCTCTTACATCCAGAGGCTCCCAACAATACCGTGCTC
TTACTGTTCCTGAGCTTACTCAGCAAATGTTTGATGCCAAGAACATGATG
GCTGCTTGTGATCCTCGTCATGGTCGCTACTTGACCGTAGCCGCCATCTT
CCGTGGACGCATGTCCATGAAGGAAGTCGACGAACAGATGCTTAACATCC
AGAACAAGAACAGCTCATACTTTGTTGAATGGATCCCCAATAACGTAAAG
ACAGCTGTTTGCGACATCCCACCCAGAGGCTTGAAAATGTCTGCCACCTT
CATCGGTAACTCCACCGCCATCCAGGAACTTTTCAAACGTATCTCCGAAC
AATTCACTGCTATGTTCCGCAGAAAAGCTTTCTTGCATTGGTACACTGGT
GAGGGTATGGATGAAATGGAATTCACAGAAGCCGAGAGCAACATGAACGA
TTTGGTCTCTGAATACCAACAATACCAAGAAGCCACCGCCGATGAAGATG
CCGAATTTGAAGAAGAACAAGAGGCTGAAGTCGAAGAAAACTAA
>lucilia_CL1912Contig1_ORF_510_bp
ATGGCTCCCCGCAACAAGGAACAAGAACAAGAAGTCTTGAACTGGATCTT
CGAGGTTTTGGGTGAAAAAGTTCCCGCCGGCAATTATGAAGATATCTTGA
AGGACGGTATTGTTTTGTGCAAATTGATCAACAAATTGGCTCCCGGCTCT
GTTAAGAAAATCCAAGAACGTGGCACCAACTTCCAATTGATGGAAAACAT
CCAAAGATTCCAAGCTGCCATTAAGAAATACGGTGTACCAGAAGAGGAAA
TCTTCCAAACTGCTGATCTCTTTGAACGTCGTAATATTCCCCAAGTTACC
TTGTGCTTGTACTCTTTAGGCCGCACAACCCAACACCACCCCGAATACAA
TGGCCCCTCTTTGGGTCCCAAGATGGCTGAGAAGAACGAACGCACCTTCA
CCGAAGAACAATTGCGTGCCCACAATGCTGAACTAAACTTGCAAATGGGC
TACAACAAGGGTGCCTCCCAATCTGGTCATGGTGGTTTCGGCAACACCCG
CCACATGTAA
>lucilia_CL1936Contig1_ORF_591_bp
ATGGCTCAAAGTAGATTGGAGAAAATTGGAACCATTTTCACCAGAGTCAC
TGGTTTGTTGCGTTCGGGAGCTATGAAGCCGGAAGATAAACCAATTTGGT
ATGATTTATATGAAGCCTTTCCTCCTAAACTAGAACCACGTTTCGATAGA
CCTGCTCCTAAAGATTTGCCAATTAGAAATATATTCTACGAGGAGGATGT
AGCTAGAGCTAAATTTCACAAAACTATGAAACAGCAAGAAATGATAAATT
TATTCGATAGAAAGCGAGAAACTCAAAGTCAGCAGTTTATAAAAATCTAT
CAAGGTTTAAAGTCTCAAGGGGCTTTAGATGAAGAGAAAATTTTTGAAAC
TTCTGTGGAATTACTGCAACAAGAAAGGCAACAAATGAAAGCCGACAGTC
AGGAAGCATTACTGGAGTCAGCTGAAAGCTTAGAAGACTCTAAGCCCAGT
TTAACAGATGCCTTTAATGAGGCCAAGCAAGCGAAAGAAGCTACCAGTAA
CCAGAATACAAACCGCGAAACTAACAAACAAAAATCAAACACCAAAAACT
CTATAGGAGGCATTGATATACAAAATTTGTTTAAAGATTAA
>lucilia_CL201Contig1_ORF_780_bp
ATGCCGCAAAATGAGTATATGGAACGCCATCGCAAGCTATATGGAAGGCG
TCTTGACTTTGAGGAAAGAAAACGTAAGAGGGAAGCACGTCTACCTAAAG
TGCGTGCAAAGAAAGCCCAAAAGCTTCGTGGAATAAAAGCTAAGCTCTTT
AACAAAGAACGCAGAAATGAGAAAATACTCATAAAAAAGAATATTCAGGC
TCATGAAGAAAAGAAAGTAAAGAAACAGGTAGAAAAAGTTGAAGATGGAG
CCTTACCGCATTACTTGTTGGATAGAGGCATCCAATCAAGTGCAAAAGTA
TTGTCGAATATGATTAAGCAGAAGCGAAAGGAAAAGGCAGGCAAATGGGA
CGTACCAATTCCAAAAGTTCGTGCACAATCAGACGCTGAAGTATTTAAAG
TTCTTAAAACTGGCAAAACAAAACGTAAAGCGTGGAAAAGAATGGTGACT
AAAGTAACTTTTGTGGGCGAAAACTTTACACGAAAGCCACCTAAATTCGA
ACGATTTATAAGACCAATGGCATTGCGTATGAAAAAAGCCCACGTTACAC
ATCCTGAATTAAAGGCAACTTTTCATTTGCCTATAATTGGTGTTAAAAAA
AACCCAAGCTCTCCCATGTTTACATCTCTTGGAGTTATTACTAAAGGTAC
AGTGATTGAAGTGAATATATCTGAATTGGGTTTAGTAACTCAAACTGGCA
AAGTTGTTTGGGGTAAATACGCTCAGGTGACCAACAACCCGGAAAACGAT
GGAGTAATTAATGCTGTGTTATTGGTTTAA
>lucilia_CL20Contig1_ORF_1212_bp
ATGAGTTTAGCCAATGCCAGACCTCTGGTCTCCGTTTATTCGGATAAAAA
TGAACAAATCAAAGAAAAGAACATCTGCTTGCCAGCTGTCTTCAAGGCTC
CCATCCGCCCCGATGTGGTCAACGATGTTCATCAATTGATGCGTCGCAAC
AAGCGTCAACCTTATGCTGTCAGCGAACAAGCCGGTCACCAAACCTCTGC
TGAATCTTGGGGTACTGGTCGTGCTGTTGCCCGTATTCCCCGTGTCCGTG
GTGGTGGTACTCACCGTTCCGGCCAGGGTGCTTTCGGTAACATGTGTCGT
GGTGGTCGTATGTTCGCCCCCACTAAGACCTACCGTCGCTGGCACCGCAA
GATCAACGTAAACCAACGTCGTTATGCTTTGGTTTCCGCTATTGCTGCCT
CTGGCGTCCCAGCCCTTGTCCAATCTAAGGGTCACATCATCGATGGCGTC
TCTGAATTCCCATTGGTTGTCTCTGATGAAGTACAAAAGTTGCAAAAGAC
CAAGCAAGCTGTTGTCTTCCTCAGACGCATGAAGATCTGGGCTGACATCC
AAAAGGTGTACAAATCCCAACGTTTCCGTGCTGGCCGTGGTACTATGCGC
GATCGTCGTCGCATTGCCCGCAAAGGTCCCCTCATCGTTTACTACAAGGA
TGAAGGTCTCCGTCGTGCCTTCCGCAACATCCCCGGCATTGAAACCATGT
CCGTCGACAAGATGAACTTGTTGAAGTTGGCTCCTGGCGGTCATGTTGGT
CGTTTTGTCATCTGGACCGAATCTGCTTTCGCTCGTTTGAACGAACTTTT
CGGCACCTGGAAATCTGGCTCCACCTTGAAGAAGGGCTACAATCTTCCCC
AACCCAAGATGGCCAACACCGACTTGACTCGTCTTCTTAAATCCGAAGAA
ATCCGCAAGGTTCTCCGCGATCCCCGCAAGAAGGTATTCCGTCGCGTACG
TCGTCTCAATCCTTTGACCAACGTACGTCAACTCATCAAGTTGAACCCCT
ACGCCGAAGTTCTTCGTCGTCGCGCCGCTTTGGCCGCTGAGCAACGCACC
ATTGCCAAGACCTTGGCTAAGGCCAAGAAGAACAACGTAGAATTGGCCAA
GAACCACTTCGCCGTTGTTGCCAGCAAAGCTGCTGCCAACCGCGCCAAGA
TGTTGAAAACTGCTTTCGAAGCCAGAAAGAAGAAGGCCGCTGCTGCCCCC
AAGAAGAAGTAA
>lucilia_CL210Contig1_ORF_858_bp
ATGTTCCGTAATCAATACGATAGTGATGTGACCGTTTGGAGTCCACAGGG
ACGACTTCATCAAGTCGAGTATGCTATGGAGGCAGTAAAATTAGGTTCAG
CTACAGTAGGTTTGAAAAATAAGGACTTTGCGGTTTTAGTAGCTTTAAGA
AGGGCATCGTCAGAGCTTTCGTCTTCACAAAGAAAAATTATCCCAATCGA
TGATCATTTGGGAATATCAATTTCTGGAATTACTGCAGATGCTAGAGTAC
TGAGTCGTTATTTACGCACTGAATGTCTCAATTACAAGTACTCCTATGAT
GCCGCATATCCAGTGTCCAGGTTGATCACAAATCTTGGTAATAAGATGCA
AATCACAACACAACGTTATGATCGTAGACCTTATGGTGTTGGACTGCTTG
TTGCTGGGTATGATGAAATGGGTCCACATATATATCAGGTTGTCCCATCT
GCAAACTTTTTTAATTGTAAAGCTATGTCTATTGGTTCACGCTCCCAAAG
TGCACGTACATATTTAGAACGTCATTTAAACTCATTTGTAGATTGCAGTA
AGGACGAATTGATTTGTCATGGAATTCAAGCTATTCGTGGTTCATTACCC
AATGAAGAGCTTGGAGTAAAAGATAATCAGACTGCGGTGCTGAATATATC
TGTAGCTATTGTTGGGCGCAATCAATCCTTTAAAATACTTGATGATGAAG
AAAATACATTTTATTTAAATATGGCTAAAGAAAGAGGCGCCGCTGTTATA
TCCTCACGTTCTCAAGACGATGACTCTCTGCCGCCAGCGGGAGATGGTAA
TACACAAGACTCTACTGTCCCTGATCCTAACGTAGCCGTCGGCACAATGG
AACATTAA
>lucilia_CL211Contig1_ORF_447_bp
ATGCCTAAAAATAAGGGAAAAGGTGGCAAAAATCGTCGTCGTGGTAAGAA
CGAAAATGAATTCGAGAAACGTGAATTGATTTTCAAAGAAGATCAGCAAG
AATATGCACAAGTTACAAAAATGTTGGGAAATGGCCGTCTGGAGGCAATG
TGCTTTGATGGTGTCAAACGTCTGTGTCATATTCGGGGGAAACTAAGAAA
GAAGGTCTGGATCAATCAAGGCGATATCATTTTGGTTGGTCTTCGTGACT
ATCAAGATTCAAAGGCCGATGTTATTCTTAAATACACATCCGATGAAGCT
AGAAATTTGAAAACTTATGGTGAATTCCCTGAATCTGTGCGTATCAACGA
TACAGTCACCTTTGTGGAAGACGGTTTGGATGAAGATATTGAATTTGGTG
ATGAAATCAGTTCTGATGATGATGCCGACTCTGTGGACAATATCTGA
>lucilia_CL214Contig1_ORF_1065_bp
ATGGCAGCAAGATTAATTCAAAAGATTGTTAACACAACTCCCGTTTCTGG
ACGTGCCTACTCTTCGGGTACCCGTAAAGTCACTCTTATTCCTGGTGATG
GTATTGGTCCTGAAATTTCCGCTGCTGTGCAGAAAATCTTTACCGCTGCC
GGTGTACCCATTGAATGGGAAGCTGTTGATGTAACACCCGTTAGAGGACC
TGATGGTAAGTTCGGTATTCCTCAGGCTGCCATTGATTCGGTCAACACAA
ATAAAATCGGTTTGAAGGGCCCCTTAATGACACCCGTCGGCAAGGGTCAT
CGTTCTTTGAATTTGGCTCTCCGTAAGGAATTCAATTTGTATGCCAACGT
AAGACCCTGCAGAAGTTTAGAAGGCTACAAGACCTTATACGATAATGTTG
ATGTTGTTACCATTCGTGAGAATACTGAAGGTGAATACTCCGGCATTGAA
CACGAAATTGTCGATGGTGTTGTACAGAGTATTAAATTGATTACCGAGGA
AGCCTCAAAGCGTGTTGCTGAATATGCCTTCACCTATGCCAAAAACAATA
ACAGAAAGAAGGTTACCGTTGTACACAAGGCTAATATTATGCGTATGTCT
GATGGTTTGTTTTTGCGTTGTGTACGTGATATGGCTGAAAAATTCCCCGA
AATTCAATTTGAGGAACGTTATTTGGATACCGTATGCTTGAATATGGTAC
AAAATCCTAATAAATATGATGTTTTGGTTATGCCTAACTTGTATGGTGAT
ATTTTGTCTGATATGTGCGCCGGTTTGGTTGGTGGTTTGGGTTTGACACC
CTCCGGTAACATGGGTCTCAACGGTGCCCTCTTTGAATCCGTTCACGGTA
CTGCCCCCGATATTGCTGGCAAAGATTTGGCCAATCCCACTGCCTTATTG
TTGTCTGCCGTTATGATGTTGAGACATATGGAACTCAACACTCATGCCGA
TAAAATCCAAAGTGCTTGCTTCGAAGTCATCAAGGAGGGCAAATATTTGA
CTGGCGATTTGGGTGGCAAAGCCAAATGTTCCGAATTCACAAATGAAATT
TGTGCCAAACTGTAA
>lucilia_CL2165Contig1_ORF_432_bp
ATGGCTGACAGATTAACACAATTGCAGGACACTGTTAATATGCAAGCTGA
ACATTTCTGTAATGCAATCGGTATAATACAACAGACTTCTTATCCAAGCA
AATTCCCGAATTTTGATCGTACCGGATCTCAAACTCCAGTACAGAATCAG
CAACAAGAAGATTATGCCCAACTATTTGCTCAGCTTATATCACGTTGCGC
CAAAGATATTGATACCCTGATCGAGTCATTACCAAATGAGGACAGCTCGA
CAGAATTACAAAATCAAAGTCTTAAAAGATTGGAATTGGAAAATCAGGAA
GCTGCCGAACGTTTGGAAGAAATCGCTTTGAAAGGCGAGTTGCTTTTGGG
GAAAATTCAGAATGCTTTAGAAGATATAGCCCAAGCTCAACTAGATATGC
AAATAACAATGAAAAACAACAGCAGTAGTTAA
>lucilia_CL2195Contig1_ORF_453_bp
ATGTCTGCTCTTTTACGTTTTGCCAATCGTGCCGTTGTCCAGCGTTCTAT
CGCTTACAATCAATCGCTCAGCATTGTGCGTGGCATTAAAACTTCACCCA
AAAAAGATGAAACTGCTGCTTCTGTTGCACCCGTAACAAAAGAAGATTTT
GCAAATCCCAATCCCAAAAACTGGGTTAGTTTTGGTTTCGATACAAAAGA
TGAGACCAATGATCGCAACTCAACAAAGTCGTCATTCTTCTTTGCCGTAA
CTTTGTGTTTGGCTTGGGGTACATTCTTCTGGGCCTATTTGCCCGACACA
CAATTGCGTGATTGGGCCCAACGTGAAGCCTACTTGGAATTGCGTCGCCG
TGAAAAGGCCGGTGTTGATTTGGTCAGCCCTAACTATGTAGATCCTGCCA
GCATTTCGCTGCCTTCCGATGATGAACTTGGTGATACCGAAATCATCATT
TAA
>lucilia_CL219Contig1_ORF_537_bp
ATGGCAGCACGTCGCGTTGCACAATCCTCCATTAACTGGTCTGCTTTGGC
CGAGCGTGTCCCCGCCAACCAAAAGGCTAACTTTGCCGCCTTCAAATCCA
GGTCGGATGTTTACATGCGCGCTGTCTTGGCCAATCCCGAGAACCCACCA
AAAATCGATTGGGCTCACTACAAAAAATTGGTACCCATTCCTGGATTAGT
TGACAGTTTCCAAAAGCAATACGAAGCCGTTAAGGTACCCTACCCAGCTG
ACAATGTCACCGCTCAGGTTGAGGCTCAAGCTAAGGAAACCAAGGCTGAA
ATCGATAACTTCAAGAAGAGCTCTGAAGCTCGCATTGCTCAATTGCAAAA
AGAAATTGATCATTTGAAATCATTGTTGCCATTCGAGCAAATGACCATGG
AAGATTACCGCGATTCATTCCCCGATTTGGCTTTGGATCCCGTCAACCGT
CCCACTTTCTGGCCTCACACCCCTGAAGAGCAAGTCGGTTATGTATCCAA
GGAAATGGAAGCTGCTCGCGCTGCCCACGAACACTAG
>lucilia_CL21Contig1_ORF_807_bp
ATGGCGGTCGGTAAAAATAAGGGTCTCTCCAAAGGAGGCAAAAAAGGTGG
CAAAAAGAAGGTTGTTGATCCCTTCTCCCGTAAAGATTGGTATGATGTTA
AAGCCCCTAACATGTTTGCCACTCGCCAAATTGGCAAAACCTTGGTTAAC
CGTACCCAGGGTCAGAAAATCGCCTCTGACTACTTGAAGGGCCGTGTGTT
CGAAGTTGCTTTGGGTGATTTGCAAAAGGACAACGATTCCGAACGTTCTT
TCCGTAAATTCCGTCTCATCGCTGAAGATGTACAAGATCGTAACATTTTG
TGTAATTTCCATGGTATGGATTTGACCACCGACAAATACAGATCTATGGT
CAAGAAATGGCAAACCCTCATTGAAGGTATTGTTGAGGCCAAGACCACTG
ACGGTTATTTGCTCCGTGTTTTCTGCATTGGCTTCACTGCTAAGGATCAA
CAATCCCAACGCAAGACCTGCTATGCTCAACACTCTCAGGTCCGCAAGAT
TCGCGCCAAGATGCACGAAATCATCACCAATGAAGTCACCACCTCCGACT
TGAAACAATTGGTTGGCAAATTGGCTTTGGATTCTATTGCCAAGGATATT
GAGAAGATCTGCCAACGTATCTACCCATTGCACGATGTTTACATCCGCAA
AGTTAAGGTATTGAAGAAGCCCCGTTTCGATTTGTCCAAATTGTTGGAAT
TGCACGGTGATGGTGGCGGCAAAGGTACCGAAGCTGTTGTTTCAGCTGAA
GGTGCTGTCATTGAAAGACCCGAAGGTTATGAACCTCCAGTACAAGAGTC
TGTTTAA
>lucilia_CL2203Contig1_ORF_525_bp
ATGGACGGATTTATGATGGACATCATCAAGGGTATGTGTATTATGGACAA
CGATGGCAATCGCATATTGGCCAAATACTATGACAAAAACATCTTAGCCA
CTGTCAAGGAACAGAAAGCCTTCGAAAAGAATCTCTTCAATAAGACCCAC
CGTTCTAATACCGAAATTATTATGTTAGATGGTCTAACCTGTGTTTATAA
ATCAAATGTGGATTTGTTTTTCTATGTCATGGGAAATGCCTATGAGAATG
AGTTGATTCTGTTGTCGGTGTTGAATTGTCTGTATGACTCTATCAGTTTG
ATATTGAAGAAAAATGTGGAAAAACGTTTGGTTTTAGATAATTTGGAAAT
TATTATGTTGGCTTTCGATGAGATCTGTGATGGAGGCATAATTTTGGATG
CCGATCCTTCGTCAGTTGTCAAAAGAGTAGATTTGCGTAATGACGACATT
CCCATTGCCGAACAGACTGTGGCCCAGGTCCTACAATCGGCTCGTGAACA
GTTAAAATGGTCTATACTTAAGTGA
>lucilia_CL223Contig1_ORF_1329_bp
ATGAAATTTTTGATTTTATTGTGTGCCCTAGTGGGTGCCATAACAATTCA
ACAGACCTCGGCTGTGGGTAACACACATTTGGTCTGCTACTATGATGGCA
GTTCATACATTCGAGAAGGTCTTGCTAAGCTAACTTTAGTCGATTTGGAA
CCCGCTTTACAATTCTGCACCCACTTGGTTTATGGTTATGCCAGCATTAA
CCCCACCTCCAATAAACTGGTAGCCAAAAATGAGAAACTTGATTTGGATG
TTGGTACCGGTTTATATCGTACCGTTACCGGTTTAAAGAAGAAATACCCC
AGCTTGAAGGTATTATTGAGTGTTGGTGGTGATAAGGATGAGGTTGATAA
AGATGACAACAAATATTTGACTCTCTTGGAATCTAGCAATGCTCGTATTC
CCTTCATTAATAGTGCTCATTCTTTGGTTAAGACTTACGGTTTTGATGGT
CTTGATATTGCCTGGCAATTCCCCAAAAACAAACCCAAGAAGGTTCACAA
CAGTGTGGGTAAATTCTGGAAGGGCTTTAAGAAAATCTTTACCGGCGATC
ATGTTGTTGATGAGAAGGCTGAGGAACATAAAGAACAGTTTACTGCAATG
ATCCGAGAATTGAAGAATGCTTTGCGTCCCGATGGTTACTTGTTGGGTGT
TTCCGTATTGCCTAATGTTAACTCTTCATTGTTCTATGATGTTCCCGCCA
TTGTCAACAATTTGGATTATGTCAACCTTATGGCCTATGATTTCCAAACT
CCTGATCGCAACCCCGAGGTGGCCGATTACCCTGCTCCCATTTATGAATT
GAATGAACGTAATCCTGAATTTAATGTAAACTATCAGGTGCAATATTGGT
TGAACAATCATTGCCCCGCCACCAAGATCAATGTTGGTATTGCCGCCTAT
GGCCGTGCCTGGAAAATGACTAAGGACTCCGGTCTTACTGGTTTGCCACC
AGTACCCGATACCGATAAGGCTGCTCCAGCTGGTATACAAACCCAAATTG
AAGGCCTTTTAAGCTGGCCTGAGGTCTGTGCTAAATTGCCCAACCCCGCC
AATCAACACTTGAAGGGAGCTGACGCTCCTCTACGTAAAGTTGGTGATCC
AACTAAACGTTTTGGAAACTATGCTTACCGTTCCGCCGATGACAATAACG
AAAATGGCATGTGGGTCGGCTATGAAGATCCCGATACTGCTGCCAACAAG
GCTGCTTATGTTAAAACCAAAGGCTTGGGCGGTGTTGCTTTGGTCGATTT
GTCTTTTGATGATTTCCGTGGTGCCTGCACTGGTGATAAATATCCCATTC
TACGTGCCATCAAATACAAATTGCAATAA
>lucilia_CL225Contig1_ORF_699_bp
ATGATTAACGCCGTGTCGCGTGCTTATTTACGTGCTAGCACACAAGCTGT
ACCCAATGGTTTAAAACCTGCCGTCCTCAGTGCGGCTCAGGCCCTTCAAC
AAGTTCGTTTGGCCCACACCGATTTGCAGGCCCCTGACTTCTCACCCTAC
CGTCGTGAGTCGGTCCAAACTGCCAGCCGTAAAAATACCAATTCCGAAGA
ACGCAAAGCCTTCTCTTATATGTTGGTAGGTGCTGGTGCTGTCGGTGGTG
CTTATGCCGCTAAGGGTTTAGTTACTGCTTTCGTCAGCTCCATGAGCGCT
ACTGCTGATGTTTTGGCTATGGCCAAGATTGAAATCAAATTGGCTGATAT
TCCCGAAGGCAAGTCAGTCACTTTCAAATGGCGTGGTAAACCATTGTTCA
TTCGCCATCGTACCGCTGGAGAAATCAGCACCGAACGTAATGTACCCACT
GCTACGTTGCGTGATCCTGAAGCTGATGATCAACGTGTCATTAAGCCTGA
ATGGTTAGTTGTCATTGGTGTCTGCACACATTTGGGTTGTGTACCAATTG
CAAATGCTGGTGATTTTGGTGGCTACTATTGCCCTTGCCACGGTTCCCAC
TACGATGCTTCCGGTCGTATACGTAAAGGTCCCGCTCCCTTGAACTTGGA
AGTACCAACACACAGCTTCCCCGATGAGGGTACATTGGTTGTAGGTTAA
>lucilia_CL2300Contig1_ORF_393_bp
ATGGCATTGAATCCACAATACGAAGATATTGGCAAAGGATTTGTCCAACA
GTACTACGCTTTATTCGATGATCCGCTGCAACGAGCAAATGTGGTTAACT
TCTATAGCACCACAGATTCCTTCATGTCCTTTGAGGGCTTACAAATTCAG
GGAGCACCAAAAATTATGGAAAAATTAAATAGCCTTACATTTCAAAAAAT
TTCTCGCGTCATAACTGCCGTAGATTCTCAGCCCATGTATGATGGCGGAG
TTCTTATTAATGTTCTTGGACGTTTACAGTGTGATGAAGATCCTCCACAT
GCATTCTCTCAAATTTTCGTTTTGAGACCATTGGGTGGAACATTTTTCTG
TGCCCATGATATTTTCCGTTTAAATATCCATAATTCAGCCTAA
>lucilia_CL2345Contig1_ORF_402_bp
ATGTCGGCTCCTTTGGAAAATCTTGAAACCCAGTTGGAAATGTTTATAGA
AAATGTCAGACAAATACGCATTATCGTGAGTGACTTCCAGCCACAGGGAC
AAAATGTTTTAAATCAAAAAATCCAAGGACTCGTTACTGGCCTCCAGGAA
ATCAATAAATTAAAGAACCAAGTTCAAGATATATATGTACCATTTGAAGT
GTTCGATTATATTGATCAGGACAAAAACCCACAGTTGTATACCAAGGATT
GTGTGGAAAAAGCTTTGGCTAAGAATGAGGAAGTCAAGGGTAAAATTGAT
GCTTATCGCAAATTTAAAGCGAATATGCTTTTGGAATTGTTTAAAACATT
TCCCAATGAAATGAATATGTATCGGGCCTATCGTCCGGATTCTTTAAATT
GA
>lucilia_CL2383Contig1_ORF_534_bp
ATGTCTTTAGTAAAGGCCGGCTATTATGATAAGCCCGAAGGGCAAGATTG
TTATGGCAAAATGTTGGCCACCAATTCCTATGCTGCTGCCGCCGGCTTAG
CCTGGTCTACCATAGATGTATTGATGTTGTCACACACCAAAGGCTATATA
CCCACAATGGCACGTTTTGCCTACAATATTGGTCCCATGATGGGTATGGC
TTCGGCCTTTACTTTGACCACTTATATTGCCACAAATGCCAGAGGCAAGG
ATGATAGACTTAACTATTTCTTGGGTGGCATGGCTGCTGGTGGTGTCTAT
GGTGCCTGGAGACGCAATCATGTTGCTGGTCTTGTTATGGGTTTGGCATT
TGGTATTGCTGGTGTTGTCAAGAAAATTTCCCGTGAAGAAGGTTGGGAAT
TCTTCCCCGCTCTTAATCATCATGCTTTCATGGGTGTCAAAGAAAATGAC
TACACTTTGATGGCCGAACGTCCCAAAAATTGGACAACCGGCAAGGAAAG
TTCTTACAGAGCATTAGCAAATCTGTGTTTTTAG
>lucilia_CL23Contig1_ORF_786_bp
ATGGCGCGAGGTCCTAAGAAGCACTTGAAACGTTTAGCCGCCCCTAAGGC
TTGGATGTTGGACAAATTGGGAGGTGTTTTCGCTCCCCGTCCCTCCACCG
GTCCACACAAATTGCGTGAATCTTTGCCCATGATGATTTTCTTGAGAAAT
CGTTTGAAGTACGCCTTGAACGGTGCTGAAGTAACTAAAATTGTTATGCA
GCGTTTGATTAAGGTCGATGGTAAAGTACGCACCGACCCCACCTACCCAG
CTGGTTTCATGGATGTCATCACCATCGAAAAGACCGGTGAATACTTCCGT
TTGGTCTACGATGTTAAAGGTCGTTTCACCATTCACCGCATCTCCGCTGA
AGAAGCTGCCTACAAATTGTGCAAGGTCCGCAAAACACAATTGGGCGCTA
AGGGTGTACCATTCGTTGTTACCCATGACGGTCGCACCATCCGTTACCCC
GATCCCTTGATCAAGGCTAACGATACCGTACAAGTTGATATTGCCACTGG
CAAAATCACCGATTACATCAAGTTCGATTCCGGCAACTTGTGCATGATCA
CTGGAGGTAGAAATTTGGGTCGTGTCGGTACCGTTGTCAACCGTGAAAGA
CATCCCGGCTCCTTCGATATTGTGCATGTTAAGGATACTCAAGGTCATGT
ATTCGCTACCCGTTTGACCAATGTCTTCATCATTGGCAAGGGCAACAAGC
CTTACATTAGTTTGCCTAAGGGCAAGGGTGTTAAATTGAGCATTGCTGAA
GAACGTGACAAGCGTTTGGCTTCCAAAGCTCATTAA
>lucilia_CL240Contig1_ORF_771_bp
ATGGCTGCTGGTAAATACAAGATTGTCATGGTACGCCATGGTGAATCTGA
GTGGAATTTAAAAAATCAGTTCTGTGGCTGGTTTGATGCCGAACTAAGTG
AAAATGGAAAGAAGGAAGCTGAAGCCGCTGGCGAAGCTGTTAAAGCTGCT
GGTTTGAAATTTGACGTCGCTCATACTTCAGTTTTAACTCGTGCTCAGTG
CACATTAAATGCCATCCTTACTAAAATTGGTCAAACAGACATTCCTGTAT
GCAAAACCTGGCGCCTAAATGAACGTCACTATGGTGGTTTGACAGGCTTA
AATAAAGCCGAAACTGCCGCCAAGTACGGCGAAGATCAAGTCAAAATCTG
GCGCCGTAGCTTCGACACTCCCCCACCACCAATGGAACCAGGTCATCCAT
ATTACGACAATATCGTAAAGGATCCCCGTTATGCCACTGAACCTAAAAAG
GAAGAATTCCCTATGTTTGAATCTTTGAAACTTACCATTGAACGTACTCT
TCCCTATTGGAATGATGTCATTATTCCCCAAATGAAAGAAGGCAAGCGCA
TTTTGATTGCAGCTCACGGTAACAGCTTGCGTGGTATCGTTAAGCACTTG
GACAACTTGTCTGAAGATGCTATCATGGGATTGAACTTGCCAACAGGTAT
TCCCTTTGTTTATGAATTGGATGAGAATTTCAAACCAGTCGTTTCAATGA
AATTCTTGGGAGACGAAGAAACCGTTAAAAAGGCAATTGAAGCTGTTGCT
GCACAAGGCAAAGCCAAGTAA
>lucilia_CL245Contig1_ORF_579_bp
ATGACGACGATTCGCAAAAAGTTGGTTATTGTTGGCGATGGTGCCTGTGG
TAAAACCTGCTTATTGATTGTCTTTAGCAAAGATCAATTTCCCGAAGTTT
ATGTACCCACTGTATTTGAAAATTATGTGGCCGACATTGAAGTAGATGGC
AAACAGGTTGAGCTGGCCTTATGGGATACAGCTGGTCAAGAGGATTATGA
CAGACTTCGACCACTCAGTTATCCAGATACAGATGTTATTTTAATGTGTT
TCTCTGTTGATTCACCTGATTCATTAGAAAATATTCCTGAAAAATGGACA
CCAGAGGTTAAGCACTTTTGTCCAAATGTTCCCATCATTTTGGTGGGCAA
CAAAAAGGATTTGAGAAATGATCCTAATACTATCCGGGATCTTTCAAAAA
TGAAACAGGAACCAGTCAAGCCGCAAGAAGGTCGTGCTATGGCTGAAAAA
ATTAATGCCTTTGCTTATTTGGAATGTTCGGCCAAGTCCAAGGAGGGTGT
ACGAGAAGTCTTCGAAACAGCTACTAGAGCTGCATTGCAAGTTAAAAAGA
GGAAGAGGACCAAATGCCATTTGCTCTAA
>lucilia_CL2460Contig1_ORF_654_bp
ATGTCTATTGCCCCAGTTATTATAGAGGCTACTGCCAAACATACTTCCAC
CCTCATTTTTATGCATGGTTTGGGTGATACTGGTCACGGCTGGAGCAGTG
CTTTAGCTGCCATACGACCACCCAGCATGAAAGTCGTCTGTCCTACAGCA
CCCACTCAGCCCGTTACACTAAATGCTGGCTTTCGCATGCCCTCCTGGTT
TGATTTAAAAACACTCGACATATCAGGACCCGAAGATGAGGAAGGCATAA
AATCGGCTTCACAAAATATACAAACAATGATTAATACCGAAATCGAAAAG
GGCATACCCTCAAATCGTATTGTTTTGGGTGGTTTCTCACAAGGTGGTGC
ATTGGCTTTGTACTCAGCCTTGACCTATAACAAACCGCTGGCCGGTGTGG
TGGCACTATCGTGTTGGTTGCCTTTGCATAAACAATTTCCGGGTATTAAG
ACAAATAGTGGGGATATACCAATTTATCAATGTCATGGTGATTTTGATCC
AGTGGTACCCTATAAATTTGGCCAGCTAAGTGCCAGTTTGTTAAAATCTT
TTATGAAAAATGTTACTTTCAAAACCTACAATGGCTTGTCACACTCTTCA
TCGGAAGAAGAAATGGACGATATTAAGGATGTTTTGGCCAAATGGGTAAA
TTAA
>lucilia_CL2484Contig1_ORF_546_bp
ATGGTGAGGAAGTTAAAATTTCATGAACAAAAACTTTTGAAAAAAGTTGA
TTTTATAACATGGAAAGTGGACAATGGTGGCCAAGAAAATAAAATCTTGC
GAAGATATCACATACGCAAAAGGGAAGATTACACAAAATACAACAAATTA
TCGCGTCAGATACGAGAATTAGTTGAAAAAATTGCAAAATTAGACAAAAC
AGACCCTTTTAAGTCCGAGGCTTCGTACATGCTATTGGAGAAATTATATG
GTATGGGTCTTATAAGCGATAAAACAGATTTGGAAACCGCCAGCAAAGTA
TCGGCCAGCTGTTTTTGTCGTCGTCGTTTACCTGTTGTTATGGTGAAAAA
CAAACTTTCGGAAAATATTAAAAACGCCACAGATTTAGTTGAAAGTGGCC
ATGTAAGAGTAGGTACTGAAATGGTAAAAGACATTGCCTTTTTAGTTTCT
CGTAATCTTGAAGACTTTGTAACATGGGTAGATGGATCTAAAATTAAACA
ACATGTTATGACCTATAATGATTTACGCGATGATTTTGAATTATAA
>lucilia_CL24Contig1_ORF_615_bp
ATGAGTTCCTTGAAACTTCAAAAGAGGCTGGCAGCCTCTGTTATGAGATG
CGGCAAAAAGAAGGTTTGGTTGGATCCCAATGAAATTAACGAAATCGCCA
ATACCAACTCCCGCCAAAACATCCGCAAATTGATTAAGGATGGTTTGATC
ATCAAAAAACCCGTGGTCGTACACTCCCGCTACCGTGTCCGTAAGAACAC
TGAAGCTCGTCGCAAGGGCCGTCACTGCGGCTTTGGTAAACGCAAGGGTA
CTGCCAATGCCCGTATGCCAACCAAATTCTTGTGGATGCAACGTCAACGT
GTACTCCGTCGTTTGTTGAAGAAGTACCGTGACAGCAAGAAAATCGATCG
TCACTTGTACCACGATTTGTACATGAAGTGCAAAGGTAATGTTTTCAAGA
ACAAGCGTGTCCTCATGGAATACATCCACAAGAAGAAGGCCGAGAAACAA
CGTAGCAAAATGTTGGCTGACCAAGCTGAGGCCAGAAGACAAAAGGTACG
CGAAGCCCGTAAGCGCCGTGAAGAGCGTATTGCCAATAAGAAGCAAGAAC
TCATCAACATGCACGCTAAGGAAGATGAAATTGCTGCCCAAGCTGCCACC
ACTGGCAAGAAATAG
>lucilia_CL250Contig1_ORF_966_bp
ATGCTGCGAAATTTAATAATTTTTTCTTTGTGCGTAGTGGCAATTAAAGC
CACTGGTGAATTCACCGTTTTAAGCACACCCAAATCATTGTCTTTCAAGG
GTAATGAGCCATTACAAAGTCGTGATGTTGGTGATGTTTTGTACGCTTCT
TTGGGAAATGCCGTAGCTGGAGACAGTCAGTGGTCGGGTTTGACTATTGT
AGATCCCTTTAATTTACCCAAGGGTGTAATTGCTGTAAGTTTGGATGGCG
TGGAACACACAAAAGTTTCTGGAGCTGGCAAAACTTATCCAGTTCAAGGT
AATACTGTGGAACAATCCTTGAATGGTGTCAGTGCTCAATTGGAAGCCGA
TAGTGAACCCGTTTGCGATATCAGTTTCGAAAATGTTGAAGAAGGTAAGT
TGAGCTTCAAGAACACCATTGGTGATGTTGAAATTCCTGCTGTTGCCAAT
ACCAAGTACTTGAATGGTGACCTCCACACTGCCGACAAACAATTTTTGGA
AAGCATTGCCTATGTAAATGCTATTGCCGATAACTTGGTTAACATGGAAA
AGTCTTGCAATTACGTTGCCATCCATTTGTTCGTTGATGCTGTTGCCAAG
GCTCATGGCGAAAACTCCGAAGCTGTCAATGAAGCCTTAGAGCTTTTCTC
TACCGCTGTCAAGCGTGTCAATACAGCTGCCCAAAAATCTAGCAACAATG
AAGCCTTAGTTGTCGTCGTTGTTAACAAGGCTGATGCCAACAGCCGTAGC
AAGCGTGAAGTAGCTCCCAGCGATTCTAAGAATCTTTACAATTTGGCCGA
ATACTACAATCAAGATTATCCCGTCATTTTCAACATCATCTTGTGGTTCA
TGGTTGTCTTTGGTTTTGCTCTATTGGCCATCTGCTATGCCATCGGTTCC
ATGGATCCTGGTCGCGATTCTATAATCTATCGCATGACCTCCACTAGAAT
GAAGAAAGATAATTAA
>lucilia_CL251Contig1_ORF_498_bp
ATGCCGCCAAAGTTTGATCCTACTGAAGTTAAATTAGTTTACTTGCGCTG
TGTTGGCGGTGAGGTTGGTGCCACTTCTTCTTTGGCCCCTAAAATCGGTC
CATTGGGTTTGTCTCCCAAAAAAGTTGGTGATGACATTGCCAAGGCCACC
TCTGACTGGAAAGGTTTGAAAATCACTGTCTGCTTGACCATCCAAAACAG
ACAAGCCACCATCTCAGTTGTTCCCTCAGCTGCCTCTTTGATCATTAAGG
CTTTGAAAGAACCCCCACGCGATAGAAAGAAGCAAAAGAACATCAAACAC
TCTGGTAATATTACTTTTGATGATGTTCTCTCTATTGCCCGCACCATGAG
ACCCAGATCTATGGCTCGTACATTGTCTGGCACCTGCAAAGAAATCTTGG
GTACTGCCCAAAGTGTAGGCTGCACCGTTGACGGTCGTCCCCCACATGAT
ATCATTGACGAAATCAATGATGGCTCCTTTGAAGTTCCATCCGAATAA
>lucilia_CL253Contig1_ORF_1245_bp
ATGAATGCTTTAAGAAAGTTGCCTACACGTTTGATCGCCAATGCTTTGCG
TCAACAACAATGTGCTATGTCCTCTGGCAATCCCGGCACTCCCACTCCCT
TAACCCTTCTTACCGAGGACGAAGTAATGATGAAGGAAACTGTTGCCAAA
GTGGCCCAGGAACAAATTGCTCCTTTGGTCAAGAAAATGGACGACCAACA
CAAGTTTGAACCATCTGTAGTTCAAGCCATGTTCGACAACGGTTTCATGG
GTATTGAAATCGATACTGAATTGGGTGGTAGTGGTTGCAATTTCTTGACC
ACCATCTTGACCGTTGAAGAACTTTCAAAGGTTGATCCCTCTGTTGCTGC
TTTGGTTGATATTCACAATACTTTGGTGAACTCTTTGATCATCAAAGTGG
CCAATGAGGAACAGAAAAAGAAGTATTTGCCAAAATTGGCTCAAGAATAT
CCTGGCAGTTTCGCTTTGACCGAACCCGGCTCAGGTTCCGATGCTTTCTC
TTTGAAGACTGTTGCCAAAAAGGATGGTAACCATTATGTCATCAATGGTT
CTAAGATGTGGATCTCAAACTCTGATTTGGCTGGTGTATTTGTGGTATTT
GCCAATGCCAAGCCTGAAGACGGTTACCGCGGTATCACCACCTTCTTCGT
TGAGCGTGACACTCCCGGCTTGATTGTCAACAAACCTGAAGACAAATTGG
GCATTCGTGCTTCCGGTACTTGCATGCTTACATTCGACAACGTTCGCATT
CCTGAAGAAAACTTGTTGGGTACCTTTGGCCACGGCTACAAATACGCCGC
TGGATTCTTGAATGAAGGCCGCATTGGTATTGCCTCTCAAATGATTGGTT
TGGCTCAAGGTGTCTTTGACCACACAATGCCTTACTTGTTGGAACGCAAA
CAATTTGGTTCTGAAATTTTCAACTTCCAATCTATGCAACATCAAATTGC
CGCTATTGCTACAGAAATCGAAGCTGCTCGTTTATTGACCTACAACGCTG
CCCGTATGGTCGAACACGGTATTCCATTCGTTAAGGAGGCCGCCATGGCT
AAATACTATGCTTCTGAGGTAGCTCAACGTGCTGCCATCAAGTGCATTGA
CTGGATGGGTGGTGTTGGTTTCACTCGTGACTTCCCTCAAGAGAAATACT
ATCGTGATGTTAAGATTGGTGCCATCTATGAAGGAACAACCAACATGCAA
CTCAGCACCATTGCCAAATTGATCAAGAAGGATTATTCCTCTTAA
>lucilia_CL259Contig1_ORF_558_bp
ATGGCAGCACAATTGGCTAATGTTCAACAAAAATGGGACGAATATAAGGT
TTCTTTGGACAAGTCGTTGAACGACAAATCTAAACCCTGGTATAAAGGAT
TCGAAATGATTGAAGAAAAAACCAATATTCCAAGAATCTATTTGTTTTTG
GGTGCCGCCGCTTTCTGCGCTTTATATTTGGTCTTTGGTTATGGAGCTCA
ACTTTTATGTAACATTATTGGTGTTGTATATCCAGCCTACATTTCCATAC
ATGCCATTGAATCCAGCACTAAATTGGATGATACCAAATGGCTTACCTAT
TGGGTGACCTATGGCATTATGTCTATCATTGAATATTTCTCAGGCGTTTT
AACCTCCGTCATACCCTTCTACTGGTTGATAAAGTGCATTTTCTTGGTCT
GGTGTATGTTGCCCATGGAACAAAATGGTTCTTATGTCATTTACAACCGT
GTCATTCGTCCACATTTCCTTAAACATCATCAAGCTGTTGACTCTGCGTT
AGATAATGTTATTGGACAAGCCAAGAAAAACATTAGCTCAGTTTTGAAAT
CTGATTAA
>lucilia_CL25Contig1_ORF_471_bp
ATGCAGATTTTTGTCAAAACCCTAACGGGTAAGACCATCACTCTTGAGGT
CGAGCCGTCCGACACTATTGAAAATGTCAAAGCCAAGATTCAGGACAAAG
AAGGAATTCCACCAGATCAACAACGTTTGATTTTCGCTGGAAAACAATTG
GAAGATGGCCGTACTCTCTCTGATTACAATATTCAAAAAGAATCCACTTT
GCACTTGGTATTGCGCCTTCGTGGTGGTGCAAAGAAGCGTAAGAAGAAGA
ATTACTCGACTCCCAAAAAAATGAAACACAAAAGGAAGAAGGTCAAGCTT
GCTGTTTTAAAATATTACAAGGTTGATGAAAATGGAAAAATTCATCGCTT
ACGTCGTGAATGTCCTGGGGAAAATTGTGGAGCAGGTGTCTTTATGGCAG
CTCACGAAGATCGCCATTATTGCGGCAAATGTAATCTGACATTTGTATTT
AGCAAGCCTGAAGAAAAATAA
>lucilia_CL25Contig5_ORF_387_bp
ATGCAGATCTTCGTCAAAACTTTAACTGGTAAGACCATTACCTTGGAAGT
TGAGCCTTCCGACACCATTGAAAATGTCAAGGCCAAAATCCAAGACAAAG
AAGGTATCCCCCCAGATCAACAACGTTTGATCTTCGCTGGTAAACAATTG
GAAGATGGTCGCACCTTGTCCGACTACAACATCCAAAAGGAATCCACTTT
ACATTTGGTACTCCGTCTTCGTGGTGGTATCATTGAACCCTCTTTGCGTA
TTTTGGCACAAAAATACAACTGCGACAAAATGATCTGCCGTAAGTGCTAT
GCTCGTCTCCATCCTCGTGCTACCAACTGTCGCAAGAAGAAGTGCGGTCA
CACCAACAACTTGCGTCCCAAGAAGAAGTTGAAGTAG
>lucilia_CL26Contig1_ORF_618_bp
ATGACTGGTTTAACGAATAGGGCCGTTGTTATTGATGGTCGTGGCCATTT
GGTCGGCCGTTTGGCTTCCGTTGTTGCCAAATATTTGTTGCAAGGTGGCA
AAGTTGCTGTTGTCCGTTGCGAAGAATTGAACCTTTCTGGTCATTTCTAC
AGAAACAAGATCAAGTACTTGGCTTACTTGCGCAAACGTTGCAATGTCAA
CCCTGCCCGTGGTCCATTCCACTTCCGTGCCCCTTCCAGAATCTTCTACA
AGGCTGTTAGAGGCATGATCCCACACAAAACCAAGCGCGGTCAAGCTGCT
TTGGCTCGTCTCCGTGTCTTCGATGGTATCCCATCGCCCTACGATAAGCG
TCGTCGTGTCTGCGTACCCATCGCTATGCGCATCTTGACTTTGCGCTCTG
ACCGCAAATACTGTCAATTGGGCCGTTTGTCCAACGAAGTCGGCTGGCAC
CACGGTGATGTCGTCAAGAGTTTGGAACGCAAACGTAAGGCTAAGTTGCA
AGTCACTTTGAAACACAACAGACTCATGAAGAAGTTGACTGTCAAGGCTC
GCGAAAACATTGCCAAGCAAGCCGAACCCTTCAACAAGATCATCAAGTCC
TATGGTTACGAATGTTAA
>lucilia_CL271Contig1_ORF_1164_bp
ATGAATTCTCCACCAGTTTTTATAGATTTATCCATGGATGAACAGGTCCA
AGAATTGAGAAAATATTTCAAGAATTTGGGTGCTGAAATCTCGTCGGAAA
AATCCAGCAAAGGTGTAGAAGATGATTTACACAAAATCATTGGTGTGTGT
GATGTTTGCTTTAAGGATGGTGAGCCCCAACAGATTGATTGCATACTCAA
CAGTATTGTATCCATAATGATTACGATTCCCTTGGATCGTGGTGAAAACA
TTATTTTGGCTTATTGTGAGAAAATGACTAAAGCTACCAATGTTCCTTTG
ACAAAAGTGTGTTTGCAGTCCTTGTGGCGTTTGTTTAATAATTTAGACAC
TTCCTCACCATTGCGCTATCATGTTTACTATCATTTGGTTCAGGTGGCCA
AACAGTGTGATCAAGTTTTAGAAGTTTTCACTGGTGTTGATCAATTGAAA
TCGCAATTTGCCAACTGCCCACCCTCAGCTGAGCAAATGCAAAAACTCTA
CCGTTTGTTGCACGATGTCACCAAGGATACCAATTTGGAGTTGTCCGCCA
AGGTAATGATTGAACTTTTGGGCACCTATACCGCTGACAATGCCTGTGTG
GCCCGTGAGGATGCCATGAAATGTATTGTTACCGCCTTGGCCGATCCCAA
TACATTCCTTTTAGATCCCTTGTTGGCTTTAAAACCTGTACGCTTTTTGG
AAGGCGATTTAATTCATGACTTATTGTCCATTTTCGTATCCGACAAATTG
CCCTCCTATATACAATTCTACGAAGACCACAAGGAATTTGTTAATTCACA
GGGCCTGAACCACGAACAGAACATGAAGAAAATGCGTTTGTTAACCTTTA
TGCAATTGGCCGAAAGCAATCCCGAAATGAGTTTTGAAACCTTGACCAAG
GAATTGCAAATTTCCGAAGATGAAGTGGAGGCCTTTGTTATTGAGGTATT
AAAGACAAAATTGGTACGTGCTCGCCTCGATCAAGCCAATCGTAAAGTGC
ATATCTCCTCCACCATGCATCGTACATTTGGTGCTCCTCAATGGGAACAA
TTGAGAGATTTATTGCATGCCTGGAAGGATAACTTAAGTGCGGTACGTGA
AGGTCTTACTCAGGTGTCATCGGTACAATTGGATTTGGCTCGTAGTCAAA
AATTGGTGCATTAG
>lucilia_CL273Contig1_ORF_363_bp
ATGGCTTCAATTTGTGGACGCATGGCTTTCCGTGCCGCTGCACGTCAAAA
TGTCACATACACTCCAGTTCGCTTCTGCAAAATGATGAACGACCCCTTGG
AACACGCTACCGGTATTGAGAAGCGTGAATTGTTGGCCAAAGCTGCCGGC
AATGATAATCCCTTCGACATGAAAGTGTTCAAGCGTGGTGCTGGTACCAA
GGAAAACCCCAACCTGATACCCTCCGCTTTTGATGCCCGTATTGTGGGTT
GCATCTGCGAAGAAGATCAAACCTATGTACAATGGATGTGGCTACAAAAG
GGTACCGCTAAACGTTGCGAATGCGGCCATTGGTTCAAATTGGTTGAAAA
GGCTGCCGTTTAA
>lucilia_CL278Contig1_ORF_1194_bp
ATGCCTCCCAAGAAACATGAAGAACCTGAACGTAAACCCTTGATTGGTCG
TATTGGTACCAATCTCCGCATTGGTATCGTTGGTGTACCCAACGTTGGCA
AGTCGACATTTTTCAATGTCCTAACCAAGAGTGCAGCACCAGCTGAGAAT
TTCCCTTTCTGTACCATCGATCCCAATGAGAGTAGAGTTCCAGTACCCGA
TGAAAGATTTGACTATTTGGTTAACTACCACAAGCCAGCCAGCAAAGTTC
CTGCATACTTAAATGTAGTCGATATTGCCGGTTTGGTTAAGGGTGCTGCC
GAAGGTCAAGGTTTAGGCAATGCTTTCCTTTCACACATTAACGCTTGTGA
TGCTATATTCCATTTGTGTCGTGCTTTCGATGATCCCGATGTCACCCATG
TCGAAGGTGAAGTTGATCCCGTACGTGATTTGGATATTATTTGTGAAGAA
TTGCGTTTGAAGGATGAAGAGAAATTAATGCAATATTTGGAAAAATTGGA
AAAGGTTGTTGCCCGTGGTGGTGATAAGAAACTAAAGCCAGAATATGATT
CGCTTTTAAAGATCAAGGGTATTTTGGTGGATGAGAAAAAACATTTAAGA
TTTTCTGACTGGAATGCTCATGATATTGAAATCTTAAACAAATACTTGTT
TTTGACCTCTAAACCCTGTATTTATTTGGTCAATTTATCCGATAAGGATT
TCATACGCAAGAAGAACAAGTGGTTGCCTAAGATTAAGGAATGGGTTGAT
AAACATGATCCCGGTGCCACCATTATACCCTTTTCGGGTGCCTTTGAGCA
CACTTTGGCCGAAAAAGATGATTTGGAACAGAAAGCCTATGAAGAAGAGA
CTAAATGCAAATCGCAATTAGACAAAATTATTGTTACCGGCTACAAAGCT
TTGCAATTGGAATACTTCTTTACCGCTGGTGCTGATGAAGTCAAGGCCTG
GACCATACAAAAGGGCACTAAAGCTCCCCAGGCTGCCGGTCGTATTCACA
CCGATTTCGAAAAGGGTTTCATTATGGCTGAAGTTATGCATTTCAAGGAC
TTTAAGGAGGAAGGATCCGAAGCAGCCTGCAAAGCTGCTGGTAAATACCG
CCAACAGGGACGTAACTATACAGTGGAAGATGGTGATATTATATTCTTTA
AATTTAATGCCGGTGCTGGCCTTAAGGATGCCAAAAAGAAATGA
>lucilia_CL286Contig1_ORF_639_bp
ATGGCCACACAATTACGTACCGTTGTGGGAAAAACGTTCGGTTGGCTCTT
TGTTGCCGTAAGCATTGTACTCATCTTCTATCATGTCTTCACAGGAAAGG
GTGAACGTGTGAGCGTTGGTTGGTTCCTCTCGGCTTCTTCGCCTTACATG
TGGGCATGCCTGGGTATTGGTTTGGCAGTGGCCTTGTCTGTCGTAGGTGC
TGCCCTCGGTATTCACACTACTGGCACCAGTATTGTAGGTGGTGGTGTTA
AGGCTCCCCGTATCAAGACTAAGAATTTAATTTCTGTAATTTTCTGCGAA
GCCGTTGCTATTTATGGCCTTATCACTGCTATCGTTCTCTCCGGTTTGTT
GGAGTCTTTCAAAATGGAGACGGCACTTTCTAGTCAAACCGTAATGAATA
ATAATTGGACCGCTGGTTATGTTATGTTCGGTGCTGGTTTGGCTGTTGGT
TTAGTCAACTTGTTCTGCGGTATTGCTGTAGGTGTTGTAGGCTCTGGTGC
TGCTTTAGCTGATGCTGCCAATTCTGCCTTGTTCGTGAAAATTCTTATTG
TTGAGATTTTCGGTTCAGCCATTGGTCTTTTCGGCTTGATTGTGGGCATC
TATATGACCTCTAAAGTCAAAATGGGTGACAAGGAGTAA
>lucilia_CL295Contig1_ORF_1050_bp
ATGGCATTATCTTCGCGTTTTTATAGTGAAAAATATCCCGAAGTGGAAGA
TGTGGTTATGGTCAACGTACTGTCCATTGCCGAAATGGGTGCCTATGTGC
ATTTATTGGAATACAATAATATAGAAGGTATGATTCTGTTGTCTGAATTG
TCCAGACGTCGTATACGTTCCATCAATAAGCTGATTCGTGTGGGCAAAAC
AGAACCTGTTGTCGTCATTCGTGTGGACAAGGATAAGGGTTATATAGATT
TGTCAAAACGTCGTGTCTCACCCGAAGATGTTGAGAAATGTACAGAACGC
TATGCCAAAGCTAAAGCTGTCGATCTATTGCTGCGTCATGTTGCCAATTT
GTTGGGTTACGAGTCCAGTGAACAGTTGGAACAATTGTACCAGAAGACCG
CTTGGCATTTCGAGAAGAAATACAACAGCAAGGCTGCAGCTTATGACATT
TTCAAACAGTCCGTTACAGATCCCACTGTTTTCGACGAATGTGATTTAGA
TGAAAAGACAAAAGAAGTTTTGTTGAACAATGTCAAGCGCAAGTTGGTAT
CGCCCACCGTTAAGATACGTTCTGACATTGAATGCTCCTGCTATGGTTAT
GAGGGTATTGATGCTGTTAAGGCTTCCTTGAGCAAGGGTTTGGAATTGAG
CACTGAAGAATTGCCCATTCGTATTAATTTGATTGCTCCTCCACTTTATG
TGATGACCACTTCAACTACCAAAAAAGCTGAAGGTTTAAAGATTTTGGAA
CAAGCCATCGATAGCATTAAAGCCAAAATTACAGAATACAATGGTGAATT
TAAGGTTATTATGCCACCCAAACTTGTTACTGCCATTGATGAAGCTGATT
TGGCACGTCGCTTGCAACGGGCTGAGGCTGAAAATGCCGAAGTTGGTGGT
GATGATGACGAAGAGGAAGATGATGATCAAGAGGGCATGCAATTTGATCC
AGAAAACGAATCAATTAATCACAAAGGTGGACGTCGTCCCACGAAAAAGG
GTGACGATGAAGATGACGAAGAGGACGATGATGAAGAAGATGAGGAATAA
>lucilia_CL297Contig1_ORF_480_bp
ATGACTAATTCCAAGGGTTATCGTCGCGGCACCAGAGACATGTTCTCTCG
CCCCTTCCGCAAGCATGGTGTCATCCCCTTGTCCACCTACATGCGTGTCT
TCAAAATTGGAGATATTGTTGACATCAAGGGTCATGGTGCCGTCCAAAAG
GGTATGCCCTACAAGGCCTACCACGGCAAAACTGGCCGTGTCTACAATGT
CACCCCTCATGCTGTCGGTGTTATTGTAAACAAACGTGTACGCGGTAAGA
TCCTACCCAAGCGCATCAATGTTCGCATTGAACACGTCCATCACTCCAAG
TGCCGTGAAGATTTCTTGCGTCGCGTCAAGGAAAACGAACGTTTGTTGAA
GGACGCCAAGGCTAAGGGTACCTGGGTTAACTTGAAACGTCAACCTGCCC
AACCCAAGAAGGCTCACTTCGTCAAGAAGATCGAAGAACCCATTGTATTG
GCTCCCATTCCTTACGAATTCGTTGCCTAA
>lucilia_CL2Contig20_ORF_669_bp
ATGGCCGATGAGAAGAAGAAGGTTAAGAAGAAGAAGACCAAGGAAGAAGG
TGGCGCTTCGGAAACCGCATCCGAAACTGTCTCTGAGGCAGCAACCCCTG
CCCCAGCTGCTACCCCAGCACCCGCCTCCACTACTGGCTCCAAGAGAGCT
TCCGGTGGTAGCCGTGGCTCCAGAAAATCTAAGCGCGCTGGTTCCTCCGT
CTTCTCTGTTTTCTCCCAAAAACAAATTGCTGAATTCAAAGAAGCCTTCC
AACTTATGGATGCTGACAAGGATGGTATCATTGGCAAGAACGATTTGCGT
GCCGCTTTCGATTCCGTAGGCAAAATTGCTGCCGATAAGGAATTGGACGC
TATGTTGGGCGAAGCCTCTGGTCCCATCAACTTCACCCAATTGTTGACCT
TGTTCGCCAACCGCATGGCCAGCTCTGGTGCTAACGATGAAGATGAAGTT
GTCATTGCTGCTTTCAAAACATTCGACAATGATGGTCTCATCGATGGTGA
CAAATTCCGTGAAATGCTCATGAACTTCGGTGACAAATTCACCATGAAGG
AAGTCGATGATGCTTTCGATCAAATGGTTATCGATGACAAGAACCAAATC
GATACCGCTGCTTTGATCGCTATGCTCACCGGTAAGGAGGAAGAAGAAGA
AGGTGAAGAAGCCGCCTAA
>lucilia_CL2Contig23_ORF_654_bp
ATGGCTTCAAAAGTTTCCCGTGATACTTTGTACGAGAGCGTTAACAGCGT
CTTGGAATTCTCCTCCAAGAAGAAGCGTGGCTTCTTGGAAACCGTTGAAT
TGCAAATCGGTTTGAAGAACTACGATCCCCAAAAGGATAAGCGTTTCTCC
GGCACTGTCAAATTGAAGCACATTCCCCGCCCAAAAATGAAGGTCTGCAT
CTTGGGTGATCAACAGCATTGTGATGAAGCCAAGGCTAACGGCGTCGAAT
GCATGGATGCTGAAGCTTTGAAGAAATTGAACAAGAACAAGAAGTTGGTT
AAGAAATTGGCCAAATCCTATGATGCTTTCTTGGCTTCTGAATCTTTGAT
CAAACAAATTCCCCGTCTCTTGGGTCCCGGTTTGAACAAGGCTGGCAAGT
TCCCTGGTCTTTTGTCTCACCAAGAATCCATGATGGGCAAGATCGAAGAA
GTCAAATCCACCATCAAGTTCCAAATGAAGAAAGTATTGTGCTTGTCCGT
TGCCGTCGGTCACGTTGAAATGAAACAAGACGAATTAGTCCAAAACATTC
ATTTGTCCATCAATTTCTTGGTATCTTTGTTGAAGAAGAACTGGCAAAAC
GTTCGCTCTTTGCACATCAAGTCATCCATGGGCCCACCCCAACGTTTGTA
CTGA
>lucilia_CL2Contig39_ORF_567_bp
ATGACGGCCGCTACTAAAGAAGCTGGAAAGAAGATCAAAAGAGATCCCGC
CAAGAACCCTATGCGTGATCTGCACATCAGAAAATTGTGCTTGAACATTT
GTGTAGGTGAATCTGGTGATAGATTGACTCGTGCCGCTAAGGTGTTGGAA
CAATTGACTGGTCAACAACCCGTCTTCTCCAAAGCCCGCTACACTGTGCG
TTCTTTCGGTATTCGTCGTAATGAAAAGATCGCCGTACACTGCACCGTCC
GTGGTGCCAAGGCTGAAGAAATCTTGGAACGTGGTCTTAAAGTACGTGAA
TACGAGTTGAGACGTGACAACTTCTCTGCCACCGGCAACTTTGGTTTCGG
TATCCAAGAACACATCGATTTGGGTATCAAATACGATCCCTCCATCGGTA
TCTATGGTTTAGATTTCTACGTTGTACTCGGCCGTCCAGGCTACAATGTT
GCCCACAGAAAACGCAAATCTGGTACAGTTGGTTTCCCCCACCGTCTTAC
CAAGGAAGATGCCATGAAATGGTTCCAACAGAAATACGATGGTATCATTC
TTAACAGCAAGAAATAA
>lucilia_CL2Contig42_ORF_1182_bp
ATGTCCGACGATGAGGAGTACACCAGTTCCGAAGAGGAGGAGGAGGTTGT
CGAAGAGGTCGAGGAAGTTCACCAAGGTGAGGGTGATCCAGAGTTCATCA
AACGTCAGGATCAAAAGCGCTCTGACCTCGATGATCAGTTGAAAGAATAC
ATCAACGAATGGCGCAAACAAAGAGCCAAGGAAGAGGATGAGTTGAAGAA
ACTCAAGGAGAAGCAAGCTAAGCGCAAGGTCACCCGTGCTGAAGAAGAAC
AAAAGATGGCTCAACGCAAGAAGGAGGAGGAAGAACGCCGCGTTCGCGAA
GTTGAAGAAAAGAAACAACGCGAAATCGAAGAGAAGCGTCAACGTCTCGA
AGAGGCCGAAAAGAAACGTCAAGCCATGCTCCAAGCCATGAAGGACAAGG
ACAAGAAGGGCCCCAACTTCACCATCGCCAAGAAGGATCAAGGCGTGTTG
GGTCTCTCCTCCGCCGCCATGGAACGTAACAAGACTAAGGAACAACTCGA
AGAAGAAAAGAAGATCTCTTTGTCGTTCCGTATTAAGCCCCTTGCCATTG
AAGGTTTGGGTGAATCCGCCTTGCGCGATAAGGCCCAAGAATTGTGGGAA
CTTATTGTCAAATTGGAAACTGAAAAGTATGACTTGGAAGAAAGGCAGAA
ACGTCAGGATTACGATTTGAAAGAATTGAAGGAAAGACAGAAACAACAGC
TCAGGCACAAAGCCTTGAAGAAGGGTCTTGACCCCGAAGCTTTGACTGGC
AAATACCCGCCCAAGATTCAAGTCGCCTCCAAATACGAAAGACGTGTAGA
TACCCGCTCTTACGACGACAAGAAGAAACTCTTCGAAGGTGGCTGGGAAG
AAATCGGCAAAGAGGTCAATGAAAAGATCTGGAACGAAAAGAAGGATCAA
TACTCCGGCCGCCAAAAATCCAAATTGCCCAAGTGGTTCGGCGAAAGACC
CGGCAAAAAGGCTGGTGAACCCGAAACACCCGAGGGTGAGGAAGATGCCA
AGGCTGACGATGATGTCGTCGAGGATGAAGATGAAGTCGAAGAGGAGGTC
GTCGAAGAAGAGGAAGAAGAAGGCGAGGAAGAAGAAGAAGAGGAGGAGGA
AGAAGAAGAGGAAGAAGAAGAAGAGGAGGAAGAAGAAGAAGAGGAAGAAG
AAGAAGAGGAGGAAGAAGAAGAGGAAGAATAA
>lucilia_CL2Contig43_ORF_375_bp
ATGGCTTTACACTCTGCAGTTAAAGGAAAATTAATTTCTGTTATTGGCGA
TGAGGATACTTGTGTTGGTTTTTTACTTGGAGGAGTAGGTGAGATCAATA
AAAATCGACACCCTAATTTTATGGTTGTAGATAAGAATACTGCTGTAAGT
GAAATTGAAGATTGCTTCAAACGATTCCTTAAGCGAGATGATATTGACAT
TATTTTAATTAATCAAAACTATGCTGAACTTATTCGTCATGTGATTGATG
CTCACACCTCCCCAGTTCCTGCAGTGCTGGAAATTCCCTCAAAAGATCAT
CCATATGACGCCAGTAAGGACTCTATTTTGAGACGTGCTAGGGGCATGTT
CAATCCTGAAGATTTAGTTCGCTAA
>lucilia_CL2Contig58_ORF_507_bp
ATGCGTCAATTTGTTAATGTTTTGTTGGTGTGCTTGTTTGCTGCCTCTGC
TTATGCCAGCAGTTGCACCAGTCCCAAAGCCACCGTAACCTCCTTCAGCA
CACAAGACGCCACCATTCTAACACAGTTGGCTCATATTGGTGAATTCACC
TTGAAGTGTGGCAATGGTGCTAAACCCACTTTGTTTGCTGAATTCCCCTG
CGGTAAAGTAGTACCCGTAGCCCAGGTTGGCGAAGACAAATATCAAGTCA
GCTGGACACAAGAAATCAAAAAGTCTACTAGTGGCAATGTTGTTGTACGT
CTTTTCGATGAAGATGGCTACTCCAACTTGCGTAAGGTACAACGTGATGG
CGGCAAGGTGTCCAGCGTCAAGTCTTTGGTTGACATCACCATCAACACCA
AGAGTGCCTACAAGGGTCCCTGGGTTAAGGCTGAATTAGTGGCTGCTTTG
TTGGTCGGTGCTATTGCTTACTTCGCTGTCACCACCAAGAGCAAAGTTCA
GGCTTAA
>lucilia_CL306Contig1_ORF_576_bp
ATGCGTATTGAAACGTGTTACTTTTGCTCCAGCAAAATCTATCCAGGACA
TGGAGTAAATTTCGTGAGAAACGACTGCAAGATATTTAAATTTTGCCGTG
GCAAATGCCATAAGGCCTTCAAACGCAAGAAGAATCCCCGTAAGGTGAAA
TGGACCAAGGCTTACCGTAAGGCAGCCGGCAAGGAATTGGCTATCGACCC
CAGTTTTGAATTTGAGAAGCGTCGCAATTGTCCCATTAAATACAATCGTG
AAATGTGGCAAAAGACTTTGGATGCCATTAAGAAAGTTAACGAGATCAAA
GAACGTCGTCAAGGTCAATTCATTTTGGAACGTTTGCGCAAGGGTCGTGA
AGTTGAAATTCAAATGGATGTTAAGGATGTACAGCGTAATATCTCCCTTA
TACGTTCTCCGGCTGCTGGCCTAAAGGAACGTCGTGCCAAGGAAGAAGCC
GAAGAAGCTGCTCTAATGGAACAAGACTTACCCGAGGAGGAAATCACTTA
TGTCGATGCCCGCGAACTGGAAAAGAAACTCGAAGAAGGTCTCATGGATG
ACGACATGGAAATGATGAAAGCCTAA
>lucilia_CL30Contig1_ORF_657_bp
ATGGGTCGTCGTCCAGCGAGATGCTATCGTTACTGCAAAAACAAGCCGTA
TCCAAAATCTCGTTTCTGTCGTGGTGTGCCAGATCCCAAAATTCGTATTT
TTGATTTAGGCAGAAAGAAGGCTTCTGTAGAAGATTTTCCTCTTTGCGTT
CATTTAGTATCTGATGAGTATGAACAACTAAGTAGTGAAGCTTTAGAAGC
TGGACGTATTTGTTGCAATAAGTATTTAGTTAAATACTGCGGCAAAGATC
AATTCCACATCAGAATGCGCTTACATCCTTTCCACGTTATTCGCATTAAC
AAAATGTTGTCCTGTGCCGGAGCAGATAGGCTTCAAACAGGAATGCGTGG
TGCTTTCGGAAAACCTCAAGGAACTGTCGCAAGAGTTCGTATTGGACAAC
CTATAATGTCTGTCCGCTCAAGTGACAGATTTAAAGCTCAAGTTGTGGAG
GCTCTACGTCGTGCTAAATTCAAGTTCCCCGGTCGCCAAAAAATTTATGT
CTCTAAAAAGTGGGGATTCACTAAATACGACCGTGAACGTTATGAAGAAT
TACGTAATGAAAATCGCTTGGAACCTGATGGTTGTAACGTGAAATACAGA
CCAGAACATGGACCAATGGCTGCGTGGGAAAAGGTTCAACGAGAAGTATA
TGCTTAA
>lucilia_CL317Contig1_ORF_525_bp
ATGTCTTCACGTAAAACTGCCGGTCGCCGCGCTACTACCAAAAAACGTGC
TCAGCGCGCCACATCAAATGTTTTCGCTATGTTTGATCAAGCCCAGATTG
CAGAATTCAAAGAAGCATTCAATATGATTGATCAAAATCGTGATGGTTTT
GTCGAAAAGGAAGATTTACACGATATGCTTGCATCGTTGGGTAAAAATCC
AACCGATGACTATTTAGAAGCCATGATGAATGAAGCACCTGGGCCAATTA
ACTTCACAATGTTCTTAACTTTATTCGGAGAACGCCTACAAGGAACCGAT
CCCGAAGATGTGATTAAAAATGCATTTGGTTGTTTCGATGAGGACAATAA
TGGTGTAATTCCAGAGGATCGTTTACGTGAACTTCTTACCACAATGGGAG
ATCGTTTCACAGATGAAGATGTCGACGAAATGTATCGTGAAGCTCCTATC
AAGGGTGGACTCTTTGATTATATCGAATTTACAAGAATTCTCAAGCATGG
TGCTAAAGATAAAGACGAACAATAA
>lucilia_CL31Contig1_ORF_450_bp
ATGTCGAATATCAAGAGGAAGAAGACCAGAAAGCTTCGCGGTCATGTAAG
TCATGGTCACGGTCGTATTGGCAAACACCGTAAGCACCCTGGTGGTCGCG
GTAACGCTGGTGGTATGCATCACCACCGTATCAACTTTGACAAATACCAT
CCCGGTTATTTCGGCAAAGTCGGTATGAGAAACTTCCACTTGCGTCGTCA
ACACAAATTCTGCCCCACCATGAATTTGGACAAATTGTGGTCTTTAGTCG
GTGTCGACAAGGTCGCTGAATTGGAAAAGGAAAAGAACCCCAAGGCTCCA
GTTATCGATTTGGTTAAATTCGGTTACTACAAATTGTTGGGCCGTGGTCA
CTTCCCCAACTTGCCCGTCATTGTTAAGGCCAAATACTTCTCAAAGAAGG
CTGAAAACAAAATCAAGAAGGCCGGTGGTGCCTGCTTGTTGGTCGCTTAA
>lucilia_CL322Contig1_ORF_474_bp
ATGAGTGCCCACGGAGTTGACGAAGATCTTACACCTGAGCAAATTGCTGT
TTTGCAAAAAGCTTTCAATAGTTTTGATAATCAAAAAAGTGGCAGTATCC
CAACCGAAATGGTGGCCGATATTTTGCGTTTGATGGGTCAACCTTTTGAT
AAGAAAATCCTGGAAGAACTTATTGAAGAAGTTGATGAAGACAAATCCGG
TCGTTTAGAATTTGGGGAATTCGTGCAGTTGGCTGCCAAATTCATTGTTG
AAGAAGACGCCGAAGCTATGCAAAAGGAATTGCGCGAAGCTTTCCGTTTG
TATGACAAACAAGGTAATGGTTATATTCCTACAACATGCCTCAAGGAAAT
CCTTAAAGAATTGGATGATCAGTTAACTGAACATGAGTTGGACATTATGA
TTGAAGAAATTGATTCAGATGGTTCTGGTACTGTTGATTTTGATGAATTT
ATGGAAATGATGACAGGCGAATAA
>lucilia_CL323Contig1_ORF_336_bp
ATGTCCGGATACATTGCCAGAAAAGGTCCCATGGTTTTCTCCAGCTTGGG
AAAATGGGCTTATAACTTGTCGGGATTCAATCAATACGGTTTGCACCGTG
ATGATTGCTTGTACGAAAACGAAGATGTTAAGGAAGCAATCCGTCGTCTT
CCCCGTAACTTGTATGATGAACGTAACTACCGTATTATGCGTGCTTTGCA
CTTGTCTATGACCAAAACTGTTTTGCCCAAAGAGCAATGGACCAAATACG
AAGAAGATGTTAAATATTTGGAACCCTACTTGAAGGAAGTCATCAAAGAA
CGTGAAGAACGTCAAGAATGGAACAACAATCACTAA
>lucilia_CL324Contig1_ORF_987_bp
ATGGCTGCTAGCTCGAGAGTTTTGCTTAAAGTACGCGATGGCTTGGTATC
CGCTGTACGCCATGGCTCCCAATATCATCAAACACGTGCCAACTTAATGT
TGACCGAAAACTCACGTGTCATTTGCCAAGGTTTTACCGGCAAACAGGGC
ACCTTCCACAGCCAACAGGCTTTGGAATATGGCACCAAATTGGTGGGTGG
CATTTCTCCCAAAAAGGGTGGTACTACCCATTTGGGTTTGCCTGTTTTTG
CTAGCGTAGCTGAAGCCAAAAAGGCCACAGATCCTCATGCTACTGTTATC
TATGTACCTCCACCCGGTGCTGCTGCTGCCATTATGGAAGCTTTGGATGC
TGAAATCCCCTTGATTGTTTGCATCACTGAAGGTGTTCCTCAACACGATA
TGGTGCGCGTCAAGAATGCCTTGTTGAGCCAAAACAAATCTCGTTTGGTT
GGCCCCAACTGCCCTGGTATTATTGCTCCCGAAAGATGCAAGATTGGTAT
TATGCCCGGTCACATTCACAAGCGTGGCAAGATCGGTGTAGTCTCCAGAT
CCGGTACCTTGACCTATGAAGCTGTCAATCAAACCACTGAAGTTGGTTTG
GGCCAAACCTTGTGCGTTGGTATTGGTGGTGATCCCTTCAACGGTACCGA
TTTCATTGATTGCCTCGAAATCTTCCTAAAGGATCCCGAAACCAAGGGTA
TCATTTTGATTGGTGAAATTGGTGGTGTAGCCGAAGAACAAGCAGCTGAA
TACTTGACACAACACAATACTGGCATGAAAGCCAAGCCAGTGGTATCCTT
CATTGCCGGTATCTCTGCCCCACCCGGCAGAAGAATGGGTCATGCTGGTG
CCATTATCTCAGGCGGTAAAGGTGGTGCCGGTGATAAGATCAAGGCTTTG
GAAAAGGCTAATGTCATTGTCACCAGGAGTCCAGCACAAATGGGCAGGGA
ATTGTTTAAGGAAATGAAACGTTTAGAATTAGCTTAG
>lucilia_CL32Contig1_ORF_1524_bp
ATGTTCACTGCTGTACGCTCGGCCCTTAATAGGTCGGACAAGAAAGTTAT
ATCACTACTTGCCCAATCTCAACGTGAGTATGCCAAGGCTGCCGCTAAGG
CTGCTGCCGCTGGAAATGGCAAAATTGTGGCCGTTATTGGTGCCGTCGTC
GATGTCCAATTCGAGGATCAATTGCCCCCAATTTTGAACGCCTTGGAAGT
CGATAACCGTAGCCCTCGTTTGGTCTTGGAAGTCGCCCAGCATTTGGGAG
AAAACACCGTACGTACCATTGCTATGGACGGTACTGAAGGTTTGGTTCGT
GGCCAAAAAGTCTTGGACACCGGCTACCCAATCCGTATTCCCGTTGGTGC
CGAAACTTTGGGCCGTATCATCAACGTTATCGGTGAACCCATCGATGAAC
GTGGTCCCATCCCTACCGACAAGACCGCCCCCATTCACGCTGAAGCCCCC
GAATTCGTGGACATGAGCGTCGAACAAGAAATCTTGGTTACCGGTATCAA
GGTCGTCGATTTGCTCGCCCCCTACGCTAAGGGTGGTAAGATCGGTCTCT
TCGGTGGTGCTGGTGTCGGCAAGACCGTATTGATTATGGAACTTATCAAC
AACGTCGCCAAGGCCCATGGTGGTTACTCCGTATTCGCCGGTGTCAGTGA
ACGTACCCGTGAAGGTAACGATTTGTACAATGAAATGATTGAATCCGGTG
TCATTTCCCTTAAGGACAAGACCTCCAAGGTAGCTCTTGTCTACGGTCAA
ATGAACGAACCCCCAGGCGCCCGTGCCCGTGTCGCTTTGACTGGTTTGAC
CGTTGCCGAATACTTCCGTGATCAAGAAGGTCAAGATGTATTGCTTTTCA
TTGACAACATTTTCCGTTTCACTCAGGCCGGTTCTGAAGTATCTGCCTTG
TTGGGTCGTATCCCCTCCGCTGTAGGTTACCAACCCACTTTGGCCACTGA
TATGGGTTCTATGCAGGAACGTATTACCACCACCAAGAAGGGCTCCATCA
CCTCTGTCCAGGCTATTTATGTACCTGCTGACGATTTGACTGATCCTGCC
CCAGCCACCACATTCGCTCACTTGGACGCCACTACTGTATTGTCCCGTGC
TATCGCTGAATTGGGTATCTACCCCGCTGTGGATCCTCTCGATTCCACCT
CCCGTATCATGGACCCCAACATCATTGGTCAAGAGCACTACAACGTTGCC
CGTGGTGTCCAAAAGATCTTGCAAGATTACAAGTCCCTTCAAGATATCAT
TGCTATCTTGGGTATGGATGAATTGTCTGAAGAAGACAAATTGACCGTCG
CTCGTGCCCGTAAGATCCAACGTTTCTTGTCCCAACCTTTCCAAGTCGCT
GAAGTTTTCACCGGTCATGCCGGTAAATTGGTCCCTCTCGAAGAAACCAT
CAAGGGCTTCACCAAGATCTTGGCTGGTGAATACGATCACCTTCCCGAAG
TCGCTTTCTACATGGTTGGCCCCATCGAAGAAGTCGTCGAAAAGGCCGAA
CGTCTTGCTAAGGAAGCTGCCTAA
>lucilia_CL332Contig1_ORF_2277_bp
ATGAAAGTACCCGGAAATACAGCAAAAAATGTTGAGGAGCGCAATATACC
ATGGAGCCAGCAAGTGGATGAAGCAGCTTCTTATGAAAATTTAGCTTCTC
CGATTAACGAAGAAAATTCCTCTGCTGCCAATCAAAGCTCCTCTTCTATG
CAGTTTCAATATCCACCGTTCAATGCAAAAGAGAATCAAAGCAACACTGC
ACCATGGGGCAATTATAAATCTCGCAAATCAAGCACTCAATCTTCAACAT
CTAATTATGACAACAATAAGAAATATAATAAGCCTGCTTTTTACAATAAC
TCAAAAAGAGATGATTATCAACCCAATGCTTGGGGTACTAATAATTCCCG
TAGATCCGATAATGTATCAGGAAATTATAACAGGGCGAGACATGAGGAAA
GTGGTCGATACGATAACTACAATTCCGAGAAATTGGATAATAGACCTAGC
GCAAATAATGCGCCAGATGAGAAGAAAACAAGCGCAGCACCAGCTGCTGC
AGCACCTAAAAAGACTACTTGGGCTTCAATTGCTTCACAACCTGCTAAGC
TCACATCAAGAACTACACTTACAACTTCCAGCCACAAAAAGAAGGGTCCC
GGCATGCCACCTCCACCAATGGTGCCAGGGAAACACAATTTGGACGTGAA
TACTTGGGATTTGCCAAACAATAATCCGCCTCCTGTGCCGTCGCCTCCAC
CTCCTATTGACTTGGGATCAAATGAAATCAATTCCGATTTTTCACCAGGA
ATAGGCTCTGATTTTGATTTGGGAAGTCGTCCTGATAACAACAGTGGTCA
TAATAAAGGCCAAGACGTACTTCGAGATGAAAACAATAAACAAAATTATA
ACAGTAATTTTGGCCGTGTACGAAGCTCACCAAACGGTCATTCGCGCAAA
AATTGGTCAACACAACATCCCTTGTATCAGGGTGGACGACAGCCAAGCGG
TGGATCTTCTTCTGGTCCCATACGTCGTGGTGAGGCTCCCTCTAGCGTAG
GAGAGAGTGGAATAAGCGGCGGCGGTGGAGGTAGTGGTGGTGGTAACGTC
TCAAGCGCCGGTCGCTATGGGGATCGTAGAAACAATTACGCATCTTCCAG
GCATGAACACGACAGTGGATCTTTTGACTACCGCGAAGAAAGCACTACTA
GAAGTGTAGAGGCAATTGACAGAGCTGCTGCTGTTGAATCACCACAAGCG
GTCTTAGAGGAACTTCGCGATAAAAACAATTATAATCCGGCTGAAATTGA
TTTAGATCGAGCCACATCGGCCAGGTTCTTTGTTATTAAGTCGTACTCAG
AAGTTGATGTACATCGCAGTATAAAGTATGAAATCTGGTGCTCAACTGAT
CACGGAAACAAGAGACTTGATGATGCCTTTAAAGAACGCAGCAAGGATGG
GGGCAACATTCTGCTCTTTTTTTCTGTAAATGGTTCAGGTCATTTCTGCG
GTATGGCTCAAATGATGACTTCGGTGGATTACAACTCAACGTCTAGCGTT
TGGTCGCAAGACAAATGGAGAGGCAAGTTTAAAGTTAAGTGGATATATGT
CAAAGATGTGCCCAACAAAGAGCTGCGCCACATAACTCTCGAAAATAACG
AAAACAAGCCTGTAACAAATTCTCGCGACACACAAGAAGTTCCCCATGCA
AAGGGTATTGAGGTCTTACAAATTCTACATACGTTTAAACATAAGACCTC
CATATTTGACGACTTTTACCACTACGAAAAGAAGCAAGAAGAGGAAATGT
CTTCAAAGAAACCTCCTGGTGGCTATGATGGCGGCCCCCCTACAACTATT
GGTCGTAATTTCAACATGCGCCAAAACGACGATAGAGAACGCGATCGTGA
TCGGGAACGTGACCGAGATGGTCGTGGTCTTGGTAGTGGTGGAGGTGTTC
AAAAATATTTCGGGGAAAATTCTTCATTTCGGAGTGAGAGAAATAACTCC
TATCGCGGTGGTTATAATACATACAATGATCACCGTCGTTTTGATAGTCA
CCGAAGTGGTGATCGTGGAGATTTTAGAGACACAGATGCCGATCGAGAGA
ACAATGAACAATACAATAATTCAAGCCGACACATGTCGAAATACGATTAT
AATCGTGGGCGAGGTGGAGACGAGCGAGCGCTGCCAAAACACAATAATCG
GGAGCGGGACTTTCCGGATGAACAGCACATTAAAAGCGAGTCGTCACGTA
TTCGCTCTGGACCAAGAGAAACTCAAAAAGACAACGAATATCCCAACTCA
GACCGCATTCGGGGCACTGACTACTGA
>lucilia_CL333Contig1_ORF_492_bp
ATGCCCGAGGCTCGCAGTCCCTTGGCAGCCTTTGCTGAAAGTTTGCATAA
TATGGTTGATGGACCAGTAACATGGTTTAGAGAATCCATTGTTGAACCCA
ACCAAAAGAAGTACGCCTGGTATCATCAACAATTTCGCCGTGTACCCACC
ATTGATCAATGCTATACAGATGATGTAGTCTGTCGTTTTGAAGCCGATCA
ACAATTTCGTCGTGATCGCATGGTAGACAATGAAATTGTTACCATTTTAC
GTCAACGTTTTGAAGATTGTACCATGTATGAGGCTCCCGATCATATAGAG
AAATGTAAACCCATTTTGGAACAATATGAAAAGGCTGCCGAAAATTGGTT
TATTAAATATGGTGATTTGGGTGGTTATACTAATGCCAAGGCTGCCTATA
TGAAACAAAAACATCGTCTTATTTGGGAACGTCGTCATGGTCCCGTTGGT
AGTAATAACAAAAATGCCGCCTCTGCTGCATCTGAAGAATGA
>lucilia_CL338Contig1_ORF_558_bp
ATGGGTTTAGCTGAGACACTGCAAATCGATGAAATGGTGCAGGACTTCAA
GCGCATGAATAAACGTCAGTCACTGTATCAATTCTTGAGTTTTGCCATGA
TTGTTTCATCCGCCTTGATGATCTGGAAGGGGTTAATGGTGGTAACTGGC
AGTGAATCACCCATTGTGGTGGTTTTGAGTGGCAGTATGGAGCCCGCATT
CCATAGGGGTGATCTATTGTTCCTTACCAACTACAAAGAGGAACCAGTAC
GTGTAGGTGAAATTGTTGTCTTCAAAGTTGAGGGTAGAGACATACCCATT
GTGCATCGTGTTATTAAATTACATGAAAAGGAAGATGGTTCGGTTAAATT
TTTAACTAAAGGTGATAATAACAATGTAGACGACAGAGGTTTATATGCCC
CCGGCCAGTTATGGTTGACGAAAAAGGATATTGTAGGTCGTGCCAGAGGG
TTCTTGCCTTATGTTGGTATTATAACAATATTTATGAATGAATATCCTAA
AGTTAAGTGGGCGATTTTATCGATTTTAGCCATTTTTGTTTTACTGCATC
GTGAATAG
>lucilia_CL339Contig1_ORF_693_bp
ATGTTCAGTTCATTCACAGCCTCTCTTAAAAACTTGGGCGATAAGACCGC
CAGTCTCTTCAGCAAGAAGAAGGATGAAGCCGAAAAATTGGCCAAAGAAA
AAGCTGAGAACGCACAAAAATTGGCTGAGGAACAGGCCAAGAAAGTAGGT
GAAGCTGTACAGCAAACCAAGAGCGAAGCTGAGAATTTGGCAGCCAGTAC
TGCCAAGGAAGCAGCTGATTTAGCCGCCCAAGAAGCTCAAAAAGCTGGTC
AAGCCATCGATGCTGGTGTTAACCAAGCTGCTGCCGCTGTAGACAATACC
AAGAATGCCGTCAACAATACCGTGCAACAAGTCAATACTGTAGCCGCCAA
TTCCAAACAAGTTGCTGCTAACATTGCTGATGCTTCACAAAAGGCCGCTG
CCAATGCTGTCGATCAAACCAAAAAGGCTGCTAATGAGGCTATCAACAAA
TCCGTCAAGGCTGCCGAACAAGTAGTGGACGCTAAAATGAAGGAAGCTGA
AAATGCCGTCGATGGTGTTATGAAAACTACCAGCCAAGCTGTTGATCAAA
AAATGCATGTAGCCAATCAATATGTTGATCAAAAGAGAGAAAATTTGGAA
AAGACCATACACGATACCGCCGTACATGCTCAAGAATCTGCTGGCAATCA
AGCTGCCAATCTTATGGGCAAATTGAGTTTGGCAAAAAATTAA
>lucilia_CL34Contig1_ORF_1269_bp
ATGAGTCAAAAAACTGAAAGACCAGTACTATCAGGTCAGCGCATCAAGAC
CAGAAAAAGAGATGAAAGAGAAAAATATGACCCAACGGGATTCCGTGATG
CGGTCATTGCTGGTCTCGAAAAAACTGAAGGTGACTTAGAACAAATCTCT
AAATATTTAGATATCGCTGGTAATAAACTTGATTATCGCCGCTACGGCGA
AGTACTATTTGACATATTAATTGCTGGTGGTCTCTTAGTTCCTGGTGGAT
CAATCTCTCAGGATGGCGAGAAGCCACGCACAAATTATTGTATATTCGAA
GCCCCCGAAGATATGGAAGCAATGCGTAACCATGAGCAGGTATTCATCAA
GCTCATGCGTCGATATAAGTACTTGGAGAAGATGTTCGAGGAGGAAATGA
AGAAAGTATTAGTCTTCATTAAAGGTTTTACTCCAAGCGAACGCATTAAA
CTAGCGCGTATGACAGCGCTGTGGTTAGTTAATGGTTCTGTGCCACCCAC
TGTTTTATTGGTACTCAATAATGAACATTTAATTAAGGATGGTATTGCTC
TTGATTTTTTGGTTGAACTATTTGTCACCTTTAAACAAGAGAAGGGTATT
GCTTCCCTAATACAAACACTTAAAAAGGGTGGTTTAGAAAGCAAACTTAT
GGACTTTTTCCCACCAAACAAACGTACTGAAGAGAATTTTAAACAAGTTT
TTCTTGAAAAGGAACTTACTGAAATTATTAAATTGCATAAAGCCCAAGCC
AGTCAAGAGGCAAAACGTGAATTGCAACAAACACTTATTGATGATATTAA
CGATGAGAAACCTCACTCAGAAATCAATGCAGACATTAAAGAATTTGCCG
CTAAAGCTAACATTCCTGAAAATGAAATTATCGTCATTATATGGTCAACG
ATTATGTCACTCGGTGAATGGAATAAAAAAGAGGAATTGGTTACCGATCA
AGCTGTACGCCATTTGAAAAACTATTGCCCTCTATTCCAGGCCTTCACCA
GTTCGGATCGTGCTGAATTGGCATTGATTTTAAAAGTTCAAGAATTCTGT
TATGAGAATATGAACTTTATGAAAGCTTTCCAAAAGATCATCTTATTGTT
TTACAAAACTGAAATTTTATCGGAAGTGGTTATCTTGCGTTGGTACAAAG
ATGCCCATTCTAGCAAGGGTAAAATGCATTTCCTAGAACAAATGAAGAAA
TTTGTTGAATGGCTACAAAATGCCGAAGAAGAATCTGAATCTGAGGATGA
ACAAAAGAATGGAGAATAA
>lucilia_CL352Contig1_ORF_600_bp
ATGACGATTGGGAAAAATAATAAGATGATACAACACCTAAACTACCGGGT
GCGTATTGTTCTTCAAGATTCGCGTACATTTATTGGAACTTTCAAAGCCT
TTGATAAACACATGAATCTTATTCTTGGAGATTGTGAAGAGTTTCGAAAG
ATTCGTTCTAAAAATGCAAAAGTTCCGGAAAGAGAAGAAAAACGAGTATT
GGGATTCGTGTTATTGCGAGGAGAAAATATTGTTTCACTTACTGTTGAAG
GACCACCGCCACCAGAGGAGGGTTTACCCCGTGTTCCGCTTCCAGGTGCT
GCACCCGGCCCTGGTATGGGTCGCGCTTCCGGTAGGGGTGTGCCTGTTAA
TATATCTTCAGTTCCGGCAGGCCTACAAGGTCCAGTACGTGGTGTTGGTG
GTCCAGCGCAACAACATATGGCTCCTATGGGCAGGGGGGTACCACGAGCA
CCAATGATGGGAGGACCACCACCAAGTATGATGCCAGGCGGAATTCCACC
AATGCCTGGTGCTATGGGTCGCGGCGCTCCACCACCAATGAGAGGTCCTC
CCCCTGGAATGTTAAGAGGTGCACCACCGCCAGGTAGAGGTGGTTATTAA
>lucilia_CL355Contig1_ORF_867_bp
ATGTCACAAAATAATAAAAAACTAACAATTGCAATGTGCCAATTGCCATG
TGGCCACGATGTGACCACAAATGTACAAAATGCTGTTGATGCCATCAAAG
AGGCCAAGCAAAAAAATCCCAAAGTACAATTGGTAATTTTACCAAAAAGT
TTCAATGCTCCATATGGTGTAGAGTTTTTTGCCAAGTACGCTGAAAAAGT
GCCTGAAGGACCAACATGCCAGGCTTTGTCAAAAGTTGCAAAAACTTTGG
GTATTTACATCATTGGTGGCAGTATAATTGAGCGTGCTGATTCGGATAAG
TTGTATAACACCTGCACTGTATGGTCACCTGAGGGCAAACTAATTGGCAG
ACATCGTAAGATTCATCTTTTTAACATTGACATTGATGTTGAGAACGATG
GCGGTGCTAAATTCAACGAAGGTTTAGCTTTATCTGCTGGCAATGATTTT
ACCGTTGTAGATATTTTCAATCATAAAGTTGGTATTGGTATTTGTCACGA
CAAACGTTTTGATGAGTTGGCTCGCGTTTATCGTAATCAAGGCTGTGATA
TGATAGTTTATCCATCAGCCTTCTGTATTTGCCAAGGTCCCATGCATTGG
GAACTTTTGCAACGTTCACGTGCCAACGATAATCAACTATTTGTCGTTAC
TTGCTCTCCCTCACGCAACAACATGTCCGGTTATGTTGCATATGGTCATT
CCATGATTGTCGATCCATGGGGCCGTGTACAACGTGAGGCTGGTATTATG
CGTGAAATAGTTATTGATGAACTTGATTTCCAAATGGTCGATGATGTTCG
CCGTCAATTGCCTTTGTTTGGTCAACGCCGCACTGATATGTACAACACAA
ATATGATAAAGCAATAA
>lucilia_CL362Contig1_ORF_426_bp
ATGGCTGGTGGTAAAGCTGGTAAAGATTCAGGAAAAGCAAAAGCCAAAGC
AGTTTCACGCTCTGCCAGAGCTGGTCTTCAGTTTCCTGTGGGTCGTATCC
ATCGTCATTTAAAAAGTCGCACTACCTCCCATGGCCGTGTAGGTGCTACC
GCTGCCGTTTATTCTGCTGCTATTTTGGAATACCTCACTGCTGAAGTACT
TGAATTAGCTGGTAATGCTTCCAAAGATTTAAAAGTCAAACGTATCACAC
CCCGTCATTTACAATTAGCTATACGTGGTGACGAAGAATTGGATAGTCTT
ATTAAGGCCACTATTGCCGGTGGTGGTGTCATTCCACACATTCACAAATC
TCTGATTGGCAAGAAAGAAGACAACGTACAAGACCCGCAAAGAAAAAATA
CTGTCATTCTTTCGCAAGGGTATTAA
>lucilia_CL363Contig1_ORF_1248_bp
ATGATTAGAAAACTAGTGACACCAACAAATAGTCTACGAAAACTTTCGTT
ATCAACGATTGGCCAACGTAGTTTTGCTGCTCACGCATCGAATGATAAAG
TCGAACGTACAGCACTTTATGATTTTCATGTTAAAAATGGTGGTAAAATT
GTTAATTTTGGTGGTTATTCCTTGCCCGTACAATATGCTGATCTGGGTAT
AGCTGCTTCTCATGTACACACCCGCAAATTTGCTTCGATATTTGATGTGT
CGCACATGTTACAAACCTATGTACGTGGCAAAGATGCTGTAGAATGTATG
GAGTCTATATGCACAGCCGATATTCGTGGAGCTGCTGATGGTACGGGTTC
ATTGACAGTCTTCACCAATGAAAAGGGATGCATTCTTGATGATTTAATTG
TTACCAAGGTCAAGAATGATCTTTTGTATGTGGTGTCTAATGCCGCCATG
AAACAACAGGATATGCAAATAATGGAAGCAGCTGTCAATCGTTTCAAATC
GAATGGAAAAGATGTTGCCATTGAATTCCTAGTACCAGCAGATCAACCTC
TCATTGCTGTGCAGGGCCCTACTGCTGTGGAAGCTTTATCCGCTGTAACT
GTGGGGGATTTGAGCAAATTGTACTTCATGAACACTGTAGTAACAGAAGT
AGCTGGCGTGCCCAATTGCCGCATAACACGTTGTGGTTATACTGGTGAAG
ATGGTGTCGAAATATCTATACCATCCGATCGTGTTGAACATGTCACCGAA
GCTTTATTGCAGCAAACAAAACAACAAGTTAAATTGGCCGGTTTGGGAGC
ACGTGATTCGCTTAGACTTGAGGGCGGTCTATGTTTGTATGGCAGTGATA
TTGATGCCAATACAACACCAATCGAAGCTGCCCTCGCTTGGCTTGTGGCT
AAACGTCGTCGTGCCGAGGAAAACTTCCCTGGTGCTGCTGTTCTCAATAA
ACAATTGAAATCTGGTGTAGAGCGTAGACGCGTTGGCATTAAGTTGACTG
GTACTGGCAAACCTCCACCAGCCCGTGCTGGAGTTGAAATTTTCAAAGAC
GACCAAAAGGTGGGAGTTATCACCAGCGGTTGCCCAAGTCCATCACTCGG
TTTCAATATTGCCATGGGCTACATACAGGAGCAATACAAACAAGCCGGCT
GTGGAGTGCAATTAAAAATACGTGATCGTTTTTATGATGCTGAAGTGGCT
AAAATGCCATTCATTAAGACAAATTATTATCTCAAACCAAAACAATAA
>lucilia_CL37Contig1_ORF_771_bp
ATGGGTCGTGTTATTCGTGCACAACGTAAAGGTGCTGGGTCCGTCTTCAA
GGCCCACGTACATCACCGTAAAGGCGCTGCTAAATTGAGATCTTTGGATT
TCGCTGAACGTAATGGCTACATTCGCGGTGTTGTCAAGGAAATCATCCAC
GATCCCGGCCGTGGTGCTCCCTTGGCTGTAGTCCACTTCCGTGACCCTTA
CCGTTACAAGATCCGCAAGGAACTCTTCATTGCCCCCGAAGGTATGCACA
CCGGTCAATTCGTCTACTGCGGCCGTAAAGCTACCCTCCAAATCGGTAAT
GTTATGCCCGTATCTCAAATGCCTGAAGGTACCATCATCTGCAACTTGGA
AGAGAAGACCGGTGATCGTGGCCGTTTGGCTCGTACCTCTGGTAACTACG
CTACCGTCATTGCCCACAACCCCGACACCAAGAAGACTCGTGTCAAGTTG
CCCTCTGGCGCCAAGAAAGTTGTCCCCTCCGCTAACCGTGCTATGGTCGG
TATCGTAGCTGGTGGTGGTCGTATCGACAAACCCATCTTGAAGGCCGGTC
GTGCCTACCACAAATACAAGGTTAAGCGTAACAGCTGGCCTAAGGTACGT
GGTGTTGCTATGAACCCCGTTGAACATCCTCACGGTGGTGGTAACCATCA
ACATATTGGTAAGGCTTCCACAGTTAAGCGTGGTACCTCTGCTGGTCGTA
AGGTCGGTCTTATTGCTGCCCGTCGTACTGGTAGAATTCGTGGTGGCAAG
GGTGATTCCAAGGATAAATAG
>lucilia_CL385Contig2_ORF_555_bp
ATGCGTGAATATAAAATTGTTGTTTTGGGCAGTGGTGGTGTAGGCAAATC
AGCTCTAACGGTACAATTCGTACAGGGTATCTTTGTGGAGAAATACGATC
CCACCATTGAGGACAGTTATCGCAAACAGGTCGAAGTTGATGGACAACAA
TGCATGTTAGAAATTTTAGATACTGCCGGCACAGAACAATTCACCGCCAT
GCGTGATCTTTATATGAAAAATGGCCAGGGTTTCGTTTTAGTCTATTCGA
TAACCGCACAATCCACCTTTAATGATCTGCAAGATCTACGAGAGCAAATC
TTACGTGTCAAGGATACAGATGATGTACCCATGGTGTTGGTGGGCAATAA
ATGCGATCTCGAAGATGAGCGTGTTGTGGGCAAAGAGTTGGGTAAGAGTT
TGGCAAATCAATTTAACTGCGCCTTTATGGAAACCTCTGCCAAAGCTAAA
GTGAATGTTGTTGATATCTTTTATGATCTTGTTAGACAGATTAATAAGAA
ATCACCCGAAAAGAAACAGAAAAAACCCAAGAAAAATCTATGTGTTCGGC
TCTAG
>lucilia_CL38Contig1_ORF_561_bp
ATGGGTCGGTACTCAAGGGAACCAGAGACAGCTGCCAAATCTTGCAAAGC
CCGTGGACCAAATCTACGTGTGCATTTCAAGAACACCCATGAAACCGCCC
AGGCCATCAAGCGTATGCCTTTGCGTCGTGCCCAACGTTTCTTGAAGGCT
GTTGTCGACAAGAAGGAATGTGTACCCTTCCGTCGTTTCAACGGTGGTGT
TGGCCGTTGCGCTCAAGCCAAACAATGGAAGACCACTCAAGGTCGTTGGC
CCAAGAAATCCGCTGAATTCCTTTTGCAATTGCTCCGCAATGCTGAAGCT
AATGCTGACTGCAAGGGTCTCGATGTTGATCGTCTTGTTGTAGACCACAT
TCAAGTCAACCGTGCCCAATGCTTGCGTCGTCGTACCTATCGTGCTCACG
GTCGCATCAACCCCTACATGTCTTCTCCCTGTCACGTTGAGGTCATCCTT
ACCGAAAAGGAAGAAGTTGTTGCTAAGGCCTCCGAAGATGAGCCCGCCAA
GAAGAAGTTGTCCAAGAAGAAGTTGCAAAGACAAAAGGAGAAGATGATGC
GCTCTGAATAA
>lucilia_CL393Contig1_ORF_405_bp
ATGTCAGCAGAAAATGTTAAATACTACAAACGCAGTGAAGTGGCCGAACA
CAATAGCAAGGAAAATAATTGGTTCGTAATTCACAACAACGTGTATGACG
TGACCGCTTTCCTTAACGAGCACCCTGGTGGTGAGGAAGTCCTAATGGAA
CAGGCCGGCAAAGATGCTACAGAAAATTTCGAAGATGTTGGTCACAGTTC
CGATGCCCGTGAAATGATGAAACAATATAAAATTGGTGAATTGGTGCCTG
AAGAACGTACAAATATCCCCGAAAAGTCTGAACCCACCTGGAATAGTGAT
CAAAAAACCGAAGAGACCTCCATGAAATCCTGGTTGATGCCCTTCGTTTT
GGGTTTAATTGCCACTTTGATTTACAAATATTTCTTTGGCAGCAAATCAC
AATAA
>lucilia_CL3Contig2_ORF_1392_bp
ATGGGTAAGGAAAAGACTCATATTAACATTGTCGTCATTGGTCACGTCGA
TTCTGGCAAGTCCACCACCACCGGTCACTTGATCTACAAGTGCGGTGGTA
TCGACAAGCGTACCATTGAAAAGTTCGAAAAGGAAGCCCAAGAAATGGGC
AAGGGTTCCTTCAAGTACGCCTGGGTTTTGGATAAATTGAAGGCCGAACG
TGAACGTGGTATCACCATCGATATTGCTTTGTGGAAGTTCGAAACCTCCA
AATACTATGTTACCATCATTGATGCTCCCGGTCACAGAGATTTCATCAAG
AACATGATCACTGGTACCTCCCAAGCTGATTGTGCCGTCTTGATCGTTGC
CGCCGGTACTGGTGAATTCGAAGCCGGTATCTCCAAGAACGGTCAAACCC
GTGAACACGCCTTGTTGGCCTTCACCTTGGGTGTCAAACAATTGATTGTC
GGTGTCAACAAGATGGATTCCTCTGAACCACCATACAGTGAGGCTCGTTA
TGAGGAAATCAAGAAGGAAGTCTCCTCTTACATCAAGAAGATCGGTTACA
ATCCCGCTGCTGTTGCCTTCGTCCCCATCTCCGGCTGGCACGGTGATAAC
ATGTTGGAAGCTTCCACCAACATGCCCTGGTTCAAGGGATGGAAGATCGA
ACGTAAGGAGGGTAACGCTGACGGTAAGACCCTCATCGACGCTTTGGACG
CTATCTTGCCCCCAACCCGTCCCACCGAGAAGCCCTTGCGTTTGCCCTTG
CAGGATGTCTACAAAATCGGTGGTATCGGCACAGTACCCGTCGGTCGTGT
CGAAACTGGTGTCTTGAAACCCGGTACCGTTGTCGTCTTCGCTCCCGCTA
ACATCACCACTGAAGTCAAGTCCGTTGAAATGCACCACGAAGCTCTCGTT
GAAGCCGTTCCCGGTGACAACGTTGGTTTCAACGTAAAGAACGTCTCCGT
CAAGGAATTGCGTCGTGGTTACGTCGCTGGTGACTCCAAGGCCAACCCCC
CCAAGGGCGCCGCTGACTTCACCGCTCAAGTCATCGTCTTGAACCACCCT
GGTCAAATCTCCAACGGTTACACTCCCGTTTTGGATTGTCACACCGCTCA
CATTGCTTGCAAATTCGCCGAAATCAAGGAGAAGGTCGATCGTCGTTCCG
GTAAGACCACCGAAGATCAACCCAAATTCATCAAGTCTGGTGATGCTGCC
ATCGTCAACTTGGTCCCCTCCAAGCCTTTGTGCGTTGAAGCCTTCCAAGA
ATTCCCCCCATTGGGTCGTTTCGCTGTCCGTGATATGAGACAAACCGTCG
CCGTCGGTGTCATCAAGAGCGTCAACTTCAAGGACCCCTCAAGCGGTAAG
GTCACCAAGGCCGCCGAAAAAGCCACCAAGGGCAAGAAGTAG
>lucilia_CL3Contig3_ORF_789_bp
ATGGCACCCGTTGAAAAAGCTAAAAAAGCCGTTAAATCGGGCAAAAAAGT
TACCAAACATCCATTAAATACTTACCTCCATGGCGGTGTCTTGCGTTACT
CCAAGAGCCAGATGTACAAACGCCGTGCTCAATGGCGTTTGAAGGGTACC
AAGCGTCCAGTCGTTAAGACTGCCAAGACCGAAATCAAGAAGGTCAAGAA
AATCGGTGGCCCCAAGAACGGTGGTGAACGTACCGTCTACATGAAGAAGC
CCAAGGCTAACTACCCCACCAAGAAGTTCGTAGGCAAGCGTGCCGCCAAG
GCTACCTTCAGCCAACACAAGCGCAATGTTCGCCGCAACCTTAAGCCCGG
TACCGTTCTCATCTTGTTGGCCGGCCGTCATCAAGGCAAACGTGTTGTTT
TGTTGAAATCCTTGTCCTCCGGTCTCTTGTTGGTCACCGGTCCCTTCTGC
TTGAACTCCTGCCCATTGCGTCGCGTTTCTCAACGTTTCGTTATCGGCAC
ATCCACCCGCGTCAACTTGGGTGACTACAAAGTACCCGAACACTTGGACG
ATGCCTACTTCCGTCGCTTGAAGGTCAAGAAGGACAAAAAGTCCGGTGAA
GGTGATATCTTCGCTGCCAAGAAGGAACGTTTCGTTCCCAACGAAGCCCG
CAAGAAGGACCAAAAGGAAGTCGATGCTGCTGTCCTCAAGGCCATTAAGG
CCAACGAAGATGGCAAATTCCTCGCCAAATACTTGAAGAGCATGTTCGCC
TTGCACTCTTCTCAATATCCCCATCGCATGAGATTCTAA
>lucilia_CL403Contig1_ORF_489_bp
ATGCCCAACATCAAATTGCAATCGTCCGACGATGAGATTTTCGACACTGA
CGTACAAATTGCCAAATGCTCGGGCACCATCAAGACCATGTTAGATGATT
GTGGCATGGAAGATGGTGACAATGCCGTAGTGCCCTTGCCTAATGTAAAT
TCTGCAATTTTACGCAAAGTTCTACACTGGGCCAACTATCACAAAGACGA
TCCCCAACCCCCTGAGGATGATGAGAACAAAGAAAAACGCACCGATGATA
TATCATCGTGGGATGCCGATTTCCTAAAGGTCGATCAGGGTACGCTATTC
GAATTGATTTTAGCAGCCAACTATTTGGACATCAAGGGACTGTTGGATGT
TACCTGTAAAACTGTGGCCAATATGATTAAGGGTAAAACTCCAGAAGAGA
TTCGCAAAACGTTTAATATTAAAAACGATTTTACTCCGGCTGAAGAAGAA
CAAGTACGCAAAGAAAATGAATGGTGTGAAGAGAAATAG
>lucilia_CL407Contig1_ORF_456_bp
ATGTCCAGCTTACCACGTCGTATTATCAAAGAAACTCAACGTTTAATGCA
AGAGCCCGTACCAGGTATCAATGCCATTCCGGACGAAAACAATGCCAGAT
ATTTTCATGTAATTGTAACCGGTCCAACTGATTCGCCCTTCGAAGGTGGC
GTCTTTAAATTGGAACTCTTTTTGCCCGAAGACTATCCGATGTCAGCGCC
TAAGGTGCGATTCATAACGAAAATCTATCATCCAAATATTGATCGTTTGG
GTCGCATCTGTTTGGATGTTTTGAAAGATAAATGGAGCCCTGCATTACAA
ATACGTACCATCTTACTATCGATTCAGGCTTTGCTTAGCGCACCCAATCC
CGATGATCCTTTGGCCAATGATGTCGCTGAATTGTGGAAAGTCAATGAGG
CTGAGGCCATTAAAAATGCACGCGAATGGACTCAAAAATATGCCGTCGAA
GACTGA
>lucilia_CL40Contig1_ORF_813_bp
ATGGCGGACGCAGCTCCAGCCCGTGGTGGTTTCCGTGGAGGATTTGGTTC
TCGTGGTGGTCGTGGCGGCCGTGGTCGCGGACGTGGCCGTGGACGCGGTG
GTCGTGGCCGTGGTGGCAAGGAAGATTCCAAGGAATGGGTTCCAGTCACC
AAATTGGGCCGTTTGGTACGTGATGGCAAAATCAACTCTTTGGAAGAAAT
CTACTTGTACTCTTTGCCCATCAAAGAGTTCGAAATCATTGATTTCTTCT
TGGGCTCCGCTTTGCGCGATGAAGTCTTGAAGATCATGCCCGTACAGAAA
CAAACCCGTGCCGGTCAACGTACCCGTTTCAAGGCTTTCGTTGCCATCGG
TGACAACAACGGTCACATTGGTTTGGGTGTTAAGTGCAGCAAGGAAGTTG
CCACCGCTATCCGTGGTGCCATCATCTTGGCTAAATTGTCTGTCGTCCCT
GTACGTCGTGGCTACTGGGGTAACAAGATCGGTAAGCCCCATACCGTACC
CTGCAAGGTTACCGGCAAGTGTGGTTCCGTATCTGTACGTTTGATCCCCG
CTCCCCGTGGTACCGGTATTGTATCTGCCCCCGTCCCCAAGAAGTTGTTG
ACTATGGCTGGTATCCAAGATTGTTACACCTCTGCCCGTGGCTCCACTGG
TACCTTGGGTAACTTTGCCAAGGCTACTTATGCTGCCATCGCTAAGACCT
ACGCCTACTTGACACCCGATTTGTGGAAGGAAATGCCTTTGGGCGCTACC
CCCTACCAACAATTCGCTGATTTCTTGGCTGACAAACCAGGCTCCCGTCA
CATTGATGCTTAA
>lucilia_CL417Contig1_ORF_990_bp
ATGCTAAATTTGGGATTTGGTGGCGGCATTAATATGCAGCAACGCTCTTG
GGCGTTATTGGCAATTTTTCTTGTAAGCTGTTTTGTTGTTGTCACTAAAG
TGCAGGGATTGCAAGCAGAACCTGTTCAAAAGCAGCAGCAGCATTCATTA
ATTGAATTAAATGAAGACAATTGGCGTCAAATGTTCAAAGGAGAATGGAT
GGTTGAGTTCTTTGCACCTTGGTGCCCCGCCTGTAAGAATTTGGCTCCGG
TATGGGAACGTTTTGCAGCATCAGCATCAGAAATAAATGTTAATGTCGCT
AAAATTGATGTTACAACTTCGCCCTCACTAAGTGGTAGATTTTATGTAAC
TGCTTTACCAACAATTTATCATGTTAAAGATGGTGAATTTCGACAATATC
GTGGATCTCGGGATGGAGATGCTTTAATGTTTTTCATTAGACAAAAGCAA
TGGTCTAAGTTAGAACCAATTTCATCATGGAAGAAACCAGATACCATACA
TATGTCTGTCTTGTCATATTTCTTTAAATTGTCACACACTCTTAAGGATT
TCAATGGTCGACTACAAGAAGAGTATGGCCTACCAACATGGGGTTCATAT
GCTCTCTTTACCATTGGAACTATATTTGTCGGAGCAGCGTTAGGCCTTAT
GTTAGTGTGCGTCGTTGATTTTGTGTATCCTCCAAAGAAAATGCAACGCC
AGAGTTTTTCAGAATCAAAAGAAAATTCACGAAATGATATTGAAGACATT
GCTAATGACGAAATAGAAGATGACAGGCCACAAAATGATGATGAAGATGT
CGAAGATGATGATGATGAGGCAATAGATGAAGAAGACGACGATAATGAAA
ATGCTTCAACAGAAGATGAAAAACAAACTCACAGTGAGTCCGAAGAACCA
GAAAGTGAAAAAAAATCAGATAAGAAACAAACTGGCGATAAATCTAGTCC
CAGTGAAGTTCGCAAGCGTAAACCACGTAAAGCTGATTAA
>lucilia_CL425Contig1_ORF_954_bp
ATGGATCGTCCTATTGGTGCCTTCGTTAATCCCTTTGGCCAGCGTCCCTG
GATGGCACAGACTGGTGCTGCAGCTCCAAGTGGCGGTGGTAAAGGTTTAA
AAGGTATAATTGCTGGCGGTATTACCGGCGGCATAGAGATTTGCATCACA
TACCCTACGGAATATGTCAAAACACAATTGCAATTAGATGAGAAAGGTGC
CAATAAAAAATATAACGGAATCGCTGACTGCGTGAAAAAGACAGTCAAAC
AAAGAGGTTTCTTTGGTCTTTACAGAGGTTTGAGTGTTTTGTTGTACGGA
AGTATACCGAAATCTGCAGCTAGGTTTGGTGCATTCGAAACATTACGTGG
TCATATGGCTGATGCGAACGGCCAATTGAGTACTTCTGGAAAATTGTTGG
CTGGTTTGGGAGCAGGTGTATGTGAAGCTGTGTTAGCTGTAACACCCATG
GAGACCATTAAAGTGAAATTTATTAATGATCAACGTAGTGCGAAACCTCA
GTATAAAGGATTTGCTCATGGTGTAGGCTGCATCATAAAAGCAGAAGGTA
TTAGCGGCATTTACAAGGGTTTAACGCCTACCATCTTAAAACAGGGTTCC
AATCAAGCAATTCGCTTCTTTGTTATGGAATCTCTTAAGGACCTGTATAA
GGGTGATGACAAAAATAAACCAGTTCCTAAATTATTGGTTGGTGCATTCG
GTGCTTTTGCCGGTGCTGCTTCAGTGTTTGGTAATACTCCTTTGGATGTG
GTCAAGACTCGCATGCAAGGTTTAGAAGCCTCCAAATACAAAAATACTGC
CGATTGTGCCATGAAAATTTGGAAGAATGAAGGTGTTACCGCTTTCTATA
AAGGCACAGTACCTCGCCTAGGTCGTGTCTGTCTTGATGTGGCCATAACA
TTCATGATTTATGACTCATTTATGGATTTATTCAACAAAGTGTGGAAAGA
CTAA
>lucilia_CL426Contig1_ORF_1569_bp
ATGTTGCGTTTATTGAAAAACACAAGTGTTTTAAAAAATTCTGCTAGAGT
ATTGGCAAACAATGTGGCTGCCGCAAACTTTGCCTCTATGCCAGAGCCAA
AAACTAATCCAGAAATTCTTTATACTGGGCTTTTCATCAACAACGAATGG
CACAAAAGTAAATCGGGTAAAACTTTTGAGACCATAAATCCCACCACCGA
AAAGGCCATAGCTGAGATACAATGTGCCGGTAAAGAAGATGTAGATTTGG
CCGTTAAGGCAGCCAGAGATGCTTTTAAACTTGGTTCTCCCTGGCGTCGC
ATGGATGCTTCGCATAGAGGTGAATTATTAAATCGTTTGGCTGATCTATT
GGAACGTGATCGTGTCTATATGGCGAGTTTGGAAACTTTGGACAATGGTA
AACCTTATGCCATGTCTTATAACGTTGACTTGCCTATGTCTATCAAGAAT
TTGCGTTATTTTGCCGGTTGGGCTGATAAGAATCATGGTAAAACCATACC
CATGGATGGTGATTTCATGGCCTATACCCGCCATGAACCTGTAGGTGTTT
GCGCTCAAATCATTCCCTGGAATTTCCCCATTCTAATGATGGCCTGGAAA
TTGGGCCCCGCTTTGGCTACAGGCAATTGTATTGTTTTGAAACCGGCCGA
ACAAACCAGTTTGACTGCTTTATATTTTGCCCAATTGGTTAAGGAAGCTG
GCTTCCCCGAGGGTGTTGTCAATGTTTTGCCTGGCTTTGGTGATACTGGT
GCTGCTTTGTCCAATCATTTGGATGTTGATAAGGTGGCTTTCACCGGCTC
CACTGAGGTGGGTAAATTGATTCAACAAGCCTCGGGAAAAACCAATTTGA
AACGCGTTACCTTGGAATTGGGTGGCAAGAGTCCCAATATTGTTTTGGCC
GATACTGATATGGATTATGCTGTGGAGACTTCCCACTTTGGTTTATTCTT
TAACATGGGTCAATGCTGTTGTGCTGGATCACGCACCTTTGTTGAGGATA
AAATCTATGATGAGTTCGTTGAGCGCAGTGCTGAGCGTGCCAAGAAGCGT
ACAGTAGGCAATCCCTTTGATTTGAATGTCGAGCAGGGTCCTCAGGTTAA
TGAAGAACAAATGCAAAAGATTTTGGGTTTGATTGATACCGGCAAAAAAC
AAGGCGCCAAATTGGTAGCTGGTGGCAATCGTCCTCAAGGTTTACCCGGC
TATTTCGTTGAGCCCACCGTCTTTGCCGATGTCAACGATAACATGACCAT
TGCCAAAGAAGAAATCTTTGGTCCTGTCCAACAAATCATACGTTTCAAGA
AATTGGATGAAGTTATTGAAAGAGCTAACAATTCCGATTATGGTTTGGCT
GCCGCTGTATTCTCTAAGGATATCGATAAGGTTAACTACATTGTACAGGG
ACTCAGAGCCGGTACCGTGTGGGTTAACACCTATAATGCCCTCTGTGCCC
AAGTACCATTCGGTGGCTATAAAATGTCTGGCCATGGTCGTGAAAATGGT
GAATATGCTTTACAAAACTATACTGAAGTTAAGAGTGTTATTGTTAAGTT
GGCCCAAAAGAACTCATAA
>lucilia_CL42Contig1_ORF_627_bp
ATGGGTATTAGCCGCGATAGTGCTCACAAGCGCCGCGCCACTGGCGGCAA
ACGTAAACCTTTGCGCAAGAAGCGCAAGTTCGAGTTGGGTCGTCCCGCTG
CCAATACCAAGTTGGGTTCTCCCCGCGTACACAGTGTTCGCACTCGCGGT
GGTAACACTAAGCTCCGTGCCCTCCGTCTTGAAACAGGTAACTTTGCCTG
GGCCTCCGAGGGTGTTGCACGCAAGACTCGTATTGCCGATGTCGTCTATA
ATGCCTCCAACAACGAATTGGTCCGTACCAAGACTTTGGTAAAGAACAGC
ATCGTTGTTATCGACGCTACTCCCTTCCGTCAATGGTATGAATCCCACTA
TGTTTTGCCTTTGGGTCGCAAGCGTAACCCTAAGCAACAACAAAAGGAAG
ATGACAATGATGTCCTCACCAAGAAACGTAGTGAAAAGACCATGAAGAAG
TACTTGGAACGTCAAAAGTACGCCAAGGTTGAACAAGCTTTGGAAGATCA
ATTCGTTTCTGGTCGTCTCTTAGCCTGCATTTCATCCCGCCCCGGTCAAT
GCGGTCGTGCTGATGGCTACATTTTGGAAGGCAAAGAATTGGAATTCTAT
CTTAAGAAAATCAAGTCCAAGAAATAA
>lucilia_CL430Contig1_ORF_555_bp
ATGTCTCTCGAACGTGCTATTAAGGCTAAGATCGCTGGCAAGCGTAACCC
CCAGATGGACAAAGAAGCCCAAGAATGGATTGAAGCCATTTTGGGTGAGA
AATTCCCCGGTGGTGTTGAATACGAGGAACATCTTAAGGACGGTCAAGTT
TTGTGCAAATTGATCAACACTTTGTCTCCCAATGCTGTGCCCAAGATCAA
CAGCTCTGGCGGTCAATTCAAGATGATGGAAAACATCAACAACTTCCAAA
AGGCCTTGAAGGCTTACGGTGTACCCGATCTTGATGTATTCCAAACTGTT
GATTTGTGGGAAAAGAAGGATATTGCCCAAGTAACCAACACCATCTTTGC
TTTGGGCCGTGCTTGCTACAAACACCCTGAATTCAAAGGTCCCTTCTTGG
GCCCCAAGCCCGCTGATGAATGCAAACGTGAATTCACCGAAGAACAATTG
AAGGCTGGTCAAACCGTTATTGGCTTGCAAGCCGGTACCAACAAGGGTGC
CACCCAATCTGGTCAAAACATCGGTGCTGGCCGTAAAATCTTGCTCGGCA
AGTAA
>lucilia_CL43Contig1_ORF_432_bp
ATGGGTAAACCAAGAGGTCTCCGCACTGCCAGAAAGCACGTCAACCACCG
TCGTGATCAACGTTGGGCTGACAAAGACTACAAAAAGGCTCATTTGGGTA
CAAGATGGAAGGCCAATCCTTTCGGTGGTGCTTCCCACGCCAAGGGTATT
GTACTTGAAAAAGTTGGTGTTGAAGCCAAACAGCCTAACTCTGCTATCCG
TAAGTGCGTGAGAGTACAATTGATCAAGAACGGTAAGAAGATCACCGCTT
TCGTACCTCGTGATGGTAGCTTGAACTACATTGAAGAAAACGATGAAGTT
TTGGTTGCCGGTTTCGGTCGTAAAGGTCACGCCGTCGGTGATATTCCCGG
TGTACGTTTCAAGGTTGTCAAGGTCGCTAACGTTTCATTGTTGGCCTTGT
ACAAGGAAAAGAAGGAACGTCCAAGATCATAA
>lucilia_CL43Contig2_ORF_348_bp
ATGGCAGTACGCTACGAACTCTGTGTCGGTCTCAACAAGGGACATAAAAC
CACCAAAGTCAGGAATGTAAAATACACTGGCAACAAGAAAGTTAAAGGCT
TGCGTGGTGCCCGTTTGAAGAATATCCAAACCCGTCACACCAAGTTCATG
CGTGATTTGGTACGTGAAGTTGTTGGCCATGCTCCCTATGAAAAGAGAAC
CATGGAATTGTTGAAGGTTTCCAAGGATAAGCGTGCCTTGAAATTCTTGA
AACGCCGTTTGGGCACACACATCCGTGCCAAGAGGAAGCGTGAAGAATTG
TCCAACATCCTCACTCAAATGAGAAAGGCTCAAACCCACGCCAAGTAA
>lucilia_CL44Contig1_ORF_747_bp
ATGAAGCTTAACATTTCATATCCCGTAACGGGATGCCAAAAACTTTTCGA
AGTTGTTGACGAACACAAATTGCGTGTGTTCTATGAAAAACGTATGGGCC
AAGTTGTCGAAGCCGACATCCTCGGTGACCAATGGAAAGGTTATATGCTT
CGTATTGCCGGAGGTAACGACAAACAAGGTTTCCCCATGAAACAAGGTGT
CTTGACTCATGGTCGTGTACGTTTGTTGTTGAAGAAGGGACACTCTTGCT
ACCGTCCTCGCCGTACTGGTGAACGTAAGAGGAAATCAGTCCGTGGCTGC
ATTGTTGATGCCAACATGTCCGTTTTGGCTTTGGTTGTTGTCAAGAAGGG
TGAACAAGAAGTTGAAGGTCTTACCGACGTCACTGTTCCCCGTCGTTTGG
GTCCCAAGAGAGCCAGCAAGATCCGCAAGTTGTACAACTTGACCAAGGAA
GACGATGTTCGTCGCTTCGTTGTACGTCGCCCTCTCCCCGCCAAGGATGG
CAAGAAGGCCACCTCCAAGGCTCCCAAGATCCAACGTCTCGTCACCCCCG
TTGTCTTGCAACGTAAACGCAGACGTGTTGCCCTCAAGAAGAAACGTCAA
GTAGCCTCCAAGGAAGCTGCTGCTGATTACGCTAAATTGTTGGCTCAACG
CAAGAAGGAAAACAAAGCCAAGCGCGAAGAGGCCAAGAGACGTCGTTCCG
CATCCATGCGCGAATCAAAGAGCTCCATCTCTAGCGACAAAAAGTAA
>lucilia_CL472Contig1_ORF_729_bp
ATGCTTGCCAATTGTGCAACAAAAACCTTGCAATATGTGCGCGGCAGTTT
GCGTACCATTGCCAGTTCGGCCGTAAATCGCAGTGATAATTTGTTTGTAC
ACCGTGATACTCCCGAAGACAATCCAGACATACCATTCGAATTCACACCA
GAAAATAAGAAGCGTGTTGAAGCTATCTTAAGCATCTATCCCGAAGGACA
CAAACGTGGTGCCATGATTCCCTTATTGGATTTGGCTCAACGTCAATACG
GTTGGTTGCCCATTTCGGCCATGCACAAGGTAGCCGAAATTTTGGAATTG
CCCAATATGCGTGTCTATGAAGTAGCCACTTTCTATACCATGTTCATGCG
TAAACCAACCGGTAAATACCACATTCAAGTATGCACCACCACACCCTGCT
GGTTGAGAGGTTCCGATGAAATTCTAGAAACATGCAAGAAAACCTTAAAC
ATTGGTGTTGGTGAGACCACTAAGGATATGAAATTCACCATTTCCGAAGT
AGAATGCTTGGGTGCTTGTGTTAATGCTCCCATGGTAGCTATTAACGATG
ATTATTATGAAGATTTAACCGCTAAAGATATGCAAGCTATTTTGGCTGAC
TGCAAGGCTGATCGCGTCTCTCCTCCTGGTCCTCGTAATGGCCGTTTCGC
CAGTGAACCTAAGGGTGAACCCACCTCTTTGACAGAGGAACCCAAAGGTC
CTGGTTTTGGTATTCAGCCCGGCCTTTAA
>lucilia_CL474Contig1_ORF_516_bp
ATGTATGCCGTAACACGTTCCCTTATTCGTTCACCTGCTTTGCGCCAAGG
CTTGCAAATGGCCCAAGCCCAAAGGCATGTAACAATGAAAGTTGTACCTG
CTGCCAGCACCGTCAAAGAGGAATCATTCTCCGATAAAAATATCCGCTTG
GGTCGTGAAATGTCCCCTCACTTGACCATTTACAAGCCCCAATTGACCTC
TTTGTTGTCGTTGACTCATCGTGCCACTGGCATTGTTCTGGGTACTGCCG
TTTGGGGTCTTGGTTTAGCTGCTCTCAGCTCTCCCCAAGATATTGCCAAC
TACGCTGCTGTTATTGAGGGCTTACACTTGAACGCAGGAACATTGTCTGT
AATGAAATTTTTGATTGCCTATCCCTTGGCTTATCACACAGCCAACGGTA
TTCGTCATTTGTTGTGGGATACTGGTCGTTTCTTGAAAATCAAGGAAGTT
TATTCAACTGGTTATGCAATGCTTGGTGTTTCATTTGTTTTGGCTGGTAT
TTTGGCTGCTTTGTAA
>lucilia_CL49Contig1_ORF_444_bp
ATGGCCGAGGTTGATGAAACCCTTAAAAAGAAGCGTACCTTCAAAAAGTA
CACCTACCGTGGTGTCGATTTGGACCAATTGTTGGATATGCCCAACAACC
AATTGGTTGAATTGATGCACAGCCGTGCCCGCAGACGTTTCTCCCGTGGC
TTGAAACGCAAACCAATGGCTTTGATCAAGAAATTGCGTAAAGCCAAGAA
GGAGGCTCCCCCAAATGAGAAACCCGAAATCGTCAAGACTCATTTGAGAA
ACATGATTGTTGTACCCGAAATGACCGGCTCCATCATTGGTGTCTACAAC
GGCAAAGATTTCGGTCAAGTTGAAATCAAACCTGAAATGATTGGTCACTA
CTTGGGTGAATTTGTATTGACCTACAAACCCGTTAAGCACGGTCGTCCCG
GTATTGGTGCTACCCACAGCTCCAGATTCATTCCTTTGAAGTAG
>lucilia_CL503Contig1_ORF_1083_bp
ATGGCTCAAAAGACAAGTGTATGCATTGTGGGTTCCGGCAACTGGGGTTC
TGCTATAGCCAAAATTGTGGGTGCCAATTGTGCTAACTTGCCCGAATTCG
AGGAGCGTGTCACCATGTATGTGTATGAAGAAATGATCGATGGCAAGAAA
TTGACAGAAATCATTAATACCACCCATGAGAATGTAAAATATTTACCCGG
ACACAAATTGCCACCAAATGTGGTTGCTGTACCCGATTTGGTAGAGGCTG
CCAAAGATGCTGATGTCTTAATTTTCGTTGTACCCCATCAATTCATTCCC
AATTTCTGTAAACAACTTTTGGGTAAAATTAAGCCAAATGCTGTAGCAAT
TTCCCTAATCAAGGGCTTTGATAAGGCCGAAGGTGGTGGTATTGACTTGA
TCTCACACATTATTACCCGTCATCTTAAAATTCCCTGCTCTGTACTTATG
GGTGCCAATTTGGCCAATGAAGTCGCCGAGGGACAATTTTGTGAAACCAC
AATCGGTTGTCGCGATGCTAAATATGCCAAAACCTTACGTGATCTCTTCC
AAGCCAATCACTTCCGTGTGGTAGTGGTTGAGGACTCTGATGCTGTAAAA
ATCTGTGGTGCTTTAAAGAATGTGGTAGCCATGGGTGCTGGTTTCGTTGA
TGGCTTGGGTTTGGGTGACAACACCAAGGCCGCTGTTATTCGTTTGGGTT
TAATGGAAATGATTCGCTTTGTGGAAATCATGTATCCCGGCAGCAAATTG
TCCACATTCTTTGAAAGCTGTGGTGTAGCTGATTTAATTACCACCTGTTA
TGGTGGTCGCAACCGTAAAGTGGGTGAAGCTTTCGTTAAATCCGGCAAAA
CCATTCAACAATTGGAAACTGAAATGTTGAATGGACAAAAATTACAGGGT
CCTCTTACTGCCGAAGAAGTTAGCTATTTGTTGAAAAACAAAAACTTGGA
AGAAAAGTTCCCCTTATTTACCGCCGTTAATAAAATCTGCACTGGTGCCC
TTAAGCCTCAAGACTTAATTGAATGCATACGCATTCATCCCGAGCATATG
CAATCATCATTACTGCCGGCACCAAAGCTCTAA
>lucilia_CL514Contig1_ORF_576_bp
ATGGGTGCCGACAAGAAACAACAAAAAGTACAATCCTCTGGATTCACCAA
GGAAGAAGAGCTTTTATTGCAAGATTTCAGCCGTAATGTCAGCACAAAAT
CTTCAGCTTTATTCTACGGCAATGCATTCATCGTCTCTGCCGTCCCCATC
TGGCTTTTCTGGCGTGTCCATAGTATGGATTTATTGTCAAGTGCCATTTT
CTTCCTCTTGATGACTGGTGCCAGCACATATTTGATGGCCATGGCCTACA
AAAATGTTAAATTCCAATTGAAACATAAAATTGCTGTGCGTCGTGAAGGT
GCCGTAACCCGTGAAGTCAATCGTCAAATGGGCGATGACAAGAAAGTCAC
CCGCAAGGAAAAGGAAGAACGTATTTTGTGGAAAAAGAATGAAGTTGCTG
ATTATGAGGCTACCACCTACTCCATCTTCTACAACAATGCCCTCTTCTTG
GCCATCACCATTTTCATCAGTTTCTTCTTGTTGAAGAACTCTGCTCCCCT
CGTTAACTATATCTTCTCCATTGGTTTGGCCAGCGGTGCCTTAGCGCTCT
TCTCTACCAGCACACAAACGAACTGA
>lucilia_CL51Contig1_ORF_468_bp
ATGGCCGATGTACCAAAACGTGAAGTTGAAAATGTCGAATTCGTATTCGA
AGTTATGGGTAGCCCCAACGAAGGCATTGATGCCGTCGATCTAGGTGATG
CTCTCCGTTCTTTGAACTTGAACCCCACTTTGGCCTTGATTGAAAAGATG
GGTGGCACCAAGAAGCGCGGTGAGAAGAAGCTTACCATTGAAGAATTCCT
TCCCATCTACTCTCAAGTCAAGAAGGAAAAGGATCAAGGTTGCTACGAAG
ATTTCATTGAATGTTTGAAATTGTACGACAAGGCTGAAAACGGCACCATG
CTTTTGGCTGAATTGCAACATGCCCTCCTTTCCTTGGGTGAAAACTTGGA
AGATGAACAAGTTGAAGAACTCTTCGCTGACTGTATGGACCCTGAGGATG
ATGATGGTTTCATCCCCTACTCTCAATTCATCCAAAGATTGATGAGCGAC
CCCGTCGTCTTCGACTAA
>lucilia_CL52Contig1_ORF_1095_bp
ATGACTACCTACTTCAGCTACCCCTCCGCCGAATTGCAAAAGGAACTTAC
CCGCATTGCCCAGGCCATCGTTGCCCCCGGCAAGGGTATTCTCGCTGCTG
ATGAGTCCGTCTCCACCATGGGCAAGCGCTTGAAGGACATCGGTGTTGAA
AACACTGAAGACAACCGTCGCGCCTACCGTCAACTTTTGTTCACCGCTGA
CCCCAAGGTTGCCGAAAACATTTCTGGTGTTATCTTGTTCCACGAAACCT
TGTACCAAAAGGCTGATGATGGTACTCCCTTCGTTGAATTGTTGAAGAAG
CGCGGTATCATTCCCGGCATCAAGGTCGATAAGGGTGTTGTCCCATTGAT
GGGCTCTGAAGATGAATGCACCACCCAAGGTTTGGATGACTTGGCTGCTC
GTTGCGCCCAATACAAGAAGGACGGTTGCGATTTCGCCAAGTGGCGTTGC
GTCTTGAAGATCGGCAAGAACACCCCCTCTTACCAAGCCATCTTGGAGAA
CGCCAATGTTTTGGCCCGTTATGCCTCCATCTGCCAATCTCAAGGTATTG
TCCCCATCGTTGAACCCGAAGTTTTGCCCGATGGTGATCACGATTTGGAC
CGTGCCCAAAAGGTCACTGAAACCGTCTTGGCCGCCGTCTACAAGGCCTT
GAACGATCACCACGTCTTCTTGGAAGGTACTTTGTTGAAGCCCAACATGG
TCACCCCTGGTCAATCCTGCCCCAAGAAGAACACACCCCAAGAAGTTGCT
TTGGCTACCGTCACCGCTTTGCGCAGAACCGTACCCGCTGCCGTTCCCGG
CATCACCTTCTTGTCTGGTGGTCAATCTGAAGAAGAAGCTTCCGTTCACT
TGAACGCTATCAACCAAGTTCCTTTGTTGAAGCCATGGGCTTTGACCTTC
TCTTACGGTCGTGCTTTGCAAGCTTCCGTACTCCGCGCCTGGGGCGGCAA
GAAGGAAAATGTTGCTGCTGGTCAAAACGAATTGATTAAGCGTGCTAAGG
GTAACGGTGAAGCCGCTGTTGGCAAATATGTTGCCGGTAGTGTTGTTGGT
GCTGGTGCCGATGCTACTTTGTTCGTTGCCAACCATGCTTATTAA
>lucilia_CL536Contig1_ORF_1260_bp
ATGTTGTCGTTCAGTGCAATTCACAGTAGTGGCAATTGTGCTCAATTGAG
TACTATTTGCAGACTATTGACTACATCGCATCGATATCAGTCTTCATCTT
TTACATCTCCCTCGTCGTCTAGTACATCAGACGAAAGCGGTCGCAACAGC
AGCCTCACTAACAATGACGATCCAACCCGGAAGACTAGAGGAGATTCTAA
CAACAATAAAAACAGTTCTATAATAACTGATGCTGAGATTAAAAAATCTG
TATTTATTTCGCAATCGTATGATATTTTCACCAATTTAGCCTTGGAAGAT
TGGCTTTACAGGCATTTCGACTTTAACCGTCATCATGTTCTTCTGCTCTG
GGCCAATGATCCTTGTGTTGTTATTGGACGCCATCAAAATCCTTTCACCG
AGGCCAATGTATCAAAACTTGTTGATAAAGGAATAACATTGGCGCGTCGT
AATAGTGGCGGAGGTGCTGTATACCATGATCGTGGTAATTTAAACTGCAC
ATTCTTCACTCCACGTGAACGTTACAACCGTAAATACAATTTAAATATAT
TGACTCGTGCACTTTTCCGTGAGTGGGCTATTAAAGCCGAAATAAATAAA
CGTGATGACATTATCATCAACGAGAAAAGGATTTCTGGAACGGCCGCTAA
ATTGGGACATCCGAACGCATATCATCATTGCACTTTACTAGTGAGTGCAA
ATAAATTACATTTGGGAGAAGCTTTGGTCAAAGAAGATGCAAATTATATT
AGCAAAGCTACAGCTTCGGTGCGTTCGCCTATTAAAAATCTCTGTGACGT
AAATCGCAGTGTTAATGTTCCACAATTGCTGTCAGCTGTGGGCTATGAGT
TTTTGCGAACATCTGCCACTGAGCTGGAAGATGGTGGTAGCACTCAAACA
ATGAAACAACGTGGATTTCAGCTGATCAATCCGACAGAGAAGTGGTTTCC
CGGTATTGAAGAACTACGCAAGGAATTTAGTTCATGGGATTGGGTGCTAG
GCAAAACCCCCAAATTTACTGTAGAAAAAGGTTTGGCACTTAAAGCTGAC
AATGACAAGCAGCTAAAAATGAAACTTGCTGTCGAAGTGGATAAGGGTCT
AATGTCTGAAATAACAATTGTAATGCCAAGTGGTGAGCGTCTACCAGTGG
TTTCCCAATTACAAAACAAACCATACAACGAAAAAAATCTGAATGGAATT
ATTAAGGCTTTAAAATTGGTGTCAACTGATAACGTTAAACAGGCCATTAA
CAGCATGTGA
>lucilia_CL548Contig1_ORF_351_bp
ATGAGTCTTTCATCTGATGCTGTTTTCCAAAAAATTGCCGATGGCATTAA
GGGCAATGAAGCCAAAGCTAAGGCTGTAAATGGTATTTTCTTGTATAAAA
TCACCAAGGATGGCAAAGTAGCCAAGGAATGGACTTTGGATTTGAAGAGC
TGCAAGATTTATGAAGGTCCCGCTCAGGGTGTTAAAGTTGATACAACTTT
GACTGTCAGCGATGAGGATATGGTTGATATTGCTTTGGGCAAATTGAATC
CCCAGGCTGCTTTCATGAAGGGTAAACTTAAGATTGCCGGCAATATTATG
TTGACCCAGAAATTGGCTCCCCTTTTGAAACAAGCTGATGCTAAATTGTA
A
>lucilia_CL55Contig1_ORF_567_bp
ATGGGTATTGATATTAGCCACAAATACGATCGTAAGGTTCGCAGAACTGA
GCCCAAATCCCAAGATGTTTACTTGCGTCTTTTGGTCAAGTTGTACCGTT
TCCTTCAACGTCGTACCAACAAAAAGTTCAACCGCATCGTGTTGAAACGT
TTGTTTATGAGCAAGACTAACAGACCACCCATGTCTTTGCAACGCGTCAG
CCGTTTCTTCAAAGCCGCCAAGCAACCCGAATCCACTGTTGTTATTGTTG
GCACCGTCACCGATGACGTCCGTCTATTGACCGTACCCAAGATGAGCGTC
TGTGCTTTGCACGTCACCCAAACCGCTCGCGAACGCATCTTGAAGGCTGG
TGGTGAAGTTATCACTTTCGATCAGTTGGCCCTCAAGTCACCCACTGGCA
AGAACTGCTTGTTGTTGCAAGGTAAGCGTACTGCCCGTACTGCCTGCAAA
CACTTCGGCAAAGCTCCCGGTGTACCTCACTCCCACACTCGCCCCTATGT
ACGCTCCAAGGGTCGCAAGTTTGAACGTGCTCGTGGTCGTCGTTCCAGCT
GTGGCTACAAGAAGTAA
>lucilia_CL561Contig1_ORF_618_bp
ATGAAATTTTTATTAAGTTTATGCCTGGTGGCTTTGGCCAGTGGCATTGT
AAGTGCCGATGAAAGTAAAGGACCTAAGGTTACAGAAAAGGTGTTCTTTG
ACATCACCATTGGTGGTGAGCCGGCCGGTCGTATTGAAATTGGCTTGTTT
GGCAAAACTGTTCCAAAAACTGTAGAAAATTTCAAACAATTGTCTGAAAA
ACCTAAAGGCGAAGGCTATGTAGGCAGTAAATTCCATCGCGTCATTAAGG
ATTTCATGATCCAAGGTGGTGATTTCACACGTGGTGATGGCACCGGTGGC
CGTTCCATCTACGGTGAACGTTTCGAAGATGAAAACTTCAAGCTTAAGCA
TTATGGTGCCGGTTGGTTGTCCATGGCTAATGCTGGCAAAGATACTAACG
GTTCTCAATTCTTTATTACCACCAAACCCACTTCCTGGTTGGATGGTCGT
CATGTTGTCTTCGGCAAGGTATTGTCTGGCATGGATGTTGTACGTAAAAT
CGAAAAGGTTAGCACTGATGGCCGTGATCGTCCCACTAAGGATGTTGTTA
TTGCCAACAGTGGTTCTTTACCCGTAGCCGAACCATTTTCAGTAGCCAAG
GCTGATGCTACTGAATAA
>lucilia_CL568Contig1_ORF_447_bp
ATGGCATCAGGAGTCACCGTATCTGATGTGTGCAAAACTACATACGAAGA
AATTAAGAAGGACAAAAAACATAGATATGTTATCTTTTACATTCGTGATG
AGAAACAAATTGATGTAGAGACTGTGGGTGAGCGTAATGCTGAATATGAC
CAATTCTTGGAAGATATTCAAAAGTGCGGTCCCGGAGAGTGCCGTTATGG
TCTCTTTGATTTTGAATACATGCACCAATGTCAAGGTACCTCAGAAAGTT
CCAAAAAACAGAAGCTTTTCCTTATGTCCTGGTGCCCTGATACTGCCAAA
GTCAAGAAGAAGATGTTGTACTCCAGCTCCTTCGATGCCTTGAAAAAGTC
TCTTGTCGGTGTCCAAAAATACATACAAGCTACCGACTTATCTGAAGCTT
CCCGCGAAGCGGTCGAGGAAAAATTGCGCGCCACTGACCGTCAGTAA
>lucilia_CL57Contig1_ORF_855_bp
ATGGATGCCATCAAGAAGAAGATGCAAGCGATGAAGCTTGAAAAGGATAA
CGCCGTTGATAAGGCCGATACCTGTGAAAATCAAGCTAAAGATGCCAATT
CCCGTGCCGATAAATTGAAGGAAGAAGTACGTGATTTGGAGAAAAAATTG
GTTCAAGTTGAAGCCGATTTAGTTTCATCCAAGGAACAATTGGAAAAGGC
CAACCAAGAATTGGACGAGAAAGAGAAATTGTTGACCGCCACCGAATCCG
AAGTAGCCACTTTGAATCGTAAGGTACAACAAATTGAAGAAGATTTGGAA
AAATCTGAAGAACGCTCAACCAGTGCTCAACAAAAGTTGTTGGAAGCTAC
CCAAGCTGCTGATGAAAACAACCGTATGTGCAAAGTATTGGAAAACCGTT
CTCAACAAGATGAAGAACGTATGGATCAATTGACCAACCAATTGAAGGAA
GCCCGTATGTTGGCTGAAGATGCTGATACCAAATCCGATGAAGTATCCCG
CAAGTTGGCCTTCGTTGAAGATGAATTGGAAGTTGCTGAAGATCGTGTCA
GGTCCGGTGAAGCCAAGATCATGGAACTTGAAGAAGAATTGAAGGTTGTC
GGTAACTCTTTGAAATCTTTGGAAGTATCCGAAGAAAAGGCCAACCAACG
TGTTGAAGAATTCAAACGTGAAATGAAGACTTTGACCGTTAAATTGAAGG
AAGCCGAACAACGTGCCGAACATGCTGAGAAGCATGTCAAGCGCCTCCAA
AAGGAAGTCGACAGGCTAGAAGACGAATTGGGCATCAACAAGGACAGATA
CAAGTCTTTGGCCGACGAGATGGACTCCACATTCGCCGAATTGGCTGGTT
ATTAA
>lucilia_CL58Contig2_ORF_531_bp
ATGAATGCCGAAAAATTGAAAAAGTTACAAGCGCAAGTGCGCATTGGTGG
TAAGGGTACTCCTCGTCGTAAGAAGAAGATTGTACACTCCACCCCCGCTA
CAGATGATAAGAAATTGCAATCATCATTGAAGAAATTATCGGTCAACACC
ATACCCGGCATTGAGGAGGTCAACATTATCAAACATGACGGTACCGTCAT
CCATTTCAACAATCCCAAGGCTCAAGCTTCATTGCCCACCAACACCTTTG
CCATTACTGGACATGGCGAGAACAAGTCGATTTCTGAAATGTTACCAGGT
ATTTTAACACAATTGGGTCCCCAAGATATTACACAATTGAAAAAGATTGC
CAGTGAATTGGCCAACAAGAGTGGTGCCGCCGCTGCTGGTGCTGCCGGTG
CCGCCGCCAATGCTGGTGACGATGATGTACCCGATTTGGTAGAAAATTTC
GAAGAAGTCGCTATTGGTGCCGCTAAACCCGCTGAGACTGCTGAAGCTGC
CAAAAAACCAGAAGAAATTCCAGTGGCTTAG
>lucilia_CL599Contig1_ORF_576_bp
ATGCAGACTATTAAGTGTGTTGTTGTTGGAGACGGTGCTGTTGGTAAGAC
ATGCTTGCTTATCTCTTATACAACTAATAAATTCCCCTCGGAATATGTGC
CCACCGTATTCGATAATTATGCCGTAACGGTTATGATTGGTGGTGAGCCC
TATACATTGGGTTTATTCGATACAGCTGGTCAAGAGGATTATGATCGTTT
GCGTCCATTGTCGTATCCACAAACTGATGTGTTTTTGGTGTGTTTCTCAG
TCGTTAGTCCTAGTTCATTTGAAAATGTTAAAGAAAAGTGGGTGCCCGAA
ATAACACATCATTGTCAGAAGACACCATTCTTGTTGGTGGGCACACAGAT
TGATTTGCGCGATGAAACCAGCACTTTGGAAAAATTGGCCAAAAACAAAC
AAAAACCCATTGGCATTGAAATGGGTGAAAAATTGGCTAAAGAATTGAAA
GCTGTCAAATATGTTGAATGTTCAGCTTTAACACAAAAAGGTCTTAAAAA
CGTTTTCGATGAAGCAATATTAGCTGCATTGGAACCACCAGAACCCACAA
AGAAAAGGAAGTGCAAATTCTTATAA
>lucilia_CL5Contig2_ORF_771_bp
ATGTCTGAACGTGAAAATAATGTTTACAAGGCTAAATTAGCCGAACAAGC
AGAACGCTATGATGAAATGGTTGAGGCCATGAAAAAAGTCGCCTCAATGG
ATGTTGAATTAACCGTTGAGGAACGTAATCTTTTATCGGTAGCATATAAA
AATGTTATTGGCGCACGTCGTGCCTCATGGCGTATTATTACCTCGATCGA
ACAGAAAGAGGAGAATAAGGGTGCCGAAGAGAAATTGGAAATGATCAAAA
CCTATCGCGGTCAAGTTGAAAAAGAGCTACGCGATATCTGTTCGGACATT
TTAAATGTACTCGAGAAACATCTCATTCCATGTGCCACCACAGGCGAAAG
TAAAGTATTCTATTATAAGATGAAGGGTGATTATCATCGTTATTTGGCTG
AATTCGCCACCGGTTCAGATCGTAAAGATGCTGCTGAAAATTCATTGATT
GCCTATAAGGCAGCCAGTGATATTGCCATGAACGATCTGCCACCAACACA
TCCCATTCGTTTGGGTTTGGCGCTTAACTTTTCGGTATTCTATTATGAAA
TTTTGAACTCACCCGATCGTGCATGCCGCTTGGCGAAAGCAGCTTTCGAC
GATGCCATTGCCGAATTGGATACATTAAGTGAAGAAAGCTACAAAGACTC
CACACTCATTATGCAACTGCTGAGGGATAACCTTACATTATGGACGTCTG
ATATGCAAGCCGATGGTGATGGTGAACAAAAAGAGCAAATCCAAGATGTT
GAAGATCAGGATGTGTCGTAA
>lucilia_CL5Contig4_ORF_1959_bp
ATGTCTAAAGCTCCTGCTATTGGTATTGATTTGGGTACAACCTACTCTTG
CGTAGGTGTATTCCAACACGGTAAAGTTGAAATTATTGCCAACGATCAGG
GTAATCGTACCACACCATCATATGTTGCCTTCACCGACACTGAACGTCTT
ATTGGAGATGCAGCCAAAAATCAAGTCGCTATGAATCCCACAAATACCAT
CTTCGATGCTAAGCGTTTGATTGGTCGCAAATTCGATGATGCCACCGTTC
AAGCTGATATGAAACATTGGCCCTTCGATGTTGTCAGCGTTGACGGTAAA
CCAAAGATCCAAGTTTGCTATAAGGATGAGAAGAAAACTTTCTTCCCCGA
AGAAATCTCTTCGATGGTTTTGTCTAAAATGAAGGAAACCGCCGAAGCTT
ACTTGGGCAAACCAGTTACAAATGCTGTCATCACTGTGCCAGCCTATTTC
AATGACTCTCAGCGTCAAGCCACTAAGGATGCTGGTACCATTGCTGGTTT
GAATGTTTTGCGTATCATCAATGAACCTACCGCTGCTGCCATCGCTTACG
GTCTCGACAAAAAGGCCGCTGGCGAACGTAATGTTCTCATTTTCGATTTG
GGCGGTGGTACTTTTGATGTATCCATCCTCTCCATTGACGACGGCATCTT
CGAGGTCAAGTCCACTGCTGGTGACACCCATTTGGGTGGTGAAGATTTTG
ATAACCGCCTAGTCACCCACTTTGTCCAGGAATTCAAGCGTAAGCACAAG
AAGGACCTTACCACCAACAAGCGTGCTTTGCGTCGTCTTCGTACCGCTTG
CGAACGTGCAAAGCGTACCTTGTCCTCCTCCACCCAGGCTAGCATTGAAA
TCGATTCCTTGTTCGAAGGTACCGATTTCTATACCTCCATCACTCGTGCC
CGTTTCGAGGAGTTGAACGCTGATTTGTTCCGCAGCACCATGGACCCCGT
CGAGAAGGCTTTGCGCGATGCTAAGCTCGACAAGGCTCAAATCCACGACA
TTGTCTTGGTCGGTGGTTCCACTCGTATCCCCAAGGTACAAAAGTTGTTG
CAAGATTTCTTCAACGGTAAGGAATTGAACAAGTCCATCAACCCCGATGA
GGCCGTCGCCTACGGTGCTGCTGTACAAGCCGCCATCTTGCACGGTGACA
AGTCCCAAGAAGTCCAAGACTTGTTGTTGCTCGATGTTACTCCCTTGTCT
TTGGGTATCGAAACCGCTGGCGGTGTCATGAGCGTTCTCATCAAGCGTAA
CACCACCATCCCCACCAAGCAAACCCAGACCTTCACCACTTACTCCGACA
ACCAACCTGGTGTATTGATCCAGGTCTACGAAGGTGAACGTGCTATGACC
AAGGACAACAACTTGTTGGGCAAATTCGAATTGTCTGGCATTCCCCCAGC
ACCACGTGGTGTTCCCCAAATCGAAGTCACCTTCGATATTGATGCCAACG
GTATCTTGAACGTCACCGCCTTGGAACGTTCCACCAACAAGGAAAACAAG
ATCACCATCACCAACGACAAGGGTCGCTTGTCCAAGGAAGACATCGAACG
CATGGTCAACGAGGCTGAGAAATACCGCAACGAAGATGAAAAGCAAAAGG
AAACCATTGCCGCTAAGAACTCTTTGGAATCGTACTGCTTCAACATGAAG
GCCACTTTGGACGAAGACAACTTGAAGAGCAAGATCTCCGAGTCTGACCG
CAACACCATCATGGAGAAATGTAACGAAACCATCAAATGGTTGGATGCCA
ATCAATTGGCCGATAAGGAAGAATACGAACACCGTCAAAAGGAATTGGAA
GGTGTTTGCAATCCCATCATCACCAAATTGTACCAAGGTGCTGGTGGTGC
TCCCGGTGGCATGCCTGGCGGTATGCCCGGTGGCTTCCCAGGCGCTGGTG
GTGCCGCCGGTGCTGGAGCTGGTTCCGGTGCTGGTCCCACCATCGAAGAA
GTCGATTAA
>lucilia_CL604Contig1_ORF_417_bp
ATGGCAACTTTGATCAGAAAATTGATTAGCACCAATAACGCTGCCAAGCC
AGTAGCTCCCTACAATCAAGCTGTTGTGGCAGATCGTACTGTTTATGTTT
CTGGTTGTTTGGGTTTGGATAAGACAACCATGAAATTGGTGCCGGGTGGT
GCTGTCGAACAAACTGAAATGGCCTTGAAAAATCTAGAAGCTGTACTTGT
TGCTGCTGATTCCGGCATTGATAAGGTTATTAAGAATACCATCTTTTTGA
AGGATCTTAATGATTTCGGTGCCGTTAATGAGGTGTACAAAAAGGTATTC
AACAAAGACTTCCCCGCCCGCAGCTGTTTCCAAGTTGCCCGTTTACCCAT
GGATGCTTTGGTTGAAATCGAATGCGTTGCCTTGACTGGCGATGTTAAGA
CTGTCTCTTCCGAATGA
>lucilia_CL607Contig1_ORF_468_bp
ATGGCTTTATTAAGAAGAGCAGCTACTCAGCTATGGCAAACAAATTTATT
AATAGCAAAACCCATAACAACAACAGCGGTACAACACATTAAGGAAATAC
AACAAAAAGTCGAAAAGGATACTTTAATTATTGAGGCCGTCACCAAGCCT
TCACCCCGTGCTGATAATATGTTAAAAGCTGCCTGTACGGAAAAATTCTG
TCCGGAGTGCACTTTGGGATTGGAACTCAAGCATACGGATGTTTTAATTT
TATCACAATATGTCCGTTCAGATGGTTGTATGTTGCCCAAACGTATAACC
GGCTTGTGTCATAGACAACAAAAGAAAATTGGTACACTAGTGACTATGGC
TCAAAAGGCTGGTTTAATGCCCAACTTGGCACCGGAGAAGAGTAAAAAAG
ATCCTAAAAAACGTTATGGCTGGAAAAAGTTTAATAAATATTTCGATGAA
AAAACGATTAAATACTGA
>lucilia_CL60Contig1_ORF_1722_bp
ATGTTCCGCCTTCCAGTTACACTTGCCCGTTCCTCAATTGCCCGCCAATT
GGCTGTGCGTGGTTATGCAAAAGATGTTAAATTCGGTCCAGAAGTCCGTG
CTATGATGTTGCAAGGTGTCGATGTTCTTGCCGACGCTGTTGCCGTCACT
ATGGGTCCCAAAGGCCGCAACGTCATTATTGAACAATCGTGGGGTTCTCC
CAAAATCACCAAGGACGGTGTCACTGTTGCCAAATCGATTGAATTGAAAG
ATAAGTTCCAAAACATTGGTGCTAAATTGGTTCAAGATGTTGCCAACAAC
ACAAACGAAGAGGCCGGTGATGGTACTACCACCGCCACTGTTTTAGCTCG
TGCTATTGCCAAGGAGGGTTTCGAAAAAATCTCCAAGGGTGCCAACCCCG
TCGAAATCCGTCGTGGTGTCATGGTCGCCGTCGAAACCGTCAAGGATAAC
TTGAAGGCCATGTCACGTCCCGTAAACACCCCCGAAGAAATTGCTCAGGT
AGCTACCATTTCTGCCAACGGCGACAAAGCCATCGGTGATTTGATTAGCG
AAGCCATGAAGAAAGTAGGCCGTGATGGTGTCATCACCGTCAAGGATGGC
AAGACCTTGAATGATGAATTGGAAGTTATTGAAGGTATGAAATTCGACAG
AGGATACATCTCCCCCTACTTCATCAATTCCTCCAAGGGTGCCAAGGTTG
AATTCCAAGACGCCTTGTTGCTTTTGTCTGAAAAGAAGATCTCCTCTGTT
CAAAGCATCATTCCCGCCCTTGAATTGGCCAACCAACAACGCAAACCTTT
GGTCATTATTGCCGAAGATATTGATGGTGAAGCCTTGAGCACTTTGGTTG
TCAACCGTTTGAAGATCGGCCTCCAAGTAGCTGCTGTTAAAGCTCCTGGC
TTCGGCGATAACCGCAAATCCACTCTTACCGATATGGCCATTGCCTCCGG
CGGTATTGTTTTCGGTGATGATGCCAACCTTGTTAAATTGGAAGATGTCA
ACATTAATGACCTCGGTAAAGTTGGAGAAGTTGTTATTACCAAGGACGAC
ACTTTGCTGTTGAAGGGCAAGGGCAAGAAGGAAGACATTGAACGTCGTGT
CGGTCAAATCAAGGACCAAATCGCTGAGACCACTTCCGAATACGAAAAGG
AGAAGTTGCAAGAACGTTTGGCTCGTTTGGCTTCCGGTGTCGCTTTGTTG
CGTGTCGGTGGTTCCAGCGAAGTTGAAGTAAATGAGAAGAAGGACCGCGT
ACATGACGCTCTCAATGCTACCCGCGCTGCCGTTGAAGAAGGTATTGTCC
CCGGTGGTGGCACTGCCCTTTTGCGTTGCATTGCTAAATTGGAAAACCTC
AAGGGACAAAACGAAGATCAAAATATGGGCATTGAAATTGTACGTCGTGC
TCTCCGCATGCCATGCATGACCATTGCCAAGAACGCTGGCGTTGATGGTG
CCATGGTTGTTGCTAAGGTAGAAAGCAAAGAAGGTGACTGGGGTTATGAT
GCATTGAAGGGTGAATACGGTAACCTCATCGAAAAGGGTATCATTGATCC
CACCAAGGTTGTACGCACTGCTATCACTGATGCCTCCGGTGTTGCCTCCT
TGTTGACCACCGCTGAAGCTGTTGTTACTGAACTTCCTAAAGAAGATGGT
CCCGCTGGTATGCCCGGTATGGGTGGTATGGGCGGTATGGGAGGAATGGG
CGGTATGGGTGGCATGATGTAA
>lucilia_CL616Contig1_ORF_375_bp
ATGTCTGGTCGTGGTAAAGGTGGAAAAGTTAAGAGCAAGGCAAAGTCTCG
TTCAAACCGTGCTGGTTTGCAATTTCCCGTCGGTCGTATACATCGTTTAT
TGCGTAAAGGCAATTATGCTGAACGTGTTGGTGCCGGTGCTCCAGTATAT
TTAGCTGCTGTTATGGAATATTTGGCTGCTGAAGTTCTTGAGTTGGCTGG
TAATGCTGCTCGTGACAACAAAAAGACCAGAATTATCCCCCGTCATTTGC
AATTGGCTATTCGTAATGACGAAGAATTGAACAAATTATTATCTGGTGTA
ACAATTGCTCAAGGTGGTGTTTTGCCAAACATTCAAGCTGTACTTTTGCC
CAAGAAAACAGAAAAGAAAGCCTAA
>lucilia_CL617Contig1_ORF_597_bp
ATGACTGGAATAATGGATACTGTAGAAATGCCTAAATTACCAGAAAATCA
AAAATCCTTTGCCGGCATACCCGAAGCAGTATTTCTAGAAGAAATCGACA
AATTTATGGCCCAGCCAGAAAATGAGGAAAATTGCGAAAAAGTCTTACAA
CGCCTAGATGAACAGCACAGTAAATACAGATTTATGGCATATAATTTGGA
AGCCCGCAAACGTAAATTGAAATCCCAAATACCCGATTTACAACGATCTC
TTGAAATGATTGATGTTTTACGCAAAGAAACCGAAGAACGTGAAACACAA
TTTTTACTCAGCGACCAGGTGTTCATTAAAACCATGGTGCCACCTACTAA
AACCGTCTGCTTGTGGTTGGGTGCCAGTGTTATGTTGGAATATCCTTTGG
ATGAAGCTGAGGTTCTGTTGAAACAAAATATGACTTCGGCTATATCAAAT
TTGAAAACTGTCGAACATGATCAAGATTTTTTGAGAGATCAAATTACAAC
CACCGAAGTAAATATGGCTCGTGTATACAATTGGGGTGTTAAAAAACGTC
AAGCAGCTGCTAAAACCGCTTCAGGAGCCGCATCTTCTTCATCATAA
>lucilia_CL630Contig1_ORF_678_bp
ATGTCAAAACCAGTTTTATACTACACTCCCCGCAGTCCACCCTGCCGTGC
AGTTCTATTAACTGCTGCCGCTTTGGGAGTTGATTTGGACTTGAGACCCA
TGAATTTGAAAGAAGGCGATCATTTGACACCTGAATTTCTTAAACTTAAC
CCTCTACACACTATTCCCGTATTGGATGATAACGGTGTTGTTATCACCGA
CTCGCATGTCATTTGCTCATACTTGGCTGATAAGTATGCGGTCGATGAAA
CTCTCTATCCCAAAGATAAACTTCAACGCATGAAAGTTGATGCCCGTCTC
TATTTCGATTGCGGTCATCTTTTCCCTCGTGCCCGTCTAATGGTAGAACC
TGTCATTTATTTTGGTGCCGATAATATTGCCCAGGAAAAGGTTGCCTACA
TGCAAAAGGCCTATGATGGTCTTGAGAAATGTTTGACTTCCTCCAAATAT
TTGTGCGGTGAGGATCTTACCATTGCCGATTTATGCTGTATAGCTTCGGT
TTCTACCGCCATGCTTTTTGCTCCCATCGAAGAGGAGAAATTCCCCAATC
TTAAAGCCTGGGTTGATCGTCTAGCTGAATTGCCCTACTATAAGAAGAAT
AATCAAGAGGGAGCTGATATTTTGTACAAATTTGTACAAGAAAAGATGGA
AGAAAATAAAAAAGCTAAAAGCGCTTAA
>lucilia_CL637Contig1_ORF_957_bp
ATGCCCAAGAAAAAAACAGGACAACGAAAAAAAGCCGAAAAACAAAAATT
ACGGCTTAAAGAAATTCGTAGTCGAGAAATACCACTCGCTGATGTGCCAT
GCAATGCGCCAATGGAATGTGACAAATGCGAACGTAAGCAAAAATCGAGA
GCATTTTGTTATTTCTGCCAATCGCTGCAACGCTTACCAATATGTGCCCA
ATGTGGCAAAGTCAAGTGCATGCTAAAGACAGGAGACTGTGTTGTCAAAC
ATGCTGGCGTTTATACCACCGGCCTTGGAATGGTCGGAGCAATTTGTGAC
TTTTGTGAAGCGTGGGTGTGTCACGGACGCAAATGCTTGCAGTCACACGC
TTGCACTTGCCCACTTCAGAACGCCATTTGTTTGGAATGCGAAAGAGGCG
TATGGGATCATGGCGGTAGAATTTTCAAATGCTCATTCTGTGAGGGATTC
TTATGTGAGGACGACCAATTTGAACATCAAGCTTCATGTCAAGTCTTGGA
GAGTGAAAACTACAAATGTCAGTCGTGTAATCGTTTGGGACAATATTCAT
GTTTGCGTTGTAAAACTTGCTATTGTGAAGATCACGTAAAGCGCAAAGGC
TTTAAGTATGAAAAGAACAAGCCAATACCATGTCCAAAGTGTAATTACGA
AACTTCCGTCACAAAGGACTTGAGTATGTCTACACGTTCGCATAAGTTTG
GACGTCAACAGCAAGGTGGCGCTTATGGGGATAGCGATGATGATTATGGT
GGCGGTGGTTTTTATAGTTATGGAGGAGGTGCTTCAACTTCTGGTTACGG
CCAAGATGAGTATGAAGACGACGACGACGATGATGAAGATGATGATGACT
ATGAAGAAGACGAGTCGGATGAAGAAAGTGAAGAATCACAAGCCAGTGAA
GAGGATGAAAAAAAAGAACAAAATGTAGATAGCAGCAAAAAATCATCAAA
TCATTAA
>lucilia_CL63Contig1_ORF_471_bp
ATGCCTGGCGTAACTGTAAAGGATATCGATCAACACTCATGTGTTAAAGC
TGTTGCTGTCTTCTTAAAGAAGACTGGCAAATTGAAGGTGCCCGATCAAA
TGGACATCATCAAGACCGCCAAATACAAGGAATTGGCTCCTTATGACCCC
GATTGGTTCTACATTCGTTGTGCTTCAATCTTGCGTCACTTGTACCACCG
CAGTCCAGCTGGTGTTGGTTCCATCACCAAGATCTATGGTGGCCGTAAAC
GTAATGGTGTCCACCCCTCCCACTTCTGCCGTGCTGCTGATGGTGCTGCA
CGCAAAGCTTTGCAAGCCTTGGAACATGCCCGCCTTATTGAAAAGCACCC
CGATGGTGGCCGCAAATTGACCCCAATTGGTCAACGTGATTTGGATCGTA
TTGCCAATCAAATCGTTACCAACCAACGTACTGCTGCCAAACAAAGTGGT
CCCATTGTTATTTCCAAGTAA
>lucilia_CL64Contig1_ORF_1425_bp
ATGGCTATGCGTGTGCTCGGCATTTCGCAAAATTTGCGTCAACTCTCCAA
AGGAGTCAATGTTTTGAAGCGCTACAAGGCTTCCGATGCCGCTAGCTTGA
AGAAGACTCTCGTCAACATCCCTGCCACTCAGGTCACCACTTTGGACAAC
AGTTTGCGTGTTGCCAGTGAAGATTCAGGTGCTTCAACTGCCACCGTGGG
TCTATGGATTGATGCTGGATCTCGCTCCGAGACCCCACAAAACAATGGTG
TAGCTCACTTCTTGGAACATATGGCTTTTAAGGGTACTGCCAAGCGCTCC
CAAACTGATTTGGAGTTGGAAGTTGAAAATATGGGCGCTCACTTGAATGC
CTACACATCCCGCGAACAGACTGTATTCTATGCCAAGTGTTTGTCCAAGG
ATGTACCCAAGGCTGTTGAGATCTTGGCTGACATCATTCAAAATTCCAAA
TTGGGTGAATCCGAAATTGAACGTGAACGCTCTGTAATTTTGCGTGAAAT
GCAAGAAGTTGAAAGCAACTTGCAAGAAGTTGTCTTCGATCATTTGCATG
CCACTGCCTACCAGGGTACCCCCTTGGGCCAAACTATTTTGGGACCCACT
AAGAACATCAAGTCTATTGGTAAAGCTGATTTGCAAAGCTACATTAGCAC
CCACTACAAGGCTTCTCGCATTATTTTGGCCGGTGCTGGTGGTGTTAAGC
ACAACGATTTGGTTAAGTTGGCTGAACAACACTTGGGTAAATTAGAAAAC
ACCTATGATGGTAAGCCACCAGAGGTTACACCCTGCCGTTTCACTGGCTC
TGAAGTTCGTGTACGTGACGATTCCTTGCCCTTGGCCCACATTGCCATTG
CTGTCGAAGGTTGCGGTTGGACCGATCAAGATAACATTCCCTTGATGGTT
GCCAATACTCTTATTGGCGCCTGGGATCGTTCTCAAGGTGGTGGCATCAA
CAATGCCTCTAACTTGGCTCGTGCCAGTGCTGAAGACAATTTGTGCCACA
GCTTCCAATCCTTCAACACCTGCTACAAGGATACCGGCTTGTGGGGCATT
TACTTCGTGTGCGACCCCATGGAGTGCGAAAACATGCTTTTCAATATCCA
AACCGAATGGATGCGCTTGTGCACCATGGTTACTGAAGCTGAAGTTGAAC
GTGCCAAGAACTTGTTGAAGACCAACATGTTGTTGCAACTCGATGGCACC
ACACCCATCTGTGAAGATATTGGCCGTCAAATGCTCTGCTACAATCGTCG
CATTCCTTTGCACGAACTTGAACAACGTATTGATGCCGTCGATGTACAAA
ATGTACGCGATGTTGCCATGAAATACATCTATGACAGATGCCCTGCCGTC
GCTGCTGTTGGTCCCGTCGAAAACCTTCCCGACTACAACAGAATCCGTTC
ATCCATGTACTGGTTGAGAGTTTAA
>lucilia_CL669Contig1_ORF_429_bp
ATGGCCATTTCCTATAGCTGTCAAGATTTTCTAGGCTTCCAAGATGCTCT
CAAGAAGATGCGTGATATTGATGATAAAATAATTTATGCCCTAAATACCT
CACTGCCAACGGAATCATTCAAAGGTCAAGTGGATGGTGAGAAGACCTGC
AAAGATTTATATTCTAAATTACAAACTGGACACAAGCAACGTGAGGAAGC
CATACGCAGTTGTATAATGCTTTCAGCCGAAACACTAAAAAGTCTACGAG
AAAAACGTGAATCCCAGCCGGATGATATGGATGTGGATAAGAAATTTAAA
TCGGAACAAAGAAAGTTGCGTGTTTTACAATCCGAACTAAATGTAGAGGA
TATTGTTAAAGAACGTTCTTACAAGGCGTTTAATGAACGCTGTCGTTTAT
ATTTTAGAGCTGGTGCTTCAGCTTTATGA
>lucilia_CL692Contig1_ORF_912_bp
ATGGATGATTTTCAAAAAATTGAAAAAATCGGTGAAGGCACCTATGGCGT
TGTGTACAAAGGACGCAACAAGCTGACTGGACAAATTGTTGCAATGAAAA
AGATTCGTCTAGAGTCCGATGATGAGGGTATACCATCAACAGCAATAAGG
GAGATATCGTTGTTAAAAGAACTGAAACATCCCAACATTGTTTGTCTTGA
AGATGTCTTAATGGAAGAAAATCGCTTGTATTTAATATTTGAATTCTTAT
CTATGGACCTTAAAAAATATATGGACTCTTTACCACCTGAAAAAACATTA
GATTCTGAACTTGTTAGAAGTTATCTTTATCAAATTACAAGCGCTATTTT
GTTTTGTCATCGAAGAAGAGTTTTACATCGTGACCTTAAGCCGCAAAATT
TACTGATTGACAAAAATGGTATTATAAAAGTGGCAGATTTCGGACTTGGG
CGTTCATTTGGTATTCCCGTGCGTATATATACTCATGAAATTGTAACGCT
TTGGTACAGGGCTCCAGAAGTATTGCTGGGATCACCGCGGTACTCGTGTC
CAGTAGATGTATGGTCTATCGGATGTATTTTTGCTGAAATGGCTACAAGA
AAACCATTATTCCAAGGAGATTCGGAAATCGATCAGTTATTCCGTATGTT
CAGGATACTTAAAACACCAACAGAAGAAATTTGGCCAGGTGTTACATCAC
TTCCAGATTACAAAAATACGTTTCCATGTTGGTCAACAAACCAATTACCC
AATCAATTGAAAAATCTTAATAGCGAAGGACTTGATTTAGTTCAAAAAAT
GCTTATCTACGATCCAGTTCATCGCATATCAGCAAAAGACGTATTGGAAC
ATCCATACTTCGACGGGTTTGATAATAAGCTCATAACACTACGTTACAAA
GCGGATCCCTAA
>lucilia_CL695Contig1_ORF_528_bp
ATGGTGGTCACCAACGATATAAAGCTGCCCACAGAGGAGGAATTGACGGT
TCAAGAATTGAATTTGTCTACCGCAGCTTTACGTGCCGGAGCCTTTCATT
TGGGCAAAGCTTGCGAATTTCAGAATAATGAATTCATGTTATGTCGCCAA
GAATTAGATGATCCAAGAGCCTGTTTGAATGAAGGTAAGGCTGTGACCAG
CTGTGCCATGGATTTTTTCCGTAAAGTTAAGAAAAGCTGCCATGAAGAAT
TCATGCAATATGCTACTTGTTTAGATAAATCAAGTGGTACCATGTCGTTT
AGCCACTGCCGCAAAACACAAGGTGTGTTTGATAAGTGTGTTAAGGATAC
TTTGGATATTGATCGTCCAGATTATGGTTATTTCTCTAGAGCTAAGATTC
ATAACTCTGCTCGTCCAGCTCCACCTAAACCCGAAAAGAAAGTCTACCCA
GATGCTACACCTGGTTTGCCCGAAGATTATCCCAAACCACCAGCAAAATA
TGGTTCTCGCTTCCATTGGTTAGAATAA
>lucilia_CL702Contig1_ORF_534_bp
ATGGATGCCGATGGTATTATTCCCGATATTATAGACACTAAACCAGAAGC
CGCAGTTCATGTGACTTATAGTGATGGTGTTAAAGTTAGTTTGGGTAAAG
AATTGCAACCTAAACAGGTTAAAGATCAACCAGAAGTAACATGGGACGCT
GAGGAAGGCTCACTCTATACTTTATTAATGGTAGATCCTGATGCTCCTTC
CAGGGCGGAACCTAAGTATAGAGAAGCCTTACATTGGTTAGTTATTAATA
TACCCGGCAACAAAGTAAGTGAAGGTCAAGTGGTGGCTGAATACATTGGT
TCCGGACCACCAGAAGGCACTGGCCTCCATCGTTACGTCTTTCTTGTTTT
TAAACAAGCGGGAAAAATTTCCACCGACAAACTTATTCCTAAAACATCTC
TTGAGGGTCGTTTGAATGTTAAAACCCGTGATTATATTGCCAAATATAAT
TTAGGTAATCCTGTTGCTGGTAATTATTATCAGGCCCAATATGATGATTA
TGTACCAATTTTGAAGGCACAGTTCAAACAATAA
>lucilia_CL71Contig2_ORF_681_bp
ATGGCTTTAAGCGATGCTGATGTACAGAAACAGATCAAACATATGATGGC
TTTCATCGAACAAGAGGCCAACGAGAAGGCTGAAGAAATCGATGCTAAAG
CCGAAGAAGAATTCAACATTGAGAAGGGACGTTTGGTACAACAACAACGT
CTCAAGATCATGGAATACTACGAGAAGAAAGAGAAACAAGTTGAATTACA
AAAGAAAATTCAATCATCGAACATGCTCAATCAAGCTCGTTTGAAGGTTC
TTAAAATTCGTGAAGATCATGTTGCCAGTGTTTTGGAAGATGCCCGTCGC
CGCTTGGGTGAGGTCACCAAAAATCCCGCAGAATACAAAGTTGTTTTGCA
GAAATTGATCTTGCAAGCTTTATACCAGACCATGGAACCCACTGTTATTT
TACGCTGCCGTCAAGTTGATGTTGGTCTTGTCAATGAAGCTTTACCCGTC
GCCATTGATATGTATAGGCAACAACTTAATCAAGATGTTAATGTTACCAT
TGATACCGATAACTTTTTGCCTGCCGATACATGTGGTGGTATTGAGTTGA
TTGCTTTAAATGGACGTGTTAAGGTTCCCAACACTTTGGAATCCCGCTTG
GAATTGATTTCACAGCAATTGGTGCCCGAAATACGTAATGCCCTCTTCGG
ACGTAACGTCAATCGTAAATTTGCCGATTAA
>lucilia_CL73Contig1_ORF_1494_bp
ATGAAATTCTTATTGTGCTCGTTACTATTGGTGGCTACCGCCACTTTGGG
TGTTGTATACGCCGACGAAGAAATCAAAACCGAAGATGGTGTCTTGGTAT
TGACTGTGGACAATTTCAAAAAAGCCATTGCCGATAATGAATTCATTTTG
GTAGAATTCTACGCTCCCTGGTGCGGTCACTGCAAATCTTTGGCTCCCGA
ATACGCTAAAGCTGCTCAAACCTTGGCCGAAAAAGAATCCAACATTAAGT
TGGCTAAGGTTGATGCTACTGTTGAAGGTCCTTTGGCTGAAGAATACCAA
GTACGTGGCTACCCCACTTTGAAATTCTTCCGCAACGGTGCTCCCGTCGA
ATACACTGGTGGTCGTCAAGCTGCCGATATTGTTAGCTGGGTTAACAAGA
AGACTGGTCCCCCAGCCAAGGATTTGCCCACTGTTGAAGAAGCTGAGAAA
TTCTTGAAGGATAATGAAATTGCCATCATTGGTTTCTTCAAGGACTTGGA
AAGTGATGCCGCTAAAACTTTCGTTACTGCTGCCGGTGAATTGGATCCCA
TTCCTTTCGGTTTGACCTCCAGCGATGATGTTGTTGCCAAGTACGAAGTT
AAGGATGGTGCTGTTGTTATGTTCAAGCCTTTCGATGACAAGAAGACCGT
TTTCGAAGGTGAACTCACTTTGGCCACATTGAAGAAATTCGCTCAAGTCG
AATCTTTGCCCTTGATTGTTGAATTCAACCACGAATCCGCCTCCAAGATC
TTCGGTGGTCAAATCAAATCCCACTTGTTGTTCTTTGTCTCCAAGGAAGC
CGGTCACATTGAGAAATACGTTGAACCCTTGAAGGATATTGCCAAACAAT
ACCGTGATGATATTCTCTTCGTTACCATCTCCTCCGATGAAGAAGATCAC
GCCCGTATCTTTGAATTCTTCGGCATGACCAAGGAAGAAGTACCCACCAT
CCGTTTGATCAAATTGGAAGAAGATATGGCCAAATACAAGCCCGAAAACA
ACGACTTGTCCGCCGAAACCATCAAGGACTTTTTGCAAAAATTCATGGAC
GGTAAACTCAAGCAACACTTGTTGTCCCAAGAATTGCCCGAAGACTGGGA
CAAGAACCCCGTTAAGGTTTTGGTTGCCACCAACTTCGATGATGTTGCCA
TGGACAAGAGCAAGGATGTTTTGGTTGAATTCTACGCTCCCTGGTGCGGA
CACTGCAAACAATTGGCTCCCATCTACGAACAATTGGGTGAGAAATTCAA
GGATAGCGAAACTGTTGTCATTGCCAAGATCGACTCAACTGCCAACGAAT
TGGAACACACCAAGATCTCCTCTTTCCCCACCATCAAATTGTACCGCAAG
GGCGACAACAAGGTCATCGACTACAATTTGGACAGAACTTTGGATGATTT
CGTTAAATTCTTGGAAGCCGGTGGTGATTTGAAATCTGCCGAAGAAGAAG
AAAAGGTTGAAGAAGAAGAGGAGCACAAGAAGGATGAATTGTAA
>lucilia_CL740Contig1_ORF_501_bp
ATGGCTGATGTTTTAGATATTGATAATGCTGAAGAATTTGAAGTCGATGA
GGATGGAGATCAGGGTATTGTACGTCTAAAGGAAAAGGCCAAACACCGCA
AGGGAAGAGGTTTTGGTAATGAGACTACCACACGTGAAACCATACATACA
TATGAACGTGTGCGACATGAAGATGACGATGAACTGGAGCCGGGTCCACA
ACGTTCGGTAGAGGGTTGGATTCTCTTTGTCACCAATATACACGAAGAAG
CTCAAGAGGATGAAATACAAGAGAAATTCTGTGATTTTGGTGCCATTAAG
AATATCCACTTGAATTTAGATCGTAGAACGGGTTTTTCGAAAGGTTATGC
TCTGGTCGAGTTCGAAACACACAAAGAAGCGTGGGCAGCCAAAGAGGCTC
TTAATGGCGCTGAAATTATGGGCCAGCCCATACAGGTGGATTGGTGTTTT
GTCAAGGGTCCTAAACGTGTTAAGAAATCTTCCGATAAGAGACGTCGTTG
A
>lucilia_CL745Contig1_ORF_381_bp
ATGGTGGTACAACACAACGTTAAAGGTTACGAAGAATTCACAAAATTGGT
AGAAGAATTAGAAGGTTCTGGTCAACCCATACATGTCTTGTTTTCGGGAG
GTAAAAATGAGAACGGTGAGAGTTGGTGTCCCTATTGTGTAAAAGCCGAG
CCGGTTATTCACAATGCTTTGGAAAAGGCTCCAGAAAAATCACATTTTGT
TCATGTAGATGTGGGGGAACGTTCTTACTGGAAAGACTTGAATTGTCCCT
TCCGCAAAGATCCCAACACACATTTGGTTTTCTTGCCCACTTTACTGCGT
TGGAAATCTCCCCAACGTTTGGATGGTGAACGTTGTTCCAACAAGGATTT
AGTTGAAATGATGTTTGAAGATGAGGACTAA
>lucilia_CL74Contig1_ORF_534_bp
ATGAAAGCTAAGGGACAGTTGAAGGAATACGAAGTCATCGGCCGTAAAGT
GCCAACTGAGAAGGAACCTCAAACTCCTCTCTACAAGATGAGAATCTTCG
CCCCCGACAACATTGTTGCCAAATCTCGTTTCTGGTACTTCTTGCGTCAA
TTGCAAAAGTTCAAGAAGACCACCGGTGAAATCGTCTCCATCAAACAAGT
GTACGAGACCTCTCCCATCAAAATCAAGAACTTTGGCATCTGGTTGCGTT
ACGATTCCCGTTCCGGTACCCACAACATGTACCGTGAATACCGTGACTTG
ACTGTTGGTGGTGCTGTCACACAATGTTACCGTGATATGGGTGCCCGTCA
TCGTGCTCGTGCCCACTCCATCCAAATCATCAAGGTTGAATCTATTGCCG
CTAGCAAGACCCGCCGTACACATGTCAAACAATTCCACGACTCCAAGATC
AAGTTCCCCTTGGTACAACGTGTCCACCACAAGGGCAACAGGAAATTGTT
CTCCTACAGAAAACCCAGAACCTACTTCTTGTAA
>lucilia_CL75Contig2_ORF_1182_bp
ATGACCAACCAAAACGATAGCAACAACCAAAATGATAACCAACAAAATGG
CAATGACGATAATTATGATGATGAGCCAATTACCGAGCCTGAGCATATGC
GTAAATTATTCATTGGTGGATTAGACTACCGTACCACCGATGAAGGCTTG
AAGTCTCACTTTGAGAAATGGGGTCGCATTGTCGATGTTGTAGTAATGAA
AGACCCACGTACCAAGCGTTCACGTGGTTTTGGTTTTATAACCTATTCCA
AATCTTCCATGATTGATGATGCCCAAAGTGCTCGTCCCCATAAAATTGAT
GGTCGTGTTGTAGAGCCCAAACGTGCTGTACCACGTCAAGACATTGACAA
TCCAAATGCTGGAGCCACTGTTAAGAAATTGTTTGTCGGCGCTCTTAAGG
ACGAACATGATGAAAAATGTTTGCGCGATTACTTTGAGAAATTCGGCAAT
ATTGTCGAAATCAATATTGTTATGGACAAAGAGACTGGCAAAAAACGTGG
TTTTGCCTTTGTTGAATTTGATGACTACGATCCCGTCGACAAGATTGTGT
TGGAAAAAACTCACACCATCAAGGGTAAAACTTTGGATGTAAAGAAAGCT
TTGCCCAAACATAGCGGTGGTGGTGGCGGTAACAATAATGCCGGAGCCGG
AGGCAACCGCGGCAATATGGGCGGACGTGGTGGTAACATGGGCGGTCGTG
GTAATAATATGGGCGGTGGTAATATGGGTGGTGGCGGTTGGGGTGGTAAC
CGTGGTAATAATGATAACTGGGGCGGTAACTTTGGTGGCAGCGGTGGTGG
TTTTAATAACGGTGGCGGTTTTAACAATGGCGGTAGTGGCGGTTGGGGCG
GTAATAATATGGGTCCCTGGGATAATGGCAACAGTGGTGGCGGTAACTGG
GGCAATAATGGCGGTAACTTTGGCGGTCCTGGCAACAACGGTCCCGGAAA
TAGTGGTAACTGGGGCAACAATGACTTCGGTTCAGGCTACCAACAAAATT
ATGGTGGTGGCCCACAACGTGGTGGTGGCAGCGGCGGCAACTTTGGTTCC
AGTAACCGCATGCAACCCTATGGCAACAGTGGAAACTTTGGCAAAGGCAA
CCAAGGTAATTTCGGAAACAGCGGCGGTGGTTTCAATAATGGACCCGTAG
GTGCCGGTGGTGGCAACAACAGAAGATACTAA
>lucilia_CL760Contig1_ORF_507_bp
ATGTGTAACCTGAGAAAAGCAACTTCGGCTTTGCATAAACTGTTTGTTTATGGAGGTCTA
AAGTATGGTCAACCTAGCCACTCAATTTTGGCCAATGATGGAAACGGTTTTGCCAAGTTT
TGGTGCCGTGCAACTACCACCGAAAAATTACCATTAGTGATAGCAACTCGCTACAATATT
CCTTTCTTACTGAACAAGCCTGGTCTCGGCTATTATGTTACTGGTGAAATTTATGAAGTG
GACGACAAGATGCTTAAGAGTTTAGACAACTTGGAAGATTGTGAAGATATTTATGTTAGA
GAAATGCGTGATATGAACATAGGAGTTGGAGAAGGAACCGTTCCTTGCTGGGTATATTTG
CTCCAAAAATATCCTGAAAAACTATTGAGTCTACCATTTTTATCCAGTTATGAAAACAGC
CCTGCTCATCCTTATGTAATGCGTAACAAACGTCATCACAAGCATCCTCCTAATGAGGAC
CTTTCATACACTGCCACTAACGCCTAA
>lucilia_CL763Contig1_ORF_996_bp
ATGTTCAGCAGCAATACAGCTCGTGGTCTTTTGCGTACCAGTATCTTACA
CCGTTGCAAGAGCACCCTGGTAGTGGCCGAGCATAATAATGAGGTATTGA
ATCCTGCCACTTTAAATACCATTGCTGCCGCCAAGAAGATCGGTGGTGAC
GTCACAGTTTTGGTAGCAGGCACTAAGTGTGGACCCGCCTCGGAAGCTGT
AGCCAAAGTAGAGGGTGTTGCTAAGGTTTTGGTAGCTGAAAATGAAGCCT
TCAAAGGTTTTACTGCCGAATCTTTGACTCCCTTGGTGGTGGCTGCCCAA
AATCAATTCAAATTCACTCACATTTTGGCTGGTGCCACTGCTTTTGGCAA
AAATGTTTTGCCTCGCGTAGCTGCTAAATTGGATGTTTCTCCCATTTCTG
AAATCATCGATGTCAAGAGTGAGGATACCTTTGTGCGCACCATTTATGCT
GGTAATGCCATTTTAACTTTGCGTTCCAAGGACCCTGTAAAGGTTATTAC
CGTTCGTGCCACCAACTTTGCTCCCGCCGCTGCTTCGGGTGGTAGTGGTG
CTATTGAACAAGCTCCTGCTGGTGATTATGCTCAATCTTTGACTGAATTT
GTTAGCCAAGAATTGACCAAGTCTGATCGTCCTGAATTGACCAGTGCCAA
GGTTATCATCTCTGGTGGTCGTGGCTTGAAGTCAGGCGACAACTTCAAAA
TGCTGTACGATTTGGCTGATAAATTCGGTGCTGCTGTAGGTGCCTCACGT
GCTGCTGTCGATGCCGGCTATGTACCCAATGACTTGCAAATTGGCCAAAC
TGGCAAAATTGTTGCCCCCGATCTATATGTGGCTGTAGGTATTTCTGGTG
CCATTCAGCATTTGGCTGGCATGAAAGATTCCAAGACCATTGTGGCCATC
AACAAGGACCCTGAAGCTCCTATCTTCCAAGTAGCCGATATTGGTTTGGT
AGCTGATCTTTTCGAGGCTGTTCCCGAATTAACTGGCAAATTGTAA
>lucilia_CL76Contig1_ORF_1932_bp
ATGAACTCTGGTGGACCAAACTATCAAATGGCTTCGCTATACGTTGGAGA
TTTGCATCAGGATATTAATGAAGCTGGACTTTTTGAGAAATTCTCTGATG
CTGGTCCAGTACTATCCATTCGAGTATGTCGCGACATTATTACTCGTCGC
TCACTAGGCTATGCCTACGTTAACTTTCAACAACCAGCTGATGCTGAACG
TGCTTTGGATACAATGAATTTCGATTTAATCGGTGATAAACCCATTCGCA
TTATGTGGTCCCAACGTGATCCTTCTTTGCGTCGTTCTGGCATTGGTAAT
GTTTTCATCAAAAACTTGGACAAGGGCATTGACAACAAGGCTATATATGA
TACTTTCTCGGCTTTCGGTAATATTTTAAGTTGTAAAGTAGCTACCGACG
ATAAGGGTCAATCCAAGGGTTACGGATTCGTACATTTCGAAACTGAAGAG
GCCGCCAATAAGGCCATTGCCAAAGTCAACGGTATGTTGTTGAACGGTAA
GAAGGTTTACGTTGGCAAATTCATTCCCCGTAAGGAACGCGAGAAGGAAC
TCGGCGAAAAGGCTAAATTGTTCACTAACGTCTATGTCAAGAACTTCCCC
GACGACGTTAATGACGAAAAATTGAAGGAAATGTTTGAACCATACGGTAA
AATTACCAGCTACAAGGTCATGACCAAGGATGATGGTAAAAGCAAATGTT
TCGGTTTCGTTGCATTCGAGACCACTGAGGCCGCTGAGGCTGCCGTCGAA
GCCCTTAACGGCAAAGACATGGGAGAGGGTAAGACCTTGTATGTGGCTCG
TGCCCAAAAGAAGGCCGAACGTCAACAGGAACTCAAACGCAAATTCGAAG
AATTGAAAAAGAAACGCCAAGATTCCGTCTATGGTGTCAATTTGTACGTC
AAGAATTTGGATGACACCATCGATGATGAGCGCTTGCGCAAGGAATTCTC
CTTGTATGGTACTATTACCTCCGCTAAGGTTATGACTGATGAAGAAGGCC
GCTCCAAGGGCTTCGGTTTCGTCTGCTTCGTTGCTCCCAATGAAGCTACT
TGCGCTGTCACTGAATTGAACGGCCGTGTTATGGGCTCCAAGCCTTTGTA
TGTTGCCTTGGCTCAACGTAAGGAAGTACGTAAGGCTCATCTTGCTTCTC
AATACATGCGTCACATGGGTGGCATGCGTATGCAACAACTTGGTCAAATA
TTCCAACACAATGCTGCTGGCGGTTTCTTCGTACCAACCATGGGTCCCGG
TCAACGTTTCTTGGGTCCTCAAGTGCCTACACAAATGCGTAACACACCAC
GCTGGGCTGCTCATGTGCCTCGTCCAGCTCAAGCTGGTGCCGCTCCTGCA
GCCGGTGGCTTCCAAAATGCCGCCATGGCTCCTGCTGGTACTGCTCAGTA
CCGCCCACAAGCTGCCGGTGGTGCTCGTGGTCAACCACAAGCTGTTCAAG
GCGCTCATGCTGCCGCTGCCAACACCATGCGCAACAGCGGTGCTCGTGCT
ATTACTGGACAACAATCTATTCCAGCTCCCAACATTGCTTTGGCTGGTCC
TCCTTTGCCAGCTGGTGCTGCTCAACAACGTGCCGCCAACTACAAATACA
ACACCAATGTACGCAACCCAACTGTGCAACAGGTTCCAGCACCTCAACCT
GTCCAACAAATGCACCAAAAGGGACCCGAGAAGCTTTTGGCTTCTTTGTT
GGCAAATGCTACTCCCCAAGAGCAAAAACAAATTTTGGGCGAACGTTTGT
ATCCAATGATCGAACGTATGCATCCATCTTTAGCCGGTAAGATCACTGGT
ATGTTGTTGGAAATCGAAAACTCCGAACTCTTGCACATGATTGAAGATCA
CGATGCCCTTAAAGCCAAGGTCGAAGAAGCCGTTGCTGTTTTGCAAGTTC
ACAACGTTCGTGAAACTGTGCCTACCAATTAA
>lucilia_CL77Contig1_ORF_1485_bp
ATGTCTGATTATCGTTCGCAATCTCGTGATGGAAATCGTGAAGGTGGTCG
TGGAGGCGGCGGCCGCAATGATTACAGTGACGATGACCCACCAATGTCTC
GTTTATTCATTATCTGCAATAAGGCTCATACCGAAGAAGATTTTCGTGAG
GCTTTTTCGCCCTTCGGTGAAATTGAAGACATTTGGGTTGTAAAAGATAA
ACACACCGGAGACAACAAAGGTATTGCCTATGTTAAGTATGCCAAGACCT
CAGATGCGGCAAAGGCTCAGGAAGAAATGAATGGCAAAACAATTGGTACA
TTGGATCGTACTTTAAAGGTTTTAGTGGCTGCCAATCGTAATCAAGGATC
CAGTAAATCAGACAATGAACATGAAAAATATGTACGACTTTTCATAGTTT
GTCCTAAAACAGCCACAGAAGATGAATTACGCGAAGAATTTAAACAGTGG
GGTCCCATAGAAAACGTCACTATAGTCAGAGATAAACAAACTGGAACCCC
CAAAGGATTTGGTTATGTTCGTTATTCAAAATTCTATCATGCTGCTGTGG
CCTATGAAAATTGTCCTTCAAAATATAAAGCTGTTTTTGCGGAACCAAAA
GGTTCAAACTCACGCAATCAACGCGAAGAATTTGGCGGACGCAATGATAA
TACAATGATGAGTGGCGGCAATCGTGGTGGCAATATGGGCGCTGGATTTG
GTGGTGGAAATAATATGGGTGGTAATATTGGTGGTATGGGTGGAGCTGGT
ATGAATAGTGGTGGATTCAACAATGGCGGTGGATTCAATAATGATTGGGG
TAACAATTCATTCAACAACGATATGTCACAATTTTTGCGTATGCAAAATG
TTCAAGTACCACAACCTACATGCTTAGAAGTTATTGTTAGCACTTGTGTT
AATCAGGATCAATTATGGCGTTTATTTGATATCATTCCTGGTTTGGACTA
TTGTCAAATCACCAAAGAATATGGACCTCGTACAAATGAGGCAATTGTGG
TCTATGACAATCCAGAGGCTGCTATATATGCCAAGGACAAATTACATGGT
CTTGAATATCCAGTGGGCGAGCGTCTAATTGTTAAAGTATCTGGAATGAG
CTCATCACGCATTGATACATCATTTATTGATAAGCGCACTAGAAAGGATT
CAATTTGTAACGTTCCATTACCACCATCTCAGCCAATGGCATCTAGCGAT
GCTCCCGTTGCACAACGCTTATTTATTGTTTTGGCATCGAATTTACCTGT
TTCTATATTGAAAAATGTATTCTCCTGTTGGAAAGGTCTAATTGATGTGT
ATTTGCTGCCAAATAAAAATTGTGGTTATGTCAAATATGCTGATAGAGAT
TCTGCACAAAAAGCCATACAAATTTTAAATGGTGCCGAAATTTGTGGCTC
TAAATTGAAGGTTATGGAGGCAGAAGAAAGAGGCAATGGTAGCGATGGTG
ATGATGGAAGCCGCAAACGTATGCGACGCAATTAA
>lucilia_CL788Contig1_ORF_705_bp
ATGGCATCGGAACGCTACAGTTTTTCTCTAACGACATTTAGTCCATCGGG
AAAATTGGTACAATTGGAGTATGCGTTAGCTGCTGTATCGGCCGGTGCCC
CTTCTGTGGGTATTATGGCTTCTAATGGAGTTGTGATTGCAACAGAAAAC
AAGCATAAATCAGTTTTGTATGAAGAACACAGTGTTCATCGTGTTGAAAT
GATATCCGGTCACATTGGTATGGTGTATTCCGGCATGGGTCCAGACTATC
GCCTTTTAGTTAAGCAAGCTCGAAAACTTGCACAAAACTATTATCTTACA
TACAAAGAACCAATACCAGTGGCTCAATTAGTTCAACGAGTAGCAACTCT
AATGCAGGAATATACCCAGAGTGGTGGTGTAAGACCTTTTGGAGTATCTT
TACTTATTTGCGGTTGGGATAACGACCGCCCATATTTGTTCCAGTGTGAC
CCCTCTGGTGCATATTTTGCCTGGAAAGCTACAGCAATGGGTAAAAATGC
TGTAAATGGCAAAACATTCCTGGAGAAACGTTATAGCGAAGATTTGGAAC
TCGATGATGCCGTACACACAGCCATTTTAACTCTAAAGGAGGGATTTGAG
GGCAAAATGACAGCAGATAACATAGAAGTTGGCATTTGCGATCGTAACGG
TTTCAAGCGTTTGGATCCAGCCACCGTTAAAGACTATTTGGTCAATATCC
CTTAG
>lucilia_CL80Contig1_ORF_375_bp
ATGGCCAAAACAAAGGGTGAAAAACGTAACAAATCCGCCATCAATGAAGT
GGTTACCCGCGAGTGCACCATTCACTTGGCCAAGCGTGTCCACAACATTG
GCTTCAAGAAGCGTGCTCCCCGTGCTATCAAGGAAATCCGTAAATTTGCC
GAAAAGGAAATGGGTACCAATGATGTCAGAATCGACACCCGTTTGAACAA
GCACATCTGGTCCAAGGGTATCAGATCCACCCCCTTCCGTGTGCGCGTAC
GTTTGGCTCGTCGTCGTAATGATGATGAAGATTCACCCAACAAATTGTAC
ACTTTGGTAACTTATGTTCCCGTCGCCACCTTCAAGAACATGCAAACCGA
AAATGTTGAATCCAACGATGATTAA
>lucilia_CL82Contig1_ORF_1299_bp
ATGTCCAAACCTGCCTACAAAGTTGCTGACATCAAATTGGCCGAATGGGG
ACGCAAGGCTATTATTATTGCCGAAAATGAAATGCCCGGTCTTATGGCTT
GCCGCAAGAAGTACGGTCCTTCCAAGATCTTAAAAGGTGCCCGTATTGCT
GGTTGTTTACACATGACTGTTCAAACAGCTGTACTCATTGAAACTTTGGT
TGAATTGGGCGCTGAGGTTCAATGGTCTAGCTGTAACATTTTCAGTACTC
AAGATCATGCTGCTGCTGCTATTGCCGCTACCGGTGTTCCCGTTTATGCC
TGGAAGGGTGAAACCGAGGAGGAATATCAATGGTGCATTGAACAAACATT
AGTCTTTCCCGATGGACAACCTTTGAATATGATTTTGGATGATGGTGGTG
ATTTGACCAACTTGATCCATGAAAAATATCCTCAATATTTGCAAGGCATT
AAGGGTTTGTCTGAGGAAACCACCACCGGTGTACATAATCTGTACAAAAT
GTTCAAAGAGGGACGTTTGGGAGTACCAGCTATCAATGTTAATGACTCTG
TCACTAAGAGCAAATTCGACAACTTGTACGGTTGCCGCGAATCCTTGATT
GATGGTATTAAGCGTGCCACCGATGTTATGATTGCTGGTAAAGTTTGTGT
TGTTGCCGGTTATGGTGATGTTGGCAAGGGTTGTGCTCAAGCCTTGAAGG
GTTTTGGTGGTCGTGTCATTATCACTGAAATTGATCCCATCAATGCTTTG
CAAGCTGCCATGGAAGGCTATGAAGTTACCACTATGGAGGAAGCCAGCAA
AGAAGCTACTATTTTCGTTACCACCACTGGTTGCGTTGACATTATTACCG
GTGAACACTTCTCCAAAATGAATGATGACTCTATTGTTTGTAACATTGGT
CATTTCGATTGTGAAATCGATGTTGCCTGGTTGAATGCCAATGCTGTTGA
AAAGGTCAATGTTAAGCCTCAAGTAGATCGTTATACTTTACCAAATGGTC
GCCATATTATTGTTTTGGCTGAAGGTCGTTTGGTCAATTTGGGCTGTGCC
CATGGTCATCCCAGTTTTGTTATGTCCAACTCCTTCACCAATCAAGTTTT
GGCCCAAATTGAATTATGGACTAAGTCTGAGAAATATGCTATTGGCGTTC
ATGTATTGCCCAAGATCTTGGATGAAGAAGTTGCCAGTTTACATTTGGAA
AAATTGGGTGTGAAGTTGACAAAATTGACACCTAAACAATCTGAATATTT
GGGTGTACCTATTAGCGGTCCATTCAAGCCCGACCATTACAGATATTAA
>lucilia_CL83Contig1_ORF_450_bp
ATGAAATTGAACAAGTTTGTAACCTCTTCTCGCAGAAAGAACCGCAAGCG
CCATTTCCAGGCTCCTTCCCACATTCGTCGTCGTCTTATGTCTGCTCCTC
TTTCCAAGGAGTTGCGTCAGAAGTACAACGTCCGTTCCATGCCAATCCGC
AAAGACGATGAAGTCCAAGTGGTGCGTGGTCACTTCAAGGGCAACCAAGT
AGGCAAAGTTGTCCAAGCCTATCGTAAAAAGTTCGTCGTTTACATTGAGA
AAATCCAACGCGAAAATGCCAATGGCACCAATGTCTATGTCGGCATTCAC
CCCTCCAAATGTTTGATTGTCAAATTGAAATTGGACAAGGACCGTAAGGC
CATTTTGGAACGCCGCGGCAAGGGACGTTTGGCTGCTTTGGGCAAGGACA
AGGGCAAATATACCGAAGAGACTGCCGCTCAGCCCATGGAAACTGCTTAA
>lucilia_CL850Contig1_ORF_762_bp
ATGTCTCGCGTTTTGGTTGGTGTTAAGCGTGTGGTTGATTATGCCGTTAA
GGTACGCGTCAATCCTGAAAAAACTGGCGTTGTTACCCAAGGCGTTAAAC
ACTCGATGAATCCTTTCGATGAAATCGCCGTGGAGGAGGCTGTTAAAATG
AAAGAAAAGAAGTTGGCCACTGAAGTAGTTGCTGTTTCAATTGGACCCAC
TCAATCGCAAGAAGTCATTCGTACAGCTTTGGCCATGGGCGCTGATCGTG
GCATTCACGTCGAGATTTCCGGCAAGGATTACGATTTGTTGCAACCTATT
CACGTTTCCAAAATTCTTGCCAAGTTGGCCTTAGATGAAAAAGCCGATTT
GGTTATTTTGGGCAAACAAGCTATTGATGACGATTGCAATCAAACTGCCC
AAATGACTGCAGCCGCACTCGACTGGCCACAAGGTACTTTCTGTAACAAG
ATTGAAAAAACTGGTGATGGTTTAACCATTGTTCGTGAAATCGATGGTGG
TCTTGAGACTATTAAAACTAAAACTCCTGCTGTTCTAAGCGCTGACTTGC
GTTTGAACACCCCACGTTACGCCACTCTACCCAACATCATGAAGGCCAAG
AAGAAGCCTTTGAAGAAGATGTCGGCTGGTGATTTAGGTGTTGATACTAC
TCCACGCATTGAAGTTATTTCCGTTGAGGATCCTCCAGTCCGCAAGGCTG
GCGCTGTCGTACCCGATGTAGATACATTGGTCAGTAAGCTCAAGGAAGGC
GGTCATTGTTAA
>lucilia_CL86Contig1_ORF_849_bp
ATGGCTCCTCCATCATTCTCTGATTTGGGTAAACAAGCTCGTGATATCTT
CGGCAAAGGTTATCACTTTGGTTTGTGGAAATTGGACTGCAAAACCAAGA
CTGCCTCCGGTATTGAATTCAGCACTGGTGGTCAATCCAATCAAGAATCC
GGCAAAGTTTTCGGTTCTTTGGAAACCAAATACAAAGTCTCCGATTATGG
TTTGACTTTGACCGAAAAATGGAACACAGACAACACTCTCTTCACTGAGG
TGGCCGTACAAGATAAATTGTTGGAAGGTTTGAAATTGGCTTTCGAAGGT
TCTTTCGCTCCCCAATCTGGCAACAAATCTGGTAAATTCAAGGTCGGCTA
TGGCCATGAAAATGTCAAGGTTGATTCCGATGTCAATGTTGATTTGAACG
GTCCCTTGATCAATGCCTCCGCCGTTTTGGGTTATGAAGGTTGGTTGGCT
GGTTACCAAACCGCTTTCGATACCAAGAACACCAAGTTGACCAAGAACAA
CTTCGCTTTGGGCTACACCACAAAGGACTTTGTCTTGCATACAGCTGTCA
ATGATGGCCAAGAATTCAGCGGTTCCATCTTCCAAAAATGCTCCGACAAA
ATCGATGTTGGTGTACAATTGTCCTGGACCTCTGGTACCAACAACACCAA
ATTCGGTTTGGGTGGCAAATATCAATTGGATCATGATGCCGCTTTGCGCG
CCAAGGTCAACAACAACTGCCAAGTCGGTTTGGGCTATCAACAAAAATTG
CGTGATGGCATTACACTCACTCTTTCCACTTTGATCGATGGCAAGAACTT
CAATGCCGGTGGCCACAAGATCGGTGTCGCTTTGGAATTGGAAGCCTAA
>lucilia_CL88Contig1_ORF_336_bp
ATGGTTGCCGTCAAGAAACAAAAAAAGGCTTTAGAATCCACCAATGCCAA
ATTGGCTTTGGTTATGAAATCCGGCAAATACTGCTTGGGTTACAAACAGA
CTTTGAAGACCTTGCGTCAAGGCAAAGCTAAATTGGTATTGATTGCCAGC
AATACCCCAGCTTTGAGAAAATCTGAAATTGAATACTACGCCATGTTGGC
CAAGACTGAAGTTCAACACTACAGTGGAACCAATATTGAATTGGGTACTG
CTTGCGGTAAATATTTCCGCGTATGCACCATGTCCATCACCGATCCTGGA
GATTCTGACATCATCCGCCCAGCTGGTGAAAACTAA
>lucilia_CL89Contig1_ORF_324_bp
ATGGCTTTCGGTGATTATCCAGCTGAATATAACCCTAAGGTACATGGACC
TTATGATCCAGCACGCTATTATGGCAAAGCTGATGTACCATTGGGTCAAG
TAAAATTGGGAGAATTGGGTGCCTGGATTTCACGCCGTAGCAAGACTCCA
AGTGCTATTGCTGGTGCCATGAGCCGTGCCTGGTGGCGTTGGCAACACAA
ATATGTCCAACCCAAACGCGCTGGTATTGCTCCCTTCTTCCAAATCACCG
CTGTCGCTATGACATTCTTCTATACCATTAACTACGGCAAGATGAGACAC
CACAGAAATTACAAATATCATTAA
>lucilia_CL8Contig2_ORF_1131_bp
ATGTGTGACGATGAGGTTGCTGCTTTGGTCGTTGATAATGGCTCCGGCAT
GTGCAAGGCCGGTTTCGCCGGTGACGATGCTCCCCGTGCCGTCTTCCCCT
CTATTGTAGGTCGTCCCCGCCATCAAGGTGTTATGGTTGGTATGGGCCAA
AAGGACTCCTATGTCGGCGATGAAGCTCAATCCAAGAGAGGTATCTTGAC
CCTCAAGTACCCCATTGAACACGGTATCATCACCAACTGGGATGATATGG
AAAAGATCTGGCATCACACTTTCTACAATGAATTGCGTGTCGCTCCCGAA
GAACACCCCGTCTTGTTGACTGAAGCTCCCTTGAACCCCAAGGCTAACCG
TGAGAAGATGACCCAAATCATGTTCGAAACCTTCAACTCCCCTGCCATGT
ATGTTGCCATCCAAGCCGTACTCTCCTTGTACGCTTCCGGTCGTACCACC
GGTATTGTTTTGGATTCTGGTGATGGTGTCTCCCACACCGTCCCCATCTA
TGAAGGTTATGCCTTGCCCCACGCCATCCTCCGTTTGGATTTGGCTGGTC
GCGATTTGACCGACTACTTGATGAAGATCTTGACTGAACGCGGTTACTCT
TTCACCACCACCGCTGAACGTGAAATCGTCCGTGATATCAAGGAAAAATT
GTGCTATGTCGCTTTGGACTTCGAACAAGAAATGGCCACCGCTGCCGCCT
CCACCTCCTTGGAAAAATCCTATGAACTTCCCGACGGTCAAGTCATCACC
ATCGGTAACGAACGTTTCCGTTGCCCAGAATCCCTCTTCCAACCCTCATT
CTTGGGTATGGAATCTTGCGGTATCCACGAAACCGTCTACAACTCCATCA
TGAAGTGTGACGTAGATATCCGTAAGGACTTGTACGCCAACATTGTCATG
TCTGGTGGTACCACCATGTACCCCGGTATTGCCGATCGTATGCAAAAGGA
AATCACCGCCTTGGCTCCCTCCACCATCAAGATCAAGATCATCGCTCCCC
CAGAACGCAAATACTCCGTCTGGATCGGTGGTTCCATCTTGGCTTCCCTC
TCCACTTTCCAACAAATGTGGATCTCCAAGGAAGAATACGACGAATCTGG
CCCCGGCATTGTCCACCGCAAGTGCTTCTAA
>lucilia_CL8Contig6_ORF_1131_bp
ATGTGCGACGAAGAAGTTGCTGCCTTAGTTGTTGATAACGGTTCCGGTAT
GTGCAAAGCCGGTTTCGCTGGTGACGATGCTCCCCGTGCCGTCTTCCCTT
CAATTGTCGGTCGTCCACGTCATCAAGGTGTGATGGTCGGTATGGGTCAA
AAAGATTCGTACGTCGGTGATGAGGCCCAAAGCAAACGTGGTATCCTCAC
ATTGAAATACCCCATTGAACACGGTATCGTCACCAACTGGGATGATATGG
AAAAGATCTGGCATCACACTTTCTACAATGAATTGCGTGTCGCCCCCGAG
GAACACCCCGTTTTGTTGACTGAAGCCCCCTTGAATCCTAAAGCCAACCG
TGAGAAAATGACACAAATCATGTTCGAAACCTTCAACACACCCGCTATGT
ATGTGGCCATCCAAGCTGTATTGTCCTTGTATGCCTCCGGTCGTACCACC
GGTATTGTCTTGGATTCTGGTGATGGTGTCTCCCACACCGTACCAATCTA
TGAAGGTTATGCCCTGCCACACGCCATCTTGCGTTTGGATTTGGCTGGTC
GCGATTTGACCGACTACTTGATGAAGATCTTGACTGAACGTGGCTACTCC
TTCACCACCACAGCCGAACGTGAAATTGTCCGTGACATCAAGGAAAAATT
GTGCTATGTCGCTTTGGACTTTGAACAAGAAATGGCTACCGCTGCCTCCA
GCTCCAGCTTGGAGAAGAGCTACGAATTGCCCGATGGTCAAGTGATCACC
ATTGGTAATGAACGTTTCCGTTGCCCCGAAGCTTTGTTCCAACCTTCCTT
CTTGGGTATGGAAGCCTGCGGCATCCACGAGACCACCTACAATTCCATCA
TGAAGTGTGACGTCGACATCCGTAAGGACTTGTACGCAAACACTGTCTTG
TCCGGTGGTACCACCATGTACCCTGGCATTGCCGACCGTATGCAAAAGGA
AATCACCGCCTTGGCTCCATCCACCATGAAGATCAAGATCATCGCTCCCC
CAGAACGCAAATACTCCGTATGGATCGGTGGTTCCATCTTGGCTTCCCTT
TCAACCTTCCAACAGATGTGGATCTCCAAACAAGAATACGACGAATCCGG
CCCATCCATTGTCCACAGAAAGTGCTTCTAA
>lucilia_CL904Contig1_ORF_411_bp
ATGGATAAAGATTCCGATAGTACCGTCACTTCGCTGGATGAAAATACCGA
AAATTTTTGTAACAATCAAACCAGAGATATATTGGCCGAAGGTATTTTAA
ATATTTTTAAACCAGTGGTAGAGAAATTAGACGAACGTATACAAGCCACA
CGTCAGTCTCAAATAGAACTAAAGGCCCAACTTGATGTCCTGTCTATGCA
GTTAAGAGACATTGAAAGAGCTCAACATAACATACCCGAGTTTTCCGACA
AAGTAAAGGAACTAATAAACGTAAAACACAAAGTGACGGTTATAGCAAAT
ATATTGACTACAAGCCAGGAACGTTTAAACGGATTGCATCGTCTAATAGA
AAAGGAGCAAAGAAGAAGACAAGCTCTTTTAGACTCGGCTATAAGCACAA
ATATATCTTAA
>lucilia_CL90Contig1_ORF_420_bp
ATGGCTGACGTTGATGTAGATGTTCCCTCAGCAGCTCCCGCTGTAGGTGG
TCCCATGGACATTAATCAAGCTTTGCAAGAAGTTTTGAAGAAATCTTTAA
TTGCCGATGGTCTTGTACATGGTATTCACCAAGCCTGCAAGGCCTTAGAC
AAACGTCAAGCTGTTTTGTGTATCTTGGCTGAGTCTTTTGACGAACCCAA
CTACAAGAAGCTCGTTACTGCCCTCTGTCATGAACATCAAATCCCCTTGA
TCCGTGTCGATTCCCACAAGAAACTCGGTGAATGGTCTGGTTTGTGCAAG
ATCGACAAAGAAGGCAAGCCCCGTAAGGTTTGCGGCTGTTCCGTTGTTGT
CATCAAGGACTTCGGTGAGGAAACCCAAGCTTTGGATGTCGTCAAGGAGC
ACCTCAGACAAAACAGCTAA
>lucilia_CL914Contig1_ORF_687_bp
ATGGATTGTGGAACAACATTAGTGAAATACATTCTCTTTATTTTCAATAC
CTTGGTGTCGATTCTCGGCATTTTGGCAATTGTTTATGGAGTGATTGTTT
TAAACAGCATAAATCTCATTGAAGTTGACAATCAGGTCGCTTTCCCACCA
CAGGCAGCTGTGCCTATATGCTTAATCACAATTGGTTCAATTGTGGTATT
CATTTCATTTTTGGGCTGCTGTGGTGCCATTCGCGAAGATGTCTGCATGA
CCATGTGCTATGCTGTGTTCTTGTTAATCTTGCTCATTCTTCAATTAGTT
TTGATTGTATTGCTCTGGACTAACAAAGACAAAATTACTAATCTTATGGG
TGAAGTTATTGACAAGGCATGGGAACGTGAAGCCAGAGAGGCAGGTGTTT
TTGAAGCCATCCAAAAATCGTTCCAATGTTGCGGCTCTAATGGACCTGCT
GATTATGCTCTCATTCTTAAATTGCCAACTGAAAGTTGTTGCCCATCTGG
TAGCACATGCACTCCTCTCAACTACTATGGAGGCTGCAAGGCTAAGTTTG
TTGAAAACTTTTCTGGCAAAACCGATAATGCTAAATACTTTGGTCTTGGT
TTAATTGCTATCGAGCTTGTTGGTTTCATCTTTGCCTGTTGTCTGGCCAA
TAATGTGCGTAACTATAAGCGAAGAAATGCTTATTAA
>lucilia_CL920Contig1_ORF_1284_bp
ATGAATTTTGCTCGTTTAGCAGTTAAAAAAGGAATTGCCGCCCTTACAAT
TGGAAGATGTCAGCCGGTGGCGGTGGGACACAGAAATTATGTTTCACAAA
AAAATAAAGTAAATCTTATAAAATTTCATTTGGAATCAAAATTGCAACAT
TTAGAATCAAGAGCGTTGTCTACACCAAATGTCCTACGTTTGGCCCATAA
AAATGCCACGCCACAAGCTGTACCTGCTGCTGCCACTAGCGCAGTATTAA
ATCAAATCAATAAGAAGCGCAAAAAACGTACGGAACGCACTGATTTAGCT
GCATTGGGATTTTTTAATGTCACTGCCTTTTCAACTGCCGAGGAGTATGA
TCTGGAGCATTTGTTTATAGCCCTTAAGGAACAAAGACTATATGAAGCCA
AAAAATTCTTTTCCACCGATAATTTGGGTGTAGAACAGGATGTGTTGTAT
GTCACGGCCAAGTACCAGGTGGGCGAAGAAGTTAGAGACATGTTTTTCTT
TCGTGAGGGATCTGTGGTCATGTGGAATTTCAGTGATATTGAGACCAATA
ATGTGTTGTCTTTTCTAAAGCCTTTTGAGGAGGATTCCTATTTGAAGCCT
TTGGTACGCAGCGAAAGTGAAGTTATGCCCTATACATATATACCACCTTC
GGCCGTAGACATAGAAGGAGATTTGGTATCCTCAGCTGATATAGAACCTG
CCAGAGCATTTTTTCAAAATGGCAAATTCTTTTTAACTTCTGGAGAGGAT
AATTTCTACAATAAATATACCTTCTCTAATGCCTTGGCAACTTCTATTAA
ACTGGGTATTTGGGAAGCTACCTTAGATCGTTATATAGATTCCATGGCTT
TCCTAACAGATGATATGAAAAAGGGTAGACGTATACGCATCTCCAGGGAA
GAAGTTTTACGTAAAACTGGTGAATTGTTAGCATTACGACATGTTATCAA
TCTGTCCTCCGATTTATTAGATACCCCAGACTTCTATTGGGATCGTGAAG
ATCTAGAAGCATTGTATGTACAAGTCTGTAACTATTTCTCTATATCCCGT
CGTACCAAGGTAATGAATGAAAAAATCAATCATTGCGTTGAGCTGGCTGA
ATTAATATCGCACAATTTAAATGAGGCCCACAATACCCGTTTAGAGTGGA
TGATCATTATTTTGATTATGATTGAAGTCGGTTTTGAAACTATCCATTAT
ATAGATCGTTATTATGGTAACGAAGATGATGATGATCATAAACCTAAAGT
TACAACGTCAACAACTAATCCTAGTATACAATAA
>lucilia_CL92Contig1_ORF_399_bp
ATGTCTGGTACTACCGCCACTATCCGCACACGCAAGTTCATGACCAACCG
TTTGCTTTGCAGAAAGCAAATGGTCTGCGATGTCATCCACCCCGGTTTGG
CTTCCGTCAGCAAAACCGAAATCCGTGAGAAGCTCGCTGCCATGTACAAA
GTTACCCCTGATGTGTGCTTCGTCTTCGGTTTCCGTACCGCTTTCGGTGG
CGGCCGTTCCACTGGCTTTGCCTTGATCTACGATACCTTGGACTTTGCCA
AGAAATTCGAACCCAAATACCGTTTGGTTCGTCATGGTCTTATGGAAATC
AAGAAACAGACCCGCAAGCAACGTAAGGAACGTCGCAACAGAATGAAGAA
GGTCCGTGGTACCGCCAAGTCCAAGATCGGTCAAGCCGCCAAGAAGTAA
>lucilia_CL941Contig1_ORF_525_bp
ATGGTTAGCAACGTAGAAGAAAGTTCGAAAAAAGTTCCCACATTTCACAT
TATCCGTGAAGTTTACGACAGTACCAATGCTCATCAACGTTTTGAAGCCG
AACTCGATAAGGCTCTGGAGGCCAAGGTGGATTATATTATTATAGAGCCA
CCACGTTTGGGCGACGAAACTGGCCGTTGGATAACAGTGGGCAATTGTTT
GCATAAAACTGCTGTTGTCTCGGGTATGGCTTCGTTGTTGTCAAGTCTTT
TGTGGCATAATCGTCCTGTAATTGCTGGTCCCATGTGTGCCGTTTCGTTA
TTTTGTACCGGTCTATATACAGTCTCATGGAATTATGATCCCTGCTGTCA
ATACCAGGTAGTGGAAAATAATGAAGAAGTTCTCAATAAACTGCCTTTAG
CTGATGTTTCTTCGCCTGTGATTTTGGGCTATCAACCCAATACAAAAACC
AAATATTTACATCGCAGTGTTACTCTACTCTCGGCTGCATTTTGTGCTTG
GCAAATCTGGCGTTCGTACAAGTAG
>lucilia_CL942Contig1_ORF_606_bp
ATGTCTTTCTTGGCGCGAGGATTAAGCCTGATGGCGCGCCAACCCATTCT
CATTAATAATTTAACAAATTCCATGAGAGCATTAAGTGTTACGCCACGCT
TTTGTCAGCAAGCCGAATTGGTTACACAGGATATAGCACCCGTGAAAGCA
GTTACCAAGGAGGAACAGGAGAAATGTGAACAAGTGTTTAGTAAGGTTAA
TGAACAATTAGCTAAAAAGGAAGAGGGTCGCTTGTTTGCTGTGGTCCATT
TGTGCGGCAAACAATTTAAAGTGACAGCCGGTGATATTATTTTGGTCGAA
GGCTATTGGCCACCCACCATAGGTGATGAAATACGTTTGGAAAAGGTATT
ATTGGCAGGCGCCAAAGATTTCACCTTAATTGGTGCACCTTTATTGGAAC
CCGGTTTGGTGGATGTTAAAGCTACTATTATTGAAAAAACCTTAACACAC
ACTAAGACTCATTTCAAAAAGAAGCGTAGAAAGCAATATTTACGTATTAA
TTTTCAAAGATCACCCAATACCATGATACGTATCAATTCCATAGAGGTGT
TGCGCAAGGTGAATGAACCCAGTAAACAGCCTTTGAATGAAAATCGTATC
TTTTAA
>lucilia_CL95Contig1_ORF_1647_bp
ATGCCATTACGTCAAATACCAGTCGCTGTAAATAACAGAATAAGCAAAGC
AGCGTCACTTAATTTTAGATATTATAACAGTTTTGTGAATGTTAAACATA
GCAAAATTACTGGAACTTTGGGCAATCGCGTATCGAACCTCGCGGATACT
GGTGTGTTTTGTGCCAGCGGTTATTCGACATTAACACGCACTTTACCTCA
AGGAATATTTATTCAACAGCAATCTGCTTCAAATTATTCAACAATGTCTG
GAAATGCCAAAATTTTACAAGCATCCATTAAAGAGCTTGATCCCGAGCTT
TTGGATTTAATCAAGGATGAGAAACAACGTCAAGTTAAAGGCCTTGAAAT
GATTGCTAGTGAAAATTTCACTTCATTGGCTGTTTTGGAATGTTTGGGTT
CTTGCTTGCATAATAAATATTCCGAAGGTTTACCCGGCAAACGCTATTAC
GGCGGCAATCAATTTATTGATAAAATTGAAGTGTTGGCCCAAAAACGTGC
CTTGGAAACATTTAATTTGAATCCCGAAGAATGGGGTGTAAATGTACAGC
CCTACTCTGGCTCTCCAGCTAACTTCTCCGTCTACACTGGTTTGTTGCAA
CCCCATGATCGCATTATGGGTTTGGACTTGCCCGATGGTGGACATTTGAC
TCATGGCTTCATGACTGCCAACAAACGCATTTCAGCCACTTCCATCTTCT
TCGAATCAATGCCCTACAAGGTTGATCCTAAGACTGGTCTCATCGATTAT
GATGGCTTGGAGGCTAATGCTAAATTGTTTAAGCCTAAAGTCATTATTGC
TGGCGTATCCTGCTACTCCAGATGTTTGGATTACGCTCGTTTCCGTAAGG
TTTGCAATGACAACGACGCCTACTTGTTTGCTGATATGGCTCATGTTGCC
GGTTTGGTAGCAGCTGGCCTTATTCCTTCACCATTCGAATATGCTGATGT
AGTCACCACCACCACACACAAGACATTGAGAGGACCTCGTGCCGGTGTTG
TATTTTTCCGCAAGGGTGTACGCAAGGTTAAGCCTAATGGTGATAAGGTT
ATGTACGATATTGAAGATCGTATTAACAATGCCATTTTCCCAGGACTTCA
AGGTGGTCCCCACAACAATACCATTGCTGGTATTGCCACTGCTTTCAAGC
AAGCCCAATCTCCTGAATTCAAAGAATATCAAACCCAAGTTATTGCTAAT
GCTCGCCGTTTATGTGATGGTTTGATTAAGAAGGGTTACAACATTGCCAC
TGGTGGCACTGATGTTCATTTAGTTTTGGTAGACTTACGTAATGTTGGTT
TGACTGGATCCCGTGCCGAATACATTTTGGAAGAAGTCAATATTGCCTGT
AATAAAAACACTGTTCCTGGTGACAAATCAGCAATGAATCCTTCCGGTAT
CCGTTTGGGCACACCAGCTTTAACCACACGTGGTTTGGTTGAATCCGATA
TTGATGCTGTCGTCGAGTATATTGATGCTGCTCTTAAAATTTGCGGTGAA
GCCGTTAAGGTTTCCGGTCCAAAGTTGGCTGATTTCCACCACACTGTACA
CAACAATCCCGATATTCAAGCTAAAGTAGTTGCCTTGCGTACTGAAATCG
AAAAATTCAGTGAAAAATTCCCTCTTCCTGGATTTGCCGAACTTTAA
>lucilia_CL97Contig1_ORF_396_bp
ATGGGTCGTGTTAGAACCAAGACAGTCAAGAAGGCCGCTAAGGTCATCAT
TGAAAAATACTACACCCGCTTGACTTTGGATTTCCATACCAACAAGCGTA
TCTGCGAAGAAGTCGCTATCATCCCCACCAAGCCCTTGAGAAACAAGATT
GCCGGTTATGTTACACATTTAATGGGCCGTCTCCGCCACTCCCAAGTTCG
TGGTATCTCCATTAAATTGCAAGAAGAAGAACGTGAACGTCGTGATAACT
ACGTTCCTGCCGTCTCTGCTTTGGAACAAGATATCATTGAAATTGATCCT
GACACCAAGGAGATGTTGAAACTCTTGGACTTCCACAACATTCGTGGTCT
CCAATTGACTCAAACCTCTACCAACAACTACAGTCGTAGAAATTAG
>lucilia_CL98Contig1_ORF_459_bp
ATGTCGCTCGTTATCCCAGAAAAGTTCCAACACATTCTCCGTATCATGAA
TACCAACATTGACGGTAAACGTAAAGTTGGTATCGCCATGACAGCCATTA
AGGGTGTAGGTCGCCGCTACTCCAACATTGTGTTGAAGAAGGCCGATATT
GATTTGACCAAGCGTGCTGGTGAATGTACCGATGAAGAGGTCGAGAAAAT
CGTCACCATCATCACCAACCCCTTGCACTACAAAGTACCCAACTGGTTCT
TGAATAGACAAAAGGATATCATTGATGGTAAATACAATCAATTGACTTCC
TCCAATTTGGATTCCAAATTGCGTGACGATTTGGAACGTTTGAAAAAGAT
CCGCTCTCACCGTGGTCTTCGTCACTACTGGGGTCTCCGTGTTCGTGGTC
AACACACCAAGACTACCGGTCGTCGTGGTCGCACTGTCGGTGTATCCAAG
AAGAAGTAA
>lucilia_CL99Contig2_ORF_858_bp
ATGGATGCCATCAAGAAGAAGATGCAAGCGATGAAAATCGACAAGGACGC
AGCTTTGGAACGTGCTGCTACTTGCGAACAAGAAGCACGCGATGCCAACA
TTCGTGCCGAAAAGGCCGAAGAAGAAGCTCGCCAATTGCAAAAGAAGATC
CAGACTGTTGAAAACGAATTGGATCAAACACAAGAAGCTTTGACTTTGGT
CACCGGCAAATTGGAAGAAAAGAACAAGGCTTTGCAAAATGCTGAATCTG
AAGTGGCTGCTTTGAACCGTCGTATTCAATTGCTCGAAGAAGACTTGGAA
CGTTCAGAAGAACGTTTGGGTTCCGCCACAGCTAAGCTCTCTGAAGCTTC
CCAAGCTGCTGATGAAAGTGAACGTGCTCGCAAGATCCTTGAGAACCGCG
CCCTTGCCGATGAAGAACGCATGGACGCTCTTGAGAATCAATTGAAGGAA
GCTCGTTTCCTTGCTGAGGAGGCTGACAAGAAATACGATGAGGTTGCCCG
TAAATTGGCCATGGTTGAAGCTGATTTGGAACGTGCTGAAGAACGTGCCG
AACAAGGAGAAAACAAAATTGTTGAACTTGAAGAAGAACTCCGCGTCGTT
GGTAACAACTTGAAATCCCTCGAAGTTTCTGAAGAAAAGGCTAACCAACG
TGAAGAAGAATACAAGAACCAAATCAAGACCTTGAACACCCGTCTCAAGG
AGGCTGAAGCTCGTGCTGAATTCGCCGAACGTTCCGTTCAAAAATTGCAA
AAGGAAGTCGACAGGCTCGAAGACGACCTTGTCTTGGAGAAGGAAAGATA
CAAGGATATTGGCGACGATCTCGATACCGCCTTCGTCGAACTTATCCTCA
AGGAATAA
