# Supplementary material for: Identification, analysis, and linkage mapping of expressed sequence tags from the Australian sheep blowfly
Source: BMC Genomics. 2011 Aug 10;12:406. doi: 10.1186/1471-2164-12-406 (PMC3176259; doi:10.1186/1471-2164-12-406)
Supplement: Additional file 4 — Homology search results. A table containing BLAST hits of the non-redundant 7,464 L. cuprina EST sequences. [file 1471-2164-12-406-S4.XLS]

## Sheet: Additional file 4
Additional file 4. BLAST results of the non-redundant 7,464 L. cuprina EST clusters
L. cuprina sequece	Length (nt)	No. of Reads	ORF	BLASTx refSeq protein top hit (Genbank identifier shown)	E-value	Bit Score	BLASTn Glossina + Muscinae + Cochliomyia ESTs + L. sericata mitochondrion top hit (Genbank identifier shown)	E value	Bit Score	tBLASTx Glossina + Muscinae + Cochliomyia ESTs top hit (Genbank identifier shown)	E value	Bit Score
lucilia_CL1Contig5	1972	3700					154623433	0	1116
lucilia_CL4Contig1	1560	679	1	154800400	0	759
lucilia_CL3Contig2	2845	382	3	194755259	0	878
lucilia_CL3Contig3	995	382	3	21357161	3e-95	352
lucilia_CL6Contig3	878	258	-3	154800404	2e-115	419
lucilia_CL7Contig2	1272	253	-2	154800410	2e-161	573
lucilia_CL5Contig3	3993	179	3	170576554	2e-21	109
lucilia_CL2Contig20	1065	168	-1	17933672	3e-73	279
lucilia_CL10Contig1	1804	163	2	17136564	0	859
lucilia_CL5Contig4	2551	158	-1	195390101	0	1094
lucilia_CL11Contig1	1187	157	-2	195396391	4e-122	442
lucilia_CL3Contig8	2596	153	3	195430526	0	1004
lucilia_CL12Contig1	1214	133	-3	24641090	5e-154	548
lucilia_CL13Contig2	2815	125	-2	24653618	3e-83	314
lucilia_CL2Contig7	2905	122	3	195116010	0	1584
lucilia_CL2Contig49	763	119	3	125772503	4e-42	175
lucilia_CL2Contig52	2285	114	2	195109284	0	820
lucilia_CL17Contig1	742	113	-3	154800401	3e-94	348
lucilia_CL16Contig1	1199	112	-1	195446573	7e-122	441
lucilia_CL14Contig2	1780	110	-2	125772953	0	664
lucilia_CL20Contig1	1472	110	1	195395011	2e-179	632
lucilia_CL21Contig1	1095	107	-2	126002490	5e-126	454
lucilia_CL19Contig2	1124	103	3	195395390	9e-78	294
lucilia_CL2Contig18	1789	99	-2	154800406	0	651
lucilia_CL23Contig1	1047	98	-1	195377379	3e-143	511
lucilia_CL18Contig2	1671	94	-3	24655737	0	827
lucilia_CL26Contig1	887	93	-1	195451719	3e-106	388
lucilia_CL24Contig1	786	91	-1	17136322	1e-82	310
lucilia_CL27Contig1	1708	91	-1	154800407	3e-142	509
lucilia_CL28Contig1	954	91	3	45551198	2e-125	452
lucilia_CL22Contig3	875	90	3	195164533	1e-139	499
lucilia_CL29Contig1	1424	84	-1	195129029	5e-143	511
lucilia_CL15Contig2	1113	79	2	195499987	0	667
lucilia_CL8Contig4	1130	76	1	17137090	7e-171	603
lucilia_CL30Contig1	1013	74	3	194767515	7e-116	421
lucilia_CL32Contig1	1987	71	-2	195064082	0	815
lucilia_CL8Contig6	2017	71	1	17530805	0	761
lucilia_CL31Contig1	647	68	-3	17136880	8e-62	240
lucilia_CL36Contig1	982	67	1	195427183	2e-69	266
lucilia_CL37Contig1	1089	67	-3	125980540	8e-135	484
lucilia_CL38Contig1	852	64	-3	195438590	3e-87	325
lucilia_CL40Contig1	1039	64	-2	195387519	3e-111	405
lucilia_CL41Contig1	975	63	-1	195053458	9e-124	447
lucilia_CL42Contig1	846	61	1	195503125	7e-98	360
lucilia_CL39Contig2	1133	58	3	194760501	2e-12	77.4
lucilia_CL44Contig1	967	58	-3	195565636	2e-93	346
lucilia_CL47Contig1	817	56	-1	170056723	1e-21	107
lucilia_CL5Contig1	1488	55	2	195385378	0	733
lucilia_CL45Contig2	420	54					63001327	6e-31	135
lucilia_CL49Contig1	775	54	-3	195026314	1e-58	229
lucilia_CL34Contig1	2107	53	-3	195152972	0	748
lucilia_CL35Contig3	1341	53	-1	195385922	0	642
lucilia_CL46Contig1	853	53	-1	154800403	2e-69	266
lucilia_CL50Contig1	472	53	1
lucilia_CL51Contig1	971	53	-3	194745684	3e-62	243
lucilia_CL2Contig23	784	52	1	195018939	1e-99	366
lucilia_CL48Contig2	1012	52	-3	195392714	3e-90	335
lucilia_CL54Contig1	863	52	-1	125772855	7e-100	367
lucilia_CL55Contig1	868	52	-2	195377032	1e-90	336
lucilia_CL56Contig1	441	51	-3	195431423	7e-16	86.7
lucilia_CL57Contig1	1495	51	-2	24647095	8e-144	514
lucilia_CL25Contig1	646	50	-1	17136574	3e-61	238
lucilia_CL52Contig1	1548	50	-3	24650278	8e-169	597
lucilia_CL53Contig2	770	50	2	194767483	5e-97	357
lucilia_CL8Contig2	1817	50	-3	17647135	0	761
lucilia_CL2Contig30	2625	49	-1	125773061	0	965
lucilia_CL60Contig1	2313	49	-1	195438856	0	949
lucilia_CL58Contig2	1665	48	-3	195383580	3e-59	234
lucilia_CL59Contig1	791	48	2	195015334	3e-98	362
lucilia_CL62Contig1	810	48	-2	45549037	2e-84	315
lucilia_CL61Contig1	1032	47	1	154800399	4e-98	362
lucilia_CL63Contig1	673	47	2	195042086	2e-79	298
lucilia_CL64Contig1	1737	47	-1	195037611	0	855
lucilia_CL2Contig53	690	46	-1
lucilia_CL67Contig1	576	46	2	194761564	8e-37	156
lucilia_CL69Contig1	1028	45	-3	195150951	2e-78	296
lucilia_CL2Contig1	966	43	1	154800411	3e-109	399
lucilia_CL2Contig42	1574	41	3	24641811	5e-124	449
lucilia_CL68Contig2	769	41	2	195398287	4e-88	328
lucilia_CL73Contig1	2494	41	-3	195494490	0	769
lucilia_CL78Contig1	1552	41	-1	194863708	1e-168	597
lucilia_CL79Contig1	820	41	-1	195437586	2e-31	140
lucilia_CL8Contig1	782	41	-1	195027553	1e-105	386
lucilia_CL2Contig59	2325	40	1				222374319	2e-47	192
lucilia_CL71Contig2	2636	40	3	194770890	5e-81	306
lucilia_CL82Contig1	1542	40	3	195432276	0	805
lucilia_CL83Contig1	719	40	2	195441205	4e-76	288
lucilia_CL2Contig21	753	39	-1	125772503	4e-42	175
lucilia_CL33Contig3	1932	39	-1	194754441	1e-125	454
lucilia_CL72Contig2	717	39	2	195453855	6e-51	204
lucilia_CL85Contig1	3031	39	-1	195376387	0	1171
lucilia_CL86Contig1	1082	39	-2	194762118	2e-141	505
lucilia_CL87Contig1	762	39	2	194765833	1e-45	186
lucilia_CL2Contig39	710	38	3	194753153	1e-99	366
lucilia_CL65Contig1	2513	38	-2	195053580	0	1000
lucilia_CL70Contig2	2284	37	3	195131887	0	1119
lucilia_CL74Contig1	755	37	2	194756972	2e-94	349
lucilia_CL89Contig1	652	37	-2	195383286	4e-53	211
lucilia_CL91Contig1	922	36	-1	195440316	5e-111	404
lucilia_CL2Contig54	1805	35	-3	194741292	5e-79	299
lucilia_CL76Contig1	3051	35	-1	195429537	0	818
lucilia_CL92Contig1	669	35	2	194754850	5e-49	197
lucilia_CL94Contig1	669	35	2	19920344	2e-51	206
lucilia_CL95Contig1	1851	35	3	157129675	0	718
lucilia_CL75Contig2	2874	34	-3	194745154	1e-87	329
lucilia_CL97Contig1	611	34	-3	195428873	1e-51	206
lucilia_CL80Contig1	665	33	1	195381071	1e-56	223
lucilia_CL9Contig1	466	33	1	194752235	5e-34	146
lucilia_CL9Contig8	574	33	-1	194752261	7e-30	133
lucilia_CL101Contig1	706	32	3	195389652	7e-52	207
lucilia_CL15Contig3	1812	32	1	195453495	2e-134	484
lucilia_CL2Contig6	2431	32					222375432	5e-17	91.7
lucilia_CL84Contig2	811	32	-1	195572866	8e-111	403
lucilia_CL9Contig2	479	32	-2	194752235	2e-30	134
lucilia_CL107Contig1	1078	30	-3	158299806	1e-119	433
lucilia_CL108Contig1	626	30	3	195107527	3e-76	288
lucilia_CL109Contig1	751	30	-1	195169445	1e-55	220
lucilia_CL43Contig1	594	30	2	22024141	1e-77	292
lucilia_CL43Contig2	631	30	-2	125982680	5e-57	224
lucilia_CL81Contig2	1711	30	1	195387610	1e-167	593
lucilia_CL112Contig1	470	29	1	24645865	1e-37	158
lucilia_CL33Contig2	797	29	-1	195559578	7e-81	304
lucilia_CL98Contig2	726	29	3	195431724	6e-67	257
lucilia_CL113Contig1	1453	28	-3	195473699	0	865
lucilia_CL115Contig1	1009	28	-2	195432589	1e-29	134
lucilia_CL116Contig1	1157	28	-2	195117340	1e-142	510
lucilia_CL5Contig9	2705	28	-3	24584702	0	1277
lucilia_CL2Contig8	755	27	-3	195402039	1e-16	90.9
lucilia_CL102Contig1	1081	26	2	194768100	1e-46	191
lucilia_CL119Contig1	653	26	-3	195381291	1e-69	266
lucilia_CL120Contig1	1391	26	1	195151729	2e-171	606
lucilia_CL121Contig1	1257	26	1	195341449	3e-114	416
lucilia_CL88Contig2	547	26	2	24651273	2e-71	271
lucilia_CL9Contig4	680	26	3	194752235	4e-34	148
lucilia_CL105Contig3	1212	25	-2	156548621	9e-69	265
lucilia_CL123Contig1	790	25	2	195564960	1e-103	379
lucilia_CL124Contig1	1176	25	-1	24658883	1e-65	254
lucilia_CL125Contig1	791	25	1	112982832	9e-81	303
lucilia_CL126Contig1	1306	25	-1	24667250	2e-58	231
lucilia_CL66Contig1	1027	25	3	195430852	1e-39	167
lucilia_CL103Contig2	476	24	1	194888902	9e-50	199
lucilia_CL130Contig1	481	24	1	195032523	2e-55	217
lucilia_CL131Contig1	671	24	1	17975567	8e-70	266
lucilia_CL132Contig1	2092	24	-1	195438878	0	1165
lucilia_CL136Contig1	526	24	1	125774751	1e-60	235
lucilia_CL77Contig1	2540	24	3	195135455	1e-99	369
lucilia_CL117Contig2	2082	23	-1	195438220	0	845
lucilia_CL128Contig1	856	23	-2	194766930	5e-120	434
lucilia_CL134Contig1	1930	23	3	195441299	9e-147	525
lucilia_CL138Contig1	606	23	-1	195390969	5e-51	204
lucilia_CL139Contig1	721	23	2	195119736	9e-55	217
lucilia_CL140Contig1	1563	23	1	126002159	0	799
lucilia_CL141Contig1	2091	23	3	24646906	3e-83	314
lucilia_CL142Contig1	2085	23	-2	194743568	0	968
lucilia_CL143Contig1	1535	23	-3	195110579	2e-170	603
lucilia_CL144Contig1	942	23	-2
lucilia_CL25Contig5	699	23	-1	17136570	2e-68	262
lucilia_CL2Contig2	1774	23	2	195391618	4e-48	197
lucilia_CL122Contig2	774	22	-2	116007488	2e-30	136
lucilia_CL145Contig1	885	22	-2	195485776	1e-85	320
lucilia_CL146Contig1	1515	22	2	195451687	4e-41	173
lucilia_CL148Contig1	1994	22	3	194764282	0	941
lucilia_CL151Contig1	746	22	-2	126002188	6e-96	353
lucilia_CL152Contig1	1132	22	-2	195436378	1e-139	500
lucilia_CL3Contig6	2075	22	3	292612592	1e-20	105
lucilia_CL110Contig2	751	21	3	195053956	6e-81	304
lucilia_CL133Contig1	1571	21	-1	195132297	3e-88	330
lucilia_CL153Contig1	1349	21	3	19920826	0	769
lucilia_CL154Contig1	1257	21	-1	195107677	1e-129	467
lucilia_CL157Contig1	1412	21	-3	195447280	3e-180	635
lucilia_CL158Contig1	814	21	-1	195168127	7e-75	284
lucilia_CL159Contig1	523	21	2	17647883	1e-69	265
lucilia_CL161Contig1	652	21	-3	125978158	3e-67	258
lucilia_CL9Contig7	434	21	1	194752235	2e-34	148
lucilia_CL149Contig2	558	20	-2	18858095	3e-21	105
lucilia_CL160Contig1	933	20	-1	195385914	3e-57	226
lucilia_CL163Contig1	1634	20	3	194758066	2e-152	543
lucilia_CL164Contig1	1085	20	-1	195119920	7e-147	524
lucilia_CL165Contig1	623	20	-3	195125314	2e-57	225
lucilia_CL166Contig1	1348	20	-3	195127393	1e-129	467
lucilia_CL167Contig1	650	20	-3	24582672	2e-46	189
lucilia_CL2Contig11	1241	20	-2				222376505	2e-51	204
lucilia_CL99Contig2	1369	20	2	24647073	9e-126	454
lucilia_CL104Contig1	1158	19	3	195586327	8e-173	610
lucilia_CL172Contig1	695	19	-2	194754874	4e-65	251
lucilia_CL174Contig1	918	19	3	195171251	4e-106	388
lucilia_CL175Contig1	845	19	-2	194757908	2e-88	329
lucilia_CL178Contig1	816	19	3	194767683	9e-86	320
lucilia_CL2Contig35	710	19	-1	195429515	2e-77	292
lucilia_CL150Contig1	1637	18	1	198452959	5e-83	312
lucilia_CL168Contig1	2328	18	-2	195128205	0	793
lucilia_CL170Contig1	820	18	-2	195474982	4e-45	185
lucilia_CL179Contig1	726	18	-2	195163511	4e-48	195
lucilia_CL181Contig1	1422	18	-1	195028348	1e-116	424
lucilia_CL182Contig1	1313	18	1	195127239	7e-112	408
lucilia_CL185Contig1	1029	18	3	195051628	9e-138	493
lucilia_CL188Contig1	818	18	-1	195441604	4e-73	278
lucilia_CL189Contig1	3380	18	1	17136292	0	1189
lucilia_CL192Contig1	1194	18	1	195135645	2e-134	483
lucilia_CL18Contig3	735	17	-1	157132376	2e-102	375
lucilia_CL195Contig1	952	17	1	195123269	7e-38	161
lucilia_CL197Contig1	1365	17	-1	195387528	0	653
lucilia_CL199Contig1	756	17	2	195568633	3e-114	414
lucilia_CL201Contig1	984	17	-3	195116687	1e-131	473
lucilia_CL202Contig1	1334	17	-3	195584870	1e-168	596
lucilia_CL204Contig1	1379	17	2	195456738	0	652
lucilia_CL77Contig2	810	17	1	195135455	8e-80	300
lucilia_CL114Contig2	951	16	-3	28574412	1e-66	257
lucilia_CL137Contig2	2066	16	-1	24584671	0	826
lucilia_CL180Contig2	1144	16	-2	195378672	3e-153	545
lucilia_CL206Contig1	645	16	-3	195568426	1e-61	239
lucilia_CL210Contig1	972	16	2	195403050	7e-113	410
lucilia_CL211Contig1	1133	16	-2	24647907	2e-62	243
lucilia_CL212Contig1	386	16	3	195028404	1e-23	112
lucilia_CL213Contig1	1793	16	3	194881336	0	898
lucilia_CL214Contig1	1943	16	-2	24643268	0	674
lucilia_CL215Contig1	725	16	2	195401398	2e-58	229
lucilia_CL217Contig1	723	16	3	195426411	6e-86	320
lucilia_CL90Contig1	687	16	-3	195428046	9e-62	240
lucilia_CL127Contig1	2685	15	-2	198451147	0	648
lucilia_CL135Contig2	775	15	-1	195434731	9e-64	247
lucilia_CL156Contig2	738	15	3	195584866	2e-69	265
lucilia_CL187Contig2	1340	15	-3	195383122	4e-155	551
lucilia_CL191Contig1	669	15	-3	195399113	1e-33	146
lucilia_CL198Contig1	1480	15	3	195499485	0	765
lucilia_CL218Contig1	2526	15	-3	24653595	0	1066
lucilia_CL220Contig1	630	15	-3	194744215	1e-31	140
lucilia_CL221Contig1	815	15	-2	194767868	2e-88	329
lucilia_CL222Contig1	722	15	-3	195057678	1e-85	320
lucilia_CL223Contig1	1510	15	-3	195132253	0	734
lucilia_CL224Contig1	1254	15	1	195374962	6e-92	342
lucilia_CL226Contig1	980	15	1	20130199	2e-144	516
lucilia_CL229Contig1	1983	15	-3	195387100	0	770
lucilia_CL231Contig1	1382	15	-1	195118495	0	828
lucilia_CL233Contig1	738	15	3	19920346	2e-75	285
lucilia_CL2Contig47	1026	15					222402609	1e-12	75.8
lucilia_CL90Contig2	698	15	3	195428046	9e-62	240
lucilia_CL183Contig2	1616	14	-3	114051866	0	736
lucilia_CL200Contig2	728	14	-2	195500021	6e-38	161
lucilia_CL208Contig2	759	14	-3	195389452	4e-49	198
lucilia_CL230Contig1	1340	14	-1	194755819	0	724
lucilia_CL236Contig1	1860	14	3	194747173	0	1019
lucilia_CL237Contig1	1941	14	1	195449369	0	970
lucilia_CL240Contig1	1132	14	-3	195399960	4e-111	405
lucilia_CL242Contig1	488	14	-1	24645515	4e-28	127
lucilia_CL243Contig1	831	14	-1	195402219	7e-100	367
lucilia_CL245Contig1	1312	14	3	195171178	6e-105	385
lucilia_CL246Contig1	1106	14	3	195472032	8e-69	265
lucilia_CL250Contig1	1367	14	2	195394547	2e-106	390
lucilia_CL5Contig2	1234	14	2	24647891	6e-139	498
lucilia_CL66Contig2	1844	14	1	194741462	0	848
lucilia_CL8Contig3	1641	14	-2	17137090	0	721
lucilia_CL96Contig4	942	14	-3	195062652	3e-114	415
lucilia_CL111Contig1	1402	13	1				222380514	7e-129	462
lucilia_CL147Contig2	2282	13	1	195384563	0	1318
lucilia_CL173Contig1	719	13	3	195439808	2e-17	93.2
lucilia_CL186Contig2	727	13	-3	21356001	6e-43	177
lucilia_CL196Contig1	2022	13	1	195398566	1e-20	106
lucilia_CL227Contig2	765	13	-2	195426608	2e-101	372
lucilia_CL234Contig1	756	13	-1	24655568	6e-52	207
lucilia_CL252Contig1	696	13	-3	24652905	2e-21	106
lucilia_CL253Contig1	1726	13	-2	24666513	0	669
lucilia_CL254Contig1	1370	13	-3	17137392	2e-103	380
lucilia_CL255Contig1	893	13	-3	198464677	7e-157	556
lucilia_CL257Contig1	897	13	-3	194742608	2e-102	375
lucilia_CL259Contig1	1260	13	-1	195430148	5e-73	279
lucilia_CL260Contig1	1632	13	1	194769326	0	877
lucilia_CL261Contig1	456	13	2	195125752	6e-30	133
lucilia_CL262Contig1	1030	13	-3	195387056	1e-94	350
lucilia_CL263Contig1	1362	13	-2	194751459	4e-167	592
lucilia_CL264Contig1	1860	13	1	195112292	0	723
lucilia_CL265Contig1	1200	13	-2	195446110	4e-93	345
lucilia_CL266Contig1	1503	13	1	194768174	0	811
lucilia_CL269Contig1	917	13	-1	195112360	1e-91	340
lucilia_CL271Contig1	1428	13	-1	194754411	0	722
lucilia_CL111Contig3	1183	12	2				222380514	5e-142	505
lucilia_CL118Contig4	746	12	3	194883776	3e-27	125
lucilia_CL171Contig1	1254	12	2	24666921	0	712
lucilia_CL209Contig2	1274	12	1	28574668	1e-96	357
lucilia_CL228Contig2	1521	12	2	195379482	7e-34	149
lucilia_CL238Contig2	776	12	-3	195440686	8e-94	347
lucilia_CL239Contig1	441	12	1	194755046	3e-35	150
lucilia_CL247Contig1	2003	12	3	195327496	0	938
lucilia_CL267Contig1	801	12	-1	195381521	8e-93	343
lucilia_CL270Contig1	743	12	1	194741302	1e-21	107
lucilia_CL272Contig1	1209	12	3	45549187	1e-137	493
lucilia_CL273Contig1	780	12	-3	194862566	7e-64	247
lucilia_CL274Contig1	742	12	-3	21355863	1e-34	150
lucilia_CL276Contig1	1820	12	-3	195384517	0	681
lucilia_CL278Contig1	1552	12	3	195132219	0	692
lucilia_CL279Contig1	939	12	-1	62862344	8e-84	314
lucilia_CL280Contig1	709	12	-2	195130173	7e-67	257
lucilia_CL281Contig1	1556	12	-2	17865642	2e-66	257
lucilia_CL285Contig1	1704	12	-1	194764139	0	854
lucilia_CL289Contig1	515	12	2	195439016	3e-35	150
lucilia_CL290Contig1	1444	12	-2	195500785	7e-166	587
lucilia_CL292Contig1	707	12	1	170046878	1e-20	103
lucilia_CL294Contig1	1564	12	2	195163553	7e-96	355
lucilia_CL295Contig1	1347	12	3	195132823	1e-137	494
lucilia_CL296Contig1	1787	12	3	194759406	0	984
lucilia_CL2Contig28	789	12	-2	195402039	2e-23	113
lucilia_CL2Contig41	839	12	-2
lucilia_CL93Contig5	1750	12	2	170042655	6e-86	322
lucilia_CL9Contig10	401	12	-1	194752261	7e-34	146
lucilia_CL106Contig1	652	11	1				164666922	2e-29	131
lucilia_CL106Contig2	2226	11	3	194750759	8e-99	365
lucilia_CL162Contig1	938	11	-2	21355239	1e-127	459
lucilia_CL169Contig2	1185	11	-1	194762594	1e-122	443
lucilia_CL1Contig8	1223	11					222379954	1e-83	311
lucilia_CL207Contig1	660	11	-1	198462092	6e-44	181
lucilia_CL225Contig2	824	11	-3	195470523	2e-80	303
lucilia_CL232Contig1	1782	11	-1	195028506	1e-76	291
lucilia_CL241Contig1	2642	11	2	194749950	0	1406
lucilia_CL25Contig2	1181	11	3	297263833	4e-179	631
lucilia_CL268Contig2	929	11	-1	195429427	4e-33	145
lucilia_CL277Contig1	1619	11	-1	195118118	0	902
lucilia_CL287Contig1	803	11	3	195378795	1e-75	286
lucilia_CL288Contig1	241	11
lucilia_CL297Contig1	788	11	-3	195433345	9e-83	310
lucilia_CL2Contig29	860	11					222380384	1e-33	145
lucilia_CL2Contig61	850	11	2	195399862	3e-72	275
lucilia_CL303Contig1	915	11	-2	194900954	1e-141	506
lucilia_CL304Contig1	1271	11	-1	195032783	5e-169	598
lucilia_CL305Contig1	1487	11	-1	195572762	3e-177	625
lucilia_CL306Contig1	882	11	1	194743428	5e-76	288
lucilia_CL307Contig1	731	11
lucilia_CL308Contig1	419	11	2	195019051	5e-22	107
lucilia_CL310Contig1	811	11	1	195445138	5e-93	344
lucilia_CL313Contig1	412	11	-1				154623433	5e-56	218
lucilia_CL315Contig1	1157	11	-3	85724746	1e-148	530
lucilia_CL316Contig1	558	11	-2	195332464	1e-31	139
lucilia_CL317Contig1	781	11	3	195133442	5e-81	304
lucilia_CL320Contig1	899	11	-3	195016435	2e-85	319
lucilia_CL322Contig1	849	11	3	195016114	6e-67	258
lucilia_CL323Contig1	635	11	3	195446024	6e-56	220
lucilia_CL324Contig1	1452	11	3	194749361	2e-145	520
lucilia_CL34Contig2	938	11	1	195055574	2e-81	306
lucilia_CL3Contig5	379	11					222378843	7e-43	174
lucilia_CL88Contig1	538	11	-2	194766888	3e-53	211
lucilia_CL9Contig6	497	11	-1	194752235	1e-29	132
lucilia_CL100Contig1	938	10	-1	170033409	4e-17	92.8
lucilia_CL104Contig2	1535	10	1	195489554	3e-102	376
lucilia_CL127Contig2	717	10	2	24651671	2e-13	79.7
lucilia_CL190Contig2	874	10	-2	195437590	8e-84	314
lucilia_CL193Contig1	510	10	3	195029217	2e-29	131
lucilia_CL194Contig2	635	10	-2	195380724	3e-37	158
lucilia_CL1Contig6	1270	10	2	17933722	3e-79	300
lucilia_CL205Contig1	2094	10	1	195427914	9e-81	305
lucilia_CL22Contig1	927	10	3	195164533	1e-128	462
lucilia_CL235Contig3	1169	10	3	195131189	4e-173	611
lucilia_CL282Contig2	973	10	-3	195425650	5e-37	159
lucilia_CL2Contig16	1384	10
lucilia_CL2Contig4	629	10	1	195429515	2e-77	292
lucilia_CL309Contig1	713	10	1	195446058	2e-30	136
lucilia_CL312Contig1	1700	10	2	195053558	2e-108	397
lucilia_CL327Contig1	1238	10	2	195502612	0	684
lucilia_CL328Contig1	2404	10	2	195388484	0	731
lucilia_CL330Contig1	932	10	2	195395498	5e-107	391
lucilia_CL332Contig1	2461	10	2	195453685	6e-149	532
lucilia_CL333Contig1	1015	10	-3	194759466	1e-77	293
lucilia_CL334Contig1	890	10	1	195473649	3e-112	408
lucilia_CL336Contig1	451	10	-1	194758453	7e-40	166
lucilia_CL337Contig1	1518	10	-1	195110835	0	773
lucilia_CL338Contig1	973	10	-2	195389741	8e-96	354
lucilia_CL341Contig1	2200	10	-1	195054431	0	720
lucilia_CL342Contig1	879	10	-1	194754369	7e-47	191
lucilia_CL343Contig1	546	10					222374792	7e-19	95.6
lucilia_CL344Contig1	823	10	-2	195451023	5e-103	377
lucilia_CL345Contig1	1208	10	-2	194742485	4e-151	538
lucilia_CL347Contig1	892	10	-1	195454529	5e-94	348
lucilia_CL349Contig1	811	10	-1	195026083	2e-18	97.1
lucilia_CL350Contig1	918	10	-1	195429038	5e-15	85.9
lucilia_CL352Contig1	1223	10	-3	195118784	5e-50	202
lucilia_CL353Contig1	1252	10	3	119114103	3e-117	426
lucilia_CL354Contig1	741	10	-3	24646991	3e-87	325
lucilia_CL355Contig1	1152	10	-2	195053812	2e-116	423
lucilia_CL35Contig2	762	10	1	195398331	1e-30	137
lucilia_CL9Contig9	453	10	1	194752261	1e-31	139
lucilia_CL100Contig4	932	9	-1	195453909	2e-116	422
lucilia_CL110Contig1	1853	9	-1	194746106	0	749
lucilia_CL12Contig2	816	9	-3	24641090	1e-39	167
lucilia_CL147Contig1	1451	9	-2	195120614	0	729
lucilia_CL162Contig2	716	9	2	21355239	2e-95	352
lucilia_CL184Contig2	722	9	2	195343166	1e-49	200
lucilia_CL19Contig1	1088	9	-2	195395390	3e-56	223
lucilia_CL216Contig1	743	9	1	195120167	7e-113	410
lucilia_CL219Contig2	707	9	-3	194746695	3e-73	278
lucilia_CL251Contig1	621	9	1	195382531	8e-84	313
lucilia_CL291Contig2	963	9	-2	195438685	6e-114	414
lucilia_CL293Contig2	1139	9	-1	195569279	1e-166	590
lucilia_CL2Contig13	684	9	-3
lucilia_CL314Contig1	652	9	2	195133654	1e-35	153
lucilia_CL319Contig1	1600	9	-1	194751369	6e-90	335
lucilia_CL331Contig1	1255	9	-3	195332119	8e-150	534
lucilia_CL339Contig1	1075	9	-1	194858319	3e-54	216
lucilia_CL351Contig1	767	9	-3	195122750	8e-105	383
lucilia_CL358Contig1	1765	9	-2	198457418	8e-141	504
lucilia_CL359Contig1	1638	9	-3	195455855	5e-99	365
lucilia_CL361Contig1	1366	9	3	28574115	4e-103	379
lucilia_CL362Contig1	1036	9	2	195109793	2e-55	220
lucilia_CL363Contig1	1439	9	-3	195435113	2e-146	523
lucilia_CL366Contig1	1771	9	-1	195385058	0	773
lucilia_CL367Contig1	1465	9	-2	195447034	1e-117	427
lucilia_CL368Contig1	530	9	3	195121986	8e-41	169
lucilia_CL370Contig1	1180	9	-2	195577283	1e-109	400
lucilia_CL371Contig1	1100	9	-3	195427653	3e-46	189
lucilia_CL372Contig1	521	9	1	195042998	7e-15	83.6
lucilia_CL373Contig1	738	9	1	195432836	4e-121	437
lucilia_CL375Contig1	739	9	1	194769188	2e-46	189
lucilia_CL376Contig1	676	9	-3	195147324	1e-57	226
lucilia_CL378Contig1	1111	9	1	194744283	5e-129	464
lucilia_CL379Contig1	984	9	-1	195134380	2e-83	313
lucilia_CL381Contig1	1039	9	2	195123945	1e-109	400
lucilia_CL382Contig1	438	9	1	195445228	2e-32	141
lucilia_CL106Contig3	679	8	3				164666922	3e-34	147
lucilia_CL118Contig2	1172	8	3	194747299	3e-156	555
lucilia_CL176Contig4	1313	8	-2	125772843	4e-84	316
lucilia_CL184Contig1	990	8	1	195343166	2e-97	359
lucilia_CL190Contig1	648	8	-3	195437590	2e-68	261
lucilia_CL1Contig1	760	8	-1	24651362	1e-37	160
lucilia_CL1Contig2	1006	8	1	17933722	4e-65	252
lucilia_CL244Contig1	888	8	-2	195011475	1e-70	270
lucilia_CL248Contig2	2139	8	1	195435101	0	957
lucilia_CL275Contig2	1669	8	-2	195376517	5e-114	416
lucilia_CL283Contig1	895	8	-3	195491535	8e-38	161
lucilia_CL2Contig37	2005	8	-3	195064329	4e-161	572
lucilia_CL2Contig43	619	8	1	195446117	4e-65	251
lucilia_CL2Contig58	983	8	2	125810432	2e-62	243
lucilia_CL301Contig1	677	8	1	125807347	1e-93	345
lucilia_CL318Contig1	1619	8	1	194876014	3e-12	77.8
lucilia_CL356Contig1	490	8	-3	195432575	1e-20	102
lucilia_CL365Contig1	892	8	1	194768254	4e-40	169
lucilia_CL386Contig1	1024	8	-3	195017070	5e-50	202
lucilia_CL387Contig1	786	8	-2	194879018	2e-65	253
lucilia_CL394Contig1	754	8	1	195473058	7e-29	131
lucilia_CL395Contig1	716	8	2	195384968	3e-83	311
lucilia_CL396Contig1	1432	8	-3	195400759	3e-71	273
lucilia_CL399Contig1	1061	8	-3	195048744	1e-70	271
lucilia_CL402Contig1	1613	8	-2	195498520	6e-60	236
lucilia_CL403Contig1	823	8	-3	195393232	5e-77	291
lucilia_CL404Contig1	773	8	-1	195474847	3e-82	308
lucilia_CL406Contig1	1468	8	-2	194906771	0	672
lucilia_CL407Contig1	715	8	2	17530929	1e-81	306
lucilia_CL408Contig1	1065	8	-3	116007908	2e-115	419
lucilia_CL411Contig1	646	8	2	195399572	1e-98	362
lucilia_CL413Contig1	1648	8	-3	195049622	3e-163	579
lucilia_CL414Contig1	901	8	-2	195399612	2e-34	150
lucilia_CL416Contig1	1441	8	-2	195574849	1e-87	328
lucilia_CL417Contig1	1460	8	3	194752708	2e-97	360
lucilia_CL419Contig1	930	8	-1	195130225	6e-103	377
lucilia_CL420Contig1	970	8	-1	195427407	1e-122	443
lucilia_CL421Contig1	773	8	-1	195451165	4e-91	338
lucilia_CL423Contig1	669	8	-1	194767986	2e-40	169
lucilia_CL424Contig1	866	8	1	198476820	6e-12	75.5
lucilia_CL425Contig1	1540	8	-2	195157002	3e-136	489
lucilia_CL426Contig1	1787	8	3	195473275	0	900
lucilia_CL427Contig1	749	8	-2	195498241	2e-95	352
lucilia_CL428Contig1	417	8	1	24581506	4e-24	114
lucilia_CL429Contig1	885	8	-3	194759426	3e-18	96.3
lucilia_CL430Contig1	996	8	3	195120406	2e-89	333
lucilia_CL431Contig1	1244	8	-2	157127540	6e-57	225
lucilia_CL432Contig1	747	8		195152810	3e-73	278
lucilia_CL433Contig1	814	8	-3	195392395	8e-71	270
lucilia_CL435Contig1	461	8	2	194754473	1e-19	99
lucilia_CL436Contig1	1376	8	-2	195385695	8e-64	248
lucilia_CL65Contig2	690	8	1	195144998	4e-77	291
lucilia_CL66Contig3	918	8	1	195430852	9e-40	167
lucilia_CL99Contig1	1215	8	3	24647089	1e-71	274
lucilia_CL114Contig3	740	7	-3	28574412	6e-67	257
lucilia_CL169Contig1	663	7	1	195479480	7e-64	247
lucilia_CL171Contig2	749	7	2	24666917	6e-105	384
lucilia_CL1Contig7	724	7	3	24651362	1e-19	100
lucilia_CL203Contig3	843	7
lucilia_CL216Contig2	1371	7	-1	194755172	0	749
lucilia_CL24Contig2	844	7	-1	17136322	3e-59	232
lucilia_CL258Contig2	733	7	3	198471921	6e-85	317
lucilia_CL286Contig1	754	7	3	195392475	5e-75	284
lucilia_CL298Contig1	1030	7	3	194761374	1e-14	84.7
lucilia_CL2Contig22	681	7	-3	195107750	5e-44	181
lucilia_CL2Contig60	835	7	2
lucilia_CL325Contig2	1272	7	-1	195351055	2e-42	177
lucilia_CL340Contig1	685	7	3	195114196	4e-40	168
lucilia_CL348Contig1	1737	7	-1	194859678	4e-36	157
lucilia_CL360Contig2	706	7	-3	194912731	6e-69	264
lucilia_CL364Contig1	656	7					222395654	1e-51	204
lucilia_CL374Contig2	896	7	2	17647467	1e-27	127
lucilia_CL377Contig1	1106	7	-1	195132821	5e-44	182
lucilia_CL388Contig1	1115	7	1	195135129	4e-76	289
lucilia_CL391Contig1	890	7	-2	195446804	2e-105	385
lucilia_CL392Contig1	1823	7	3	24667044	0	880
lucilia_CL393Contig1	1053	7	-2	195332153	2e-52	210
lucilia_CL3Contig4	974	7	3	21357161	5e-18	95.9
lucilia_CL3Contig7	689	7	-1	21357161	5e-71	271
lucilia_CL405Contig1	1132	7	-2	194883250	2e-135	486
lucilia_CL418Contig1	1107	7	-1	195400741	2e-15	87.4
lucilia_CL422Contig1	672	7	-2	21356157	5e-45	184
lucilia_CL434Contig1	1327	7	3	91094879	3e-29	133
lucilia_CL438Contig1	1994	7	1	194752059	0	872
lucilia_CL439Contig1	751	7	-3	195029383	3e-56	222
lucilia_CL440Contig1	646	7	-1	195380872	3e-48	195
lucilia_CL442Contig1	1471	7	1	198451057	6e-72	275
lucilia_CL443Contig1	447	7	2
lucilia_CL444Contig1	1122	7	-1	195154617	8e-103	377
lucilia_CL445Contig1	1969	7	-3	195376995	0	909
lucilia_CL446Contig1	405	7	2	194742323	3e-34	147
lucilia_CL447Contig1	988	7	-2	195429884	9e-44	181
lucilia_CL448Contig1	492	7	2	195332464	6e-32	139
lucilia_CL449Contig1	1239	7	3	17647581	2e-107	393
lucilia_CL450Contig1	1186	7	3	194766069	5e-168	594
lucilia_CL451Contig1	1460	7	-1	195482330	0	691
lucilia_CL452Contig1	1101	7	2	195126843	4e-140	501
lucilia_CL453Contig1	608	7					222374264	1e-29	131
lucilia_CL456Contig1	750	7	2	195435754	2e-44	182
lucilia_CL458Contig1	507	7	-3	195122122	7e-30	133
lucilia_CL459Contig1	428	7					222373620	9e-24	111
lucilia_CL460Contig1	995	7	1	195012914	5e-120	434
lucilia_CL461Contig1	751	7	3	195107643	3e-31	139
lucilia_CL463Contig1	860	7	-3	195168711	4e-90	335
lucilia_CL466Contig1	1665	7	2	195122744	4e-114	416
lucilia_CL467Contig1	1834	7	1	198470594	5e-35	153
lucilia_CL469Contig1	838	7	2	195399203	1e-98	363
lucilia_CL470Contig1	752	7	-3	195120838	2e-92	342
lucilia_CL471Contig1	953	7	-1	195445704	3e-79	299
lucilia_CL472Contig1	919	7	-3	194766874	4e-119	431
lucilia_CL474Contig1	719	7	-3	45550736	4e-63	244
lucilia_CL475Contig1	878	7	1	195146840	2e-94	349
lucilia_CL476Contig1	972	7	-3	195384106	8e-40	168
lucilia_CL477Contig1	1426	7	-1	195383348	5e-40	169
lucilia_CL479Contig1	1939	7	1	194757984	1e-73	282
lucilia_CL481Contig1	545	7	-2	198454570	2e-35	151
lucilia_CL483Contig1	928	7	2	158290830	1e-72	276
lucilia_CL484Contig1	1182	7	1	195384371	1e-28	131
lucilia_CL485Contig1	393	7	2	195450919	1e-29	132
lucilia_CL487Contig1	690	7	2	195387443	6e-81	303
lucilia_CL488Contig1	492	7	3	198456354	2e-35	151
lucilia_CL490Contig1	1459	7	2	194747350	5e-143	511
lucilia_CL491Contig1	751	7	-1	195398847	7e-76	287
lucilia_CL492Contig1	772	7	-3	195401703	8e-49	197
lucilia_CL493Contig1	824	7	-1	195396232	2e-48	196
lucilia_CL494Contig1	758	7	-1	194745318	3e-40	169
lucilia_CL495Contig1	744	7	-1	17864182	1e-84	316
lucilia_CL496Contig1	1139	7	-3	195577951	3e-145	518
lucilia_CL498Contig1	754	7	-3	195431511	4e-66	254
lucilia_CL499Contig1	709	7	-3	195044052	2e-46	189
lucilia_CL5Contig8	644	7	2	195450008	2e-28	129
lucilia_CL80Contig2	728	7	-2	195381071	1e-56	223
lucilia_CL84Contig1	669	7	1	195572866	6e-87	323
lucilia_CL93Contig6	1038	7	-2	195035429	4e-69	265
lucilia_CL96Contig2	673	7	-3	195062652	2e-68	262
lucilia_CL96Contig5	702	7	-3	195062652	7e-70	267
lucilia_CL129Contig3	1291	6	3	17647231	1e-77	294
lucilia_CL129Contig6	630	6	-2	126282289	1e-39	166
lucilia_CL14Contig1	1915	6	-3	125772953	1e-144	518
lucilia_CL155Contig2	700	6	-1	17136866	7e-65	250
lucilia_CL156Contig1	716	6	2	195584866	5e-69	264
lucilia_CL173Contig2	1332	6	3	195377146	6e-37	159
lucilia_CL177Contig3	1890	6	2
lucilia_CL193Contig2	503	6	-2	195029217	4e-29	130
lucilia_CL194Contig1	557	6	1	125810304	1e-36	155
lucilia_CL1Contig4	693	6	-1	195382129	1e-68	263
lucilia_CL219Contig1	811	6	3	194746695	4e-73	278
lucilia_CL244Contig2	1321	6	1	195125419	0	719
lucilia_CL256Contig2	998	6	-3				222386150	2e-76	287
lucilia_CL258Contig1	719	6	1	198471921	9e-87	323
lucilia_CL299Contig1	1797	6	3	195117286	2e-147	527
lucilia_CL2Contig12	1450	6	-3	198462220	3e-121	439
lucilia_CL2Contig45	982	6	-2
lucilia_CL302Contig1	774	6	2	195127395	2e-71	272
lucilia_CL311Contig2	882	6	3	195589856	5e-44	182
lucilia_CL31Contig2	379	6	1	17136880	6e-33	143
lucilia_CL321Contig1	874	6
lucilia_CL329Contig2	1098	6	-2	194892256	1e-128	463
lucilia_CL335Contig1	678	6	-2	195445215	5e-67	257
lucilia_CL346Contig1	659	6	-3	195120862	3e-99	364
lucilia_CL369Contig2	767	6	-2	195437853	2e-42	176
lucilia_CL380Contig2	793	6	3	194746378	9e-118	426
lucilia_CL390Contig1	729	6	-1	195113093	2e-71	272
lucilia_CL397Contig1	665	6	3	194765585	2e-45	185
lucilia_CL398Contig2	725	6	-3	194769033	2e-60	235
lucilia_CL400Contig2	1073	6	1	195496301	1e-141	506
lucilia_CL409Contig1	1215	6	1	195389562	0	758
lucilia_CL412Contig2	882	6	3	195144966	3e-87	325
lucilia_CL455Contig1	761	6	-2	297677455	3e-38	162
lucilia_CL457Contig1	1114	6	3	195161747	7e-38	162
lucilia_CL464Contig1	1019	6	3	195057880	6e-142	507
lucilia_CL468Contig1	1367	6	2	195122831	4e-152	541
lucilia_CL473Contig1	771	6	2	195452762	8e-100	367
lucilia_CL500Contig1	685	6	2
lucilia_CL501Contig1	941	6					222403113	2e-48	194
lucilia_CL502Contig1	730	6	-2	28574816	2e-32	142
lucilia_CL503Contig1	1442	6	-2	195116321	0	639
lucilia_CL505Contig1	709	6	2	195499863	4e-76	288
lucilia_CL506Contig1	1054	6	-2	194907446	4e-128	461
lucilia_CL508Contig1	884	6	2				257191386	1e-15	85.7
lucilia_CL510Contig1	685	6	3	195489876	5e-19	98.2
lucilia_CL511Contig1	1462	6	-1	195119985	4e-152	542
lucilia_CL512Contig1	968	6	-1	195501014	4e-11	72.8
lucilia_CL513Contig1	767	6	-3	194749493	9e-64	247
lucilia_CL514Contig1	701	6	3	195436981	1e-88	329
lucilia_CL515Contig1	949	6	1	195450939	1e-68	263
lucilia_CL518Contig1	755	6	-1	195016027	1e-30	137
lucilia_CL519Contig1	1072	6	1	198471195	9e-117	424
lucilia_CL520Contig1	1393	6	2	17137578	0	706
lucilia_CL522Contig1	771	6	-3	195107891	3e-99	365
lucilia_CL524Contig1	763	6	-1
lucilia_CL526Contig1	590	6	3	195445138	8e-44	180
lucilia_CL529Contig1	553	6	-1	194871951	1e-34	149
lucilia_CL530Contig1	780	6	2	21358269	2e-83	312
lucilia_CL531Contig1	693	6	2	21356151	3e-55	218
lucilia_CL532Contig1	1202	6	2	195053568	1e-51	207
lucilia_CL533Contig1	1288	6	-2	195135479	2e-140	503
lucilia_CL534Contig1	1188	6	-3	281363453	4e-128	462
lucilia_CL535Contig1	775	6	-2	194770186	8e-44	181
lucilia_CL536Contig1	1756	6	-3	195441869	5e-159	565
lucilia_CL537Contig1	871	6	3	195447650	1e-97	360
lucilia_CL539Contig1	1013	6	-1	195037178	4e-100	368
lucilia_CL540Contig1	656	6	3	194742174	1e-46	189
lucilia_CL542Contig1	721	6	-3	194753339	3e-75	285
lucilia_CL544Contig1	701	6	-3	195440965	2e-111	405
lucilia_CL546Contig1	654	6	1	194743780	3e-90	334
lucilia_CL548Contig1	618	6	-3	194895349	3e-50	201
lucilia_CL549Contig1	756	6	-1
lucilia_CL550Contig1	687	6	1	195156479	2e-43	179
lucilia_CL551Contig1	693	6	-3	281366423	5e-12	75.1
lucilia_CL552Contig1	743	6	-1	195502046	3e-90	335
lucilia_CL553Contig1	1239	6	1	24640117	1e-60	238
lucilia_CL554Contig1	1352	6	-2	195456682	3e-115	419
lucilia_CL556Contig1	840	6	-1	195132049	3e-92	342
lucilia_CL557Contig1	715	6	3	194863043	6e-38	161
lucilia_CL558Contig1	1085	6	-3	195429330	6e-130	468
lucilia_CL559Contig1	658	6	-3
lucilia_CL561Contig1	921	6	3	195027848	2e-91	339
lucilia_CL562Contig1	724	6
lucilia_CL563Contig1	1422	6	1
lucilia_CL564Contig1	699	6	2	194747101	3e-84	315
lucilia_CL566Contig1	916	6	3	194741048	9e-51	204
lucilia_CL567Contig1	1090	6	2	195453921	3e-143	512
lucilia_CL568Contig1	705	6	3	195382581	1e-79	299
lucilia_CL569Contig1	698	6	2	195060278	7e-44	181
lucilia_CL570Contig1	1133	6	-1	195036572	5e-165	584
lucilia_CL572Contig1	1065	6	1	195456808	4e-79	298
lucilia_CL573Contig1	1525	6	-2	195113405	0	710
lucilia_CL574Contig1	1791	6	-1	198457342	2e-60	238
lucilia_CL575Contig1	1147	6	-3	194874924	1e-163	579
lucilia_CL576Contig1	678	6	-2
lucilia_CL577Contig1	1209	6	-1	195107977	0	733
lucilia_CL579Contig1	863	6	1	195398653	3e-122	441
lucilia_CL5Contig6	498	6	1
lucilia_CL70Contig1	696	6	3	195480743	5e-76	287
lucilia_CL75Contig3	1681	6	-1	195013666	9e-63	245
lucilia_CL100Contig5	655	5	1	170033409	2e-17	92.8
lucilia_CL114Contig1	903	5	-3	28574416	5e-99	364
lucilia_CL118Contig1	1326	5	-2	194883776	4e-56	223
lucilia_CL129Contig5	688	5	-2	126282289	9e-51	203
lucilia_CL12Contig4	712	5	-3	24641090	7e-97	357
lucilia_CL137Contig1	688	5	3	195484022	1e-73	279
lucilia_CL155Contig3	755	5	3	17136866	9e-58	227
lucilia_CL155Contig4	704	5	3	17136866	2e-69	265
lucilia_CL15Contig1	948	5	-2	198455295	8e-66	254
lucilia_CL176Contig1	663	5	-1	125772843	4e-60	234
lucilia_CL177Contig2	1253	5	-2
lucilia_CL256Contig1	1499	5	1	24658567	9e-64	248
lucilia_CL284Contig2	741	5	2	195122572	4e-84	314
lucilia_CL286Contig2	672	5	-3	195392475	2e-58	229
lucilia_CL299Contig2	725	5	1	194855576	2e-17	93.2
lucilia_CL2Contig33	340	5
lucilia_CL300Contig1	940	5	1	195575445	6e-63	244
lucilia_CL300Contig2	733	5	-1	195401036	8e-22	107
lucilia_CL302Contig2	869	5					33371472	4e-15	83.8
lucilia_CL30Contig2	725	5	2	194767515	4e-116	421
lucilia_CL321Contig2	860	5
lucilia_CL326Contig1	654	5	-1	194752187	3e-84	315
lucilia_CL326Contig2	1035	5	-1	194752187	3e-155	551
lucilia_CL357Contig1	1924	5	3	194868950	0	689
lucilia_CL383Contig1	675	5	3	194758675	3e-51	205
lucilia_CL384Contig2	985	5	-3	195503389	6e-141	504
lucilia_CL401Contig1	1348	5	1	195588318	3e-159	565
lucilia_CL415Contig2	607	5	3	194741448	1e-34	149
lucilia_CL454Contig1	1384	5	2	194768935	0	711
lucilia_CL478Contig1	1067	5	2	195484843	8e-129	464
lucilia_CL480Contig1	705	5					222400308	2e-38	161
lucilia_CL482Contig1	879	5	-3	125978873	3e-28	129
lucilia_CL489Contig2	857	5	-2	125987153	8e-88	327
lucilia_CL516Contig1	719	5	-1	194743054	1e-96	356
lucilia_CL521Contig1	782	5	-3	195425562	3e-36	155
lucilia_CL527Contig1	1327	5	3	24585954	6e-116	421
lucilia_CL541Contig1	678	5					222379085	5e-42	172
lucilia_CL545Contig1	677	5	-2	195328851	1e-99	365
lucilia_CL580Contig1	710	5	-2	195438948	5e-94	347
lucilia_CL581Contig1	967	5					222389587	3e-38	161
lucilia_CL583Contig1	628	5	-1	24655948	3e-25	118
lucilia_CL584Contig1	798	5	1	194763250	1e-78	296
lucilia_CL585Contig1	820	5	-1	195477066	2e-110	402
lucilia_CL586Contig1	1498	5	3	195474392	3e-110	403
lucilia_CL587Contig1	1389	5	-3	195154641	7e-102	375
lucilia_CL588Contig1	771	5	-3	195431267	1e-87	326
lucilia_CL589Contig1	1164	5
lucilia_CL590Contig1	1502	5	1	194882631	0	826
lucilia_CL591Contig1	1518	5	-2	195428605	2e-163	580
lucilia_CL593Contig1	1488	5	1	125811664	2e-80	304
lucilia_CL594Contig1	750	5	-2	20129101	3e-62	242
lucilia_CL595Contig1	825	5	-3	195331532	1e-97	359
lucilia_CL596Contig1	1412	5	2	157108022	4e-49	199
lucilia_CL597Contig1	1202	5	-2	198466415	7e-69	265
lucilia_CL599Contig1	1039	5	-2	194762716	2e-99	366
lucilia_CL5Contig5	931	5	2	170055404	5e-26	122
lucilia_CL601Contig1	707	5	-3	195402205	2e-77	292
lucilia_CL602Contig1	1353	5	-2	28574119	8e-111	404
lucilia_CL603Contig1	698	5	-3	195122952	8e-82	306
lucilia_CL604Contig1	671	5	-2	195117736	2e-64	248
lucilia_CL606Contig1	685	5	-1	195399788	5e-84	314
lucilia_CL607Contig1	750	5	-3	195330676	1e-53	213
lucilia_CL609Contig1	809	5	1	195392780	8e-71	270
lucilia_CL610Contig1	1463	5	1	195381401	8e-126	454
lucilia_CL611Contig1	655	5	-1	157127009	8e-35	150
lucilia_CL612Contig1	1537	5	-1	195504676	0	707
lucilia_CL613Contig1	861	5	2	194759342	4e-119	431
lucilia_CL614Contig1	1108	5	-2	24641546	5e-21	106
lucilia_CL615Contig1	1422	5	3	19921778	1e-89	334
lucilia_CL618Contig1	939	5	3	195110195	3e-60	236
lucilia_CL619Contig1	699	5	-2	195499464	8e-74	280
lucilia_CL620Contig1	1032	5	1	194747567	2e-116	422
lucilia_CL621Contig1	1273	5	-3	195144318	0	654
lucilia_CL622Contig1	1118	5	-1	195121068	2e-81	306
lucilia_CL623Contig1	674	5	-2	195403455	1e-57	226
lucilia_CL624Contig1	1367	5	-3	19922324	1e-55	221
lucilia_CL626Contig1	743	5	-3	195111721	3e-50	202
lucilia_CL629Contig1	1457	5	-2	195121708	0	769
lucilia_CL630Contig1	857	5	-3	195120636	5e-83	311
lucilia_CL631Contig1	638	5	-3	24651757	2e-75	285
lucilia_CL632Contig1	965	5	-2	195115581	1e-41	174
lucilia_CL633Contig1	718	5	2	195428811	5e-80	301
lucilia_CL634Contig1	413	5	2	157135972	1e-25	119
lucilia_CL635Contig1	732	5	-2	195058065	1e-55	220
lucilia_CL636Contig1	790	5	3	195500586	1e-144	516
lucilia_CL637Contig1	1070	5	3	195503547	2e-140	503
lucilia_CL638Contig1	923	5	-1	195376307	1e-101	373
lucilia_CL639Contig1	770	5	-1	198455621	1e-17	94
lucilia_CL640Contig1	639	5	1	291403824	3e-40	168
lucilia_CL641Contig1	1035	5	-2	195574457	2e-68	263
lucilia_CL642Contig1	1065	5	-1	198452102	5e-120	434
lucilia_CL643Contig1	662	5	-3	198476722	1e-72	276
lucilia_CL645Contig1	1147	5	1	194748707	1e-140	503
lucilia_CL646Contig1	1990	5
lucilia_CL647Contig1	747	5	2	195385380	1e-115	419
lucilia_CL648Contig1	1008	5	3	194748841	4e-172	607
lucilia_CL649Contig1	726	5	-1
lucilia_CL650Contig1	605	5	-1	195429427	2e-26	122
lucilia_CL651Contig1	758	5	2	195029141	8e-70	267
lucilia_CL652Contig1	1129	5	1	194764565	2e-137	492
lucilia_CL653Contig1	867	5	2	195401917	2e-75	286
lucilia_CL654Contig1	671	5	-2	194749835	3e-23	112
lucilia_CL655Contig1	619	5	1	195110155	4e-82	307
lucilia_CL657Contig1	710	5	3	195329450	5e-103	377
lucilia_CL658Contig1	846	5	-2	198462299	4e-65	251
lucilia_CL659Contig1	1179	5	-1	195452372	2e-14	84.3
lucilia_CL660Contig1	728	5	1	195491531	3e-102	375
lucilia_CL662Contig1	577	5	-1
lucilia_CL663Contig1	1001	5	1	195125631	8e-49	198
lucilia_CL665Contig1	684	5	-2				222385031	9e-59	228
lucilia_CL666Contig1	763	5	3				222386573	5e-30	133
lucilia_CL667Contig1	597	5	3
lucilia_CL669Contig1	902	5	-1	195128605	2e-52	210
lucilia_CL670Contig1	1083	5	1	125984460	2e-153	545
lucilia_CL671Contig1	1002	5	-1	195442581	1e-141	506
lucilia_CL672Contig1	1112	5
lucilia_CL673Contig1	1452	5	-3	194743298	3e-69	266
lucilia_CL675Contig1	642	5	1	195389216	1e-83	312
lucilia_CL676Contig1	1005	5	3	17137630	3e-45	186
lucilia_CL677Contig1	1124	5	3	194741088	2e-131	472
lucilia_CL678Contig1	681	5	3	45551424	1e-37	159
lucilia_CL679Contig1	1181	5	1	19922458	6e-176	620
lucilia_CL680Contig1	1023	5	1	195375730	5e-46	189
lucilia_CL681Contig1	781	5	2	194754311	1e-77	293
lucilia_CL682Contig1	666	5	2	157124809	4e-12	75.1
lucilia_CL683Contig1	741	5	3	195338303	8e-117	423
lucilia_CL685Contig1	770	5	-2	195354377	8e-25	117
lucilia_CL686Contig1	977	5	1	195571931	2e-29	133
lucilia_CL687Contig1	600	5	2	195021399	4e-75	284
lucilia_CL688Contig1	911	5	1	24644103	4e-69	265
lucilia_CL689Contig1	639	5	-3
lucilia_CL690Contig1	767	5
lucilia_CL691Contig1	930	5	-3	195344570	1e-65	253
lucilia_CL692Contig1	1049	5	2	195403026	3e-160	568
lucilia_CL693Contig1	764	5	1	195012874	6e-65	251
lucilia_CL694Contig1	662	5	3	195389620	2e-33	145
lucilia_CL695Contig1	832	5	3	24762701	6e-83	311
lucilia_CL696Contig1	668	5
lucilia_CL699Contig1	705	5	2	125978397	1e-49	200
lucilia_CL700Contig1	740	5	3	195427671	2e-26	122
lucilia_CL701Contig1	887	5	-2	195502464	4e-107	391
lucilia_CL702Contig1	690	5	-3	195444228	2e-71	272
lucilia_CL703Contig1	433	5	3
lucilia_CL704Contig1	855	5	-3	195111686	4e-46	189
lucilia_CL705Contig1	894	5					222373655	8e-20	99.6
lucilia_CL706Contig1	1058	5	-2	194750194	1e-139	500
lucilia_CL707Contig1	606	5	3	194906197	2e-38	162
lucilia_CL708Contig1	1057	5	2	195053572	5e-160	567
lucilia_CL709Contig1	1353	5	-1	195128251	5e-44	182
lucilia_CL710Contig1	742	5
lucilia_CL711Contig1	932	5	-1	195457392	4e-128	461
lucilia_CL712Contig1	1515	5	-1	195061451	0	932
lucilia_CL713Contig1	713	5	2	195037521	3e-44	182
lucilia_CL714Contig1	709	5	-3	195445677	1e-66	256
lucilia_CL715Contig1	708	5	1	195433970	3e-81	305
lucilia_CL716Contig1	686	5	3	195042315	9e-94	346
lucilia_CL717Contig1	725	5	3	221513359	3e-61	238
lucilia_CL718Contig1	814	5	2	194743120	1e-43	180
lucilia_CL74Contig2	1173	5	-3	195124776	3e-91	339
lucilia_CL76Contig2	848	5	2				222373610	6e-48	192
lucilia_CL81Contig1	966	5	2	195184408	2e-35	154
lucilia_CL81Contig3	744	5	-3	195387610	3e-71	271
lucilia_CL90Contig3	951	5	2	195125275	2e-52	210
lucilia_CL93Contig8	1317	5	-3	195400745	1e-43	181
lucilia_CL98Contig1	654	5	3	195431724	5e-67	257
lucilia_CL9Contig5	492	5	-3	194752261	7e-31	136
lucilia_CL100Contig3	664	4	-1	170033409	2e-17	92.8
lucilia_CL103Contig1	1119	4	-1	18858059	2e-47	193
lucilia_CL111Contig2	660	4					222401345	4e-33	143
lucilia_CL117Contig1	673	4	1	195339459	8e-23	110
lucilia_CL12Contig3	702	4	3	194762726	1e-88	329
lucilia_CL135Contig1	659	4	-2	195434731	2e-46	189
lucilia_CL135Contig3	775	4	-1	195434731	9e-64	247
lucilia_CL14Contig3	564	4	3	189236645	4e-11	71.2
lucilia_CL150Contig2	727	4	-2	194901408	1e-63	246
lucilia_CL155Contig1	852	4	-3	17136866	2e-100	369
lucilia_CL176Contig3	649	4	-2	125772843	6e-64	247
lucilia_CL183Contig1	889	4	3	195016189	4e-64	248
lucilia_CL186Contig1	630	4	3	21356001	3e-43	178
lucilia_CL1Contig3	606	4	1	198466988	7e-98	359
lucilia_CL203Contig1	610	4
lucilia_CL205Contig2	679	4
lucilia_CL225Contig1	1105	4	2	194762213	7e-94	348
lucilia_CL232Contig2	1058	4
lucilia_CL248Contig3	712	4	-1	195435101	4e-86	321
lucilia_CL251Contig2	524	4	-1	125808843	3e-18	94.7
lucilia_CL25Contig4	925	4	-2	195448336	6e-127	457
lucilia_CL275Contig1	626	4	2	195126351	3e-58	228
lucilia_CL283Contig2	600	4	3	195011554	6e-12	74.3
lucilia_CL298Contig2	826	4	2	195114804	6e-45	184
lucilia_CL2Contig17	635	4
lucilia_CL2Contig24	728	4	3
lucilia_CL2Contig44	676	4
lucilia_CL2Contig51	805	4	-2
lucilia_CL311Contig1	676	4	-3
lucilia_CL325Contig1	650	4	3	195351055	5e-43	177
lucilia_CL329Contig1	711	4	-1	195447176	2e-99	365
lucilia_CL335Contig2	1321	4	-1	195445215	2e-142	509
lucilia_CL346Contig2	703	4	2	194857875	2e-102	375
lucilia_CL357Contig2	1537	4	1	194868950	5e-168	595
lucilia_CL385Contig1	969	4
lucilia_CL385Contig2	1170	4	2	157123069	7e-87	325
lucilia_CL389Contig1	1035	4	2	24643106	9e-80	301
lucilia_CL389Contig2	1072	4	1	195403221	1e-22	111
lucilia_CL437Contig2	894	4
lucilia_CL441Contig1	666	4	2	194741692	4e-37	158
lucilia_CL462Contig2	782	4	2	118794614	2e-35	152
lucilia_CL465Contig1	869	4	-3
lucilia_CL486Contig2	1132	4					222414291	3e-69	264
lucilia_CL48Contig1	883	4	1	195132793	9e-69	264
lucilia_CL497Contig1	959	4	-1	195046916	1e-83	313
lucilia_CL504Contig1	670	4
lucilia_CL507Contig2	743	4	-2	195443010	5e-14	82
lucilia_CL517Contig2	1174	4	2	195388028	1e-101	374
lucilia_CL523Contig2	664	4	3	195378813	3e-72	275
lucilia_CL525Contig2	905	4
lucilia_CL528Contig2	627	4	-1	24582631	2e-43	179
lucilia_CL538Contig2	599	4	3	194765320	2e-85	318
lucilia_CL543Contig1	804	4	-2	24645407	3e-82	308
lucilia_CL547Contig2	680	4	3				222404228	4e-18	93.7
lucilia_CL555Contig1	858	4	-2	198461644	6e-62	241
lucilia_CL560Contig1	867	4	2	194881149	1e-42	177
lucilia_CL565Contig1	1330	4	3	195442738	3e-70	270
lucilia_CL578Contig1	1300	4	-1	194764763	1e-14	85.1
lucilia_CL582Contig1	840	4	3	194767946	6e-83	311
lucilia_CL592Contig1	735	4	-3	125977918	4e-42	175
lucilia_CL605Contig1	1020	4	-1				222403591	4e-77	289
lucilia_CL608Contig1	995	4
lucilia_CL625Contig1	662	4	1	194741722	3e-82	308
lucilia_CL628Contig1	614	4	3	194766015	7e-24	114
lucilia_CL644Contig1	692	4	-2	195381661	6e-72	274
lucilia_CL656Contig1	709	4	2
lucilia_CL674Contig1	807	4	1	194752689	4e-105	384
lucilia_CL68Contig1	601	4	2	195398287	2e-71	272
lucilia_CL719Contig1	654	4	3	198458738	3e-20	102
lucilia_CL71Contig1	671	4					222383868	2e-32	141
lucilia_CL720Contig1	605	4	2	195387924	2e-72	275
lucilia_CL721Contig1	676	4	-2	194741442	7e-93	343
lucilia_CL723Contig1	407	4	1	195116707	3e-26	120
lucilia_CL724Contig1	982	4	-2	194752730	1e-27	127
lucilia_CL725Contig1	1100	4	-1	195450941	1e-126	457
lucilia_CL726Contig1	1276	4	-2	195376733	5e-123	445
lucilia_CL727Contig1	700	4	-3	195168808	9e-83	310
lucilia_CL729Contig1	994	4	-3	195025479	9e-164	580
lucilia_CL72Contig1	372	4	3				222393825	6e-31	135
lucilia_CL730Contig1	612	4	-3
lucilia_CL732Contig1	721	4					222407241	1e-70	268
lucilia_CL733Contig1	1051	4	-3	195133412	3e-53	213
lucilia_CL734Contig1	711	4	3	195380023	2e-106	388
lucilia_CL735Contig1	631	4	3	195403040	1e-86	322
lucilia_CL736Contig1	1308	4	2	195392090	2e-47	194
lucilia_CL737Contig1	813	4	1	198463150	3e-88	328
lucilia_CL738Contig1	686	4	-1	195391956	1e-90	336
lucilia_CL739Contig1	676	4	-3	195453380	2e-77	291
lucilia_CL740Contig1	911	4	-1	24651979	7e-78	294
lucilia_CL741Contig1	948	4	3	19922222	3e-72	276
lucilia_CL742Contig1	936	4	1	195384070	3e-35	152
lucilia_CL743Contig1	742	4	1	195332251	6e-118	427
lucilia_CL744Contig1	330	4	-2				222400704	3e-106	385
lucilia_CL745Contig1	711	4	-1	195576757	4e-63	244
lucilia_CL746Contig1	1183	4	-3	195022939	0	660
lucilia_CL747Contig1	1148	4	1	194743118	3e-157	558
lucilia_CL748Contig1	751	4	-3	299755668	2e-19	99.8
lucilia_CL749Contig1	1090	4	-2
lucilia_CL750Contig1	869	4	2
lucilia_CL751Contig1	771	4	1	194757347	4e-110	401
lucilia_CL752Contig1	912	4	-1	195132959	2e-96	356
lucilia_CL753Contig1	1257	4	-1	195442338	0	721
lucilia_CL754Contig1	635	4	1	195577578	9e-47	190
lucilia_CL755Contig1	734	4					164668674	1e-11	71.9
lucilia_CL756Contig1	689	4	1	194745558	1e-84	316
lucilia_CL758Contig1	856	4	-1				222412339	4e-49	196
lucilia_CL760Contig1	680	4	-2	194756304	1e-78	296
lucilia_CL761Contig1	993	4	3	195113273	5e-165	584
lucilia_CL762Contig1	1180	4	3	195384902	5e-103	378
lucilia_CL763Contig1	1201	4	3	195380944	7e-138	494
lucilia_CL764Contig1	685	4	2	195455404	2e-64	248
lucilia_CL765Contig1	640	4	3	198460464	6e-62	240
lucilia_CL766Contig1	807	4	1	125772586	2e-62	243
lucilia_CL767Contig1	613	4	1	242017283	8e-76	286
lucilia_CL769Contig1	708	4	-1	195474139	2e-21	106
lucilia_CL771Contig1	609	4	1	118781999	7e-32	140
lucilia_CL772Contig1	906	4	3	195582903	2e-74	283
lucilia_CL773Contig1	978	4	3	24655093	1e-127	460
lucilia_CL774Contig1	955	4	2	194901466	7e-86	321
lucilia_CL775Contig1	614	4	2	195394882	3e-108	394
lucilia_CL776Contig1	776	4	3	195377569	2e-52	209
lucilia_CL777Contig1	649	4	-3	195343321	3e-71	271
lucilia_CL778Contig1	936	4	3	195027970	8e-71	271
lucilia_CL779Contig1	706	4	3	195146860	5e-45	184
lucilia_CL780Contig1	709	4	1	195375072	1e-25	120
lucilia_CL781Contig1	660	4	-2	194761788	4e-37	158
lucilia_CL782Contig1	1653	4	2				222410425	1e-35	153
lucilia_CL784Contig1	752	4	1	195124878	1e-67	259
lucilia_CL785Contig1	1254	4	2	66819195	3e-20	103
lucilia_CL786Contig1	200	4
lucilia_CL787Contig1	714	4	1	17137420	8e-45	184
lucilia_CL788Contig1	1010	4	-2	195110811	3e-123	445
lucilia_CL791Contig1	693	4	3	24645999	7e-38	160
lucilia_CL792Contig1	942	4	-2	195488667	3e-86	322
lucilia_CL793Contig1	744	4	2	195380159	4e-86	321
lucilia_CL794Contig1	795	4	2	195394487	1e-83	313
lucilia_CL796Contig1	821	4	-2	156337184	6e-14	82
lucilia_CL798Contig1	1060	4
lucilia_CL799Contig1	1084	4	1	195173943	6e-141	504
lucilia_CL800Contig1	1160	4	-2	194759198	2e-30	137
lucilia_CL801Contig1	1297	4	-2	195050759	6e-137	491
lucilia_CL802Contig1	936	4	-3	195431206	1e-50	204
lucilia_CL803Contig1	929	4	-2	195568179	9e-43	177
lucilia_CL804Contig1	1184	4	-3	194752155	1e-73	280
lucilia_CL805Contig1	1555	4	-3	194750241	5e-38	163
lucilia_CL806Contig1	629	4	2	195448557	1e-45	186
lucilia_CL807Contig1	256	4
lucilia_CL809Contig1	768	4	-3	195456804	6e-100	367
lucilia_CL810Contig1	1235	4	-2	195343142	2e-159	565
lucilia_CL811Contig1	876	4	2	195381183	3e-90	335
lucilia_CL812Contig1	909	4	-1	195381033	3e-74	282
lucilia_CL813Contig1	595	4	-3	195505004	8e-62	239
lucilia_CL814Contig1	644	4	-1	24582360	2e-38	162
lucilia_CL815Contig1	733	4	1	195457355	1e-50	203
lucilia_CL816Contig1	846	4	2	195169291	3e-63	245
lucilia_CL817Contig1	883	4	2	195383774	5e-80	301
lucilia_CL818Contig1	750	4	2	195473367	3e-42	175
lucilia_CL819Contig1	702	4	1	195586207	2e-44	182
lucilia_CL820Contig1	713	4	2	194748499	2e-69	265
lucilia_CL822Contig1	908	4	-2	195590821	4e-100	368
lucilia_CL823Contig1	682	4	-2	194762612	3e-101	371
lucilia_CL824Contig1	709	4
lucilia_CL825Contig1	778	4	1	195334489	1e-53	213
lucilia_CL826Contig1	646	4	3	198453564	2e-67	259
lucilia_CL827Contig1	604	4	1	195400765	2e-33	145
lucilia_CL828Contig1	969	4	-2	195125876	5e-97	358
lucilia_CL829Contig1	628	4	3	195445270	8e-18	94
lucilia_CL830Contig1	649	4	3	195020273	3e-60	234
lucilia_CL831Contig1	721	4	-3	194747145	2e-66	255
lucilia_CL832Contig1	707	4
lucilia_CL833Contig1	689	4	2	195027840	1e-77	293
lucilia_CL834Contig1	477	4	3	195397563	3e-35	150
lucilia_CL835Contig1	690	4	-1	194769924	1e-81	306
lucilia_CL836Contig1	633	4	-2	198451735	5e-82	307
lucilia_CL837Contig1	809	4	-1	195027874	2e-79	299
lucilia_CL838Contig1	609	4	2	198454824	8e-25	117
lucilia_CL840Contig1	871	4	-2	198459821	6e-87	324
lucilia_CL841Contig1	605	4
lucilia_CL842Contig1	674	4	1	198458652	2e-79	299
lucilia_CL843Contig1	303	4
lucilia_CL844Contig1	1196	4	1	17530861	7e-108	394
lucilia_CL846Contig1	512	4	1	195430386	7e-32	139
lucilia_CL847Contig1	704	4	1	24644341	3e-80	301
lucilia_CL848Contig1	1041	4	2	195115447	2e-80	303
lucilia_CL850Contig1	991	4	1	194745558	5e-101	371
lucilia_CL851Contig1	871	4	1	198463497	9e-106	387
lucilia_CL852Contig1	678	4	1	195170520	2e-14	82.8
lucilia_CL853Contig1	1230	4	3	194747737	2e-75	286
lucilia_CL855Contig1	758	4	-1	195377443	3e-93	345
lucilia_CL856Contig1	616	4	1	195108335	3e-19	98.6
lucilia_CL857Contig1	538	4	-2	116007296	1e-33	145
lucilia_CL859Contig1	764	4	3	195401865	4e-77	291
lucilia_CL860Contig1	865	4	3	195038672	1e-47	194
lucilia_CL861Contig1	915	4	-3	195390925	5e-84	315
lucilia_CL862Contig1	689	4	-3	194750807	4e-75	284
lucilia_CL863Contig1	627	4	1	195401282	7e-38	160
lucilia_CL864Contig1	954	4	-1	198452247	2e-110	402
lucilia_CL865Contig1	805	4
lucilia_CL866Contig1	672	4	-1	198458868	5e-14	81.6
lucilia_CL867Contig1	715	4	3	195174311	5e-93	344
lucilia_CL869Contig1	778	4	3	195135135	8e-105	383
lucilia_CL870Contig1	539	4	1	195011795	5e-26	120
lucilia_CL871Contig1	717	4	-2	195355288	2e-89	332
lucilia_CL872Contig1	934	4	-1	195486205	3e-111	405
lucilia_CL873Contig1	654	4	2	198456438	2e-17	92.8
lucilia_CL874Contig1	927	4	1	194752826	4e-38	162
lucilia_CL875Contig1	989	4	-1	194748901	1e-148	530
lucilia_CL877Contig1	1135	4	-2	195134412	5e-177	624
lucilia_CL878Contig1	828	4	-3	195050710	3e-61	239
lucilia_CL879Contig1	974	4	2	157105359	4e-57	225
lucilia_CL880Contig1	1614	4	-2	195339631	3e-74	283
lucilia_CL881Contig1	656	4	1	195433118	3e-90	334
lucilia_CL882Contig1	728	4	1	195038745	9e-73	276
lucilia_CL883Contig1	652	4	1	195119458	9e-55	216
lucilia_CL884Contig1	1326	4	2	195130615	8e-132	474
lucilia_CL885Contig1	759	4	1	17137088	8e-110	400
lucilia_CL886Contig1	684	4	3	195455442	3e-40	168
lucilia_CL888Contig1	636	4	2	195115517	3e-38	161
lucilia_CL889Contig1	837	4	-2	195111878	3e-115	418
lucilia_CL890Contig1	573	4	-1
lucilia_CL891Contig1	659	4	-1	78706776	3e-66	254
lucilia_CL892Contig1	672	4
lucilia_CL893Contig1	1202	4	3	195431946	4e-157	558
lucilia_CL894Contig1	704	4	-2	195120614	2e-33	145
lucilia_CL896Contig1	1563	4	3	194753810	8e-180	634
lucilia_CL897Contig1	861	4	2
lucilia_CL898Contig1	801	4	-2	194752525	3e-71	272
lucilia_CL899Contig1	666	4	1	194763795	8e-30	134
lucilia_CL901Contig1	805	4	-2				222409439	3e-16	87.7
lucilia_CL903Contig1	742	4	3	198450710	6e-28	128
lucilia_CL904Contig1	720	4	-2	195161414	5e-55	218
lucilia_CL905Contig1	1644	4	3	195383960	0	772
lucilia_CL906Contig1	586	4	1
lucilia_CL907Contig1	961	4	-3	194763679	1e-80	303
lucilia_CL908Contig1	1128	4	-1	195432922	5e-127	458
lucilia_CL909Contig1	1340	4	-1	195030496	1e-23	115
lucilia_CL910Contig1	971	4	3	195133464	4e-113	411
lucilia_CL912Contig1	391	4	2	20129377	3e-51	204
lucilia_CL913Contig1	785	4	-2	195452502	2e-94	349
lucilia_CL914Contig1	950	4	1	195430228	8e-82	307
lucilia_CL915Contig1	555	4	3				222407641	2e-37	157
lucilia_CL916Contig1	499	4	3
lucilia_CL917Contig1	688	4	2	195170232	3e-26	122
lucilia_CL918Contig1	1183	4	-3	195473349	2e-135	486
lucilia_CL919Contig1	616	4	1	195454679	6e-66	253
lucilia_CL920Contig1	1391	4	1	195397241	3e-122	442
lucilia_CL921Contig1	921	4
lucilia_CL922Contig1	565	4	3	195394628	6e-39	163
lucilia_CL923Contig1	753	4	3	194910264	1e-108	396
lucilia_CL924Contig1	814	4	1	19920586	2e-67	259
lucilia_CL925Contig1	1121	4	-2	195394666	3e-40	169
lucilia_CL926Contig1	505	4	1	195349394	7e-13	76.6
lucilia_CL927Contig1	995	4	-3	195110797	2e-114	416
lucilia_CL928Contig1	1007	4	3	195380872	2e-21	107
lucilia_CL929Contig1	668	4
lucilia_CL930Contig1	690	4	2	195387187	9e-54	213
lucilia_CL931Contig1	889	4	3	195432671	3e-95	352
lucilia_CL932Contig1	657	4	1	195119680	4e-97	357
lucilia_CL933Contig1	594	4	1				222373810	2e-72	274
lucilia_CL934Contig1	713	4	2	195397237	2e-97	358
lucilia_CL935Contig1	641	4	-2	195383378	1e-33	146
lucilia_CL936Contig1	1445	4	-2				222375407	2e-18	95.6
lucilia_CL96Contig1	618	4	-2	125980805	6e-60	233
lucilia_CL9Contig11	315	4	1	194752261	4e-32	140
lucilia_CL1000Contig1	643	3	1	157132272	2e-31	139
lucilia_CL1001Contig1	698	3	-3	195447410	2e-29	133
lucilia_CL1002Contig1	607	3	3	17137188	9e-38	160
lucilia_CL1003Contig1	715	3	2	195453286	1e-77	293
lucilia_CL1004Contig1	1093	3	-1	195444493	1e-117	426
lucilia_CL1005Contig1	795	3	-3	195063794	1e-77	293
lucilia_CL1006Contig1	743	3	-1	17137190	3e-42	175
lucilia_CL1007Contig1	1179	3	-3	195341901	3e-30	137
lucilia_CL1008Contig1	761	3	-2	221330176	1e-99	366
lucilia_CL1010Contig1	1007	3	2	198454576	2e-84	316
lucilia_CL1011Contig1	688	3	3	194743062	1e-81	306
lucilia_CL1012Contig1	885	3	2	195376297	5e-54	215
lucilia_CL1015Contig1	1155	3	-3	195452130	2e-15	87.4
lucilia_CL1016Contig1	191	3					222374068	6e-17	87.7
lucilia_CL1017Contig1	670	3	3	157104532	1e-93	345
lucilia_CL1018Contig1	656	3	3	195130523	2e-31	139
lucilia_CL1019Contig1	592	3	-3	195431768	2e-53	212
lucilia_CL1020Contig1	1183	3	3	195119632	2e-72	276
lucilia_CL1021Contig1	634	3	-1	198472514	2e-100	368
lucilia_CL1022Contig1	522	3	-1
lucilia_CL1023Contig1	327	3	-3
lucilia_CL1024Contig1	799	3	1	125986859	7e-89	330
lucilia_CL1025Contig1	703	3	2	195399644	3e-24	115
lucilia_CL1026Contig1	667	3	1				164679259	3e-18	93.7
lucilia_CL1027Contig1	1030	3	-1	198450078	7e-133	477
lucilia_CL1029Contig1	1134	3	1	195445209	0	711
lucilia_CL102Contig2	652	3	2	24642959	2e-43	179
lucilia_CL1030Contig1	1134	3	-1	125811119	6e-66	255
lucilia_CL1031Contig1	709	3	1	195131755	1e-73	279
lucilia_CL1032Contig1	892	3	-1	195400637	1e-17	94.4
lucilia_CL1033Contig1	545	3	2	195442493	2e-48	195
lucilia_CL1034Contig1	914	3
lucilia_CL1036Contig1	708	3	1	195435710	1e-64	249
lucilia_CL1037Contig1	849	3	3	194761804	2e-82	309
lucilia_CL1038Contig1	533	3	-2	195434477	1e-32	142
lucilia_CL1040Contig1	535	3	2	125773359	2e-13	78.6
lucilia_CL1041Contig1	500	3	2	195431576	1e-59	231
lucilia_CL1042Contig1	1171	3	2	195568485	2e-114	416
lucilia_CL1043Contig1	593	3	-1	195131743	2e-87	325
lucilia_CL1044Contig1	758	3	2	194746886	2e-38	162
lucilia_CL1045Contig1	419	3	2	195452028	8e-54	212
lucilia_CL1046Contig1	872	3	-1	195400533	4e-44	182
lucilia_CL1047Contig1	1259	3	-1	195492810	4e-78	296
lucilia_CL1048Contig1	792	3	-3	195119009	2e-81	306
lucilia_CL1049Contig1	659	3	1	189237685	1e-90	335
lucilia_CL1050Contig1	1543	3	-3	195448286	4e-86	323
lucilia_CL1051Contig1	1224	3	3
lucilia_CL1052Contig1	1037	3	-1
lucilia_CL1053Contig1	889	3	-2	195382795	3e-131	471
lucilia_CL1054Contig1	686	3	-3				222402896	3e-15	83.8
lucilia_CL1055Contig1	958	3	-1	195161159	3e-107	392
lucilia_CL1056Contig1	858	3
lucilia_CL1057Contig1	823	3	-1	195386000	2e-35	153
lucilia_CL1058Contig1	687	3	-1	198471193	4e-42	174
lucilia_CL1059Contig1	592	3	-3				222390987	1e-20	101
lucilia_CL105Contig1	608	3	1	156548621	2e-69	265
lucilia_CL105Contig2	663	3	3	156548621	2e-69	265
lucilia_CL1061Contig1	918	3	-2	195378801	8e-44	181
lucilia_CL1062Contig1	650	3	-3	195397604	1e-68	262
lucilia_CL1063Contig1	716	3	3	198459278	3e-116	421
lucilia_CL1064Contig1	997	3	-3	194864978	3e-80	302
lucilia_CL1067Contig1	824	3	3	195581928	3e-25	119
lucilia_CL1068Contig1	844	3	-2	195109370	3e-78	295
lucilia_CL1069Contig1	370	3	-1				148659383	7e-12	71.9
lucilia_CL1070Contig1	481	3	-3	125809852	5e-16	87
lucilia_CL1071Contig1	1355	3	3	195390081	6e-66	255
lucilia_CL1072Contig1	695	3	2	195449186	1e-17	94
lucilia_CL1074Contig1	624	3	3	195472319	6e-82	306
lucilia_CL1075Contig1	715	3	3	195393558	6e-82	307
lucilia_CL1076Contig1	635	3	3	194746556	3e-51	205
lucilia_CL1077Contig1	349	3	-1
lucilia_CL1078Contig1	1208	3	-2	195021944	2e-59	234
lucilia_CL1079Contig1	729	3	3	194761716	3e-54	215
lucilia_CL1080Contig1	840	3	-1	195396451	4e-128	461
lucilia_CL1081Contig1	758	3	-1	195390921	2e-63	246
lucilia_CL1082Contig1	611	3	-1	58386582	8e-71	270
lucilia_CL1083Contig1	1206	3	-2
lucilia_CL1084Contig1	600	3	1				222384568	3e-55	216
lucilia_CL1085Contig1	683	3	2	125986855	2e-58	229
lucilia_CL1086Contig1	644	3	3	195427559	4e-85	317
lucilia_CL1087Contig1	983	3	-3	28571865	2e-26	123
lucilia_CL1089Contig1	805	3	-2	198456933	8e-32	141
lucilia_CL1090Contig1	1137	3	2	195016281	1e-61	241
lucilia_CL1091Contig1	865	3	-1	195169744	1e-46	190
lucilia_CL1092Contig1	698	3	1	195444364	1e-118	429
lucilia_CL1093Contig1	590	3	3	154800409	6e-39	164
lucilia_CL1094Contig1	673	3	2	195382761	3e-17	92.4
lucilia_CL1095Contig1	677	3	1	195479395	1e-91	339
lucilia_CL1096Contig1	673	3	3	195399866	8e-52	207
lucilia_CL1097Contig1	1199	3	2	195123171	2e-162	575
lucilia_CL1098Contig1	906	3	-2	194863349	1e-13	81.3
lucilia_CL1099Contig1	1086	3	1	195432918	8e-135	484
lucilia_CL1100Contig1	481	3	-3	125809713	9e-29	129
lucilia_CL1101Contig1	1137	3	1	195429553	9e-20	102
lucilia_CL1102Contig1	646	3	1	195119842	4e-68	261
lucilia_CL1103Contig1	657	3	-1	195504299	2e-81	305
lucilia_CL1104Contig1	572	3	3	195389550	1e-28	129
lucilia_CL1105Contig1	741	3	-3	195376187	1e-55	219
lucilia_CL1106Contig1	661	3	3				164672412	1e-17	91.7
lucilia_CL1107Contig1	671	3	-2	195119121	6e-99	363
lucilia_CL1108Contig1	629	3	-3	195449707	4e-65	251
lucilia_CL1109Contig1	629	3	1	195441044	8e-31	137
lucilia_CL1110Contig1	705	3	-1	195015240	4e-63	244
lucilia_CL1112Contig1	1105	3	-1	198459445	1e-110	403
lucilia_CL1113Contig1	646	3	2	281362615	3e-11	72.4
lucilia_CL1114Contig1	670	3	1				222386188	8e-13	75.8
lucilia_CL1115Contig1	976	3	3	195568470	4e-15	86.3
lucilia_CL1117Contig1	1047	3	-2	125981763	5e-46	189
lucilia_CL1118Contig1	389	3	1	195577597	7e-21	103
lucilia_CL1119Contig1	835	3
lucilia_CL1120Contig1	795	3	-3	194753382	4e-107	391
lucilia_CL1121Contig1	656	3	-1	195426790	6e-104	380
lucilia_CL1122Contig1	1012	3	-2	194769792	8e-128	460
lucilia_CL1123Contig1	609	3	-3	194750550	9e-38	160
lucilia_CL1124Contig1	991	3
lucilia_CL1125Contig1	835	3
lucilia_CL1126Contig1	644	3	3	195446658	1e-109	399
lucilia_CL1127Contig1	1161	3	-3	195442414	1e-66	258
lucilia_CL1128Contig1	711	3	3	195446435	8e-71	270
lucilia_CL1129Contig1	579	3	2	195402135	4e-55	217
lucilia_CL1130Contig1	864	3	-1	194764408	7e-45	184
lucilia_CL1131Contig1	598	3	3	198475573	6e-103	376
lucilia_CL1132Contig1	610	3	3	195109268	2e-12	75.9
lucilia_CL1133Contig1	1111	3	-3	195378464	9e-54	214
lucilia_CL1134Contig1	718	3	-3	194756902	4e-83	311
lucilia_CL1135Contig1	963	3	2	195123837	2e-13	80.9
lucilia_CL1136Contig1	1022	3	-1	195573721	1e-145	520
lucilia_CL1137Contig1	1436	3	-1	195566984	3e-142	509
lucilia_CL1138Contig1	57	3
lucilia_CL1139Contig1	507	3	-2	281366442	7e-41	169
lucilia_CL1140Contig1	727	3
lucilia_CL1141Contig1	668	3
lucilia_CL1142Contig1	892	3	3				222374331	3e-19	97.6
lucilia_CL1143Contig1	859	3	1	194750895	1e-52	210
lucilia_CL1144Contig1	936	3	2	195124267	4e-176	620
lucilia_CL1146Contig1	653	3	-3	195403107	5e-58	227
lucilia_CL1147Contig1	1191	3	3	195145178	1e-174	616
lucilia_CL1148Contig1	1123	3	-1
lucilia_CL1149Contig1	1121	3	-2	195453917	2e-109	400
lucilia_CL1150Contig1	715	3	-3	194895594	1e-95	353
lucilia_CL1151Contig1	539	3	-2	195429840	4e-53	210
lucilia_CL1152Contig1	659	3
lucilia_CL1153Contig1	598	3	1	195016134	2e-18	95.9
lucilia_CL1154Contig1	1180	3	1	195019780	4e-155	551
lucilia_CL1155Contig1	1395	3	-2	195446401	2e-169	599
lucilia_CL1156Contig1	291	3
lucilia_CL1158Contig1	509	3	-2
lucilia_CL1159Contig1	990	3	3	195134987	9e-52	207
lucilia_CL1160Contig1	474	3
lucilia_CL1161Contig1	922	3	-2	195452016	3e-16	89.7
lucilia_CL1162Contig1	689	3	2	195374678	7e-102	373
lucilia_CL1163Contig1	638	3	2	195062411	2e-93	345
lucilia_CL1164Contig1	1247	3	1	195123813	6e-79	298
lucilia_CL1165Contig1	1109	3	-2	194863035	3e-161	572
lucilia_CL1166Contig1	704	3	1	158287461	4e-76	288
lucilia_CL1167Contig1	841	3	3	157137087	2e-42	176
lucilia_CL1168Contig1	539	3
lucilia_CL1169Contig1	606	3	3	195385190	6e-36	154
lucilia_CL1170Contig1	765	3	-2	24585320	4e-58	228
lucilia_CL1171Contig1	627	3	1	157107104	3e-35	152
lucilia_CL1173Contig1	1164	3	-2	194751708	2e-136	489
lucilia_CL1174Contig1	837	3	1	195396154	8e-90	333
lucilia_CL1175Contig1	706	3	2	194765747	7e-108	393
lucilia_CL1176Contig1	822	3	-2	195118792	2e-96	356
lucilia_CL1177Contig1	620	3	3	195112903	6e-82	306
lucilia_CL1178Contig1	1098	3					164674805	9e-17	89.7
lucilia_CL1180Contig1	736	3	2	195430430	1e-113	412
lucilia_CL1181Contig1	726	3	-2
lucilia_CL1182Contig1	511	3	2	157115043	1e-28	129
lucilia_CL1183Contig1	1131	3	-1	195487622	3e-43	179
lucilia_CL1184Contig1	845	3	1
lucilia_CL1185Contig1	665	3	3	195482196	5e-59	231
lucilia_CL1186Contig1	825	3	2	195120149	2e-85	319
lucilia_CL1188Contig1	97	3	-1
lucilia_CL1189Contig1	614	3	3	193596615	7e-16	87.4
lucilia_CL1192Contig1	658	3	-2	195384409	5e-82	307
lucilia_CL1193Contig1	682	3	3	195477099	2e-31	139
lucilia_CL1194Contig1	610	3	2	157130662	1e-16	90.1
lucilia_CL1195Contig1	1168	3	1	17137216	3e-113	412
lucilia_CL1196Contig1	983	3	1	195128181	9e-63	244
lucilia_CL1197Contig1	1126	3	-2	24664469	2e-131	472
lucilia_CL1198Contig1	632	3	1	195119165	4e-65	251
lucilia_CL1199Contig1	674	3	-3	125777555	6e-54	214
lucilia_CL1200Contig1	864	3	2	195012344	9e-93	343
lucilia_CL1202Contig1	902	3	1	194748831	3e-102	375
lucilia_CL1203Contig1	748	3	-3	195385934	1e-124	449
lucilia_CL1204Contig1	646	3	2
lucilia_CL1205Contig1	611	3	-1	195572758	1e-56	222
lucilia_CL1206Contig1	463	3	2	195374734	5e-30	133
lucilia_CL1207Contig1	646	3	1	195579298	5e-95	350
lucilia_CL1208Contig1	621	3	1	195027916	3e-85	318
lucilia_CL1209Contig1	822	3	2	17136620	3e-128	461
lucilia_CL1210Contig1	736	3	3	195442338	5e-72	274
lucilia_CL1211Contig1	654	3
lucilia_CL1213Contig1	716	3	2	194910250	3e-59	232
lucilia_CL1214Contig1	830	3	-3	195568801	5e-55	218
lucilia_CL1215Contig1	706	3	2	195455580	1e-30	137
lucilia_CL1217Contig1	750	3	-1	195118750	3e-81	305
lucilia_CL1218Contig1	632	3	3	194765459	3e-82	308
lucilia_CL1219Contig1	738	3	3	198454181	2e-82	308
lucilia_CL1220Contig1	641	3	-2	195453048	6e-37	157
lucilia_CL1221Contig1	1202	3	-3	195035547	0	693
lucilia_CL1223Contig1	666	3	-2	194893684	2e-106	388
lucilia_CL1225Contig1	626	3	-3	195128519	1e-69	266
lucilia_CL1226Contig1	634	3	-3	195457134	6e-61	237
lucilia_CL1227Contig1	471	3	3	157110617	4e-43	177
lucilia_CL1228Contig1	759	3	2	195155700	4e-46	188
lucilia_CL1229Contig1	640	3	1	195375694	3e-67	258
lucilia_CL122Contig1	679	3	2	116007488	2e-30	136
lucilia_CL1231Contig1	645	3	1	195155332	6e-32	140
lucilia_CL1232Contig1	1054	3	-1	195457072	2e-30	137
lucilia_CL1233Contig1	581	3
lucilia_CL1235Contig1	651	3	2				164670327	2e-13	77.8
lucilia_CL1236Contig1	948	3	3	161077913	4e-98	362
lucilia_CL1237Contig1	880	3	3
lucilia_CL1238Contig1	1285	3	-3	195153092	1e-29	135
lucilia_CL1239Contig1	723	3	-2	195488046	4e-66	254
lucilia_CL1240Contig1	648	3	1	195172247	7e-13	77.8
lucilia_CL1241Contig1	1122	3	-3	195119985	1e-80	304
lucilia_CL1242Contig1	695	3	2	195386256	2e-50	202
lucilia_CL1243Contig1	706	3	-1	195440746	2e-20	102
lucilia_CL1244Contig1	840	3	2				222375849	4e-163	575
lucilia_CL1245Contig1	813	3	-3
lucilia_CL1246Contig1	710	3	3				222403229	2e-19	97.6
lucilia_CL1247Contig1	643	3	3	195152782	4e-60	234
lucilia_CL1248Contig1	736	3	1	195480045	2e-18	96.3
lucilia_CL1249Contig1	668	3	2
lucilia_CL1250Contig1	685	3	3	195592142	1e-20	103
lucilia_CL1251Contig1	723	3	2	195327215	4e-39	165
lucilia_CL1252Contig1	614	3	2	194742868	3e-89	331
lucilia_CL1253Contig1	563	3	3	194871963	6e-34	147
lucilia_CL1254Contig1	787	3	-1	195382868	1e-82	310
lucilia_CL1255Contig1	563	3	2	195379428	3e-56	221
lucilia_CL1256Contig1	902	3	-1	195433322	3e-69	265
lucilia_CL1257Contig1	690	3	3	195130503	2e-60	235
lucilia_CL1258Contig1	698	3	-3	195328236	3e-91	338
lucilia_CL1259Contig1	651	3
lucilia_CL1260Contig1	768	3	3	195442832	1e-104	383
lucilia_CL1261Contig1	698	3	1	194742285	1e-76	289
lucilia_CL1262Contig1	607	3	-3
lucilia_CL1263Contig1	955	3	2	194749224	7e-75	284
lucilia_CL1266Contig1	1089	3	2	195402717	4e-70	269
lucilia_CL1267Contig1	283	3
lucilia_CL1268Contig1	1159	3	1
lucilia_CL1269Contig1	549	3	-3	194862510	1e-36	156
lucilia_CL1270Contig1	800	3	3	195161551	2e-79	299
lucilia_CL1271Contig1	702	3	-2	195486655	2e-74	282
lucilia_CL1272Contig1	1189	3	-3	281363798	1e-79	300
lucilia_CL1273Contig1	720	3	2	195451005	5e-58	228
lucilia_CL1274Contig1	626	3	1	118781999	1e-31	139
lucilia_CL1275Contig1	679	3	2	195430418	2e-22	109
lucilia_CL1276Contig1	703	3	3	194745991	2e-103	378
lucilia_CL1278Contig1	726	3	3	198457112	2e-48	196
lucilia_CL1279Contig1	758	3	1	194859877	1e-66	256
lucilia_CL1281Contig1	1334	3	1	24660781	5e-95	352
lucilia_CL1282Contig1	1030	3	-3	195374658	1e-97	360
lucilia_CL1283Contig1	630	3	-1	195588206	5e-60	234
lucilia_CL1284Contig1	754	3	-1	195450783	1e-61	240
lucilia_CL1287Contig1	659	3	3				222378617	5e-14	79.8
lucilia_CL1288Contig1	689	3	1	195575229	5e-33	144
lucilia_CL1289Contig1	729	3	-1	195036088	1e-36	156
lucilia_CL1290Contig1	607	3	1	195430784	2e-79	298
lucilia_CL1291Contig1	683	3	2	195385805	5e-80	300
lucilia_CL1292Contig1	666	3	2	21357127	3e-85	318
lucilia_CL1293Contig1	680	3
lucilia_CL1294Contig1	675	3	1	195438214	8e-73	276
lucilia_CL1295Contig1	654	3	2	194905237	1e-39	166
lucilia_CL1297Contig1	831	3	2	194747725	7e-118	427
lucilia_CL1298Contig1	864	3	-1	195436246	1e-133	479
lucilia_CL1299Contig1	731	3
lucilia_CL129Contig1	643	3	-3	126282289	1e-36	156
lucilia_CL1301Contig1	761	3	1	198465651	4e-25	119
lucilia_CL1302Contig1	812	3	3	198475839	9e-17	91.3
lucilia_CL1303Contig1	356	3
lucilia_CL1304Contig1	1128	3	-1	195115431	2e-143	512
lucilia_CL1305Contig1	972	3	2	194881310	1e-132	476
lucilia_CL1306Contig1	736	3	1	194753816	2e-67	259
lucilia_CL1307Contig1	740	3	1	281359537	4e-92	341
lucilia_CL1308Contig1	1068	3	-1	195122408	4e-92	342
lucilia_CL1309Contig1	656	3	-3	170045716	6e-59	230
lucilia_CL1310Contig1	656	3	2	194758010	2e-31	139
lucilia_CL1311Contig1	774	3	2	198473609	5e-35	151
lucilia_CL1313Contig1	1042	3	2	195400965	3e-133	478
lucilia_CL1314Contig1	705	3	-3	195123965	7e-83	310
lucilia_CL1315Contig1	133	3
lucilia_CL1316Contig1	667	3	1	195110245	1e-51	206
lucilia_CL1317Contig1	548	3
lucilia_CL1318Contig1	723	3	-2	194766507	9e-81	303
lucilia_CL1319Contig1	690	3	1	194744461	2e-92	342
lucilia_CL1320Contig1	687	3	3	158302095	3e-85	318
lucilia_CL1321Contig1	935	3	-1	195402205	2e-113	412
lucilia_CL1322Contig1	661	3	1	195570802	4e-39	164
lucilia_CL1324Contig1	1011	3	-3	24581020	2e-63	246
lucilia_CL1325Contig1	396	3	1
lucilia_CL1326Contig1	1227	3	2	18921171	1e-163	580
lucilia_CL1327Contig1	1092	3	-1	125986259	1e-111	407
lucilia_CL1329Contig1	655	3	2	194899430	3e-65	251
lucilia_CL1330Contig1	654	3	2	195108425	5e-99	363
lucilia_CL1331Contig1	703	3	1	195036232	1e-46	190
lucilia_CL1332Contig1	745	3	3	195488017	6e-108	394
lucilia_CL1333Contig1	496	3	1	195021044	4e-43	177
lucilia_CL1334Contig1	621	3
lucilia_CL1335Contig1	549	3	-1				222405853	4e-11	69.9
lucilia_CL1336Contig1	935	3	3	195375100	7e-145	517
lucilia_CL1338Contig1	908	3	2	195568513	7e-86	321
lucilia_CL133Contig2	1017	3	-1	198470314	5e-64	248
lucilia_CL1340Contig1	687	3					222375836	2e-16	87.7
lucilia_CL1341Contig1	821	3	-1	195499255	1e-69	266
lucilia_CL1342Contig1	693	3	-1	195015947	4e-76	288
lucilia_CL1343Contig1	649	3
lucilia_CL1344Contig1	1096	3	-1
lucilia_CL1345Contig1	681	3	1	195113469	1e-106	389
lucilia_CL1346Contig1	620	3	3	195116969	2e-22	109
lucilia_CL1347Contig1	613	3	2	195110627	2e-39	166
lucilia_CL1349Contig1	623	3	-3	195437282	1e-67	259
lucilia_CL1351Contig1	693	3	3	195490574	6e-56	221
lucilia_CL1352Contig1	789	3	1	24644894	2e-11	73.6
lucilia_CL1353Contig1	661	3	-2	195438633	4e-63	244
lucilia_CL1354Contig1	900	3	-1	194865476	2e-129	465
lucilia_CL1355Contig1	1003	3	3	198477401	2e-83	313
lucilia_CL1356Contig1	853	3	3	195401444	2e-51	206
lucilia_CL1357Contig1	709	3	1
lucilia_CL1358Contig1	635	3	3	195167333	7e-55	217
lucilia_CL1359Contig1	777	3	-1	195175294	4e-60	235
lucilia_CL1360Contig1	672	3	3	198463129	1e-64	249
lucilia_CL1361Contig1	686	3	3	194893214	3e-67	258
lucilia_CL1363Contig1	683	3	-2	195135133	2e-49	199
lucilia_CL1364Contig1	695	3	1	194748975	1e-36	157
lucilia_CL1365Contig1	1475	3	-3	195393394	9e-24	115
lucilia_CL1366Contig1	697	3	-2	194751893	2e-47	192
lucilia_CL1367Contig1	1360	3	-3	194882345	3e-57	226
lucilia_CL1369Contig1	710	3	-2	195389771	2e-104	382
lucilia_CL1370Contig1	1124	3	1	195029895	2e-115	419
lucilia_CL1371Contig1	757	3	-1	195394437	2e-53	212
lucilia_CL1372Contig1	713	3	1	116008307	4e-115	417
lucilia_CL1373Contig1	688	3	2	195433162	1e-69	266
lucilia_CL1374Contig1	663	3	2	195402663	7e-56	220
lucilia_CL1375Contig1	1073	3	-1	195568747	6e-132	474
lucilia_CL1376Contig1	947	3	1	195121112	1e-26	124
lucilia_CL1377Contig1	647	3	2	195379018	1e-105	385
lucilia_CL1378Contig1	635	3	3	194769726	3e-54	215
lucilia_CL1379Contig1	642	3	2	195394644	3e-32	142
lucilia_CL137Contig3	741	3	3	195118457	4e-88	328
lucilia_CL1380Contig1	717	3
lucilia_CL1381Contig1	613	3	-2	195170336	4e-27	124
lucilia_CL1382Contig1	679	3	1	157129462	5e-101	370
lucilia_CL1383Contig1	626	3	2
lucilia_CL1384Contig1	671	3
lucilia_CL177Contig1	922	3	1
lucilia_CL187Contig1	740	3	3	195029755	3e-121	438
lucilia_CL191Contig2	1112	3	1	194763182	4e-57	226
lucilia_CL196Contig2	659	3	3				222384577	7e-109	394
lucilia_CL203Contig2	616	3
lucilia_CL207Contig2	416	3	1	198462092	3e-44	181
lucilia_CL209Contig1	642	3	2	198472493	5e-55	217
lucilia_CL228Contig1	686	3	1	195379482	3e-35	152
lucilia_CL235Contig2	698	3	-3	195393044	1e-79	300
lucilia_CL241Contig2	616	3	2	195428692	3e-106	387
lucilia_CL249Contig1	268	3
lucilia_CL249Contig3	401	3
lucilia_CL249Contig4	388	3
lucilia_CL25Contig3	674	3	-1	297263833	4e-121	437
lucilia_CL284Contig1	1212	3	3	195473685	3e-101	372
lucilia_CL284Contig3	536	3	-2	195342934	7e-34	146
lucilia_CL291Contig1	654	3	1	195438685	5e-75	284
lucilia_CL293Contig1	653	3	2	195569279	1e-90	336
lucilia_CL2Contig15	832	3	1				222410683	2e-35	151
lucilia_CL2Contig25	641	3	-3	194742638	2e-38	162
lucilia_CL2Contig26	747	3	-1
lucilia_CL2Contig3	577	3	3				222376505	3e-49	196
lucilia_CL2Contig36	1195	3	2
lucilia_CL2Contig38	843	3	-1				222387506	1e-21	105
lucilia_CL2Contig5	757	3	3	195123305	3e-20	102
lucilia_CL2Contig55	1036	3	-3
lucilia_CL2Contig56	641	3
lucilia_CL2Contig62	961	3	-1	195434579	1e-55	220
lucilia_CL301Contig2	712	3	1	125807347	2e-93	345
lucilia_CL318Contig2	747	3	-2	194876014	1e-11	73.9
lucilia_CL340Contig2	672	3	1	195114196	4e-40	168
lucilia_CL348Contig2	529	3	-1	194859678	2e-38	161
lucilia_CL34Contig3	885	3	-1	195055574	7e-69	264
lucilia_CL35Contig1	596	3	1	195385922	3e-55	218
lucilia_CL369Contig1	945	3	2	195035497	2e-106	389
lucilia_CL380Contig1	708	3	3	194746378	1e-37	160
lucilia_CL384Contig1	706	3	-2	24650943	4e-48	194
lucilia_CL39Contig1	1184	3	2				222409293	2e-88	327
lucilia_CL39Contig3	753	3	2				222408198	7e-63	242
lucilia_CL401Contig2	1412	3	-1	195376137	6e-27	126
lucilia_CL410Contig1	676	3	1	281360236	9e-35	150
lucilia_CL410Contig2	961	3	2	19921706	9e-78	294
lucilia_CL437Contig1	1404	3	-3				222413581	5e-53	210
lucilia_CL441Contig2	1162	3	1	195399732	4e-111	405
lucilia_CL45Contig1	385	3					63001040	4e-32	139
lucilia_CL462Contig1	622	3	2	118794614	1e-35	152
lucilia_CL465Contig2	1098	3
lucilia_CL46Contig2	848	3	-3	5834916	4e-60	235
lucilia_CL486Contig1	774	3	3	28571751	8e-52	207
lucilia_CL497Contig2	590	3	-3	195046916	3e-31	138
lucilia_CL509Contig2	932	3					222405977	5e-18	93.7
lucilia_CL52Contig2	665	3	1	195451916	8e-97	356
lucilia_CL53Contig1	905	3	-2	194767483	6e-71	271
lucilia_CL58Contig1	401	3	-1				222374085	2e-12	73.8
lucilia_CL598Contig2	651	3	3	291391890	1e-12	77
lucilia_CL5Contig10	660	3	1	195385378	2e-89	332
lucilia_CL5Contig7	411	3
lucilia_CL600Contig2	675	3	-3	195386098	2e-76	288
lucilia_CL616Contig1	491	3	1	195562366	3e-52	207
lucilia_CL617Contig2	695	3	3	195389234	8e-90	333
lucilia_CL627Contig1	919	3	3	194744201	3e-137	491
lucilia_CL661Contig2	721	3	3	195589527	4e-46	188
lucilia_CL664Contig2	660	3	3
lucilia_CL668Contig1	1182	3	-1	194746586	2e-171	605
lucilia_CL684Contig1	782	3	-1	195050720	3e-87	325
lucilia_CL697Contig1	636	3	3	198465469	9e-41	170
lucilia_CL698Contig2	831	3	-3	195435546	1e-67	260
lucilia_CL757Contig1	1199	3	3	195114434	3e-170	602
lucilia_CL759Contig1	640	3	3	195377980	5e-73	277
lucilia_CL768Contig1	629	3	-2	195040934	1e-67	259
lucilia_CL783Contig1	635	3					78535115	2e-13	77.8
lucilia_CL789Contig1	674	3	1	195572613	3e-26	122
lucilia_CL790Contig1	370	3
lucilia_CL795Contig1	704	3	2	195431162	5e-73	277
lucilia_CL797Contig1	685	3	1	195444396	1e-21	106
lucilia_CL7Contig1	834	3	1	215259932	9e-113	410
lucilia_CL808Contig1	725	3	-2				222389181	2e-56	220
lucilia_CL845Contig1	1031	3	2	195436830	1e-103	380
lucilia_CL849Contig1	710	3	3	195024283	1e-84	316
lucilia_CL854Contig1	1092	3	-3	195479948	1e-58	231
lucilia_CL858Contig1	1020	3	-1
lucilia_CL868Contig1	542	3	3	195498604	6e-44	180
lucilia_CL876Contig1	632	3	1	198476714	1e-85	319
lucilia_CL887Contig1	777	3	1	281359589	3e-34	149
lucilia_CL902Contig1	1103	3	-1	195387570	2e-38	164
lucilia_CL937Contig1	1126	3	-2	195110155	4e-148	528
lucilia_CL938Contig1	1564	3	-1	195394654	9e-152	541
lucilia_CL939Contig1	524	3	3	195472761	6e-48	193
lucilia_CL93Contig3	669	3					222377861	3e-18	93.7
lucilia_CL940Contig1	693	3	2	195401036	1e-128	462
lucilia_CL941Contig1	1351	3	-2	195427869	9e-81	305
lucilia_CL942Contig1	931	3	-2	195173200	8e-55	218
lucilia_CL943Contig1	987	3	-3
lucilia_CL944Contig1	655	3	-3	195487813	9e-47	190
lucilia_CL945Contig1	647	3	3	19920990	6e-32	140
lucilia_CL946Contig1	235	3	2
lucilia_CL947Contig1	467	3	-3				222402928	5e-32	139
lucilia_CL948Contig1	669	3	-2
lucilia_CL950Contig1	633	3	1	198450437	4e-49	197
lucilia_CL951Contig1	1089	3	2	195347474	4e-99	365
lucilia_CL952Contig1	578	3	-2	300690767	8e-43	176
lucilia_CL953Contig1	644	3
lucilia_CL954Contig1	821	3	1	195431333	6e-79	297
lucilia_CL955Contig1	934	3	2	194767141	5e-124	447
lucilia_CL956Contig1	391	3
lucilia_CL957Contig1	443	3	-2
lucilia_CL958Contig1	638	3	-3	195377427	5e-11	71.6
lucilia_CL959Contig1	1065	3					222387607	3e-29	131
lucilia_CL960Contig1	1358	3	1	194754209	1e-152	543
lucilia_CL961Contig1	685	3	3	195488085	6e-89	330
lucilia_CL962Contig1	606	3	3	195575563	2e-38	162
lucilia_CL963Contig1	721	3
lucilia_CL964Contig1	567	3
lucilia_CL965Contig1	627	3	2	194764893	3e-12	75.5
lucilia_CL966Contig1	788	3	-1	195386772	4e-97	358
lucilia_CL967Contig1	1125	3	-2	194745067	6e-107	391
lucilia_CL968Contig1	982	3	-2	195446377	6e-91	338
lucilia_CL969Contig1	982	3	3	195434334	7e-92	341
lucilia_CL970Contig1	728	3	-3	195153248	5e-44	181
lucilia_CL971Contig1	612	3	2	195398027	9e-22	107
lucilia_CL972Contig1	672	3	2	17137738	5e-85	317
lucilia_CL973Contig1	1062	3	2	195444751	2e-143	512
lucilia_CL974Contig1	1122	3	-2	194875390	6e-138	494
lucilia_CL975Contig1	1427	3	-2	195388690	0	666
lucilia_CL976Contig1	1203	3	1	195351452	3e-113	412
lucilia_CL978Contig1	544	3	-1	195446422	7e-27	123
lucilia_CL979Contig1	961	3	3	195148540	4e-83	311
lucilia_CL980Contig1	1175	3	1	195126813	3e-112	409
lucilia_CL981Contig1	699	3	-3	125985889	8e-76	286
lucilia_CL982Contig1	1131	3	3	195060802	0	690
lucilia_CL983Contig1	701	3	3	198463474	9e-52	207
lucilia_CL984Contig1	603	3	1	195441338	4e-36	154
lucilia_CL985Contig1	597	3	2	195111787	2e-65	252
lucilia_CL987Contig1	909	3	1	195123483	2e-137	492
lucilia_CL988Contig1	593	3	1	195388494	1e-70	269
lucilia_CL989Contig1	1135	3	-1	158291858	6e-54	215
lucilia_CL990Contig1	669	3	1	195382543	6e-123	443
lucilia_CL991Contig1	995	3
lucilia_CL992Contig1	1104	3	1
lucilia_CL993Contig1	826	3	-2	195433160	5e-72	275
lucilia_CL994Contig1	995	3	1	195453707	3e-78	295
lucilia_CL996Contig1	645	3	1	198473689	3e-36	155
lucilia_CL997Contig1	990	3
lucilia_CL998Contig1	979	3	-3	195127872	3e-18	96.7
lucilia_CL999Contig1	294	3
lucilia_CL99Contig4	336	3	1	195501364	7e-18	93.2
lucilia_CL1009Contig1	1026	2	3	195048305	7e-127	457
lucilia_CL100Contig2	658	2	3	170033409	2e-17	92.8
lucilia_CL100Contig6	726	2	2	195453909	1e-68	263
lucilia_CL1013Contig1	906	2	-2	195120546	2e-25	120
lucilia_CL1014Contig1	1043	2	-1	195432771	6e-124	447
lucilia_CL1028Contig1	732	2	3	158297950	1e-40	170
lucilia_CL102Contig3	792	2	-1	195481247	5e-46	188
lucilia_CL1035Contig1	812	2	-1	195438597	2e-21	107
lucilia_CL1039Contig1	682	2	-2	195120171	3e-43	178
lucilia_CL104Contig3	594	2	3	195171175	5e-70	267
lucilia_CL1060Contig1	629	2	-2	125777227	1e-38	163
lucilia_CL1065Contig1	601	2					164673166	5e-14	79.8
lucilia_CL1066Contig1	471	2	-1
lucilia_CL1073Contig1	704	2	2	195057273	1e-79	300
lucilia_CL1088Contig1	655	2	-1
lucilia_CL1111Contig1	748	2	2	195392834	8e-75	283
lucilia_CL1116Contig1	653	2	-3				222409201	2e-56	220
lucilia_CL1145Contig1	1023	2	-1	194758998	2e-84	316
lucilia_CL1157Contig1	530	2	2	195132504	1e-32	142
lucilia_CL1172Contig1	666	2	2	195479734	1e-46	190
lucilia_CL1179Contig1	1199	2	3	195029049	1e-175	620
lucilia_CL1187Contig1	637	2
lucilia_CL118Contig3	572	2	2	195586940	8e-21	103
lucilia_CL1190Contig1	643	2	3	195430152	9e-108	392
lucilia_CL1191Contig1	663	2
lucilia_CL1212Contig1	720	2	1	195453362	1e-71	273
lucilia_CL1216Contig1	696	2	2	195448050	1e-78	296
lucilia_CL1222Contig1	681	2	2	194856271	2e-62	242
lucilia_CL1224Contig1	797	2	1	195386512	2e-48	196
lucilia_CL1230Contig1	666	2	2	198460479	2e-51	205
lucilia_CL1234Contig1	815	2	1				222375403	4e-18	93.7
lucilia_CL1264Contig1	641	2	3	195107633	7e-52	207
lucilia_CL1265Contig1	644	2	3
lucilia_CL1277Contig1	768	2	3	194761536	3e-15	86.3
lucilia_CL1280Contig1	701	2	1	195430960	6e-127	456
lucilia_CL1285Contig1	679	2	1	125978397	9e-48	193
lucilia_CL1286Contig1	722	2	3	125807952	5e-76	287
lucilia_CL128Contig2	699	2	2	194766930	6e-66	254
lucilia_CL1296Contig1	647	2	1	194910892	1e-56	223
lucilia_CL129Contig2	699	2	-1	126282289	1e-55	220
lucilia_CL129Contig4	602	2	3	126282289	9e-40	166
lucilia_CL1300Contig1	571	2	3	195374912	5e-69	263
lucilia_CL1312Contig1	801	2	1	195172149	2e-77	292
lucilia_CL1323Contig1	710	2	1	195569594	7e-67	257
lucilia_CL1328Contig1	630	2	-3
lucilia_CL1337Contig1	614	2	1	194757205	1e-31	140
lucilia_CL1339Contig1	644	2	1	194750618	7e-87	323
lucilia_CL1348Contig1	670	2	3	194743250	1e-51	206
lucilia_CL1350Contig1	738	2	-3	195053504	1e-31	140
lucilia_CL1362Contig1	697	2	-1	194761540	2e-38	162
lucilia_CL1368Contig1	525	2
lucilia_CL1386Contig1	723	2
lucilia_CL1387Contig1	227	2
lucilia_CL1388Contig1	488	2
lucilia_CL1389Contig1	653	2	-2	194863365	1e-32	143
lucilia_CL1390Contig1	630	2	-2	195393300	1e-38	163
lucilia_CL1391Contig1	612	2					164673388	1e-23	111
lucilia_CL1392Contig1	766	2	1	156550663	8e-81	303
lucilia_CL1393Contig1	637	2	3	195380159	6e-61	237
lucilia_CL1394Contig1	290	2
lucilia_CL1395Contig1	501	2	3
lucilia_CL1396Contig1	568	2	3
lucilia_CL1397Contig1	892	2	1	195577133	7e-51	204
lucilia_CL1398Contig1	940	2	1	195124119	3e-74	282
lucilia_CL1399Contig1	715	2	-2	195454729	3e-53	212
lucilia_CL13Contig1	717	2	-1	24653618	1e-63	246
lucilia_CL1400Contig1	746	2					222388296	6e-11	69.9
lucilia_CL1401Contig1	542	2	-1
lucilia_CL1402Contig1	745	2	3	195130157	6e-89	330
lucilia_CL1403Contig1	665	2	2	195161075	1e-76	289
lucilia_CL1404Contig1	752	2	2	195472957	6e-102	374
lucilia_CL1405Contig1	643	2	2	170053562	4e-46	187
lucilia_CL1406Contig1	633	2
lucilia_CL1407Contig1	222	2
lucilia_CL1409Contig1	756	2	1	17137220	3e-78	295
lucilia_CL1410Contig1	805	2	-2	195146130	3e-112	408
lucilia_CL1411Contig1	617	2	3	195168498	2e-33	145
lucilia_CL1412Contig1	573	2	3	195388517	3e-46	187
lucilia_CL1413Contig1	802	2	-1	195389793	4e-147	524
lucilia_CL1414Contig1	829	2	-2	194750628	1e-115	419
lucilia_CL1415Contig1	657	2	1	195026119	2e-31	139
lucilia_CL1416Contig1	638	2	3	195135387	7e-70	266
lucilia_CL1417Contig1	626	2	1	195123673	4e-87	324
lucilia_CL1418Contig1	1215	2	-3	195446078	0	672
lucilia_CL1419Contig1	637	2	-3	195029945	4e-28	128
lucilia_CL1420Contig1	477	2	3	195389823	1e-31	138
lucilia_CL1421Contig1	693	2	2	195471613	1e-88	329
lucilia_CL1422Contig1	677	2	3	195590088	8e-41	170
lucilia_CL1423Contig1	494	2	2	170042365	1e-18	95.9
lucilia_CL1424Contig1	757	2	2	195121434	1e-97	359
lucilia_CL1425Contig1	575	2
lucilia_CL1426Contig1	721	2	3	195037280	2e-58	229
lucilia_CL1427Contig1	437	2	3	195388176	2e-16	88.6
lucilia_CL1428Contig1	706	2	2	195145188	6e-50	201
lucilia_CL1429Contig1	543	2	2	198449410	2e-79	298
lucilia_CL1430Contig1	837	2					222383857	2e-29	131
lucilia_CL1431Contig1	930	2	1	194754779	4e-67	258
lucilia_CL1432Contig1	682	2	2	195457361	8e-87	323
lucilia_CL1433Contig1	852	2	-3	195399552	5e-35	152
lucilia_CL1434Contig1	602	2	3
lucilia_CL1435Contig1	992	2	1
lucilia_CL1436Contig1	841	2	-3	195480166	8e-128	460
lucilia_CL1437Contig1	496	2
lucilia_CL1438Contig1	604	2	1
lucilia_CL1439Contig1	533	2	3
lucilia_CL1440Contig1	683	2	2
lucilia_CL1441Contig1	574	2	-2	19922002	6e-62	240
lucilia_CL1442Contig1	773	2	-1
lucilia_CL1443Contig1	855	2	-3	195111556	2e-98	362
lucilia_CL1444Contig1	713	2	-3	157109134	2e-34	149
lucilia_CL1445Contig1	658	2	3	195158132	3e-57	224
lucilia_CL1446Contig1	689	2	3	195401098	1e-54	216
lucilia_CL1447Contig1	775	2	3	195015810	3e-23	112
lucilia_CL1448Contig1	611	2	1	195121740	4e-46	187
lucilia_CL1449Contig1	711	2	3	198472487	4e-43	178
lucilia_CL1452Contig1	808	2	-1	198456202	2e-52	209
lucilia_CL1453Contig1	599	2	2	195454129	3e-85	317
lucilia_CL1454Contig1	638	2	2	195023979	2e-32	142
lucilia_CL1455Contig1	621	2	-3	195396216	1e-51	206
lucilia_CL1456Contig1	618	2	2	195129477	1e-90	335
lucilia_CL1457Contig1	843	2	-3	195053794	7e-156	553
lucilia_CL1458Contig1	692	2	-1	195474863	9e-73	276
lucilia_CL1459Contig1	866	2	-2	170068389	1e-35	154
lucilia_CL1460Contig1	680	2	3	195025116	3e-66	254
lucilia_CL1461Contig1	1071	2	3	125979715	4e-74	282
lucilia_CL1463Contig1	649	2	1	195135601	1e-16	90.5
lucilia_CL1464Contig1	600	2	-3	198451801	5e-29	130
lucilia_CL1465Contig1	727	2	-3	195038776	1e-129	466
lucilia_CL1466Contig1	671	2	-1	195119326	1e-51	206
lucilia_CL1467Contig1	659	2	3	194875224	5e-80	300
lucilia_CL1468Contig1	929	2	-3	194768114	2e-53	213
lucilia_CL1469Contig1	720	2	-2	195500303	2e-93	345
lucilia_CL1470Contig1	718	2	-1	195477554	2e-94	348
lucilia_CL1471Contig1	580	2	3	195390303	5e-48	194
lucilia_CL1472Contig1	736	2	1	195399904	7e-68	260
lucilia_CL1473Contig1	730	2	-1	157114681	5e-124	447
lucilia_CL1474Contig1	635	2	-3
lucilia_CL1475Contig1	557	2	2	195449593	1e-40	169
lucilia_CL1476Contig1	648	2	-3	195039566	3e-71	271
lucilia_CL1477Contig1	616	2	3
lucilia_CL1478Contig1	718	2	2	21357187	1e-94	349
lucilia_CL1479Contig1	743	2	-1	195169024	2e-54	216
lucilia_CL1480Contig1	587	2	1	195455148	7e-24	114
lucilia_CL1481Contig1	781	2	1
lucilia_CL1482Contig1	631	2	2	195504676	1e-52	209
lucilia_CL1483Contig1	732	2	-2	195126683	7e-34	147
lucilia_CL1484Contig1	898	2	-2	24640551	1e-114	416
lucilia_CL1485Contig1	716	2	3	194765493	3e-17	92.4
lucilia_CL1486Contig1	745	2	1	195402241	5e-86	321
lucilia_CL1487Contig1	966	2	1	194743648	2e-41	173
lucilia_CL1488Contig1	634	2	1
lucilia_CL1489Contig1	775	2	-1	195134576	2e-59	233
lucilia_CL1490Contig1	505	2
lucilia_CL1491Contig1	522	2
lucilia_CL1492Contig1	500	2
lucilia_CL1493Contig1	721	2	3	22164630	5e-37	158
lucilia_CL1494Contig1	642	2	2				164666888	1e-33	145
lucilia_CL1495Contig1	631	2	2	198473927	2e-50	202
lucilia_CL1496Contig1	597	2	1	198471316	2e-68	261
lucilia_CL1497Contig1	628	2	3	195391831	1e-73	279
lucilia_CL1498Contig1	729	2	2	195328165	4e-33	145
lucilia_CL1499Contig1	951	2	-2	195477890	6e-77	291
lucilia_CL149Contig1	437	2	1	18858095	2e-21	105
lucilia_CL1500Contig1	744	2
lucilia_CL1502Contig1	666	2	2	195397091	4e-69	264
lucilia_CL1503Contig1	657	2	2	195570350	3e-52	208
lucilia_CL1504Contig1	649	2	1
lucilia_CL1505Contig1	796	2	1	195107411	3e-76	288
lucilia_CL1506Contig1	565	2	1	195403113	6e-72	273
lucilia_CL1507Contig1	602	2
lucilia_CL1508Contig1	657	2	-1				222407803	1e-107	391
lucilia_CL1509Contig1	619	2	1	195166922	2e-39	165
lucilia_CL1510Contig1	674	2					222376509	3e-37	157
lucilia_CL1511Contig1	729	2	-3	195390488	1e-83	313
lucilia_CL1512Contig1	676	2	1	195149275	3e-64	248
lucilia_CL1513Contig1	1102	2	1	17647807	8e-103	377
lucilia_CL1514Contig1	700	2	3	195381093	1e-52	210
lucilia_CL1516Contig1	512	2
lucilia_CL1517Contig1	676	2	3	195397219	5e-22	108
lucilia_CL1518Contig1	674	2	1	195426728	9e-21	103
lucilia_CL1519Contig1	744	2	-3	17136708	6e-91	337
lucilia_CL1520Contig1	515	2	3
lucilia_CL1521Contig1	626	2	1
lucilia_CL1522Contig1	652	2	2	195386430	4e-61	238
lucilia_CL1523Contig1	657	2	-2	195442143	1e-42	176
lucilia_CL1524Contig1	554	2	2	195489551	5e-78	293
lucilia_CL1525Contig1	645	2	2	195383230	5e-79	297
lucilia_CL1526Contig1	628	2
lucilia_CL1527Contig1	545	2	1	195572389	2e-93	344
lucilia_CL1528Contig1	560	2	-3	194764587	7e-76	286
lucilia_CL1529Contig1	583	2	-2				222413575	1e-72	274
lucilia_CL1530Contig1	633	2	1	221513049	1e-25	120
lucilia_CL1532Contig1	1249	2	1	195375919	0	675
lucilia_CL1533Contig1	668	2	3	198454024	8e-44	180
lucilia_CL1534Contig1	715	2	-3	195453469	4e-69	265
lucilia_CL1535Contig1	685	2	1	195426413	1e-17	93.6
lucilia_CL1536Contig1	508	2	2	195121430	2e-38	161
lucilia_CL1537Contig1	910	2	-3	125977356	2e-123	445
lucilia_CL1538Contig1	740	2	1	195448226	6e-107	390
lucilia_CL1540Contig1	606	2					164676270	3e-21	103
lucilia_CL1541Contig1	1059	2	1
lucilia_CL1542Contig1	560	2	-3	194887980	4e-43	177
lucilia_CL1543Contig1	612	2	-2	195445196	2e-35	152
lucilia_CL1544Contig1	1037	2	-1	195573224	3e-46	189
lucilia_CL1545Contig1	829	2	-3	195438313	2e-79	299
lucilia_CL1546Contig1	565	2	-2
lucilia_CL1547Contig1	871	2	-1	194759059	7e-88	327
lucilia_CL1548Contig1	1083	2	1	195500870	1e-103	380
lucilia_CL1549Contig1	687	2	-1	195375550	8e-50	200
lucilia_CL1550Contig1	1168	2	2	195012464	2e-107	393
lucilia_CL1551Contig1	668	2	-3	195397209	5e-46	187
lucilia_CL1552Contig1	654	2	-2	195012223	8e-40	167
lucilia_CL1553Contig1	669	2	-1				222383575	1e-33	145
lucilia_CL1554Contig1	651	2	1	120944063	6e-43	177
lucilia_CL1555Contig1	77	2
lucilia_CL1556Contig1	1232	2	1	45549353	5e-170	601
lucilia_CL1557Contig1	1116	2	2	195018937	5e-151	538
lucilia_CL1558Contig1	852	2	2	195125708	1e-74	283
lucilia_CL1559Contig1	1154	2	-3	195580551	8e-133	477
lucilia_CL1560Contig1	866	2	-3	194743544	2e-32	143
lucilia_CL1561Contig1	906	2	-1	195457086	8e-151	536
lucilia_CL1562Contig1	241	2	2				222390089	7e-17	87.7
lucilia_CL1563Contig1	950	2	1	198463531	1e-54	217
lucilia_CL1564Contig1	844	2	3	195377054	9e-135	483
lucilia_CL1565Contig1	868	2	-2	195445332	5e-67	258
lucilia_CL1566Contig1	122	2
lucilia_CL1567Contig1	546	2	1
lucilia_CL1568Contig1	502	2
lucilia_CL1569Contig1	548	2	3
lucilia_CL1570Contig1	1098	2	-1	195398985	5e-51	205
lucilia_CL1571Contig1	645	2	-3	195386412	2e-58	228
lucilia_CL1572Contig1	627	2	-1	195057253	7e-86	320
lucilia_CL1573Contig1	678	2	3	195381907	5e-27	124
lucilia_CL1574Contig1	594	2	3	157136509	9e-95	349
lucilia_CL1575Contig1	762	2
lucilia_CL1576Contig1	887	2	-1
lucilia_CL1578Contig1	740	2	-1
lucilia_CL1579Contig1	615	2	1	195126092	2e-45	185
lucilia_CL1580Contig1	810	2	-1	195378382	6e-99	364
lucilia_CL1581Contig1	617	2	2				222398379	8e-19	95.6
lucilia_CL1583Contig1	734	2	-1	195399059	1e-98	363
lucilia_CL1584Contig1	602	2	2	195046224	3e-18	95.1
lucilia_CL1585Contig1	534	2	2	24642613	6e-41	170
lucilia_CL1586Contig1	696	2	3	195158469	4e-88	327
lucilia_CL1587Contig1	1019	2	3	170044605	4e-118	428
lucilia_CL1588Contig1	869	2	-2	195437986	1e-111	406
lucilia_CL1589Contig1	653	2	-2	195127868	2e-96	355
lucilia_CL1591Contig1	591	2	3	194760169	2e-52	209
lucilia_CL1592Contig1	583	2	3				222377455	3e-52	206
lucilia_CL1593Contig1	636	2	1
lucilia_CL1594Contig1	623	2	1	198467186	4e-26	121
lucilia_CL1595Contig1	515	2	-3	195122394	1e-67	258
lucilia_CL1596Contig1	771	2	1	195389140	1e-92	343
lucilia_CL1597Contig1	698	2	1
lucilia_CL1598Contig1	696	2	-1	242018135	3e-70	268
lucilia_CL1599Contig1	627	2	3	157103745	9e-81	303
lucilia_CL1600Contig1	505	2	-3
lucilia_CL1601Contig1	574	2	2	170057480	3e-59	231
lucilia_CL1602Contig1	663	2	2
lucilia_CL1604Contig1	588	2	3	194767621	1e-87	325
lucilia_CL1605Contig1	601	2	1	195119822	7e-43	177
lucilia_CL1606Contig1	673	2
lucilia_CL1607Contig1	590	2	1	194749817	2e-108	394
lucilia_CL1608Contig1	716	2	3	195129751	2e-84	315
lucilia_CL1609Contig1	611	2	2
lucilia_CL1611Contig1	920	2	-1	194758833	2e-83	312
lucilia_CL1612Contig1	886	2	3	194747099	1e-150	536
lucilia_CL1613Contig1	746	2	3	195387345	4e-86	321
lucilia_CL1614Contig1	522	2	3	157112210	1e-16	89.4
lucilia_CL1615Contig1	427	2	3	170033784	2e-18	94.7
lucilia_CL1616Contig1	737	2	2	195396369	2e-49	199
lucilia_CL1617Contig1	871	2	-2	17137214	4e-59	232
lucilia_CL1618Contig1	804	2
lucilia_CL1619Contig1	650	2	-3
lucilia_CL1620Contig1	729	2	1	195572672	1e-45	186
lucilia_CL1621Contig1	150	2
lucilia_CL1622Contig1	669	2	2	195380363	5e-105	384
lucilia_CL1623Contig1	670	2	1	195436989	7e-16	87.8
lucilia_CL1624Contig1	1033	2	1	195481067	1e-16	91.3
lucilia_CL1625Contig1	609	2	2	194765833	5e-47	191
lucilia_CL1626Contig1	559	2	3	195440440	5e-30	134
lucilia_CL1627Contig1	898	2	1	195484134	2e-23	114
lucilia_CL1628Contig1	1018	2	-1	194896022	2e-173	612
lucilia_CL1629Contig1	674	2	2	195435572	4e-62	241
lucilia_CL1630Contig1	1048	2	-2	195399267	9e-88	327
lucilia_CL1631Contig1	371	2	-3
lucilia_CL1632Contig1	590	2
lucilia_CL1633Contig1	913	2	2	195382721	3e-93	345
lucilia_CL1634Contig1	580	2	-1	157124809	4e-12	74.7
lucilia_CL1635Contig1	1006	2	-2
lucilia_CL1636Contig1	338	2
lucilia_CL1638Contig1	672	2	-1	24639719	1e-110	402
lucilia_CL1639Contig1	267	2	3
lucilia_CL1640Contig1	428	2	2	195114996	8e-36	152
lucilia_CL1641Contig1	556	2
lucilia_CL1642Contig1	909	2	-1	195156880	4e-92	342
lucilia_CL1643Contig1	289	2
lucilia_CL1644Contig1	526	2	1	198465076	2e-28	128
lucilia_CL1645Contig1	702	2	-1	198469530	6e-58	227
lucilia_CL1646Contig1	751	2
lucilia_CL1647Contig1	560	2
lucilia_CL1648Contig1	798	2	1	195451625	1e-83	313
lucilia_CL1649Contig1	757	2	-3	195112792	2e-85	318
lucilia_CL1650Contig1	544	2
lucilia_CL1651Contig1	702	2	3	45553139	2e-63	245
lucilia_CL1652Contig1	836	2	3	195175387	2e-21	106
lucilia_CL1653Contig1	937	2	-1	195399428	8e-39	164
lucilia_CL1654Contig1	716	2	2	195113905	7e-116	420
lucilia_CL1655Contig1	296	2	1	58387098	8e-38	159
lucilia_CL1656Contig1	934	2	-3	194741658	1e-89	333
lucilia_CL1657Contig1	802	2
lucilia_CL1658Contig1	1210	2	3	195487260	1e-32	145
lucilia_CL1659Contig1	640	2	-3	195020186	2e-23	112
lucilia_CL1660Contig1	942	2	1	195436973	1e-75	286
lucilia_CL1662Contig1	677	2	2	195387752	6e-90	333
lucilia_CL1663Contig1	413	2	3	194753806	3e-11	71.2
lucilia_CL1664Contig1	897	2
lucilia_CL1665Contig1	782	2	1	198455099	8e-20	101
lucilia_CL1666Contig1	722	2
lucilia_CL1667Contig1	934	2	3	195058395	1e-151	539
lucilia_CL1668Contig1	600	2	-2	195115174	6e-36	154
lucilia_CL1669Contig1	812	2	1	195434270	3e-55	219
lucilia_CL1670Contig1	700	2
lucilia_CL1671Contig1	785	2	-3	195119165	2e-55	219
lucilia_CL1672Contig1	204	2					222376899	2e-57	222
lucilia_CL1673Contig1	517	2	1	58385962	4e-20	100
lucilia_CL1674Contig1	579	2	3	195445248	8e-107	389
lucilia_CL1675Contig1	376	2
lucilia_CL1676Contig1	882	2	2				222392644	1e-77	291
lucilia_CL1677Contig1	570	2	1	198473285	2e-30	135
lucilia_CL1678Contig1	325	2	2				148659208	1e-37	157
lucilia_CL1679Contig1	1133	2	3	21355859	2e-65	253
lucilia_CL1680Contig1	477	2	1
lucilia_CL1681Contig1	939	2	-3	170045735	3e-52	209
lucilia_CL1682Contig1	688	2	-3	125773977	3e-77	291
lucilia_CL1683Contig1	951	2	1	194760843	3e-143	511
lucilia_CL1684Contig1	525	2	2
lucilia_CL1685Contig1	642	2	-2				222385497	7e-78	291
lucilia_CL1686Contig1	1002	2	3	195375030	2e-22	110
lucilia_CL1687Contig1	466	2	1	157128460	3e-49	197
lucilia_CL1688Contig1	928	2	-3	194881856	9e-102	374
lucilia_CL1689Contig1	642	2	1	195379510	2e-55	218
lucilia_CL1690Contig1	421	2					222388954	3e-17	89.7
lucilia_CL1691Contig1	1107	2	-1	157110931	1e-20	105
lucilia_CL1692Contig1	1188	2	3	281362739	1e-125	454
lucilia_CL1693Contig1	146	2
lucilia_CL1694Contig1	550	2	2	195578747	3e-92	340
lucilia_CL1695Contig1	520	2	1	195121380	1e-62	242
lucilia_CL1696Contig1	611	2
lucilia_CL1697Contig1	341	2	-2
lucilia_CL1698Contig1	1072	2	-1	195134258	2e-100	369
lucilia_CL1699Contig1	824	2
lucilia_CL1700Contig1	1053	2
lucilia_CL1701Contig1	1135	2	3	195504288	1e-116	424
lucilia_CL1702Contig1	719	2	1	194759953	4e-83	311
lucilia_CL1703Contig1	396	2	1	194869518	3e-40	167
lucilia_CL1704Contig1	789	2	2				222414029	6e-11	69.9
lucilia_CL1705Contig1	578	2	-2	157136359	8e-16	87
lucilia_CL1706Contig1	103	2
lucilia_CL1707Contig1	967	2	2	195457234	9e-20	101
lucilia_CL1708Contig1	375	2
lucilia_CL1709Contig1	1098	2	-3	198470702	6e-28	129
lucilia_CL1710Contig1	652	2	3	195383830	3e-44	181
lucilia_CL1711Contig1	40	2
lucilia_CL1712Contig1	563	2	-1	195150983	2e-38	161
lucilia_CL1713Contig1	801	2	-3	194896485	5e-81	304
lucilia_CL1714Contig1	911	2	3	194750713	3e-79	299
lucilia_CL1715Contig1	710	2	-1	195446180	6e-56	221
lucilia_CL1716Contig1	207	2
lucilia_CL1717Contig1	1062	2	-1	198472135	2e-18	97.4
lucilia_CL1718Contig1	849	2
lucilia_CL1719Contig1	870	2	-2	195437875	2e-67	259
lucilia_CL1720Contig1	567	2	-3	28571729	3e-67	257
lucilia_CL1721Contig1	822	2	2	195127531	2e-29	133
lucilia_CL1722Contig1	487	2
lucilia_CL1723Contig1	119	2	3
lucilia_CL1724Contig1	465	2	-3	195038109	2e-22	108
lucilia_CL1725Contig1	228	2
lucilia_CL1726Contig1	1069	2	-1	195054182	1e-71	274
lucilia_CL1727Contig1	395	2	-3	195030580	3e-17	90.9
lucilia_CL1728Contig1	921	2	3	195575921	1e-99	366
lucilia_CL1730Contig1	1019	2	1	195446914	1e-67	260
lucilia_CL1731Contig1	699	2	-1	195434184	1e-60	236
lucilia_CL1732Contig1	492	2	-3
lucilia_CL1734Contig1	953	2
lucilia_CL1735Contig1	885	2	1	195060144	9e-122	440
lucilia_CL1736Contig1	368	2	1	21357673	5e-11	70.5
lucilia_CL1737Contig1	681	2	-1	195135453	2e-89	332
lucilia_CL1738Contig1	599	2
lucilia_CL1739Contig1	921	2	3	195446772	2e-70	269
lucilia_CL1740Contig1	512	2	1	195108923	1e-69	265
lucilia_CL1741Contig1	1023	2
lucilia_CL1742Contig1	1143	2	2	195114244	1e-137	493
lucilia_CL1743Contig1	619	2	1	195438862	1e-41	172
lucilia_CL1744Contig1	713	2	1	195449539	5e-58	228
lucilia_CL1745Contig1	991	2	3	195174379	3e-57	226
lucilia_CL1746Contig1	1062	2	-1	195108595	4e-57	226
lucilia_CL1747Contig1	392	2	1	195013355	2e-37	158
lucilia_CL1748Contig1	237	2
lucilia_CL1749Contig1	1015	2	-2	195126170	2e-64	250
lucilia_CL1750Contig1	466	2	2
lucilia_CL1751Contig1	991	2	-1	195428835	4e-33	145
lucilia_CL1752Contig1	1055	2	-2	194763182	0	676
lucilia_CL1753Contig1	877	2	-1	198454984	2e-92	343
lucilia_CL1754Contig1	994	2	-2	194748042	8e-64	248
lucilia_CL1755Contig1	519	2
lucilia_CL1756Contig1	363	2
lucilia_CL1757Contig1	676	2	-1	195024326	2e-83	311
lucilia_CL1758Contig1	210	2
lucilia_CL1759Contig1	223	2	1	195443810	2e-24	114
lucilia_CL1760Contig1	694	2	3	221513648	1e-16	90.1
lucilia_CL1761Contig1	515	2	3	194746019	2e-22	108
lucilia_CL1762Contig1	817	2	1	125778031	1e-62	243
lucilia_CL1763Contig1	845	2	-3
lucilia_CL1764Contig1	705	2	1	195035929	3e-27	125
lucilia_CL1765Contig1	519	2	1
lucilia_CL1767Contig1	676	2	-3	194750859	4e-87	324
lucilia_CL1768Contig1	779	2	2	195430900	7e-78	294
lucilia_CL1769Contig1	976	2
lucilia_CL176Contig2	663	2	1	125772843	7e-64	247
lucilia_CL1770Contig1	603	2
lucilia_CL1771Contig1	567	2	2	195485632	6e-32	140
lucilia_CL1772Contig1	606	2	1	195438357	2e-71	272
lucilia_CL1773Contig1	741	2	2
[truncated: 5,466 more rows]
