# Supplementary material for: Identification, analysis, and linkage mapping of expressed sequence tags from the Australian sheep blowfly
Source: BMC Genomics. 2011 Aug 10;12:406. doi: 10.1186/1471-2164-12-406 (PMC3176259; doi:10.1186/1471-2164-12-406)
Supplement: Additional file 5 — InterProScan results. Two spreadsheets containing InterProScan terms captured by the L. cuprina EST sequences. [file 1471-2164-12-406-S5.XLS]

## Sheet: Additional file 5
Additional file 5. InterProScan terms captured by the L. cuprina EST sequences.
ORF_Name	Interpro ID	InterPro Description
Lce0030L16.g_1_ORF2	IPR000005	Helix-turn-helix, AraC type
Luce0089C16.g_1_ORF1	IPR000008	C2
Luce0108C03.g_1_ORF1	IPR000008	C2
Lce0016K22.g_3_ORF1	IPR000010	Proteinase inhibitor I25, cystatin
Luce0074G24.g_1_ORF1	IPR000010	Proteinase inhibitor I25, cystatin
Luce0088H15.g_3_ORF1	IPR000010	Proteinase inhibitor I25, cystatin
lucilia_CL704Contig1_5_ORF2	IPR000010	Proteinase inhibitor I25, cystatin
Lce0029L09.g_1_ORF1	IPR000011	Ubiquitin-activating enzyme, E1
lucilia_CL1149Contig1_5_ORF1	IPR000011	Ubiquitin-activating enzyme, E1
lucilia_CL1527Contig1_1_ORF1	IPR000014	PAS
lucilia_CL2297Contig1_3_ORF2	IPR000023	Phosphofructokinase
lucilia_CL55Contig1_4_ORF1	IPR000039	Ribosomal protein L18e
lucilia_CL82Contig1_3_ORF2	IPR000043	S-adenosyl-L-homocysteine hydrolase
Lce0029B24.g_1_ORF1	IPR000047	Helix-turn-helix motif, lambda-like repressor
lucilia_CL850Contig1_1_ORF2	IPR000049	Electron transfer flavoprotein beta-subunit
Lce0007J03.g_1_ORF2	IPR000051	SAM (and some other nucleotide) binding motif
Lce0008G02.g_2_ORF1	IPR000051	SAM (and some other nucleotide) binding motif
Lce0016B09.g_2_ORF2	IPR000051	SAM (and some other nucleotide) binding motif
Lce0030I15.g_2_ORF1	IPR000051	SAM (and some other nucleotide) binding motif
Lce0040B18.g_3_ORF2	IPR000051	SAM (and some other nucleotide) binding motif
Lce0061F16.g_2_ORF1	IPR000051	SAM (and some other nucleotide) binding motif
lucilia_CL1453Contig1_2_ORF2	IPR000051	SAM (and some other nucleotide) binding motif
lucilia_CL154Contig1_4_ORF2	IPR000051	SAM (and some other nucleotide) binding motif
lucilia_CL1702Contig1_1_ORF1	IPR000051	SAM (and some other nucleotide) binding motif
lucilia_CL505Contig1_2_ORF2	IPR000051	SAM (and some other nucleotide) binding motif
lucilia_CL80Contig1_1_ORF2	IPR000054	Ribosomal protein L31e
lucilia_CL80Contig2_5_ORF2	IPR000054	Ribosomal protein L31e
lucilia_CL1424Contig1_2_ORF1	IPR000056	Ribulose-phosphate 3-epimerase
Luc0002D16.g_2_ORF1	IPR000061	SWAP/Surp
Luce0091C15.g_1_ORF1	IPR000062	Thymidylate kinase
Luce0094O05.g_1_ORF1	IPR000092	Polyprenyl synthetase
Luce0092G10.g_3_ORF2	IPR000101	Gamma-glutamyltranspeptidase
lucilia_CL360Contig1_3_ORF1	IPR000114	Ribosomal protein L16
lucilia_CL1914Contig1_3_ORF1	IPR000127	Ubiquitin-activating enzyme repeat
lucilia_CL310Contig1_1_ORF2	IPR000131	ATPase, F1 complex, gamma subunit
lucilia_CL526Contig1_3_ORF1	IPR000131	ATPase, F1 complex, gamma subunit
lucilia_CL762Contig1_3_ORF2	IPR000133	ER lumen protein retaining receptor
Lce0047H09.g_1_ORF1	IPR000135	High mobility group box HMG1 and HMG2
Luce0023E08.g_2_ORF2	IPR000135	High mobility group box HMG1 and HMG2
lucilia_CL1050Contig1_6_ORF2	IPR000135	High mobility group box HMG1 and HMG2
lucilia_CL715Contig1_1_ORF2	IPR000146	Inositol phosphatase/fructose-1,6-bisphosphatase
Luce0112I01.g_2_ORF1	IPR000152	Aspartic acid and asparagine hydroxylation site
lucilia_CL2180Contig1_5_ORF1	IPR000152	Aspartic acid and asparagine hydroxylation site
lucilia_CL152Contig1_4_ORF2	IPR000158	Cell division protein FtsZ
Luce0088G24.g_2_ORF1	IPR000159	RA
Lce0019H17.g_1_ORF2	IPR000164	Histone H3
Lce0033E05.g_1_ORF2	IPR000164	Histone H3
lucilia_CL105Contig1_1_ORF2	IPR000164	Histone H3
lucilia_CL105Contig2_3_ORF2	IPR000164	Histone H3
lucilia_CL105Contig3_6_ORF2	IPR000164	Histone H3
Lc30004J20.g_2_ORF2	IPR000169	Peptidase, cysteine peptidase active site
Luce0083L12.g_2_ORF2	IPR000169	Peptidase, cysteine peptidase active site
Luce0106G01.g_2_ORF2	IPR000169	Peptidase, cysteine peptidase active site
lucilia_CL1326Contig1_2_ORF2	IPR000169	Peptidase, cysteine peptidase active site
lucilia_CL2092Contig1_1_ORF2	IPR000169	Peptidase, cysteine peptidase active site
lucilia_CL2Contig42_6_ORF2	IPR000169	Peptidase, cysteine peptidase active site
lucilia_CL478Contig1_2_ORF2	IPR000169	Peptidase, cysteine peptidase active site
lucilia_CL1975Contig1_1_ORF2	IPR000172	Glucose-methanol-choline oxidoreductase
lucilia_CL1864Contig1_1_ORF1	IPR000173	Glyceraldehyde 3-phosphate dehydrogenase
lucilia_CL78Contig1_5_ORF2	IPR000173	Glyceraldehyde 3-phosphate dehydrogenase
Luce0104I08.g_2_ORF1	IPR000175	Sodium:neurotransmitter symporter
lucilia_CL2063Contig1_3_ORF2	IPR000181	Formylmethionine deformylase
Lce0029I05.g_3_ORF1	IPR000194	ATPase, F1/V1/A1 complex, alpha/beta subunit, nucleotide-binding
Lce0053L01.g_3_ORF2	IPR000194	ATPase, F1/V1/A1 complex, alpha/beta subunit, nucleotide-binding
Luce0084N21.g_1_ORF1	IPR000194	ATPase, F1/V1/A1 complex, alpha/beta subunit, nucleotide-binding
lucilia_CL2Contig30_4_ORF2	IPR000194	ATPase, F1/V1/A1 complex, alpha/beta subunit, nucleotide-binding
lucilia_CL32Contig1_4_ORF2	IPR000194	ATPase, F1/V1/A1 complex, alpha/beta subunit, nucleotide-binding
lucilia_CL3Contig8_3_ORF2	IPR000194	ATPase, F1/V1/A1 complex, alpha/beta subunit, nucleotide-binding
lucilia_CL24Contig1_4_ORF1	IPR000196	Ribosomal protein L19e
Lce0043L20.g_1_ORF1	IPR000203	GPS
Luce0082H02.g_1_ORF2	IPR000205	NAD-binding site
Luce0093F20.g_1_ORF1	IPR000205	NAD-binding site
lucilia_CL2207Contig1_1_ORF2	IPR000209	Peptidase S8 and S53, subtilisin, kexin, sedolisin
Lce0003M21.g_1_ORF1	IPR000210	BTB
Lce0015K03.g_2_ORF2	IPR000210	BTB
Lce0017E23.g_3_ORF2	IPR000210	BTB
Lce0030E08.g_1_ORF2	IPR000210	BTB
Lce0043K09.g_3_ORF2	IPR000210	BTB
Lce0044M15.g_2_ORF2	IPR000210	BTB
Lce0053E23.g_2_ORF1	IPR000210	BTB
Luce0110H02.g_1_ORF2	IPR000210	BTB
Luce0119L19.g_1_ORF2	IPR000210	BTB
lucilia_CL1698Contig1_5_ORF1	IPR000210	BTB
lucilia_CL1786Contig1_2_ORF1	IPR000210	BTB
lucilia_CL2010Contig1_2_ORF1	IPR000210	BTB
lucilia_CL2139Contig1_2_ORF1	IPR000210	BTB
lucilia_CL281Contig1_5_ORF2	IPR000210	BTB
lucilia_CL402Contig1_5_ORF2	IPR000210	BTB
lucilia_CL479Contig1_1_ORF2	IPR000210	BTB
Luc0001J21.g_2_ORF2	IPR000215	Proteinase inhibitor I4, serpin
Luce0089N13.g_1_ORF2	IPR000215	Proteinase inhibitor I4, serpin
Luce0095C13.g_3_ORF2	IPR000215	Proteinase inhibitor I4, serpin
Luce0099L22.g_2_ORF2	IPR000215	Proteinase inhibitor I4, serpin
Luce0102N15.g_3_ORF2	IPR000215	Proteinase inhibitor I4, serpin
lucilia_CL1512Contig1_1_ORF2	IPR000215	Proteinase inhibitor I4, serpin
lucilia_CL1820Contig1_3_ORF2	IPR000215	Proteinase inhibitor I4, serpin
lucilia_CL2156Contig1_5_ORF2	IPR000215	Proteinase inhibitor I4, serpin
lucilia_CL2327Contig1_4_ORF1	IPR000215	Proteinase inhibitor I4, serpin
lucilia_CL856Contig1_1_ORF2	IPR000215	Proteinase inhibitor I4, serpin
Lce0003C13.g_3_ORF2	IPR000217	Tubulin
Lce0013M13.g_2_ORF2	IPR000217	Tubulin
Luce0089F16.g_1_ORF2	IPR000217	Tubulin
lucilia_CL10Contig1_2_ORF2	IPR000217	Tubulin
lucilia_CL152Contig1_4_ORF2	IPR000217	Tubulin
lucilia_CL18Contig2_5_ORF2	IPR000217	Tubulin
lucilia_CL18Contig3_4_ORF2	IPR000217	Tubulin
lucilia_CL380Contig2_3_ORF2	IPR000217	Tubulin
lucilia_CL767Contig1_1_ORF2	IPR000217	Tubulin
lucilia_CL821Contig1_1_ORF2	IPR000217	Tubulin
Luce0099J19.g_3_ORF2	IPR000218	Ribosomal protein L14b/L23e
lucilia_CL159Contig1_2_ORF2	IPR000218	Ribosomal protein L14b/L23e
Luce0116M23.g_1_ORF2	IPR000222	Protein phosphatase 2C
lucilia_CL969Contig1_3_ORF1	IPR000222	Protein phosphatase 2C
Lce0011P11.g_2_ORF2	IPR000223	Peptidase S26A, signal peptidase I
Lce0030N08.g_2_ORF2	IPR000223	Peptidase S26A, signal peptidase I
Luce0116D09.g_3_ORF1	IPR000223	Peptidase S26A, signal peptidase I
lucilia_CL338Contig1_4_ORF2	IPR000223	Peptidase S26A, signal peptidase I
Luce0119C16.g_2_ORF1	IPR000225	Armadillo
lucilia_CL132Contig1_5_ORF2	IPR000225	Armadillo
lucilia_CL137Contig2_6_ORF2	IPR000225	Armadillo
lucilia_CL198Contig1_3_ORF2	IPR000225	Armadillo
lucilia_CL88Contig1_4_ORF2	IPR000231	Ribosomal protein L30e
Lce0062K07.g_1_ORF2	IPR000232	Heat shock factor (HSF)-type, DNA-binding
lucilia_CL1279Contig1_1_ORF1	IPR000235	Ribosomal protein S7
lucilia_CL128Contig1_4_ORF2	IPR000235	Ribosomal protein S7
lucilia_CL128Contig2_2_ORF2	IPR000235	Ribosomal protein S7
Lc30004O24.g_2_ORF1	IPR000242	Tyrosine specific protein phosphatase
Lce0042N08.g_2_ORF1	IPR000242	Tyrosine specific protein phosphatase
lucilia_CL1043Contig1_6_ORF1	IPR000242	Tyrosine specific protein phosphatase
Lce0043N02.g_1_ORF2	IPR000243	Peptidase T1A, proteasome beta-subunit
Luce0103F20.g_1_ORF2	IPR000243	Peptidase T1A, proteasome beta-subunit
Luce0103I13.g_2_ORF2	IPR000243	Peptidase T1A, proteasome beta-subunit
lucilia_CL2287Contig1_3_ORF2	IPR000243	Peptidase T1A, proteasome beta-subunit
lucilia_CL284Contig2_2_ORF2	IPR000243	Peptidase T1A, proteasome beta-subunit
Luce0095L02.g_1_ORF1	IPR000245	ATPase, V0 complex, proteolipid subunit C,
lucilia_CL286Contig1_3_ORF2	IPR000245	ATPase, V0 complex, proteolipid subunit C,
lucilia_CL286Contig2_5_ORF2	IPR000245	ATPase, V0 complex, proteolipid subunit C,
lucilia_CL2Contig35_6_ORF2	IPR000245	ATPase, V0 complex, proteolipid subunit C,
lucilia_CL2Contig4_1_ORF1	IPR000245	ATPase, V0 complex, proteolipid subunit C,
Lce0016C18.g_6_ORF1	IPR000264	Serum albumin
lucilia_CL119Contig1_4_ORF1	IPR000266	Ribosomal protein S17
Lce0012B24.g_2_ORF1	IPR000276	Rhodopsin-like GPCR superfamily
Lce0018F10.g_1_ORF2	IPR000276	Rhodopsin-like GPCR superfamily
Lce0018P22.g_2_ORF2	IPR000276	Rhodopsin-like GPCR superfamily
Lce0054P11.g_4_ORF2	IPR000276	Rhodopsin-like GPCR superfamily
Luce0103O21.g_1_ORF1	IPR000276	Rhodopsin-like GPCR superfamily
lucilia_CL2178Contig1_3_ORF1	IPR000276	Rhodopsin-like GPCR superfamily
Lce0063A04.g_1_ORF1	IPR000286	Histone deacetylase superfamily
Luce0084H09.g_1_ORF2	IPR000297	PpiC-type peptidyl-prolyl cis-trans isomerase
lucilia_CL93Contig8_5_ORF2	IPR000297	PpiC-type peptidyl-prolyl cis-trans isomerase
Lce0040G10.g_3_ORF1	IPR000299	Band 4.1
Lce0045D17.g_2_ORF2	IPR000299	Band 4.1
Luce0106K24.g_1_ORF1	IPR000299	Band 4.1
Lce0060F18.g_3_ORF2	IPR000301	CD9/CD37/CD63 antigen
Luce0093O13.g_1_ORF1	IPR000301	CD9/CD37/CD63 antigen
lucilia_CL1266Contig1_2_ORF2	IPR000301	CD9/CD37/CD63 antigen
lucilia_CL1893Contig1_3_ORF2	IPR000301	CD9/CD37/CD63 antigen
lucilia_CL914Contig1_1_ORF2	IPR000301	CD9/CD37/CD63 antigen
Luce0097F02.g_3_ORF2	IPR000304	Delta 1-pyrroline-5-carboxylate reductase
lucilia_CL1596Contig1_1_ORF1	IPR000304	Delta 1-pyrroline-5-carboxylate reductase
Lce0026O01.g_2_ORF1	IPR000306	Zinc finger, FYVE-type
Luce0098H05.g_3_ORF2	IPR000308	14-3-3 protein
lucilia_CL33Contig3_4_ORF2	IPR000308	14-3-3 protein
lucilia_CL5Contig2_2_ORF2	IPR000308	14-3-3 protein
lucilia_CL586Contig1_3_ORF2	IPR000315	Zinc finger, B-box
lucilia_CL1779Contig1_3_ORF1	IPR000333	Activin type II receptor
Lce0016N24.g_1_ORF1	IPR000340	Dual specificity protein phosphatase
Lce0018C12.g_1_ORF2	IPR000342	Regulator of G protein signalling
Lce0030G05.g_1_ORF2	IPR000342	Regulator of G protein signalling
lucilia_CL1270Contig1_3_ORF2	IPR000352	Class I peptide chain release factor
Lce0047K16.g_1_ORF2	IPR000357	HEAT
Lce0061F04.g_1_ORF1	IPR000357	HEAT
lucilia_CL296Contig1_3_ORF2	IPR000357	HEAT
lucilia_CL285Contig1_4_ORF2	IPR000362	Fumarate lyase
lucilia_CL466Contig1_2_ORF2	IPR000367	G-protein alpha subunit, group S
Lc30003G22.g_1_ORF2	IPR000379	Esterase/lipase/thioesterase
Lce0012O08.g_3_ORF1	IPR000379	Esterase/lipase/thioesterase
Lce0028H01.g_1_ORF2	IPR000379	Esterase/lipase/thioesterase
Lce0043D24.g_2_ORF1	IPR000379	Esterase/lipase/thioesterase
Luce0084O04.g_3_ORF1	IPR000379	Esterase/lipase/thioesterase
Luce0093B04.g_1_ORF1	IPR000379	Esterase/lipase/thioesterase
Luce0114D12.g_2_ORF2	IPR000379	Esterase/lipase/thioesterase
lucilia_CL1202Contig1_1_ORF2	IPR000379	Esterase/lipase/thioesterase
lucilia_CL2436Contig1_2_ORF1	IPR000379	Esterase/lipase/thioesterase
lucilia_CL2460Contig1_4_ORF2	IPR000379	Esterase/lipase/thioesterase
lucilia_CL2474Contig1_4_ORF2	IPR000379	Esterase/lipase/thioesterase
lucilia_CL955Contig1_2_ORF1	IPR000379	Esterase/lipase/thioesterase
Lc30004O24.g_2_ORF1	IPR000387	Tyrosine specific protein phosphatase and dual specificity protein phosphatase
Lce0016N24.g_1_ORF1	IPR000387	Tyrosine specific protein phosphatase and dual specificity protein phosphatase
Lce0042N08.g_2_ORF1	IPR000387	Tyrosine specific protein phosphatase and dual specificity protein phosphatase
lucilia_CL1043Contig1_6_ORF1	IPR000387	Tyrosine specific protein phosphatase and dual specificity protein phosphatase
Lce0056F04.g_3_ORF1	IPR000403	Phosphatidylinositol 3- and 4-kinase, catalytic
Lce0018C13.g_3_ORF2	IPR000406	RHO protein GDP dissociation inhibitor
lucilia_CL262Contig1_6_ORF2	IPR000408	Regulator of chromosome condensation, RCC1
Lce0045F21.g_3_ORF2	IPR000421	Coagulation factor 5/8 type, C-terminal
lucilia_CL1415Contig1_1_ORF2	IPR000425	Major intrinsic protein
lucilia_CL587Contig1_5_ORF2	IPR000425	Major intrinsic protein
Luce0112I15.g_2_ORF2	IPR000426	Proteasome alpha-subunit
lucilia_CL1049Contig1_1_ORF2	IPR000426	Proteasome alpha-subunit
lucilia_CL210Contig1_2_ORF1	IPR000426	Proteasome alpha-subunit
lucilia_CL2287Contig1_3_ORF2	IPR000426	Proteasome alpha-subunit
lucilia_CL2380Contig1_3_ORF2	IPR000426	Proteasome alpha-subunit
lucilia_CL788Contig1_5_ORF2	IPR000426	Proteasome alpha-subunit
Lce0007G17.g_1_ORF1	IPR000433	Zinc finger, ZZ-type
Luc0002P24.g_1_ORF2	IPR000433	Zinc finger, ZZ-type
lucilia_CL53Contig1_5_ORF2	IPR000439	Ribosomal protein L15e
lucilia_CL53Contig2_2_ORF1	IPR000439	Ribosomal protein L15e
Lce0058I09.g_2_ORF2	IPR000445	Helix-hairpin-helix motif
lucilia_CL1483Contig1_6_ORF2	IPR000449	Ubiquitin-associated
lucilia_CL2Contig21_4_ORF2	IPR000454	ATPase, F0 complex, subunit C
lucilia_CL2Contig49_3_ORF2	IPR000454	ATPase, F0 complex, subunit C
Luce0091J17.g_1_ORF2	IPR000462	CDP-alcohol phosphatidyltransferase
lucilia_CL493Contig1_6_ORF1	IPR000463	Cytosolic fatty-acid binding
Lce0046F03.g_1_ORF1	IPR000467	D111/G-patch
lucilia_CL1542Contig1_4_ORF2	IPR000467	D111/G-patch
Luce0028F02.g_2_ORF1	IPR000477	RNA-directed DNA polymerase (Reverse transcriptase)
Luce0090F19.g_1_ORF1	IPR000477	RNA-directed DNA polymerase (Reverse transcriptase)
Lce0056C01.g_2_ORF1	IPR000480	Glutelin
lucilia_CL1335Contig1_4_ORF2	IPR000480	Glutelin
lucilia_CL1231Contig1_1_ORF1	IPR000488	Death
Lce0015H02.g_3_ORF2	IPR000504	RNA-binding region RNP-1 (RNA recognition motif)
Lce0016H08.g_1_ORF2	IPR000504	RNA-binding region RNP-1 (RNA recognition motif)
Lce0017A05.g_3_ORF1	IPR000504	RNA-binding region RNP-1 (RNA recognition motif)
Lce0017O22.g_1_ORF1	IPR000504	RNA-binding region RNP-1 (RNA recognition motif)
Lce0018J17.g_2_ORF1	IPR000504	RNA-binding region RNP-1 (RNA recognition motif)
Lce0018L07.g_2_ORF1	IPR000504	RNA-binding region RNP-1 (RNA recognition motif)
Lce0026F04.g_1_ORF2	IPR000504	RNA-binding region RNP-1 (RNA recognition motif)
Lce0029K04.g_3_ORF2	IPR000504	RNA-binding region RNP-1 (RNA recognition motif)
Lce0035J16.g_3_ORF2	IPR000504	RNA-binding region RNP-1 (RNA recognition motif)
Lce0040J20.g_1_ORF1	IPR000504	RNA-binding region RNP-1 (RNA recognition motif)
Lce0043C12.g_2_ORF1	IPR000504	RNA-binding region RNP-1 (RNA recognition motif)
Lce0044O12.g_3_ORF2	IPR000504	RNA-binding region RNP-1 (RNA recognition motif)
Lce0054C10.g_3_ORF2	IPR000504	RNA-binding region RNP-1 (RNA recognition motif)
Lce0057J23.b_6_ORF1	IPR000504	RNA-binding region RNP-1 (RNA recognition motif)
Lce0058H17.g_2_ORF2	IPR000504	RNA-binding region RNP-1 (RNA recognition motif)
Lce0059J11.g_3_ORF1	IPR000504	RNA-binding region RNP-1 (RNA recognition motif)
Luce0104D05.g_3_ORF1	IPR000504	RNA-binding region RNP-1 (RNA recognition motif)
Luce0106J12.g_3_ORF2	IPR000504	RNA-binding region RNP-1 (RNA recognition motif)
Luce0110C18.g_1_ORF2	IPR000504	RNA-binding region RNP-1 (RNA recognition motif)
Luce0114B17.g_2_ORF1	IPR000504	RNA-binding region RNP-1 (RNA recognition motif)
Luce0116A22.g_1_ORF2	IPR000504	RNA-binding region RNP-1 (RNA recognition motif)
lucilia_CL1058Contig1_4_ORF2	IPR000504	RNA-binding region RNP-1 (RNA recognition motif)
lucilia_CL1103Contig1_4_ORF1	IPR000504	RNA-binding region RNP-1 (RNA recognition motif)
lucilia_CL1110Contig1_4_ORF2	IPR000504	RNA-binding region RNP-1 (RNA recognition motif)
lucilia_CL1159Contig1_3_ORF1	IPR000504	RNA-binding region RNP-1 (RNA recognition motif)
lucilia_CL118Contig2_3_ORF2	IPR000504	RNA-binding region RNP-1 (RNA recognition motif)
lucilia_CL1247Contig1_3_ORF2	IPR000504	RNA-binding region RNP-1 (RNA recognition motif)
lucilia_CL150Contig1_1_ORF2	IPR000504	RNA-binding region RNP-1 (RNA recognition motif)
lucilia_CL150Contig2_4_ORF2	IPR000504	RNA-binding region RNP-1 (RNA recognition motif)
lucilia_CL1533Contig1_3_ORF1	IPR000504	RNA-binding region RNP-1 (RNA recognition motif)
lucilia_CL1604Contig1_3_ORF1	IPR000504	RNA-binding region RNP-1 (RNA recognition motif)
lucilia_CL1735Contig1_1_ORF2	IPR000504	RNA-binding region RNP-1 (RNA recognition motif)
lucilia_CL2109Contig1_2_ORF2	IPR000504	RNA-binding region RNP-1 (RNA recognition motif)
lucilia_CL2340Contig1_3_ORF2	IPR000504	RNA-binding region RNP-1 (RNA recognition motif)
lucilia_CL279Contig1_4_ORF1	IPR000504	RNA-binding region RNP-1 (RNA recognition motif)
lucilia_CL291Contig2_6_ORF2	IPR000504	RNA-binding region RNP-1 (RNA recognition motif)
lucilia_CL2Contig2_2_ORF2	IPR000504	RNA-binding region RNP-1 (RNA recognition motif)
lucilia_CL2Contig54_4_ORF2	IPR000504	RNA-binding region RNP-1 (RNA recognition motif)
lucilia_CL325Contig1_3_ORF2	IPR000504	RNA-binding region RNP-1 (RNA recognition motif)
lucilia_CL325Contig2_4_ORF2	IPR000504	RNA-binding region RNP-1 (RNA recognition motif)
lucilia_CL348Contig1_4_ORF2	IPR000504	RNA-binding region RNP-1 (RNA recognition motif)
lucilia_CL348Contig2_5_ORF2	IPR000504	RNA-binding region RNP-1 (RNA recognition motif)
lucilia_CL377Contig2_3_ORF2	IPR000504	RNA-binding region RNP-1 (RNA recognition motif)
lucilia_CL449Contig1_3_ORF2	IPR000504	RNA-binding region RNP-1 (RNA recognition motif)
lucilia_CL496Contig1_4_ORF2	IPR000504	RNA-binding region RNP-1 (RNA recognition motif)
lucilia_CL515Contig1_1_ORF2	IPR000504	RNA-binding region RNP-1 (RNA recognition motif)
lucilia_CL535Contig1_4_ORF2	IPR000504	RNA-binding region RNP-1 (RNA recognition motif)
lucilia_CL593Contig1_1_ORF2	IPR000504	RNA-binding region RNP-1 (RNA recognition motif)
lucilia_CL679Contig1_1_ORF2	IPR000504	RNA-binding region RNP-1 (RNA recognition motif)
lucilia_CL740Contig1_6_ORF2	IPR000504	RNA-binding region RNP-1 (RNA recognition motif)
lucilia_CL75Contig2_5_ORF2	IPR000504	RNA-binding region RNP-1 (RNA recognition motif)
lucilia_CL76Contig1_4_ORF2	IPR000504	RNA-binding region RNP-1 (RNA recognition motif)
lucilia_CL77Contig1_3_ORF1	IPR000504	RNA-binding region RNP-1 (RNA recognition motif)
lucilia_CL77Contig2_1_ORF2	IPR000504	RNA-binding region RNP-1 (RNA recognition motif)
lucilia_CL81Contig2_1_ORF2	IPR000504	RNA-binding region RNP-1 (RNA recognition motif)
lucilia_CL81Contig3_5_ORF2	IPR000504	RNA-binding region RNP-1 (RNA recognition motif)
lucilia_CL876Contig1_1_ORF2	IPR000504	RNA-binding region RNP-1 (RNA recognition motif)
lucilia_CL43Contig2_4_ORF2	IPR000509	Ribosomal protein L36E
Luce0097M19.g_2_ORF2	IPR000511	Cytochrome c and c1 heme-lyase
lucilia_CL1011Contig1_3_ORF2	IPR000511	Cytochrome c and c1 heme-lyase
Lce0047A24.g_3_ORF1	IPR000513	5'3'-Exonuclease N- and I-domain
lucilia_CL16Contig1_6_ORF2	IPR000517	Ribosomal protein L30
lucilia_CL90Contig1_5_ORF1	IPR000530	Ribosomal protein S12E
lucilia_CL90Contig2_3_ORF1	IPR000530	Ribosomal protein S12E
Luce0077D05.g_1_ORF2	IPR000533	Tropomyosin
lucilia_CL1653Contig1_5_ORF2	IPR000535	Major sperm protein
Lce0043O09.g_2_ORF1	IPR000536	Nuclear hormone receptor, ligand-binding
lucilia_CL2403Contig1_3_ORF1	IPR000541	Protein of unknown function UPF0021
Luce0106G06.g_1_ORF1	IPR000542	Acyltransferase ChoActase/COT/CPT
lucilia_CL167Contig1_4_ORF2	IPR000552	Ribosomal protein L44E
lucilia_CL54Contig1_6_ORF2	IPR000554	Ribosomal protein S7E
lucilia_CL1912Contig1_2_ORF2	IPR000557	Calponin repeat
lucilia_CL430Contig1_3_ORF1	IPR000557	Calponin repeat
Lce0011P02.g_2_ORF2	IPR000560	Histidine acid phosphatase
lucilia_CL46Contig1_5_ORF2	IPR000568	ATPase, F0 complex, subunit A
lucilia_CL46Contig2_4_ORF2	IPR000568	ATPase, F0 complex, subunit A
Lce0007K08.g_1_ORF1	IPR000569	HECT
Lce0056O06.g_1_ORF1	IPR000569	HECT
lucilia_CL1785Contig1_5_ORF1	IPR000569	HECT
lucilia_CL2028Contig1_1_ORF1	IPR000569	HECT
Lce0017M01.g_2_ORF1	IPR000571	Zinc finger, CCCH-type
Luce0099C22.g_3_ORF2	IPR000571	Zinc finger, CCCH-type
lucilia_CL603Contig1_4_ORF2	IPR000571	Zinc finger, CCCH-type
lucilia_CL876Contig1_1_ORF2	IPR000571	Zinc finger, CCCH-type
lucilia_CL998Contig1_6_ORF2	IPR000571	Zinc finger, CCCH-type
Lce0015D08.g_1_ORF2	IPR000577	Carbohydrate kinase, FGGY
lucilia_CL2259Contig1_2_ORF2	IPR000577	Carbohydrate kinase, FGGY
lucilia_CL108Contig1_3_ORF2	IPR000589	Ribosomal protein S15
Lce0015H11.g_2_ORF1	IPR000590	Hydroxymethylglutaryl-coenzyme A synthase, active site
Lce0029L09.g_1_ORF1	IPR000594	UBA/THIF-type NAD/FAD binding fold
lucilia_CL1149Contig1_5_ORF1	IPR000594	UBA/THIF-type NAD/FAD binding fold
lucilia_CL2096Contig1_2_ORF1	IPR000594	UBA/THIF-type NAD/FAD binding fold
Lce0056A14.b_5_ORF1	IPR000595	Cyclic nucleotide-binding
Luce0087M12.g_2_ORF2	IPR000595	Cyclic nucleotide-binding
lucilia_CL717Contig1_3_ORF2	IPR000595	Cyclic nucleotide-binding
Luce0118O07.g_3_ORF1	IPR000597	Ribosomal protein L3
lucilia_CL15Contig2_2_ORF1	IPR000597	Ribosomal protein L3
lucilia_CL15Contig3_1_ORF2	IPR000597	Ribosomal protein L3
Lce0045I03.g_3_ORF1	IPR000608	Ubiquitin-conjugating enzyme, E2
lucilia_CL1010Contig1_2_ORF2	IPR000608	Ubiquitin-conjugating enzyme, E2
lucilia_CL141Contig1_3_ORF2	IPR000608	Ubiquitin-conjugating enzyme, E2
lucilia_CL1598Contig1_4_ORF1	IPR000608	Ubiquitin-conjugating enzyme, E2
lucilia_CL1630Contig1_4_ORF2	IPR000608	Ubiquitin-conjugating enzyme, E2
lucilia_CL190Contig1_5_ORF2	IPR000608	Ubiquitin-conjugating enzyme, E2
lucilia_CL190Contig2_4_ORF2	IPR000608	Ubiquitin-conjugating enzyme, E2
lucilia_CL2119Contig1_4_ORF2	IPR000608	Ubiquitin-conjugating enzyme, E2
lucilia_CL302Contig1_2_ORF2	IPR000608	Ubiquitin-conjugating enzyme, E2
lucilia_CL407Contig1_2_ORF2	IPR000608	Ubiquitin-conjugating enzyme, E2
lucilia_CL688Contig1_1_ORF2	IPR000608	Ubiquitin-conjugating enzyme, E2
lucilia_CL93Contig5_2_ORF2	IPR000608	Ubiquitin-conjugating enzyme, E2
Lc30003N23.g_3_ORF1	IPR000618	Insect cuticle protein
Luce0013A04.g_2_ORF1	IPR000618	Insect cuticle protein
Luce0026A04.g_2_ORF1	IPR000618	Insect cuticle protein
Luce0073D18.g_2_ORF2	IPR000618	Insect cuticle protein
Luce0075M06.g_1_ORF1	IPR000618	Insect cuticle protein
Luce0075O01.g_2_ORF2	IPR000618	Insect cuticle protein
Luce0076F13.g_2_ORF2	IPR000618	Insect cuticle protein
Luce0076G20.g_3_ORF2	IPR000618	Insect cuticle protein
Luce0082G02.g_3_ORF2	IPR000618	Insect cuticle protein
Luce0085H03.g_1_ORF2	IPR000618	Insect cuticle protein
Luce0088O06.g_2_ORF1	IPR000618	Insect cuticle protein
Luce0089A05.g_1_ORF2	IPR000618	Insect cuticle protein
Luce0094D05.g_2_ORF1	IPR000618	Insect cuticle protein
lucilia_CL1100Contig1_6_ORF2	IPR000618	Insect cuticle protein
lucilia_CL1206Contig1_2_ORF2	IPR000618	Insect cuticle protein
lucilia_CL1214Contig1_4_ORF2	IPR000618	Insect cuticle protein
lucilia_CL1454Contig1_2_ORF2	IPR000618	Insect cuticle protein
lucilia_CL1796Contig1_1_ORF2	IPR000618	Insect cuticle protein
lucilia_CL193Contig1_3_ORF1	IPR000618	Insect cuticle protein
lucilia_CL193Contig2_5_ORF1	IPR000618	Insect cuticle protein
lucilia_CL2137Contig1_5_ORF2	IPR000618	Insect cuticle protein
lucilia_CL316Contig1_6_ORF2	IPR000618	Insect cuticle protein
lucilia_CL399Contig1_4_ORF2	IPR000618	Insect cuticle protein
lucilia_CL448Contig1_2_ORF2	IPR000618	Insect cuticle protein
lucilia_CL476Contig1_5_ORF2	IPR000618	Insect cuticle protein
lucilia_CL488Contig1_3_ORF1	IPR000618	Insect cuticle protein
lucilia_CL780Contig1_1_ORF2	IPR000618	Insect cuticle protein
lucilia_CL846Contig1_1_ORF1	IPR000618	Insect cuticle protein
lucilia_CL870Contig1_1_ORF2	IPR000618	Insect cuticle protein
lucilia_CL874Contig1_1_ORF2	IPR000618	Insect cuticle protein
lucilia_CL9Contig10_6_ORF1	IPR000618	Insect cuticle protein
lucilia_CL9Contig12_2_ORF2	IPR000618	Insect cuticle protein
lucilia_CL9Contig1_1_ORF2	IPR000618	Insect cuticle protein
lucilia_CL9Contig2_5_ORF1	IPR000618	Insect cuticle protein
lucilia_CL9Contig3_3_ORF1	IPR000618	Insect cuticle protein
lucilia_CL9Contig4_3_ORF2	IPR000618	Insect cuticle protein
lucilia_CL9Contig5_5_ORF2	IPR000618	Insect cuticle protein
lucilia_CL9Contig6_6_ORF1	IPR000618	Insect cuticle protein
lucilia_CL9Contig7_1_ORF2	IPR000618	Insect cuticle protein
lucilia_CL9Contig8_5_ORF1	IPR000618	Insect cuticle protein
lucilia_CL9Contig9_1_ORF2	IPR000618	Insect cuticle protein
Lce0011L06.g_3_ORF2	IPR000626	Ubiquitin
Lce0019D18.g_3_ORF2	IPR000626	Ubiquitin
Lce0033B04.g_1_ORF2	IPR000626	Ubiquitin
Lce0038L23.g_2_ORF1	IPR000626	Ubiquitin
Luce0074F17.g_3_ORF2	IPR000626	Ubiquitin
Luce0077P13.g_1_ORF2	IPR000626	Ubiquitin
Luce0089M07.g_2_ORF2	IPR000626	Ubiquitin
Luce0110I10.g_3_ORF2	IPR000626	Ubiquitin
lucilia_CL138Contig1_4_ORF2	IPR000626	Ubiquitin
lucilia_CL1420Contig1_3_ORF2	IPR000626	Ubiquitin
lucilia_CL1640Contig1_2_ORF2	IPR000626	Ubiquitin
lucilia_CL2401Contig1_2_ORF2	IPR000626	Ubiquitin
lucilia_CL25Contig1_5_ORF2	IPR000626	Ubiquitin
lucilia_CL25Contig2_3_ORF2	IPR000626	Ubiquitin
lucilia_CL25Contig4_4_ORF1	IPR000626	Ubiquitin
lucilia_CL25Contig5_4_ORF2	IPR000626	Ubiquitin
lucilia_CL469Contig1_2_ORF2	IPR000626	Ubiquitin
lucilia_CL550Contig1_1_ORF2	IPR000626	Ubiquitin
lucilia_CL660Contig1_1_ORF2	IPR000626	Ubiquitin
Lce0008N16.g_1_ORF1	IPR000629	ATP-dependent helicase, DEAD-box
Lce0013B15.g_2_ORF1	IPR000629	ATP-dependent helicase, DEAD-box
Lce0029L14.g_1_ORF1	IPR000629	ATP-dependent helicase, DEAD-box
Luce0119O06.g_1_ORF2	IPR000629	ATP-dependent helicase, DEAD-box
lucilia_CL1861Contig1_2_ORF1	IPR000629	ATP-dependent helicase, DEAD-box
lucilia_CL2066Contig1_2_ORF1	IPR000629	ATP-dependent helicase, DEAD-box
lucilia_CL2292Contig1_1_ORF1	IPR000629	ATP-dependent helicase, DEAD-box
lucilia_CL260Contig1_1_ORF2	IPR000629	ATP-dependent helicase, DEAD-box
lucilia_CL2Contig52_2_ORF1	IPR000629	ATP-dependent helicase, DEAD-box
lucilia_CL401Contig1_1_ORF1	IPR000629	ATP-dependent helicase, DEAD-box
lucilia_CL5Contig1_2_ORF1	IPR000629	ATP-dependent helicase, DEAD-box
lucilia_CL627Contig1_3_ORF2	IPR000629	ATP-dependent helicase, DEAD-box
lucilia_CL131Contig1_1_ORF2	IPR000630	Ribosomal protein S8
lucilia_CL2052Contig1_4_ORF1	IPR000639	Epoxide hydrolase
Luce0008G05.g_2_ORF1	IPR000640	Elongation factor G, C-terminal
lucilia_CL2Contig7_3_ORF1	IPR000640	Elongation factor G, C-terminal
lucilia_CL121Contig1_1_ORF1	IPR000652	Triosephosphate isomerase
Luce0117F03.g_2_ORF2	IPR000659	Pyridoxamine 5'-phosphate oxidase
Lc30004J20.g_2_ORF2	IPR000668	Peptidase C1A, papain C-terminal
Luce0090B16.g_3_ORF1	IPR000668	Peptidase C1A, papain C-terminal
lucilia_CL1326Contig1_2_ORF2	IPR000668	Peptidase C1A, papain C-terminal
lucilia_CL478Contig1_2_ORF2	IPR000668	Peptidase C1A, papain C-terminal
Lce0030G01.g_1_ORF2	IPR000672	Tetrahydrofolate dehydrogenase/cyclohydrolase
Lce0062I13.g_3_ORF1	IPR000679	Zinc finger, GATA-type
Lce0026K01.g_2_ORF2	IPR000687	Protein of unknown function RIO1
Lce0015A19.g_3_ORF2	IPR000690	Zinc finger, C2H2-type matrin
Luce0074M15.g_2_ORF1	IPR000690	Zinc finger, C2H2-type matrin
Luce0098G19.g_1_ORF2	IPR000690	Zinc finger, C2H2-type matrin
Luce0103N21.g_1_ORF2	IPR000690	Zinc finger, C2H2-type matrin
lucilia_CL558Contig1_4_ORF1	IPR000692	Fibrillarin
Lce0031N10.g_1_ORF2	IPR000695	H+ transporting ATPase, proton pump
lucilia_CL474Contig1_4_ORF2	IPR000701	Succinate dehydrogenase, cytochrome b subunit
lucilia_CL178Contig1_3_ORF2	IPR000711	ATPase, F1 complex, OSCP/delta subunit
lucilia_CL1097Contig1_2_ORF2	IPR000717	Proteasome component region PCI
Lc30003J16.g_2_ORF2	IPR000719	Protein kinase
Lce0008P22.g_3_ORF1	IPR000719	Protein kinase
Lce0012B11.g_1_ORF1	IPR000719	Protein kinase
Lce0013B11.g_1_ORF2	IPR000719	Protein kinase
Lce0017B24.g_1_ORF1	IPR000719	Protein kinase
Lce0019I21.g_2_ORF2	IPR000719	Protein kinase
Lce0026F14.g_3_ORF2	IPR000719	Protein kinase
Lce0030F02.g_1_ORF1	IPR000719	Protein kinase
Lce0031K24.b_4_ORF1	IPR000719	Protein kinase
Lce0038C04.g_1_ORF1	IPR000719	Protein kinase
Lce0043K13.g_1_ORF2	IPR000719	Protein kinase
Lce0053F16.g_1_ORF2	IPR000719	Protein kinase
Lce0058L04.g_3_ORF1	IPR000719	Protein kinase
Lce0058L20.g_1_ORF2	IPR000719	Protein kinase
Lce0059O21.g_3_ORF1	IPR000719	Protein kinase
Lce0060A02.g_1_ORF1	IPR000719	Protein kinase
Lce0060D18.g_2_ORF2	IPR000719	Protein kinase
Lce0061P18.g_1_ORF1	IPR000719	Protein kinase
Lce0062D14.g_2_ORF2	IPR000719	Protein kinase
Lce0062M12.g_2_ORF1	IPR000719	Protein kinase
Lce0065D13.b_4_ORF1	IPR000719	Protein kinase
Luce0083P19.g_1_ORF2	IPR000719	Protein kinase
Luce0085P09.g_2_ORF1	IPR000719	Protein kinase
Luce0090A06.g_1_ORF1	IPR000719	Protein kinase
Luce0101O18.g_2_ORF1	IPR000719	Protein kinase
Luce0108D01.g_2_ORF1	IPR000719	Protein kinase
Luce0110O18.g_3_ORF2	IPR000719	Protein kinase
Luce0118E15.g_3_ORF1	IPR000719	Protein kinase
lucilia_CL1175Contig1_2_ORF2	IPR000719	Protein kinase
lucilia_CL1190Contig1_3_ORF1	IPR000719	Protein kinase
lucilia_CL1216Contig1_2_ORF2	IPR000719	Protein kinase
lucilia_CL142Contig1_6_ORF2	IPR000719	Protein kinase
lucilia_CL1470Contig1_5_ORF2	IPR000719	Protein kinase
lucilia_CL1486Contig1_1_ORF1	IPR000719	Protein kinase
lucilia_CL1779Contig1_3_ORF1	IPR000719	Protein kinase
lucilia_CL1962Contig1_2_ORF2	IPR000719	Protein kinase
lucilia_CL2016Contig1_3_ORF2	IPR000719	Protein kinase
lucilia_CL2037Contig1_5_ORF2	IPR000719	Protein kinase
lucilia_CL2394Contig1_1_ORF2	IPR000719	Protein kinase
lucilia_CL2459Contig1_4_ORF1	IPR000719	Protein kinase
lucilia_CL391Contig1_5_ORF2	IPR000719	Protein kinase
lucilia_CL475Contig1_1_ORF2	IPR000719	Protein kinase
lucilia_CL486Contig1_3_ORF2	IPR000719	Protein kinase
lucilia_CL595Contig1_5_ORF2	IPR000719	Protein kinase
lucilia_CL692Contig1_2_ORF2	IPR000719	Protein kinase
lucilia_CL801Contig1_4_ORF2	IPR000719	Protein kinase
lucilia_CL887Contig1_1_ORF2	IPR000719	Protein kinase
Lce0040D24.g_1_ORF1	IPR000727	Target SNARE coiled-coil region
Luce0102P02.g_3_ORF1	IPR000727	Target SNARE coiled-coil region
Lce0019P19.g_2_ORF1	IPR000730	Proliferating cell nuclear antigen, PCNA
lucilia_CL1073Contig1_2_ORF2	IPR000730	Proliferating cell nuclear antigen, PCNA
Lc30003G22.g_1_ORF2	IPR000734	Lipase
lucilia_CL955Contig1_2_ORF1	IPR000734	Lipase
Lce0018D21.g_3_ORF1	IPR000738	WHEP-TRS
lucilia_CL1210Contig1_3_ORF2	IPR000738	WHEP-TRS
Luce0090C09.g_1_ORF2	IPR000740	GrpE protein
lucilia_CL784Contig1_1_ORF2	IPR000740	GrpE protein
lucilia_CL52Contig1_5_ORF1	IPR000741	Fructose-bisphosphate aldolase, class-I
Luce0112I01.g_2_ORF1	IPR000742	EGF-like, type 3
lucilia_CL2180Contig1_5_ORF1	IPR000742	EGF-like, type 3
Lce0011H01.g_2_ORF2	IPR000744	NSF attachment protein
lucilia_CL224Contig1_1_ORF1	IPR000749	ATP:guanido phosphotransferase
lucilia_CL172Contig1_5_ORF1	IPR000754	Ribosomal protein S9
Lce0028O20.g_1_ORF1	IPR000759	Adrenodoxin reductase
Luce0082H02.g_1_ORF2	IPR000759	Adrenodoxin reductase
Luce0110L01.g_2_ORF1	IPR000759	Adrenodoxin reductase
lucilia_CL238Contig2_4_ORF2	IPR000759	Adrenodoxin reductase
lucilia_CL1842Contig1_3_ORF2	IPR000760	Inositol monophosphatase
lucilia_CL2408Contig1_3_ORF1	IPR000764	Uridine kinase
Luce0010F10.g_3_ORF1	IPR000782	Beta-Ig-H3/fasciclin
lucilia_CL895Contig1_3_ORF2	IPR000783	RNA polymerase subunit, RPB5
Lce0058B03.g_3_ORF1	IPR000788	Ribonucleotide reductase large subunit, C-terminal
lucilia_CL1444Contig1_4_ORF2	IPR000789	Cyclin-dependent kinase, regulatory subunit
lucilia_CL1039Contig1_4_ORF2	IPR000793	ATPase, F1/V1/A1 complex, alpha/beta subunit, C-terminal
lucilia_CL2Contig30_4_ORF2	IPR000793	ATPase, F1/V1/A1 complex, alpha/beta subunit, C-terminal
lucilia_CL32Contig1_4_ORF2	IPR000793	ATPase, F1/V1/A1 complex, alpha/beta subunit, C-terminal
lucilia_CL3Contig8_3_ORF2	IPR000793	ATPase, F1/V1/A1 complex, alpha/beta subunit, C-terminal
lucilia_CL76Contig1_5_ORF2	IPR000794	Beta-ketoacyl synthase
lucilia_CL847Contig1_1_ORF2	IPR000794	Beta-ketoacyl synthase
Luce0100E13.g_1_ORF1	IPR000795	Protein synthesis factor, GTP-binding
lucilia_CL1588Contig1_5_ORF2	IPR000795	Protein synthesis factor, GTP-binding
lucilia_CL1694Contig1_2_ORF2	IPR000795	Protein synthesis factor, GTP-binding
lucilia_CL2Contig7_3_ORF1	IPR000795	Protein synthesis factor, GTP-binding
lucilia_CL3Contig1_1_ORF2	IPR000795	Protein synthesis factor, GTP-binding
lucilia_CL3Contig2_3_ORF2	IPR000795	Protein synthesis factor, GTP-binding
lucilia_CL893Contig1_3_ORF2	IPR000795	Protein synthesis factor, GTP-binding
lucilia_CL262Contig1_6_ORF2	IPR000796	Aspartate/other aminotransferase
lucilia_CL468Contig1_2_ORF2	IPR000796	Aspartate/other aminotransferase
Lce0045D17.g_2_ORF2	IPR000798	Ezrin/radixin/moesin ERM
lucilia_CL1817Contig1_2_ORF1	IPR000798	Ezrin/radixin/moesin ERM
lucilia_CL117Contig2_4_ORF2	IPR000806	Rab GDI protein
Lce0015L13.g_2_ORF2	IPR000812	Transcription factor TFIIB related
Lce0054G01.g_2_ORF2	IPR000812	Transcription factor TFIIB related
Luce0102I24.g_3_ORF1	IPR000819	Peptidase M17, leucyl aminopeptidase, C-terminal
Lce0012F01.g_4_ORF1	IPR000832	GPCR, family 2, secretin-like
Lce0043L20.g_1_ORF1	IPR000832	GPCR, family 2, secretin-like
Lc30002F04.g_2_ORF2	IPR000834	Peptidase M14, carboxypeptidase A
Lce0017M04.b_5_ORF1	IPR000834	Peptidase M14, carboxypeptidase A
Luce0111I12.g_3_ORF1	IPR000834	Peptidase M14, carboxypeptidase A
Luce0111P07.g_2_ORF1	IPR000834	Peptidase M14, carboxypeptidase A
Luce0118J24.g_1_ORF2	IPR000834	Peptidase M14, carboxypeptidase A
lucilia_CL10Contig1_6_ORF2	IPR000834	Peptidase M14, carboxypeptidase A
lucilia_CL1349Contig1_4_ORF1	IPR000834	Peptidase M14, carboxypeptidase A
lucilia_CL1354Contig1_4_ORF1	IPR000834	Peptidase M14, carboxypeptidase A
lucilia_CL1903Contig1_1_ORF2	IPR000834	Peptidase M14, carboxypeptidase A
lucilia_CL2172Contig1_2_ORF2	IPR000834	Peptidase M14, carboxypeptidase A
lucilia_CL909Contig1_2_ORF2	IPR000834	Peptidase M14, carboxypeptidase A
lucilia_CL162Contig1_5_ORF2	IPR000842	Phosphoribosyl pyrophosphate synthetase
lucilia_CL162Contig2_2_ORF2	IPR000842	Phosphoribosyl pyrophosphate synthetase
lucilia_CL1768Contig1_2_ORF2	IPR000850	Adenylate kinase
lucilia_CL408Contig1_5_ORF2	IPR000851	Ribosomal protein S5
lucilia_CL40Contig1_4_ORF2	IPR000851	Ribosomal protein S5
Luce0106K24.g_1_ORF1	IPR000857	Unconventional myosin/plant kinesin-like protein/non-motor protein conserved region MyTH4
Lce0018E12.g_2_ORF1	IPR000862	Replication factor C conserved region
lucilia_CL2029Contig1_2_ORF2	IPR000862	Replication factor C conserved region
lucilia_CL837Contig1_6_ORF2	IPR000868	Isochorismatase hydrolase
Luce0084E16.g_2_ORF1	IPR000871	Beta-lactamase, class A
lucilia_CL1427Contig1_3_ORF1	IPR000873	AMP-dependent synthetase and ligase
lucilia_CL2064Contig1_2_ORF1	IPR000873	AMP-dependent synthetase and ligase
Luce0089L09.g_2_ORF2	IPR000875	Cecropin
lucilia_CL23Contig1_4_ORF1	IPR000876	Ribosomal protein S4E
Luce0077G03.g_1_ORF1	IPR000885	Fibrillar collagen, C-terminal
lucilia_CL120Contig1_1_ORF2	IPR000886	Endoplasmic reticulum targeting sequence
lucilia_CL1742Contig1_2_ORF1	IPR000886	Endoplasmic reticulum targeting sequence
lucilia_CL227Contig1_2_ORF1	IPR000886	Endoplasmic reticulum targeting sequence
lucilia_CL70Contig2_3_ORF2	IPR000886	Endoplasmic reticulum targeting sequence
lucilia_CL73Contig1_6_ORF2	IPR000886	Endoplasmic reticulum targeting sequence
Luce0093K13.g_3_ORF1	IPR000889	Glutathione peroxidase
lucilia_CL1714Contig1_3_ORF2	IPR000889	Glutathione peroxidase
Luce0096I14.g_1_ORF1	IPR000891	Pyruvate carboxyltransferase
lucilia_CL1421Contig1_2_ORF2	IPR000891	Pyruvate carboxyltransferase
lucilia_CL130Contig1_1_ORF1	IPR000892	Ribosomal protein S26E
Lc30004B01.g_1_ORF1	IPR000896	Arthropod hemocyanin/insect LSP
lucilia_CL668Contig1_4_ORF1	IPR000896	Arthropod hemocyanin/insect LSP
Luce0091D01.g_3_ORF2	IPR000897	GTP-binding signal recognition particle SRP54, G-domain
lucilia_CL173Contig1_3_ORF2	IPR000897	GTP-binding signal recognition particle SRP54, G-domain
lucilia_CL173Contig2_3_ORF2	IPR000897	GTP-binding signal recognition particle SRP54, G-domain
lucilia_CL2286Contig1_1_ORF2	IPR000897	GTP-binding signal recognition particle SRP54, G-domain
lucilia_CL620Contig1_1_ORF2	IPR000903	Myristoyl-CoA:protein N-myristoyltransferase
Lce0043N20.g_3_ORF2	IPR000905	Peptidase M22, glycoprotease
Lce0047H09.g_1_ORF1	IPR000910	HMG1/2 (high mobility group) box
Luce0023E08.g_2_ORF2	IPR000910	HMG1/2 (high mobility group) box
Luce0087L11.g_3_ORF2	IPR000910	HMG1/2 (high mobility group) box
lucilia_CL100Contig1_6_ORF2	IPR000910	HMG1/2 (high mobility group) box
lucilia_CL100Contig2_3_ORF1	IPR000910	HMG1/2 (high mobility group) box
lucilia_CL100Contig3_5_ORF2	IPR000910	HMG1/2 (high mobility group) box
lucilia_CL100Contig5_1_ORF2	IPR000910	HMG1/2 (high mobility group) box
lucilia_CL1050Contig1_6_ORF2	IPR000910	HMG1/2 (high mobility group) box
lucilia_CL195Contig1_1_ORF2	IPR000910	HMG1/2 (high mobility group) box
lucilia_CL1827Contig1_2_ORF2	IPR000911	Ribosomal protein L11
lucilia_CL251Contig1_1_ORF1	IPR000911	Ribosomal protein L11
Lce0016C07.g_1_ORF2	IPR000917	Sulfatase
lucilia_CL229Contig1_5_ORF1	IPR000941	Enolase
Lce0058M03.g_1_ORF2	IPR000953	Chromo
lucilia_CL1224Contig1_1_ORF2	IPR000953	Chromo
lucilia_CL418Contig1_4_ORF2	IPR000953	Chromo
lucilia_CL854Contig1_5_ORF2	IPR000953	Chromo
lucilia_CL1984Contig1_3_ORF1	IPR000956	Stathmin
Lce0044E11.g_2_ORF1	IPR000961	Protein kinase, C-terminal
Luce0076O17.g_2_ORF1	IPR000971	Globin
Luce0117C11.g_3_ORF1	IPR000971	Globin
Luce0094A21.g_2_ORF1	IPR000974	Glycoside hydrolase, family 22, lysozyme
Luce0098L15.g_2_ORF1	IPR000974	Glycoside hydrolase, family 22, lysozyme
Lce0062N07.g_3_ORF1	IPR000979	Protein of unknown function UPF0025
Lce0040F08.g_2_ORF2	IPR000980	SH2 motif
Lce0063A21.g_1_ORF1	IPR000980	SH2 motif
lucilia_CL1519Contig1_5_ORF2	IPR000980	SH2 motif
lucilia_CL989Contig1_5_ORF1	IPR000980	SH2 motif
lucilia_CL306Contig1_1_ORF2	IPR000988	Ribosomal protein L24E
Luce0107P11.g_2_ORF1	IPR000990	Innexin
lucilia_CL157Contig1_4_ORF2	IPR000990	Innexin
lucilia_CL406Contig1_4_ORF2	IPR000990	Innexin
lucilia_CL371Contig1_4_ORF2	IPR000996	Clathrin light chain
lucilia_CL2156Contig1_2_ORF1	IPR001000	Glycoside hydrolase, family 10
Luce0033F21.g_1_ORF1	IPR001005	Myb, DNA-binding
lucilia_CL2235Contig1_5_ORF2	IPR001005	Myb, DNA-binding
lucilia_CL840Contig1_4_ORF1	IPR001005	Myb, DNA-binding
lucilia_CL36Contig1_1_ORF1	IPR001014	Ribosomal L23 protein
lucilia_CL1418Contig1_5_ORF2	IPR001015	Ferrochelatase
lucilia_CL1030Contig1_4_ORF2	IPR001019	Guanine nucleotide binding protein (G-protein), alpha subunit
lucilia_CL1990Contig1_3_ORF1	IPR001019	Guanine nucleotide binding protein (G-protein), alpha subunit
lucilia_CL466Contig1_2_ORF2	IPR001019	Guanine nucleotide binding protein (G-protein), alpha subunit
Lce0026F11.g_1_ORF1	IPR001023	Heat shock protein Hsp70
Lce0029C19.g_3_ORF1	IPR001023	Heat shock protein Hsp70
Luce0093C15.g_2_ORF2	IPR001023	Heat shock protein Hsp70
lucilia_CL218Contig1_5_ORF2	IPR001023	Heat shock protein Hsp70
lucilia_CL247Contig1_3_ORF2	IPR001023	Heat shock protein Hsp70
lucilia_CL247Contig2_2_ORF2	IPR001023	Heat shock protein Hsp70
lucilia_CL5Contig4_5_ORF2	IPR001023	Heat shock protein Hsp70
lucilia_CL70Contig1_3_ORF2	IPR001023	Heat shock protein Hsp70
lucilia_CL70Contig2_3_ORF2	IPR001023	Heat shock protein Hsp70
lucilia_CL752Contig1_4_ORF2	IPR001023	Heat shock protein Hsp70
lucilia_CL612Contig1_5_ORF1	IPR001025	Bromo adjacent region
Lce0059A18.g_2_ORF1	IPR001030	Aconitate hydratase, N-terminal
Luce0099K04.g_3_ORF1	IPR001030	Aconitate hydratase, N-terminal
lucilia_CL577Contig1_4_ORF1	IPR001030	Aconitate hydratase, N-terminal
Lce0059G18.g_3_ORF2	IPR001033	Alpha-catenin
lucilia_CL1029Contig1_1_ORF1	IPR001033	Alpha-catenin
Luce0108B22.g_2_ORF2	IPR001040	Eukaryotic translation initiation factor 4E (eIF-4E)
lucilia_CL319Contig1_5_ORF2	IPR001040	Eukaryotic translation initiation factor 4E (eIF-4E)
lucilia_CL163Contig1_3_ORF2	IPR001041	Ferredoxin
lucilia_CL154Contig1_4_ORF2	IPR001045	Spermine synthase
lucilia_CL530Contig1_2_ORF2	IPR001045	Spermine synthase
lucilia_CL42Contig1_1_ORF1	IPR001047	Ribosomal protein S8E
lucilia_CL1626Contig1_3_ORF2	IPR001048	Aspartate/glutamate/uridylate kinase
lucilia_CL430Contig1_3_ORF1	IPR001061	Transgelin (SM22-alpha)
lucilia_CL38Contig1_5_ORF2	IPR001063	Ribosomal protein L22/L17
lucilia_CL1527Contig1_1_ORF1	IPR001067	Nuclear translocator
Luce0088L17.g_3_ORF1	IPR001071	Cellular retinaldehyde binding/alpha-tocopherol transport
Luce0101I23.g_3_ORF2	IPR001071	Cellular retinaldehyde binding/alpha-tocopherol transport
lucilia_CL1662Contig1_2_ORF1	IPR001071	Cellular retinaldehyde binding/alpha-tocopherol transport
lucilia_CL367Contig1_4_ORF1	IPR001071	Cellular retinaldehyde binding/alpha-tocopherol transport
Luce0087E24.g_3_ORF2	IPR001079	Galectin, galactose-binding lectin
Luce0118L10.g_2_ORF2	IPR001079	Galectin, galactose-binding lectin
lucilia_CL95Contig1_3_ORF2	IPR001085	Glycine hydroxymethyltransferase
Lce0016H19.g_3_ORF1	IPR001092	Basic helix-loop-helix dimerisation region bHLH
Lce0018E13.g_1_ORF2	IPR001092	Basic helix-loop-helix dimerisation region bHLH
Lce0053H24.g_3_ORF2	IPR001092	Basic helix-loop-helix dimerisation region bHLH
Lce0059B21.g_2_ORF2	IPR001092	Basic helix-loop-helix dimerisation region bHLH
Lce0062K13.g_1_ORF2	IPR001092	Basic helix-loop-helix dimerisation region bHLH
Luce0110M13.g_2_ORF2	IPR001092	Basic helix-loop-helix dimerisation region bHLH
lucilia_CL1091Contig1_5_ORF2	IPR001092	Basic helix-loop-helix dimerisation region bHLH
lucilia_CL2406Contig1_5_ORF1	IPR001093	IMP dehydrogenase/GMP reductase
Lce0057D13.g_2_ORF2	IPR001096	Peptidase C13, legumain
Luce0093F20.g_1_ORF1	IPR001100	Pyridine nucleotide-disulphide oxidoreductase, class I
lucilia_CL1484Contig1_4_ORF2	IPR001100	Pyridine nucleotide-disulphide oxidoreductase, class I
lucilia_CL238Contig1_3_ORF2	IPR001100	Pyridine nucleotide-disulphide oxidoreductase, class I
lucilia_CL238Contig2_4_ORF2	IPR001100	Pyridine nucleotide-disulphide oxidoreductase, class I
lucilia_CL2049Contig1_5_ORF2	IPR001107	Band 7 protein
lucilia_CL390Contig1_4_ORF2	IPR001114	Adenylosuccinate synthetase
lucilia_CL390Contig2_1_ORF2	IPR001114	Adenylosuccinate synthetase
Luce0074P19.g_2_ORF2	IPR001125	Recoverin
lucilia_CL129Contig2_4_ORF2	IPR001125	Recoverin
lucilia_CL129Contig3_3_ORF2	IPR001125	Recoverin
lucilia_CL2505Contig1_2_ORF1	IPR001125	Recoverin
Lce0011K21.g_3_ORF2	IPR001126	UMUC-like DNA-repair protein
Lce0054K20.b_4_ORF1	IPR001128	Cytochrome P450
Lce0054K20.g_1_ORF2	IPR001128	Cytochrome P450
Lce0065N10.b_6_ORF1	IPR001128	Cytochrome P450
Lce0065N10.g_3_ORF2	IPR001128	Cytochrome P450
Luce0090J16.g_2_ORF2	IPR001128	Cytochrome P450
Luce0093H16.g_1_ORF1	IPR001128	Cytochrome P450
Luce0102F03.g_1_ORF2	IPR001128	Cytochrome P450
Luce0103K16.g_3_ORF1	IPR001128	Cytochrome P450
Luce0104J09.g_2_ORF1	IPR001128	Cytochrome P450
Luce0116D22.g_2_ORF2	IPR001128	Cytochrome P450
lucilia_CL1475Contig1_2_ORF2	IPR001128	Cytochrome P450
lucilia_CL2018Contig1_5_ORF1	IPR001128	Cytochrome P450
lucilia_CL2Contig25_4_ORF1	IPR001128	Cytochrome P450
lucilia_CL2Contig31_4_ORF1	IPR001128	Cytochrome P450
lucilia_CL2Contig48_4_ORF1	IPR001128	Cytochrome P450
lucilia_CL243Contig1_4_ORF2	IPR001135	NADH-ubiquinone oxidoreductase, chain 49kDa
lucilia_CL72Contig2_2_ORF1	IPR001141	Ribosomal protein L27e
lucilia_CL297Contig1_4_ORF2	IPR001147	Ribosomal protein L21e
lucilia_CL1511Contig1_5_ORF2	IPR001148	Carbonic anhydrase, eukaryotic
lucilia_CL1965Contig1_2_ORF2	IPR001148	Carbonic anhydrase, eukaryotic
lucilia_CL1130Contig1_4_ORF2	IPR001152	Thymosin beta-4
Lce0030L05.g_3_ORF1	IPR001154	DNA topoisomerase II, eukaryotic-type
Lce0044K16.g_1_ORF1	IPR001159	Double-stranded RNA binding
lucilia_CL133Contig1_6_ORF2	IPR001159	Double-stranded RNA binding
lucilia_CL133Contig2_4_ORF2	IPR001159	Double-stranded RNA binding
lucilia_CL2233Contig1_3_ORF2	IPR001159	Double-stranded RNA binding
Lce0019P10.g_2_ORF1	IPR001164	Arf GTPase activating protein
Lce0029M06.g_3_ORF1	IPR001164	Arf GTPase activating protein
Lce0043L07.g_1_ORF2	IPR001164	Arf GTPase activating protein
Luce0093G17.g_2_ORF2	IPR001164	Arf GTPase activating protein
Luce0116I22.g_1_ORF1	IPR001164	Arf GTPase activating protein
Luce0085K13.g_3_ORF1	IPR001179	Peptidylprolyl isomerase, FKBP-type
lucilia_CL1099Contig1_1_ORF1	IPR001179	Peptidylprolyl isomerase, FKBP-type
lucilia_CL227Contig1_2_ORF1	IPR001179	Peptidylprolyl isomerase, FKBP-type
lucilia_CL234Contig1_4_ORF2	IPR001179	Peptidylprolyl isomerase, FKBP-type
lucilia_CL560Contig1_2_ORF2	IPR001179	Peptidylprolyl isomerase, FKBP-type
lucilia_CL560Contig2_2_ORF2	IPR001179	Peptidylprolyl isomerase, FKBP-type
lucilia_CL961Contig1_3_ORF2	IPR001189	Manganese and iron superoxide dismutase
lucilia_CL30Contig1_3_ORF2	IPR001197	Ribosomal protein L10E
lucilia_CL30Contig2_2_ORF1	IPR001197	Ribosomal protein L10E
Lce0012L11.g_3_ORF1	IPR001201	PAP/25A core
Luce0094J14.g_1_ORF2	IPR001201	PAP/25A core
Luce0107D12.g_2_ORF1	IPR001201	PAP/25A core
Lce0018D06.g_1_ORF1	IPR001206	Diacylglycerol kinase, catalytic region
Lce0008A08.g_2_ORF1	IPR001208	MCM
lucilia_CL982Contig1_3_ORF1	IPR001208	MCM
lucilia_CL615Contig1_5_ORF3	IPR001209	Ribosomal protein S14
lucilia_CL97Contig1_4_ORF1	IPR001210	Ribosomal protein S17e
lucilia_CL905Contig1_3_ORF3	IPR001214	Nuclear protein SET
lucilia_CL96Contig3_5_ORF2	IPR001216	Cysteine synthase/cystathionine beta-synthase P-phosphate-binding site
lucilia_CL96Contig4_5_ORF2	IPR001216	Cysteine synthase/cystathionine beta-synthase P-phosphate-binding site
lucilia_CL96Contig5_5_ORF2	IPR001216	Cysteine synthase/cystathionine beta-synthase P-phosphate-binding site
lucilia_CL492Contig1_6_ORF2	IPR001222	Transcription factor TFIIS
Lce0030L05.g_3_ORF1	IPR001241	DNA topoisomerase, type IIA, subunit B or N-terminal
Lc30003J16.g_2_ORF2	IPR001245	Tyrosine protein kinase
Lce0031K24.b_4_ORF1	IPR001245	Tyrosine protein kinase
Lce0038C04.g_1_ORF1	IPR001245	Tyrosine protein kinase
Luce0085P09.g_2_ORF1	IPR001245	Tyrosine protein kinase
Luce0101O18.g_2_ORF1	IPR001245	Tyrosine protein kinase
lucilia_CL1190Contig1_3_ORF1	IPR001245	Tyrosine protein kinase
lucilia_CL1892Contig1_3_ORF2	IPR001250	Mannose-6-phosphate isomerase, type I
Luce0088L17.g_3_ORF1	IPR001251	Cellular retinaldehyde-binding/triple function, C-terminal
Luce0101I23.g_3_ORF2	IPR001251	Cellular retinaldehyde-binding/triple function, C-terminal
lucilia_CL1662Contig1_2_ORF1	IPR001251	Cellular retinaldehyde-binding/triple function, C-terminal
lucilia_CL367Contig1_4_ORF1	IPR001251	Cellular retinaldehyde-binding/triple function, C-terminal
Luce0106I22.g_1_ORF2	IPR001252	Malate dehydrogenase, active site
lucilia_CL334Contig1_1_ORF2	IPR001252	Malate dehydrogenase, active site
lucilia_CL211Contig1_5_ORF2	IPR001253	Eukaryotic initiation factor 1A (eIF-1A)
Lc30004A14.g_3_ORF2	IPR001254	Peptidase S1 and S6, chymotrypsin/Hap
Lc30004D18.g_3_ORF1	IPR001254	Peptidase S1 and S6, chymotrypsin/Hap
Lc30004P06.g_2_ORF2	IPR001254	Peptidase S1 and S6, chymotrypsin/Hap
Luce0009A03.g_2_ORF1	IPR001254	Peptidase S1 and S6, chymotrypsin/Hap
Luce0031H20.g_3_ORF1	IPR001254	Peptidase S1 and S6, chymotrypsin/Hap
Luce0084J01.g_3_ORF1	IPR001254	Peptidase S1 and S6, chymotrypsin/Hap
Luce0095K14.g_3_ORF1	IPR001254	Peptidase S1 and S6, chymotrypsin/Hap
Luce0111L16.g_1_ORF2	IPR001254	Peptidase S1 and S6, chymotrypsin/Hap
Luce0118E18.g_1_ORF2	IPR001254	Peptidase S1 and S6, chymotrypsin/Hap
Luce0119I14.g_1_ORF2	IPR001254	Peptidase S1 and S6, chymotrypsin/Hap
lucilia_CL1257Contig1_3_ORF2	IPR001254	Peptidase S1 and S6, chymotrypsin/Hap
lucilia_CL1261Contig1_1_ORF1	IPR001254	Peptidase S1 and S6, chymotrypsin/Hap
lucilia_CL145Contig1_6_ORF2	IPR001254	Peptidase S1 and S6, chymotrypsin/Hap
lucilia_CL1585Contig1_2_ORF2	IPR001254	Peptidase S1 and S6, chymotrypsin/Hap
lucilia_CL1739Contig1_3_ORF1	IPR001254	Peptidase S1 and S6, chymotrypsin/Hap
lucilia_CL1747Contig1_1_ORF1	IPR001254	Peptidase S1 and S6, chymotrypsin/Hap
lucilia_CL174Contig1_3_ORF1	IPR001254	Peptidase S1 and S6, chymotrypsin/Hap
lucilia_CL2475Contig1_1_ORF2	IPR001254	Peptidase S1 and S6, chymotrypsin/Hap
Luce0114C14.g_3_ORF2	IPR001260	Coproporphyrinogen III oxidase
Lce0017I03.g_3_ORF2	IPR001261	ArgE/dapE/ACY1/CPG2/yscS
Lce0030H07.g_1_ORF1	IPR001261	ArgE/dapE/ACY1/CPG2/yscS
Lce0008C10.g_2_ORF1	IPR001263	Phosphoinositide 3-kinase accessory region PIK
lucilia_CL63Contig1_2_ORF1	IPR001266	Ribosomal protein S19e
lucilia_CL460Contig1_1_ORF2	IPR001268	NADH dehydrogenase (ubiquinone), 30 kDa subunit
Lce0007A18.g_2_ORF2	IPR001269	Dihydrouridine synthase, DuS
Lce0018K06.g_2_ORF1	IPR001269	Dihydrouridine synthase, DuS
Lce0031D06.g_2_ORF1	IPR001269	Dihydrouridine synthase, DuS
lucilia_CL2029Contig1_2_ORF2	IPR001270	Chaperonin clpA/B
Luce0074K14.g_3_ORF1	IPR001283	Allergen V5/Tpx-1 related
Luce0091B02.g_1_ORF1	IPR001283	Allergen V5/Tpx-1 related
lucilia_CL768Contig1_5_ORF1	IPR001283	Allergen V5/Tpx-1 related
Lce0028H08.g_2_ORF1	IPR001293	Zinc finger, TRAF-type
lucilia_CL2023Contig1_6_ORF1	IPR001300	Peptidase C2, calpain
lucilia_CL2092Contig1_1_ORF2	IPR001300	Peptidase C2, calpain
Lc30003H23.g_1_ORF1	IPR001304	C-type lectin
Lc30003M08.g_3_ORF2	IPR001304	C-type lectin
Luce0084F11.g_3_ORF2	IPR001304	C-type lectin
Luce0106D16.g_3_ORF2	IPR001304	C-type lectin
lucilia_CL359Contig1_5_ORF2	IPR001304	C-type lectin
lucilia_CL290Contig1_4_ORF2	IPR001305	DnaJ central region
lucilia_CL763Contig1_3_ORF2	IPR001308	Electron transfer flavoprotein, alpha subunit
Luce0082E09.g_1_ORF2	IPR001309	Caspase, p20 subunit
lucilia_CL1835Contig1_6_ORF1	IPR001309	Caspase, p20 subunit
lucilia_CL2355Contig1_2_ORF2	IPR001309	Caspase, p20 subunit
lucilia_CL416Contig1_4_ORF1	IPR001309	Caspase, p20 subunit
lucilia_CL1374Contig1_2_ORF2	IPR001312	Hexokinase
Lce0018N08.g_2_ORF2	IPR001313	Pumilio/Puf RNA-binding
Lce0062L24.g_1_ORF1	IPR001313	Pumilio/Puf RNA-binding
lucilia_CL2417Contig1_2_ORF2	IPR001313	Pumilio/Puf RNA-binding
Lc30004A14.g_3_ORF2	IPR001314	Peptidase S1A, chymotrypsin
Lc30004D18.g_3_ORF1	IPR001314	Peptidase S1A, chymotrypsin
Lc30004P06.g_2_ORF2	IPR001314	Peptidase S1A, chymotrypsin
Luce0095K14.g_3_ORF1	IPR001314	Peptidase S1A, chymotrypsin
Luce0111L16.g_1_ORF2	IPR001314	Peptidase S1A, chymotrypsin
Luce0118E18.g_1_ORF2	IPR001314	Peptidase S1A, chymotrypsin
Luce0119I14.g_1_ORF2	IPR001314	Peptidase S1A, chymotrypsin
lucilia_CL1257Contig1_3_ORF2	IPR001314	Peptidase S1A, chymotrypsin
lucilia_CL1261Contig1_1_ORF1	IPR001314	Peptidase S1A, chymotrypsin
lucilia_CL145Contig1_6_ORF2	IPR001314	Peptidase S1A, chymotrypsin
lucilia_CL1585Contig1_2_ORF2	IPR001314	Peptidase S1A, chymotrypsin
lucilia_CL1739Contig1_3_ORF1	IPR001314	Peptidase S1A, chymotrypsin
lucilia_CL174Contig1_3_ORF1	IPR001314	Peptidase S1A, chymotrypsin
lucilia_CL2475Contig1_1_ORF2	IPR001314	Peptidase S1A, chymotrypsin
lucilia_CL69Contig1_4_ORF2	IPR001326	Elongation factor 1, beta/beta'/delta chain
lucilia_CL240Contig1_6_ORF2	IPR001345	Phosphoglycerate/bisphosphoglycerate mutase
lucilia_CL368Contig1_3_ORF2	IPR001349	Cytochrome c oxidase, subunit VIa
lucilia_CL41Contig1_4_ORF1	IPR001351	Ribosomal protein S3, C-terminal
Lce0043N02.g_1_ORF2	IPR001353	20S proteasome, A and B subunits
Luce0092N19.g_3_ORF1	IPR001353	20S proteasome, A and B subunits
Luce0103F20.g_1_ORF2	IPR001353	20S proteasome, A and B subunits
Luce0103I13.g_2_ORF2	IPR001353	20S proteasome, A and B subunits
Luce0112I15.g_2_ORF2	IPR001353	20S proteasome, A and B subunits
lucilia_CL1049Contig1_1_ORF2	IPR001353	20S proteasome, A and B subunits
lucilia_CL210Contig1_2_ORF1	IPR001353	20S proteasome, A and B subunits
lucilia_CL2287Contig1_3_ORF2	IPR001353	20S proteasome, A and B subunits
lucilia_CL2380Contig1_3_ORF2	IPR001353	20S proteasome, A and B subunits
lucilia_CL284Contig2_2_ORF2	IPR001353	20S proteasome, A and B subunits
lucilia_CL788Contig1_5_ORF2	IPR001353	20S proteasome, A and B subunits
lucilia_CL869Contig1_3_ORF1	IPR001353	20S proteasome, A and B subunits
Lce0007H17.g_2_ORF2	IPR001356	Homeobox
Lce0028F05.g_2_ORF1	IPR001356	Homeobox
Lce0029B24.g_1_ORF1	IPR001356	Homeobox
Lce0035D09.g_2_ORF2	IPR001356	Homeobox
Lce0044J22.g_3_ORF1	IPR001356	Homeobox
Luce0114J08.g_2_ORF1	IPR001356	Homeobox
lucilia_CL1773Contig1_2_ORF1	IPR001356	Homeobox
lucilia_CL366Contig1_5_ORF2	IPR001357	BRCT
lucilia_CL1414Contig1_4_ORF2	IPR001360	Glycoside hydrolase, family 1
lucilia_CL809Contig1_5_ORF2	IPR001369	Purine phosphorylase, family 2
Lce0032D10.g_2_ORF2	IPR001370	Proteinase inhibitor I32, inhibitor of apoptosis
Luce0085K09.g_3_ORF2	IPR001370	Proteinase inhibitor I32, inhibitor of apoptosis
lucilia_CL1347Contig1_2_ORF2	IPR001370	Proteinase inhibitor I32, inhibitor of apoptosis
lucilia_CL565Contig1_1_ORF2	IPR001370	Proteinase inhibitor I32, inhibitor of apoptosis
lucilia_CL565Contig1_3_ORF2	IPR001370	Proteinase inhibitor I32, inhibitor of apoptosis
lucilia_CL676Contig1_3_ORF2	IPR001372	Dynein light chain, type 1
Lce0031H07.g_3_ORF1	IPR001373	Cullin
Lce0040H11.g_1_ORF1	IPR001373	Cullin
Lce0060P12.g_1_ORF1	IPR001373	Cullin
lucilia_CL1574Contig1_3_ORF1	IPR001373	Cullin
lucilia_CL44Contig1_6_ORF2	IPR001377	Ribosomal protein S6e
lucilia_CL68Contig1_2_ORF1	IPR001380	Ribosomal protein L13e
lucilia_CL68Contig2_2_ORF1	IPR001380	Ribosomal protein L13e
Lce0011K16.g_3_ORF1	IPR001382	Glycoside hydrolase, family 47
lucilia_CL698Contig1_2_ORF2	IPR001387	Helix-turn-helix type 3
lucilia_CL698Contig2_5_ORF2	IPR001387	Helix-turn-helix type 3
Lce0060C14.g_2_ORF2	IPR001388	Synaptobrevin
Luce0103N04.g_3_ORF2	IPR001388	Synaptobrevin
lucilia_CL951Contig1_2_ORF2	IPR001388	Synaptobrevin
Lce0007B10.g_2_ORF2	IPR001392	Clathrin adaptor complex, medium chain
lucilia_CL411Contig1_2_ORF2	IPR001392	Clathrin adaptor complex, medium chain
lucilia_CL543Contig2_1_ORF2	IPR001392	Clathrin adaptor complex, medium chain
lucilia_CL973Contig1_2_ORF1	IPR001392	Clathrin adaptor complex, medium chain
Lce0016I19.g_1_ORF1	IPR001394	Peptidase C19, ubiquitin carboxyl-terminal hydrolase 2
Lce0019E16.g_1_ORF1	IPR001394	Peptidase C19, ubiquitin carboxyl-terminal hydrolase 2
Lce0033D09.g_2_ORF1	IPR001394	Peptidase C19, ubiquitin carboxyl-terminal hydrolase 2
Lce0043F05.g_1_ORF1	IPR001394	Peptidase C19, ubiquitin carboxyl-terminal hydrolase 2
lucilia_CL1628Contig1_5_ORF1	IPR001394	Peptidase C19, ubiquitin carboxyl-terminal hydrolase 2
lucilia_CL1937Contig1_1_ORF1	IPR001394	Peptidase C19, ubiquitin carboxyl-terminal hydrolase 2
lucilia_CL684Contig2_3_ORF2	IPR001394	Peptidase C19, ubiquitin carboxyl-terminal hydrolase 2
Lc30003G17.g_3_ORF1	IPR001395	Aldo/keto reductase
Lce0044O15.g_3_ORF1	IPR001395	Aldo/keto reductase
Luce0100M04.g_1_ORF1	IPR001395	Aldo/keto reductase
Luce0119B07.g_2_ORF2	IPR001395	Aldo/keto reductase
lucilia_CL420Contig1_5_ORF2	IPR001395	Aldo/keto reductase
lucilia_CL523Contig1_1_ORF1	IPR001395	Aldo/keto reductase
lucilia_CL523Contig2_3_ORF2	IPR001395	Aldo/keto reductase
lucilia_CL868Contig1_3_ORF2	IPR001395	Aldo/keto reductase
lucilia_CL1935Contig1_3_ORF2	IPR001401	Dynamin
lucilia_CL237Contig1_1_ORF2	IPR001404	Heat shock protein Hsp90
lucilia_CL611Contig1_5_ORF2	IPR001404	Heat shock protein Hsp90
lucilia_CL85Contig1_5_ORF2	IPR001404	Heat shock protein Hsp90
lucilia_CL1990Contig1_3_ORF1	IPR001408	G-protein alpha subunit, group I
Lce0008N16.g_1_ORF1	IPR001410	DEAD/DEAH box helicase
Lce0013B15.g_2_ORF1	IPR001410	DEAD/DEAH box helicase
Lce0013C11.g_3_ORF1	IPR001410	DEAD/DEAH box helicase
Lce0029L14.g_1_ORF1	IPR001410	DEAD/DEAH box helicase
Lce0038J22.g_1_ORF1	IPR001410	DEAD/DEAH box helicase
Lce0044J01.g_2_ORF2	IPR001410	DEAD/DEAH box helicase
Lce0045L16.g_2_ORF1	IPR001410	DEAD/DEAH box helicase
Lce0053B09.g_1_ORF1	IPR001410	DEAD/DEAH box helicase
Luce0076F11.g_2_ORF1	IPR001410	DEAD/DEAH box helicase
Luce0099D04.g_3_ORF1	IPR001410	DEAD/DEAH box helicase
Luce0111I13.g_1_ORF1	IPR001410	DEAD/DEAH box helicase
Luce0119O06.g_1_ORF2	IPR001410	DEAD/DEAH box helicase
lucilia_CL1063Contig1_3_ORF1	IPR001410	DEAD/DEAH box helicase
lucilia_CL1622Contig1_2_ORF1	IPR001410	DEAD/DEAH box helicase
lucilia_CL1861Contig1_2_ORF1	IPR001410	DEAD/DEAH box helicase
lucilia_CL2066Contig1_2_ORF1	IPR001410	DEAD/DEAH box helicase
lucilia_CL2292Contig1_1_ORF1	IPR001410	DEAD/DEAH box helicase
lucilia_CL2Contig52_2_ORF1	IPR001410	DEAD/DEAH box helicase
lucilia_CL401Contig1_1_ORF1	IPR001410	DEAD/DEAH box helicase
lucilia_CL487Contig1_2_ORF2	IPR001410	DEAD/DEAH box helicase
lucilia_CL5Contig10_1_ORF2	IPR001410	DEAD/DEAH box helicase
lucilia_CL5Contig1_2_ORF1	IPR001410	DEAD/DEAH box helicase
lucilia_CL627Contig1_3_ORF2	IPR001410	DEAD/DEAH box helicase
lucilia_CL627Contig2_2_ORF2	IPR001410	DEAD/DEAH box helicase
lucilia_CL711Contig1_6_ORF1	IPR001410	DEAD/DEAH box helicase
Lce0046C09.g_2_ORF2	IPR001412	Aminoacyl-tRNA synthetase, class I
Lce0057J05.g_3_ORF1	IPR001412	Aminoacyl-tRNA synthetase, class I
Luce0100E11.g_3_ORF2	IPR001412	Aminoacyl-tRNA synthetase, class I
Luce0106I22.g_6_ORF2	IPR001412	Aminoacyl-tRNA synthetase, class I
Luce0119N17.g_1_ORF2	IPR001412	Aminoacyl-tRNA synthetase, class I
lucilia_CL773Contig1_3_ORF2	IPR001412	Aminoacyl-tRNA synthetase, class I
Luce0111A06.g_2_ORF2	IPR001424	Superoxide dismutase, copper/zinc binding
lucilia_CL188Contig1_6_ORF2	IPR001424	Superoxide dismutase, copper/zinc binding
Lce0059O21.g_3_ORF1	IPR001425	Bacterial rhodopsin
lucilia_CL851Contig1_1_ORF2	IPR001427	Pancreatic ribonuclease
Lce0029E01.g_1_ORF2	IPR001431	Peptidase M16, zinc-binding site
lucilia_CL64Contig1_4_ORF2	IPR001431	Peptidase M16, zinc-binding site
lucilia_CL2180Contig1_5_ORF1	IPR001438	EGF-like, type 2
Luce0024H11.g_3_ORF1	IPR001442	Type 4 procollagen, C-terminal repeat
lucilia_CL1905Contig1_6_ORF1	IPR001442	Type 4 procollagen, C-terminal repeat
lucilia_CL163Contig1_3_ORF2	IPR001450	4Fe-4S ferredoxin, iron-sulfur binding
lucilia_CL1757Contig1_3_ORF2	IPR001450	4Fe-4S ferredoxin, iron-sulfur binding
lucilia_CL1926Contig1_2_ORF2	IPR001450	4Fe-4S ferredoxin, iron-sulfur binding
lucilia_CL330Contig1_2_ORF2	IPR001450	4Fe-4S ferredoxin, iron-sulfur binding
lucilia_CL648Contig1_3_ORF2	IPR001450	4Fe-4S ferredoxin, iron-sulfur binding
lucilia_CL718Contig1_5_ORF1	IPR001450	4Fe-4S ferredoxin, iron-sulfur binding
Lce0040F08.g_2_ORF2	IPR001452	Src homology-3
Luce0088A06.g_3_ORF1	IPR001452	Src homology-3
lucilia_CL1519Contig1_5_ORF2	IPR001452	Src homology-3
lucilia_CL550Contig1_1_ORF2	IPR001452	Src homology-3
Lce0012B10.g_1_ORF2	IPR001453	Molybdopterin binding domain
lucilia_CL379Contig1_4_ORF2	IPR001461	Peptidase A1, pepsin
lucilia_CL743Contig1_1_ORF1	IPR001461	Peptidase A1, pepsin
lucilia_CL293Contig1_2_ORF1	IPR001464	Annexin
lucilia_CL293Contig2_6_ORF2	IPR001464	Annexin
Luce0109O10.g_1_ORF2	IPR001469	ATPase, F1 complex, delta/epsilon subunit
lucilia_CL179Contig1_6_ORF2	IPR001469	ATPase, F1 complex, delta/epsilon subunit
lucilia_CL462Contig1_2_ORF2	IPR001476	Chaperonin Cpn10
lucilia_CL462Contig2_2_ORF2	IPR001476	Chaperonin Cpn10
Lce0058L17.g_1_ORF1	IPR001478	PDZ/DHR/GLGF
Lce0063G13.g_1_ORF1	IPR001478	PDZ/DHR/GLGF
Luce0088A06.g_3_ORF1	IPR001478	PDZ/DHR/GLGF
Luce0108G24.g_2_ORF2	IPR001478	PDZ/DHR/GLGF
lucilia_CL1403Contig1_2_ORF1	IPR001478	PDZ/DHR/GLGF
lucilia_CL534Contig1_5_ORF2	IPR001478	PDZ/DHR/GLGF
lucilia_CL612Contig1_5_ORF1	IPR001487	Bromodomain
Luc0001I15.g_2_ORF2	IPR001494	Importin-beta, N-terminal
lucilia_CL1292Contig1_2_ORF2	IPR001494	Importin-beta, N-terminal
Lc30003B03.g_1_ORF1	IPR001506	Peptidase M12A, astacin
lucilia_CL1958Contig1_2_ORF2	IPR001506	Peptidase M12A, astacin
Lce0060I05.g_1_ORF1	IPR001514	DNA-directed RNA polymerase, 30-40 kDa subunit
lucilia_CL683Contig1_3_ORF2	IPR001514	DNA-directed RNA polymerase, 30-40 kDa subunit
lucilia_CL88Contig2_2_ORF2	IPR001515	Ribosomal protein L32e
lucilia_CL567Contig1_2_ORF2	IPR001522	Fatty acid desaturase, type 1
Lce0030D11.g_3_ORF2	IPR001523	Paired box protein, N-terminal
Lce0044J22.g_3_ORF1	IPR001523	Paired box protein, N-terminal
lucilia_CL492Contig1_6_ORF2	IPR001529	DNA-directed RNA polymerase, M/15 kDa subunit
Lce0032A07.g_1_ORF1	IPR001540	Glycoside hydrolase, family 20
Luce0118F11.g_1_ORF1	IPR001544	Aminotransferase, class IV
Luce0095A01.g_1_ORF1	IPR001548	Peptidase M2, peptidyl-dipeptidase A
lucilia_CL1788Contig1_2_ORF1	IPR001548	Peptidase M2, peptidyl-dipeptidase A
lucilia_CL571Contig3_1_ORF1	IPR001548	Peptidase M2, peptidyl-dipeptidase A
Lce0030G21.g_1_ORF2	IPR001557	L-lactate/malate dehydrogenase
lucilia_CL143Contig1_4_ORF2	IPR001557	L-lactate/malate dehydrogenase
lucilia_CL326Contig1_4_ORF2	IPR001557	L-lactate/malate dehydrogenase
lucilia_CL326Contig2_4_ORF2	IPR001557	L-lactate/malate dehydrogenase
lucilia_CL334Contig1_1_ORF2	IPR001557	L-lactate/malate dehydrogenase
Luce0027C04.g_2_ORF1	IPR001563	Peptidase S10, serine carboxypeptidase
lucilia_CL1323Contig1_1_ORF2	IPR001563	Peptidase S10, serine carboxypeptidase
lucilia_CL62Contig1_6_ORF2	IPR001564	Nucleoside diphosphate kinase
Luce0108C03.g_1_ORF1	IPR001565	Synaptotagmin
lucilia_CL289Contig1_2_ORF1	IPR001569	Ribosomal protein L37e
lucilia_CL670Contig1_1_ORF2	IPR001576	Phosphoglycerate kinase
Luce0104P04.g_1_ORF2	IPR001578	Peptidase C12, ubiquitin carboxyl-terminal hydrolase 1
lucilia_CL1297Contig1_2_ORF2	IPR001578	Peptidase C12, ubiquitin carboxyl-terminal hydrolase 1
lucilia_CL1006Contig1_6_ORF1	IPR001580	Calreticulin/calnexin
lucilia_CL120Contig1_1_ORF2	IPR001580	Calreticulin/calnexin
Luce0098K10.g_1_ORF1	IPR001584	Integrase, catalytic region
lucilia_CL351Contig1_4_ORF1	IPR001585	Transaldolase
Lce0012E14.g_5_ORF2	IPR001588	Casein, alpha/beta
Luce0089D13.g_1_ORF2	IPR001589	Actin-binding, actinin-type
lucilia_CL2349Contig1_1_ORF2	IPR001594	Zinc finger, DHHC-type
Lce0008G02.g_2_ORF1	IPR001601	Generic methyltransferase
Luc0001D01.g_1_ORF2	IPR001606	AT-rich interaction region
Lce0008I22.g_2_ORF1	IPR001609	Myosin head, motor region
Lce0054M18.g_2_ORF2	IPR001609	Myosin head, motor region
lucilia_CL1092Contig1_1_ORF1	IPR001609	Myosin head, motor region
Luce0089L09.g_2_ORF2	IPR001611	Leucine-rich repeat
Lc30004D06.g_2_ORF1	IPR001619	Sec1-like protein
Lce0032E08.g_1_ORF2	IPR001619	Sec1-like protein
Lce0053I07.g_3_ORF1	IPR001619	Sec1-like protein
Luce0074B06.g_2_ORF2	IPR001623	Heat shock protein DnaJ, N-terminal
Luce0097P24.g_1_ORF2	IPR001623	Heat shock protein DnaJ, N-terminal
Luce0101P02.g_3_ORF1	IPR001623	Heat shock protein DnaJ, N-terminal
Luce0112P18.g_1_ORF1	IPR001623	Heat shock protein DnaJ, N-terminal
Luce0117F21.g_1_ORF1	IPR001623	Heat shock protein DnaJ, N-terminal
Luce0118O03.g_2_ORF2	IPR001623	Heat shock protein DnaJ, N-terminal
lucilia_CL1433Contig1_5_ORF2	IPR001623	Heat shock protein DnaJ, N-terminal
lucilia_CL1926Contig1_2_ORF2	IPR001623	Heat shock protein DnaJ, N-terminal
lucilia_CL290Contig1_4_ORF2	IPR001623	Heat shock protein DnaJ, N-terminal
lucilia_CL661Contig1_3_ORF2	IPR001623	Heat shock protein DnaJ, N-terminal
lucilia_CL661Contig2_3_ORF1	IPR001623	Heat shock protein DnaJ, N-terminal
lucilia_CL1538Contig1_1_ORF1	IPR001631	DNA topoisomerase I, C-terminal
lucilia_CL2303Contig1_3_ORF1	IPR001631	DNA topoisomerase I, C-terminal
lucilia_CL580Contig1_5_ORF2	IPR001636	SAICAR synthetase
lucilia_CL2417Contig1_4_ORF2	IPR001638	Bacterial extracellular solute-binding protein, family 3
Lce0043L09.g_1_ORF2	IPR001648	Ribosomal protein S18
lucilia_CL607Contig1_5_ORF2	IPR001648	Ribosomal protein S18
Lce0038J22.g_1_ORF1	IPR001650	Helicase, C-terminal
Lce0065D20.g_2_ORF1	IPR001650	Helicase, C-terminal
Luce0076F11.g_2_ORF1	IPR001650	Helicase, C-terminal
Luce0111I13.g_1_ORF1	IPR001650	Helicase, C-terminal
lucilia_CL1607Contig1_1_ORF1	IPR001650	Helicase, C-terminal
lucilia_CL1849Contig1_3_ORF1	IPR001650	Helicase, C-terminal
lucilia_CL2Contig52_2_ORF1	IPR001650	Helicase, C-terminal
lucilia_CL401Contig1_1_ORF1	IPR001650	Helicase, C-terminal
lucilia_CL5Contig1_2_ORF1	IPR001650	Helicase, C-terminal
lucilia_CL711Contig1_6_ORF1	IPR001650	Helicase, C-terminal
lucilia_CL2228Contig1_2_ORF1	IPR001656	tRNA pseudouridine synthase D, TruD
Lc30003M13.g_3_ORF1	IPR001661	Glycoside hydrolase, family 37
lucilia_CL14Contig1_6_ORF1	IPR001662	Elongation factor 1, gamma chain
lucilia_CL14Contig2_4_ORF1	IPR001662	Elongation factor 1, gamma chain
Lce0056H08.g_2_ORF2	IPR001666	Phosphatidylinositol transfer protein
lucilia_CL1308Contig1_4_ORF1	IPR001672	Phosphoglucose isomerase (PGI)
Luce0114J08.g_2_ORF1	IPR001680	WD-40 repeat
lucilia_CL688Contig1_1_ORF2	IPR001680	WD-40 repeat
lucilia_CL840Contig1_4_ORF1	IPR001680	WD-40 repeat
Lce0013J09.g_2_ORF2	IPR001683	Phox-like
Lce0026M15.g_2_ORF1	IPR001683	Phox-like
Lce0043I10.b_6_ORF1	IPR001683	Phox-like
lucilia_CL2379Contig1_2_ORF2	IPR001683	Phox-like
lucilia_CL264Contig1_1_ORF2	IPR001697	Pyruvate kinase
Lce0056E18.g_1_ORF2	IPR001698	F-actin capping protein, beta subunit
Lce0015A21.g_2_ORF2	IPR001699	Transcription factor, T-box
lucilia_CL1557Contig1_2_ORF2	IPR001709	Flavoprotein pyridine nucleotide cytochrome reductase
lucilia_CL2Contig62_5_ORF1	IPR001709	Flavoprotein pyridine nucleotide cytochrome reductase
lucilia_CL522Contig1_5_ORF2	IPR001714	Peptidase M24, methionine aminopeptidase
Luce0089D13.g_1_ORF2	IPR001715	Calponin-like actin-binding
lucilia_CL1912Contig1_2_ORF2	IPR001715	Calponin-like actin-binding
lucilia_CL430Contig1_3_ORF1	IPR001715	Calponin-like actin-binding
Lce0043O09.g_2_ORF1	IPR001723	Steroid hormone receptor
lucilia_CL540Contig1_3_ORF2	IPR001727	Protein of unknown function UPF0016
lucilia_CL338Contig1_4_ORF2	IPR001733	Peptidase S26B, eukaryotic signal peptidase
Lce0007J03.g_1_ORF2	IPR001737	Ribosomal RNA adenine methylase transferase
Lce0017N08.g_3_ORF1	IPR001739	Methyl-CpG binding
Lce0007D01.g_1_ORF1	IPR001752	Kinesin, motor region
Lce0011I14.g_3_ORF2	IPR001752	Kinesin, motor region
Lce0046L05.g_1_ORF1	IPR001752	Kinesin, motor region
Lce0059B14.g_1_ORF1	IPR001753	Enoyl-CoA hydratase/isomerase
lucilia_CL405Contig1_4_ORF1	IPR001753	Enoyl-CoA hydratase/isomerase
lucilia_CL341Contig1_5_ORF2	IPR001754	Orotidine 5'-phosphate decarboxylase
Lce0026J11.g_3_ORF1	IPR001757	ATPase, P-type, K/Mg/Cd/Cu/Zn/Na/Ca/Na/H-transporter
Lce0031N10.g_1_ORF2	IPR001757	ATPase, P-type, K/Mg/Cd/Cu/Zn/Na/Ca/Na/H-transporter
Luce0116E20.g_3_ORF1	IPR001757	ATPase, P-type, K/Mg/Cd/Cu/Zn/Na/Ca/Na/H-transporter
lucilia_CL681Contig1_2_ORF2	IPR001757	ATPase, P-type, K/Mg/Cd/Cu/Zn/Na/Ca/Na/H-transporter
lucilia_CL206Contig1_5_ORF1	IPR001780	Ribosomal protein L35Ae
Lc30004M24.g_1_ORF1	IPR001781	LIM, zinc-binding
Lce0043C13.g_3_ORF2	IPR001781	LIM, zinc-binding
Luce0089G24.g_1_ORF2	IPR001781	LIM, zinc-binding
Luce0108I21.g_2_ORF1	IPR001781	LIM, zinc-binding
Luce0117P12.g_2_ORF2	IPR001781	LIM, zinc-binding
lucilia_CL1232Contig1_5_ORF2	IPR001781	LIM, zinc-binding
lucilia_CL1558Contig1_2_ORF2	IPR001781	LIM, zinc-binding
lucilia_CL373Contig1_1_ORF2	IPR001781	LIM, zinc-binding
lucilia_CL66Contig2_1_ORF2	IPR001781	LIM, zinc-binding
lucilia_CL942Contig1_4_ORF2	IPR001787	Ribosomal protein L21
Luce0074I03.g_2_ORF1	IPR001804	Isocitrate/isopropylmalate dehydrogenase
lucilia_CL183Contig2_4_ORF2	IPR001804	Isocitrate/isopropylmalate dehydrogenase
lucilia_CL214Contig1_5_ORF2	IPR001804	Isocitrate/isopropylmalate dehydrogenase
Luce0101C21.g_3_ORF1	IPR001805	Adenosine kinase
Lc30002G02.g_1_ORF2	IPR001806	Ras GTPase
Lce0016G02.g_2_ORF2	IPR001806	Ras GTPase
Lce0018M01.g_3_ORF1	IPR001806	Ras GTPase
Lce0061P03.g_2_ORF2	IPR001806	Ras GTPase
Luce0010G06.g_2_ORF2	IPR001806	Ras GTPase
Luce0014D01.g_1_ORF2	IPR001806	Ras GTPase
lucilia_CL1075Contig1_3_ORF2	IPR001806	Ras GTPase
lucilia_CL1195Contig1_1_ORF2	IPR001806	Ras GTPase
lucilia_CL1281Contig1_1_ORF2	IPR001806	Ras GTPase
lucilia_CL1409Contig1_1_ORF1	IPR001806	Ras GTPase
lucilia_CL1550Contig1_2_ORF1	IPR001806	Ras GTPase
lucilia_CL155Contig1_5_ORF2	IPR001806	Ras GTPase
lucilia_CL155Contig2_5_ORF2	IPR001806	Ras GTPase
lucilia_CL155Contig3_3_ORF1	IPR001806	Ras GTPase
lucilia_CL155Contig4_3_ORF2	IPR001806	Ras GTPase
lucilia_CL169Contig1_1_ORF2	IPR001806	Ras GTPase
lucilia_CL169Contig2_4_ORF2	IPR001806	Ras GTPase
lucilia_CL2117Contig1_1_ORF2	IPR001806	Ras GTPase
lucilia_CL2169Contig1_2_ORF2	IPR001806	Ras GTPase
lucilia_CL245Contig1_3_ORF2	IPR001806	Ras GTPase
lucilia_CL2466Contig1_2_ORF2	IPR001806	Ras GTPase
lucilia_CL2497Contig1_3_ORF2	IPR001806	Ras GTPase
lucilia_CL385Contig2_2_ORF2	IPR001806	Ras GTPase
lucilia_CL412Contig2_3_ORF2	IPR001806	Ras GTPase
lucilia_CL441Contig2_1_ORF2	IPR001806	Ras GTPase
lucilia_CL495Contig1_4_ORF2	IPR001806	Ras GTPase
lucilia_CL599Contig1_4_ORF2	IPR001806	Ras GTPase
lucilia_CL862Contig1_4_ORF2	IPR001806	Ras GTPase
lucilia_CL885Contig1_1_ORF2	IPR001806	Ras GTPase
Lce0038F20.g_1_ORF2	IPR001816	Elongation factor Ts
Luce0008G02.g_1_ORF2	IPR001816	Elongation factor Ts
lucilia_CL1557Contig1_2_ORF2	IPR001834	NADH:cytochrome b5 reductase (CBR)
Lce0045J21.g_3_ORF2	IPR001837	CAP protein
Lce0015G01.g_1_ORF2	IPR001841	Zinc finger, RING-type
Lce0056D17.g_2_ORF2	IPR001841	Zinc finger, RING-type
Lce0057M23.g_1_ORF2	IPR001841	Zinc finger, RING-type
Lce0060P03.g_3_ORF1	IPR001841	Zinc finger, RING-type
Lce0063B22.g_2_ORF2	IPR001841	Zinc finger, RING-type
Luce0008A12.g_1_ORF2	IPR001841	Zinc finger, RING-type
lucilia_CL1037Contig1_3_ORF1	IPR001841	Zinc finger, RING-type
lucilia_CL1530Contig1_1_ORF2	IPR001841	Zinc finger, RING-type
lucilia_CL1658Contig1_3_ORF2	IPR001841	Zinc finger, RING-type
lucilia_CL1940Contig1_1_ORF2	IPR001841	Zinc finger, RING-type
lucilia_CL142Contig1_6_ORF2	IPR001844	Chaperonin Cpn60
lucilia_CL221Contig1_5_ORF2	IPR001844	Chaperonin Cpn60
lucilia_CL248Contig2_1_ORF2	IPR001844	Chaperonin Cpn60
lucilia_CL248Contig3_5_ORF2	IPR001844	Chaperonin Cpn60
lucilia_CL260Contig1_1_ORF2	IPR001844	Chaperonin Cpn60
lucilia_CL276Contig1_4_ORF2	IPR001844	Chaperonin Cpn60
lucilia_CL327Contig1_2_ORF2	IPR001844	Chaperonin Cpn60
lucilia_CL409Contig1_1_ORF1	IPR001844	Chaperonin Cpn60
lucilia_CL60Contig1_4_ORF2	IPR001844	Chaperonin Cpn60
Luce0114L11.g_2_ORF2	IPR001848	Ribosomal protein S10
lucilia_CL136Contig1_1_ORF2	IPR001848	Ribosomal protein S10
Lce0054I07.g_2_ORF1	IPR001849	Pleckstrin-like
Luce0116I22.g_1_ORF1	IPR001849	Pleckstrin-like
lucilia_CL103Contig2_1_ORF2	IPR001854	Ribosomal protein L29
lucilia_CL729Contig1_6_ORF1	IPR001854	Ribosomal protein L29
lucilia_CL1753Contig1_5_ORF2	IPR001857	Ribosomal protein L19
lucilia_CL28Contig1_3_ORF2	IPR001865	Ribosomal protein S2
Lce0013D17.g_2_ORF2	IPR001876	Zinc finger, RanBP2-type
Lce0015A08.g_1_ORF1	IPR001876	Zinc finger, RanBP2-type
Lce0029K11.g_3_ORF2	IPR001878	Zinc finger, CCHC-type
Lce0058O06.g_3_ORF1	IPR001878	Zinc finger, CCHC-type
Luce0102D23.g_3_ORF2	IPR001878	Zinc finger, CCHC-type
Luce0103A14.g_2_ORF2	IPR001878	Zinc finger, CCHC-type
Luce0104I16.g_1_ORF2	IPR001878	Zinc finger, CCHC-type
lucilia_CL1002Contig1_3_ORF1	IPR001878	Zinc finger, CCHC-type
lucilia_CL124Contig1_4_ORF2	IPR001878	Zinc finger, CCHC-type
lucilia_CL13Contig2_4_ORF2	IPR001878	Zinc finger, CCHC-type
lucilia_CL177Contig2_5_ORF2	IPR001878	Zinc finger, CCHC-type
lucilia_CL177Contig3_2_ORF2	IPR001878	Zinc finger, CCHC-type
lucilia_CL449Contig1_3_ORF2	IPR001878	Zinc finger, CCHC-type
Luce0112I01.g_2_ORF1	IPR001881	EGF-like calcium-binding
lucilia_CL2180Contig1_5_ORF1	IPR001881	EGF-like calcium-binding
Luce0092N04.g_1_ORF1	IPR001882	Biotin-binding site
Luce0100K01.g_2_ORF2	IPR001884	Eukaryotic initiation factor 5A hypusine (eIF-5A)
lucilia_CL125Contig1_1_ORF2	IPR001884	Eukaryotic initiation factor 5A hypusine (eIF-5A)
Luce0103E04.g_1_ORF1	IPR001891	Malic oxidoreductase
Luce0116N23.g_2_ORF1	IPR001891	Malic oxidoreductase
lucilia_CL98Contig1_3_ORF1	IPR001892	Ribosomal protein S13
lucilia_CL98Contig2_3_ORF1	IPR001892	Ribosomal protein S13
lucilia_CL59Contig1_2_ORF2	IPR001912	Ribosomal protein S4
Lce0028I04.g_3_ORF2	IPR001916	Glycoside hydrolase, family 22
Luce0094A21.g_2_ORF1	IPR001916	Glycoside hydrolase, family 22
Luce0095L17.g_1_ORF2	IPR001916	Glycoside hydrolase, family 22
Luce0098L15.g_2_ORF1	IPR001916	Glycoside hydrolase, family 22
Luce0114J23.g_2_ORF2	IPR001916	Glycoside hydrolase, family 22
Luce0091F21.g_2_ORF1	IPR001917	Aminotransferase, class-II
Lce0019N14.g_1_ORF2	IPR001921	Ribosomal protein L7A
Lce0019N14.g_2_ORF2	IPR001921	Ribosomal protein L7A
Luce0107K23.g_3_ORF1	IPR001921	Ribosomal protein L7A
lucilia_CL11Contig1_5_ORF2	IPR001921	Ribosomal protein L7A
lucilia_CL86Contig1_5_ORF2	IPR001925	Porin, eukaryotic type
Luce0109C19.g_1_ORF1	IPR001926	Pyridoxal-5'-phosphate-dependent enzyme, beta subunit
lucilia_CL96Contig3_5_ORF2	IPR001926	Pyridoxal-5'-phosphate-dependent enzyme, beta subunit
lucilia_CL96Contig4_5_ORF2	IPR001926	Pyridoxal-5'-phosphate-dependent enzyme, beta subunit
lucilia_CL96Contig5_5_ORF2	IPR001926	Pyridoxal-5'-phosphate-dependent enzyme, beta subunit
Luce0118O01.g_3_ORF2	IPR001930	Peptidase M1, membrane alanine aminopeptidase
Lce0062L12.b_1_ORF1	IPR001932	Protein phosphatase 2C-like
Luce0116M23.g_1_ORF2	IPR001932	Protein phosphatase 2C-like
lucilia_CL1745Contig1_3_ORF1	IPR001932	Protein phosphatase 2C-like
lucilia_CL1903Contig1_5_ORF1	IPR001932	Protein phosphatase 2C-like
lucilia_CL969Contig1_3_ORF1	IPR001932	Protein phosphatase 2C-like
Luce0088I19.g_3_ORF2	IPR001944	Glycoside hydrolase, family 35
lucilia_CL2472Contig1_1_ORF2	IPR001950	Translation initiation factor SUI1
lucilia_CL431Contig1_5_ORF2	IPR001950	Translation initiation factor SUI1
Lce0035D04.g_3_ORF2	IPR001951	Histone H4
lucilia_CL455Contig1_5_ORF2	IPR001951	Histone H4
lucilia_CL1938Contig1_1_ORF2	IPR001952	Alkaline phosphatase
lucilia_CL765Contig1_3_ORF2	IPR001952	Alkaline phosphatase
Lce0015H19.g_1_ORF2	IPR001965	Zinc finger, PHD-type
Lce0053G07.g_1_ORF1	IPR001965	Zinc finger, PHD-type
Luce0090E09.g_2_ORF2	IPR001965	Zinc finger, PHD-type
lucilia_CL884Contig1_2_ORF1	IPR001965	Zinc finger, PHD-type
Lc30004H16.g_3_ORF2	IPR001969	Peptidase aspartic, active site
Lce0029L06.g_5_ORF1	IPR001969	Peptidase aspartic, active site
lucilia_CL1053Contig1_4_ORF2	IPR001969	Peptidase aspartic, active site
lucilia_CL2042Contig1_1_ORF2	IPR001969	Peptidase aspartic, active site
lucilia_CL379Contig1_4_ORF2	IPR001969	Peptidase aspartic, active site
lucilia_CL743Contig1_1_ORF1	IPR001969	Peptidase aspartic, active site
lucilia_CL109Contig1_5_ORF2	IPR001971	Ribosomal protein S11
lucilia_CL2049Contig1_5_ORF2	IPR001972	Stomatin
lucilia_CL92Contig1_2_ORF2	IPR001976	Ribosomal protein S24e
Luce0091K05.g_2_ORF2	IPR001983	Translationally controlled tumor protein
lucilia_CL19Contig1_5_ORF1	IPR001983	Translationally controlled tumor protein
lucilia_CL19Contig2_3_ORF2	IPR001983	Translationally controlled tumor protein
lucilia_CL2389Contig1_5_ORF2	IPR001985	S-adenosylmethionine decarboxylase
Lce0012F18.g_1_ORF1	IPR001993	Mitochondrial substrate carrier
Lce0018G16.g_3_ORF1	IPR001993	Mitochondrial substrate carrier
Luce0077H01.g_1_ORF1	IPR001993	Mitochondrial substrate carrier
Luce0083B12.g_1_ORF1	IPR001993	Mitochondrial substrate carrier
Luce0083D15.g_2_ORF2	IPR001993	Mitochondrial substrate carrier
Luce0097A05.g_1_ORF1	IPR001993	Mitochondrial substrate carrier
Luce0100C11.g_1_ORF1	IPR001993	Mitochondrial substrate carrier
Luce0100G02.g_2_ORF2	IPR001993	Mitochondrial substrate carrier
Luce0106H17.g_3_ORF2	IPR001993	Mitochondrial substrate carrier
lucilia_CL1172Contig1_2_ORF2	IPR001993	Mitochondrial substrate carrier
lucilia_CL12Contig1_4_ORF2	IPR001993	Mitochondrial substrate carrier
lucilia_CL12Contig3_3_ORF2	IPR001993	Mitochondrial substrate carrier
lucilia_CL134Contig1_3_ORF2	IPR001993	Mitochondrial substrate carrier
lucilia_CL1410Contig1_4_ORF1	IPR001993	Mitochondrial substrate carrier
lucilia_CL1792Contig1_5_ORF2	IPR001993	Mitochondrial substrate carrier
lucilia_CL425Contig1_4_ORF2	IPR001993	Mitochondrial substrate carrier
lucilia_CL741Contig1_3_ORF2	IPR001993	Mitochondrial substrate carrier
lucilia_CL1912Contig1_2_ORF2	IPR001997	Calponin
lucilia_CL725Contig1_6_ORF1	IPR001999	Osteonectin-like
lucilia_CL76Contig1_4_ORF2	IPR002004	Polyadenylate-binding protein/Hyperplastic disc protein
lucilia_CL117Contig2_4_ORF2	IPR002005	Rab GTPase activator
lucilia_CL2166Contig1_3_ORF2	IPR002014	VHS
lucilia_CL1027Contig1_5_ORF2	IPR002015	Proteasome/cyclosome, regulatory subunit
Lce0031O05.b_2_ORF2	IPR002016	Haem peroxidase, plant/fungal/bacterial
lucilia_CL442Contig1_1_ORF1	IPR002017	Spectrin repeat
lucilia_CL266Contig1_1_ORF2	IPR002020	Citrate synthase
lucilia_CL472Contig1_6_ORF2	IPR002023	NADH dehydrogenase (ubiquinone), 24 kDa subunit
lucilia_CL2401Contig1_2_ORF2	IPR002035	von Willebrand factor, type A
lucilia_CL1195Contig1_1_ORF2	IPR002041	GTP-binding nuclear protein Ran
lucilia_CL1550Contig1_2_ORF1	IPR002041	GTP-binding nuclear protein Ran
lucilia_CL169Contig1_1_ORF2	IPR002041	GTP-binding nuclear protein Ran
lucilia_CL169Contig2_4_ORF2	IPR002041	GTP-binding nuclear protein Ran
lucilia_CL245Contig1_3_ORF2	IPR002041	GTP-binding nuclear protein Ran
lucilia_CL385Contig2_2_ORF2	IPR002041	GTP-binding nuclear protein Ran
lucilia_CL412Contig2_3_ORF2	IPR002041	GTP-binding nuclear protein Ran
lucilia_CL441Contig2_1_ORF2	IPR002041	GTP-binding nuclear protein Ran
lucilia_CL885Contig1_1_ORF2	IPR002041	GTP-binding nuclear protein Ran
Lce0012F18.g_1_ORF1	IPR002048	Calcium-binding EF-hand
Lce0044J03.g_1_ORF2	IPR002048	Calcium-binding EF-hand
Lce0061F01.g_3_ORF2	IPR002048	Calcium-binding EF-hand
Lce0062A16.g_2_ORF1	IPR002048	Calcium-binding EF-hand
Luce0071H11.g_1_ORF2	IPR002048	Calcium-binding EF-hand
Luce0074P19.g_2_ORF2	IPR002048	Calcium-binding EF-hand
Luce0077G01.g_1_ORF2	IPR002048	Calcium-binding EF-hand
Luce0077G01.g_3_ORF1	IPR002048	Calcium-binding EF-hand
Luce0084O06.g_3_ORF2	IPR002048	Calcium-binding EF-hand
Luce0089D13.g_1_ORF2	IPR002048	Calcium-binding EF-hand
Luce0091B07.g_3_ORF2	IPR002048	Calcium-binding EF-hand
Luce0096K21.g_3_ORF1	IPR002048	Calcium-binding EF-hand
Luce0102D21.g_2_ORF1	IPR002048	Calcium-binding EF-hand
lucilia_CL1239Contig1_6_ORF2	IPR002048	Calcium-binding EF-hand
lucilia_CL129Contig2_4_ORF2	IPR002048	Calcium-binding EF-hand
lucilia_CL129Contig3_3_ORF2	IPR002048	Calcium-binding EF-hand
lucilia_CL129Contig5_4_ORF2	IPR002048	Calcium-binding EF-hand
lucilia_CL139Contig1_2_ORF2	IPR002048	Calcium-binding EF-hand
lucilia_CL1464Contig1_5_ORF2	IPR002048	Calcium-binding EF-hand
lucilia_CL1478Contig1_2_ORF2	IPR002048	Calcium-binding EF-hand
lucilia_CL1608Contig1_3_ORF1	IPR002048	Calcium-binding EF-hand
lucilia_CL1717Contig1_4_ORF2	IPR002048	Calcium-binding EF-hand
lucilia_CL1742Contig1_2_ORF1	IPR002048	Calcium-binding EF-hand
lucilia_CL1860Contig1_3_ORF2	IPR002048	Calcium-binding EF-hand
lucilia_CL2023Contig1_6_ORF1	IPR002048	Calcium-binding EF-hand
lucilia_CL2150Contig1_3_ORF1	IPR002048	Calcium-binding EF-hand
lucilia_CL227Contig1_2_ORF1	IPR002048	Calcium-binding EF-hand
lucilia_CL2505Contig1_2_ORF1	IPR002048	Calcium-binding EF-hand
lucilia_CL275Contig1_2_ORF2	IPR002048	Calcium-binding EF-hand
lucilia_CL275Contig2_4_ORF2	IPR002048	Calcium-binding EF-hand
lucilia_CL2Contig20_4_ORF1	IPR002048	Calcium-binding EF-hand
lucilia_CL317Contig1_3_ORF2	IPR002048	Calcium-binding EF-hand
lucilia_CL322Contig1_3_ORF2	IPR002048	Calcium-binding EF-hand
lucilia_CL470Contig1_4_ORF2	IPR002048	Calcium-binding EF-hand
lucilia_CL51Contig1_4_ORF1	IPR002048	Calcium-binding EF-hand
lucilia_CL725Contig1_6_ORF1	IPR002048	Calcium-binding EF-hand
lucilia_CL903Contig1_3_ORF2	IPR002048	Calcium-binding EF-hand
Lce0035O02.g_1_ORF1	IPR002049	EGF-like, laminin
lucilia_CL1Contig3_1_ORF1	IPR002049	EGF-like, laminin
Lce0018G12.g_1_ORF2	IPR002052	N-6 Adenine-specific DNA methylase
lucilia_CL905Contig1_3_ORF3	IPR002057	Isopenicillin N synthetase
lucilia_CL2076Contig1_3_ORF2	IPR002059	Cold-shock protein, DNA-binding
lucilia_CL228Contig1_1_ORF2	IPR002059	Cold-shock protein, DNA-binding
lucilia_CL228Contig2_2_ORF2	IPR002059	Cold-shock protein, DNA-binding
Lce0012F18.g_1_ORF1	IPR002067	Mitochondrial carrier protein
Luce0097A05.g_1_ORF1	IPR002067	Mitochondrial carrier protein
Luce0100C11.g_1_ORF1	IPR002067	Mitochondrial carrier protein
lucilia_CL12Contig1_4_ORF2	IPR002067	Mitochondrial carrier protein
lucilia_CL12Contig3_3_ORF2	IPR002067	Mitochondrial carrier protein
lucilia_CL1410Contig1_4_ORF1	IPR002067	Mitochondrial carrier protein
lucilia_CL425Contig1_4_ORF2	IPR002067	Mitochondrial carrier protein
Luce0116N14.g_2_ORF2	IPR002073	3'5'-cyclic nucleotide phosphodiesterase
lucilia_CL2300Contig1_1_ORF2	IPR002075	Nuclear transport factor 2
lucilia_CL1586Contig1_3_ORF2	IPR002076	GNS1/SUR4 membrane protein
Luce0010G06.g_2_ORF2	IPR002078	Sigma-54 factor, interaction region
lucilia_CL1075Contig1_3_ORF2	IPR002078	Sigma-54 factor, interaction region
lucilia_CL1195Contig1_1_ORF2	IPR002078	Sigma-54 factor, interaction region
lucilia_CL2169Contig1_2_ORF2	IPR002078	Sigma-54 factor, interaction region
lucilia_CL441Contig2_1_ORF2	IPR002078	Sigma-54 factor, interaction region
lucilia_CL885Contig1_1_ORF2	IPR002078	Sigma-54 factor, interaction region
lucilia_CL2502Contig1_3_ORF1	IPR002082	Aspartate carbamoyltransferase
lucilia_CL148Contig1_3_ORF1	IPR002086	Aldehyde dehydrogenase
lucilia_CL315Contig1_4_ORF2	IPR002086	Aldehyde dehydrogenase
lucilia_CL400Contig2_1_ORF2	IPR002086	Aldehyde dehydrogenase
lucilia_CL426Contig1_3_ORF2	IPR002086	Aldehyde dehydrogenase
lucilia_CL1222Contig1_2_ORF2	IPR002088	Protein prenyltransferase, alpha subunit
lucilia_CL135Contig1_5_ORF2	IPR002097	Profilin/allergen
lucilia_CL135Contig2_5_ORF2	IPR002097	Profilin/allergen
lucilia_CL135Contig3_5_ORF2	IPR002097	Profilin/allergen
Luce0088C15.g_1_ORF2	IPR002108	Actin-binding, cofilin/tropomyosin type
lucilia_CL1782Contig1_6_ORF2	IPR002108	Actin-binding, cofilin/tropomyosin type
lucilia_CL389Contig1_2_ORF2	IPR002108	Actin-binding, cofilin/tropomyosin type
lucilia_CL568Contig1_3_ORF1	IPR002108	Actin-binding, cofilin/tropomyosin type
Luce0028E08.g_3_ORF2	IPR002109	Glutaredoxin
lucilia_CL15Contig2_2_ORF1	IPR002110	Ankyrin
lucilia_CL2207Contig1_1_ORF2	IPR002110	Ankyrin
lucilia_CL12Contig1_4_ORF2	IPR002113	Adenine nucleotide translocator 1
lucilia_CL12Contig3_3_ORF2	IPR002113	Adenine nucleotide translocator 1
lucilia_CL425Contig1_4_ORF2	IPR002113	Adenine nucleotide translocator 1
lucilia_CL741Contig1_3_ORF2	IPR002113	Adenine nucleotide translocator 1
lucilia_CL1133Contig1_1_ORF2	IPR002114	Phosphotransferase system, HPr serine phosphorylation site
Lce0044I10.g_1_ORF2	IPR002119	Histone H2A
Lce0058J20.g_3_ORF2	IPR002119	Histone H2A
lucilia_CL362Contig1_2_ORF2	IPR002119	Histone H2A
lucilia_CL616Contig1_1_ORF2	IPR002119	Histone H2A
lucilia_CL673Contig1_5_ORF1	IPR002121	HRDC
Luce0095F04.g_2_ORF2	IPR002123	Phospholipid/glycerol acyltransferase
lucilia_CL1925Contig1_1_ORF2	IPR002123	Phospholipid/glycerol acyltransferase
Lce0007L01.g_3_ORF1	IPR002126	Cadherin
Lce0029M10.g_1_ORF1	IPR002126	Cadherin
Lce0033F02.g_1_ORF1	IPR002126	Cadherin
Lce0054O03.g_1_ORF1	IPR002126	Cadherin
lucilia_CL1648Contig1_1_ORF1	IPR002126	Cadherin
lucilia_CL2501Contig1_1_ORF1	IPR002126	Cadherin
Lce0057L06.g_4_ORF2	IPR002129	Pyridoxal-dependent decarboxylase
Lce0060D18.g_2_ORF2	IPR002129	Pyridoxal-dependent decarboxylase
Luce0075M06.g_1_ORF1	IPR002129	Pyridoxal-dependent decarboxylase
Lce0043E08.g_3_ORF1	IPR002130	Peptidyl-prolyl cis-trans isomerase, cyclophilin type
Lce0045D05.g_1_ORF2	IPR002130	Peptidyl-prolyl cis-trans isomerase, cyclophilin type
Lce0054C10.g_3_ORF2	IPR002130	Peptidyl-prolyl cis-trans isomerase, cyclophilin type
Lce0065E15.g_3_ORF2	IPR002130	Peptidyl-prolyl cis-trans isomerase, cyclophilin type
Luce0075A22.g_3_ORF2	IPR002130	Peptidyl-prolyl cis-trans isomerase, cyclophilin type
Luce0089K20.g_2_ORF2	IPR002130	Peptidyl-prolyl cis-trans isomerase, cyclophilin type
lucilia_CL1392Contig1_1_ORF2	IPR002130	Peptidyl-prolyl cis-trans isomerase, cyclophilin type
lucilia_CL48Contig1_1_ORF1	IPR002130	Peptidyl-prolyl cis-trans isomerase, cyclophilin type
lucilia_CL48Contig2_6_ORF2	IPR002130	Peptidyl-prolyl cis-trans isomerase, cyclophilin type
lucilia_CL561Contig1_3_ORF2	IPR002130	Peptidyl-prolyl cis-trans isomerase, cyclophilin type
lucilia_CL2Contig39_3_ORF1	IPR002132	Ribosomal protein L5
lucilia_CL383Contig3_2_ORF2	IPR002133	S-adenosylmethionine synthetase
Luce0092L07.g_3_ORF1	IPR002136	Ribosomal protein L4/L1e
lucilia_CL20Contig1_1_ORF2	IPR002136	Ribosomal protein L4/L1e
lucilia_CL1835Contig1_6_ORF1	IPR002138	Peptidase C14, caspase non-catalytic subunit p10
lucilia_CL416Contig1_4_ORF1	IPR002138	Peptidase C14, caspase non-catalytic subunit p10
Luce0118B06.g_3_ORF2	IPR002140	Shwachman-Bodian-Diamond syndrome proteins
lucilia_CL2Contig23_1_ORF2	IPR002143	Ribosomal protein L1
Luce0108C03.g_1_ORF1	IPR002149	A-latrotoxin receptor interaction
lucilia_CL438Contig1_1_ORF3	IPR002151	Kinesin light chain
lucilia_CL773Contig1_3_ORF2	IPR002155	Thiolase
Lce0026F05.g_3_ORF2	IPR002159	CD36 antigen
Luce0100G05.g_2_ORF1	IPR002159	CD36 antigen
lucilia_CL2097Contig1_2_ORF1	IPR002159	CD36 antigen
lucilia_CL37Contig1_5_ORF2	IPR002171	Ribosomal protein L2
lucilia_CL171Contig1_2_ORF2	IPR002172	Low density lipoprotein-receptor, class A
lucilia_CL171Contig2_2_ORF2	IPR002172	Low density lipoprotein-receptor, class A
Luce0101C21.g_3_ORF1	IPR002173	Carbohydrate kinase, PfkB
lucilia_CL75Contig2_5_ORF2	IPR002173	Carbohydrate kinase, PfkB
Lce0044O07.g_2_ORF2	IPR002194	Chaperonin TCP-1
lucilia_CL142Contig1_6_ORF2	IPR002194	Chaperonin TCP-1
lucilia_CL221Contig1_5_ORF2	IPR002194	Chaperonin TCP-1
lucilia_CL248Contig2_1_ORF2	IPR002194	Chaperonin TCP-1
lucilia_CL248Contig3_5_ORF2	IPR002194	Chaperonin TCP-1
lucilia_CL260Contig1_1_ORF2	IPR002194	Chaperonin TCP-1
lucilia_CL276Contig1_4_ORF2	IPR002194	Chaperonin TCP-1
lucilia_CL327Contig1_2_ORF2	IPR002194	Chaperonin TCP-1
lucilia_CL409Contig1_1_ORF1	IPR002194	Chaperonin TCP-1
lucilia_CL464Contig1_3_ORF2	IPR002194	Chaperonin TCP-1
lucilia_CL2209Contig1_1_ORF1	IPR002195	Dihydroorotase
Lce0018D05.g_2_ORF1	IPR002197	Helix-turn-helix, Fis-type
Luce0077D05.g_1_ORF2	IPR002197	Helix-turn-helix, Fis-type
Luce0094I22.g_3_ORF1	IPR002197	Helix-turn-helix, Fis-type
lucilia_CL1875Contig1_1_ORF1	IPR002197	Helix-turn-helix, Fis-type
lucilia_CL753Contig1_4_ORF1	IPR002197	Helix-turn-helix, Fis-type
Luce0007F09.g_3_ORF1	IPR002198	Short-chain dehydrogenase/reductase SDR
Luce0089C16.g_1_ORF1	IPR002198	Short-chain dehydrogenase/reductase SDR
Luce0112P20.g_2_ORF1	IPR002198	Short-chain dehydrogenase/reductase SDR
lucilia_CL1260Contig1_3_ORF2	IPR002198	Short-chain dehydrogenase/reductase SDR
lucilia_CL1913Contig1_5_ORF1	IPR002198	Short-chain dehydrogenase/reductase SDR
lucilia_CL2071Contig1_1_ORF1	IPR002198	Short-chain dehydrogenase/reductase SDR
lucilia_CL2243Contig1_3_ORF2	IPR002198	Short-chain dehydrogenase/reductase SDR
lucilia_CL329Contig1_4_ORF2	IPR002198	Short-chain dehydrogenase/reductase SDR
lucilia_CL329Contig2_6_ORF2	IPR002198	Short-chain dehydrogenase/reductase SDR
Luce0108M13.g_3_ORF1	IPR002202	Hydroxymethylglutaryl-coenzyme A reductase
lucilia_CL187Contig1_3_ORF1	IPR002204	Hydroxyacid dehydrogenase/reductase
lucilia_CL187Contig2_4_ORF2	IPR002204	Hydroxyacid dehydrogenase/reductase
lucilia_CL153Contig1_3_ORF2	IPR002208	SecY protein
lucilia_CL49Contig1_6_ORF1	IPR002222	Ribosomal protein S19/S15
lucilia_CL1692Contig1_3_ORF1	IPR002223	Proteinase inhibitor I2, Kunitz metazoa
Luce0093P03.g_1_ORF2	IPR002226	Catalase
Luce0085N05.g_3_ORF1	IPR002241	Glycoside hydrolase, family 27
lucilia_CL1951Contig1_3_ORF1	IPR002259	Delayed-early response protein/equilibrative nucleoside transporter
Lce0008P22.g_3_ORF1	IPR002290	Serine/threonine protein kinase
Lce0012B11.g_1_ORF1	IPR002290	Serine/threonine protein kinase
Lce0013B11.g_1_ORF2	IPR002290	Serine/threonine protein kinase
Lce0030F02.g_1_ORF1	IPR002290	Serine/threonine protein kinase
Lce0038C04.g_1_ORF1	IPR002290	Serine/threonine protein kinase
Lce0058L04.g_3_ORF1	IPR002290	Serine/threonine protein kinase
Lce0058L20.g_1_ORF2	IPR002290	Serine/threonine protein kinase
Lce0059O21.g_3_ORF1	IPR002290	Serine/threonine protein kinase
Lce0060D18.g_2_ORF2	IPR002290	Serine/threonine protein kinase
Lce0061P18.g_1_ORF1	IPR002290	Serine/threonine protein kinase
Lce0062M12.g_2_ORF1	IPR002290	Serine/threonine protein kinase
Luce0083P19.g_1_ORF2	IPR002290	Serine/threonine protein kinase
Luce0101O18.g_2_ORF1	IPR002290	Serine/threonine protein kinase
Luce0118E15.g_3_ORF1	IPR002290	Serine/threonine protein kinase
lucilia_CL1175Contig1_2_ORF2	IPR002290	Serine/threonine protein kinase
lucilia_CL1470Contig1_5_ORF2	IPR002290	Serine/threonine protein kinase
lucilia_CL1962Contig1_2_ORF2	IPR002290	Serine/threonine protein kinase
lucilia_CL2016Contig1_3_ORF2	IPR002290	Serine/threonine protein kinase
lucilia_CL2394Contig1_1_ORF2	IPR002290	Serine/threonine protein kinase
lucilia_CL391Contig1_5_ORF2	IPR002290	Serine/threonine protein kinase
lucilia_CL475Contig1_1_ORF2	IPR002290	Serine/threonine protein kinase
lucilia_CL595Contig1_5_ORF2	IPR002290	Serine/threonine protein kinase
lucilia_CL692Contig1_2_ORF2	IPR002290	Serine/threonine protein kinase
lucilia_CL801Contig1_4_ORF2	IPR002290	Serine/threonine protein kinase
Lce0030J14.g_3_ORF1	IPR002293	Amino acid/polyamine transporter I
Luce0103L06.g_3_ORF2	IPR002293	Amino acid/polyamine transporter I
lucilia_CL2316Contig1_3_ORF2	IPR002293	Amino acid/polyamine transporter I
Lce0058B07.g_3_ORF1	IPR002304	Methionyl-tRNA synthetase, class Ia
Luce0107F08.g_1_ORF2	IPR002304	Methionyl-tRNA synthetase, class Ia
Lce0046C09.g_2_ORF2	IPR002306	Tryptophanyl-tRNA synthetase, class Ib
Luce0100E11.g_3_ORF2	IPR002306	Tryptophanyl-tRNA synthetase, class Ib
lucilia_CL822Contig1_5_ORF2	IPR002307	Tyrosyl-tRNA synthetase, class Ib
lucilia_CL590Contig1_1_ORF2	IPR002308	Cysteinyl-tRNA synthetase, class Ia
lucilia_CL772Contig1_3_ORF1	IPR002312	Aspartyl-tRNA synthetase, class IIb
lucilia_CL753Contig1_4_ORF1	IPR002315	Glycyl-tRNA synthetase, alpha2 dimer
Luce0099D19.g_3_ORF2	IPR002316	Prolyl-tRNA synthetase, class IIa
lucilia_CL2185Contig1_2_ORF1	IPR002316	Prolyl-tRNA synthetase, class IIa
Lce0040P07.b_5_ORF1	IPR002317	Seryl-tRNA synthetase, class IIa
lucilia_CL2416Contig1_1_ORF2	IPR002317	Seryl-tRNA synthetase, class IIa
Luce0118P02.g_1_ORF1	IPR002318	Alanyl-tRNA synthetase, class IIc
lucilia_CL2098Contig1_3_ORF1	IPR002320	Threonyl-tRNA synthetase, class IIa
lucilia_CL166Contig1_6_ORF2	IPR002326	Cytochrome c1
lucilia_CL160Contig1_4_ORF2	IPR002327	Cytochrome c, class IA/ IB
lucilia_CL1956Contig1_1_ORF2	IPR002328	Alcohol dehydrogenase, zinc-containing
Lce0062K07.g_1_ORF2	IPR002341	HSF/ETS, DNA-binding
Luce0106J12.g_3_ORF2	IPR002343	Paraneoplastic encephalomyelitis antigen
lucilia_CL76Contig1_4_ORF2	IPR002343	Paraneoplastic encephalomyelitis antigen
Luce0007F09.g_3_ORF1	IPR002347	Glucose/ribitol dehydrogenase
Luce0112P20.g_2_ORF1	IPR002347	Glucose/ribitol dehydrogenase
Luce0114O06.g_2_ORF1	IPR002347	Glucose/ribitol dehydrogenase
lucilia_CL1004Contig1_5_ORF2	IPR002347	Glucose/ribitol dehydrogenase
lucilia_CL1358Contig1_3_ORF2	IPR002347	Glucose/ribitol dehydrogenase
lucilia_CL1816Contig1_2_ORF2	IPR002347	Glucose/ribitol dehydrogenase
lucilia_CL1913Contig1_5_ORF1	IPR002347	Glucose/ribitol dehydrogenase
lucilia_CL1932Contig1_5_ORF2	IPR002347	Glucose/ribitol dehydrogenase
lucilia_CL2071Contig1_1_ORF1	IPR002347	Glucose/ribitol dehydrogenase
lucilia_CL2243Contig1_3_ORF2	IPR002347	Glucose/ribitol dehydrogenase
lucilia_CL329Contig1_4_ORF2	IPR002347	Glucose/ribitol dehydrogenase
lucilia_CL329Contig2_6_ORF2	IPR002347	Glucose/ribitol dehydrogenase
lucilia_CL553Contig1_1_ORF2	IPR002347	Glucose/ribitol dehydrogenase
lucilia_CL151Contig1_5_ORF2	IPR002359	Ribosomal protein L6, signature 2
Lce0056A14.b_5_ORF1	IPR002373	cAMP-dependent protein kinase
Luce0087M12.g_2_ORF2	IPR002373	cAMP-dependent protein kinase
lucilia_CL717Contig1_3_ORF2	IPR002373	cAMP-dependent protein kinase
Luce0108B23.g_1_ORF1	IPR002375	Purine/pyrimidine phosphoribosyl transferase
lucilia_CL1629Contig1_2_ORF2	IPR002375	Purine/pyrimidine phosphoribosyl transferase
lucilia_CL341Contig1_5_ORF2	IPR002375	Purine/pyrimidine phosphoribosyl transferase
lucilia_CL293Contig1_2_ORF1	IPR002391	Annexin, type IV
Luce0082E09.g_1_ORF2	IPR002398	Peptidase C14, caspase precursor p45
lucilia_CL1835Contig1_6_ORF1	IPR002398	Peptidase C14, caspase precursor p45
lucilia_CL2355Contig1_2_ORF2	IPR002398	Peptidase C14, caspase precursor p45
lucilia_CL416Contig1_4_ORF1	IPR002398	Peptidase C14, caspase precursor p45
Lce0054K20.b_4_ORF1	IPR002401	E-class P450, group I
Lce0065N10.b_6_ORF1	IPR002401	E-class P450, group I
lucilia_CL2Contig31_4_ORF1	IPR002401	E-class P450, group I
lucilia_CL2Contig48_4_ORF1	IPR002401	E-class P450, group I
Luce0090J16.g_2_ORF2	IPR002402	E-class P450, group II
lucilia_CL2018Contig1_5_ORF1	IPR002403	E-class P450, group IV
lucilia_CL2Contig25_4_ORF1	IPR002403	E-class P450, group IV
Lce0054I07.g_2_ORF1	IPR002404	Insulin receptor substrate-1, PTB
Luce0091B02.g_1_ORF1	IPR002413	Ves allergen
lucilia_CL397Contig1_3_ORF2	IPR002415	High mobility group-like nuclear protein
lucilia_CL397Contig2_5_ORF2	IPR002415	High mobility group-like nuclear protein
Luce0095P08.g_2_ORF2	IPR002422	Amino acid/polyamine transporter II
Luce0106D08.g_2_ORF2	IPR002422	Amino acid/polyamine transporter II
lucilia_CL1945Contig1_2_ORF1	IPR002422	Amino acid/polyamine transporter II
lucilia_CL2252Contig1_1_ORF2	IPR002422	Amino acid/polyamine transporter II
Lce0044O07.g_2_ORF2	IPR002423	Chaperonin Cpn60/TCP-1
lucilia_CL142Contig1_6_ORF2	IPR002423	Chaperonin Cpn60/TCP-1
lucilia_CL221Contig1_5_ORF2	IPR002423	Chaperonin Cpn60/TCP-1
lucilia_CL248Contig2_1_ORF2	IPR002423	Chaperonin Cpn60/TCP-1
lucilia_CL248Contig3_5_ORF2	IPR002423	Chaperonin Cpn60/TCP-1
lucilia_CL260Contig1_1_ORF2	IPR002423	Chaperonin Cpn60/TCP-1
lucilia_CL276Contig1_4_ORF2	IPR002423	Chaperonin Cpn60/TCP-1
lucilia_CL276Contig1_6_ORF2	IPR002423	Chaperonin Cpn60/TCP-1
lucilia_CL327Contig1_2_ORF2	IPR002423	Chaperonin Cpn60/TCP-1
lucilia_CL409Contig1_1_ORF1	IPR002423	Chaperonin Cpn60/TCP-1
lucilia_CL409Contig2_1_ORF1	IPR002423	Chaperonin Cpn60/TCP-1
lucilia_CL464Contig1_3_ORF2	IPR002423	Chaperonin Cpn60/TCP-1
lucilia_CL60Contig1_4_ORF2	IPR002423	Chaperonin Cpn60/TCP-1
Luce0089C16.g_1_ORF1	IPR002424	Insect alcohol dehydrogenase family
lucilia_CL553Contig1_2_ORF2	IPR002424	Insect alcohol dehydrogenase family
Luce0089C16.g_1_ORF1	IPR002426	Ceratitis capitata alcohol dehydrogenase
Lce0003C13.g_3_ORF2	IPR002452	Alpha tubulin
Lce0013M13.g_2_ORF2	IPR002452	Alpha tubulin
Luce0089F16.g_1_ORF2	IPR002452	Alpha tubulin
lucilia_CL10Contig1_2_ORF2	IPR002452	Alpha tubulin
lucilia_CL767Contig1_1_ORF2	IPR002452	Alpha tubulin
lucilia_CL821Contig1_1_ORF2	IPR002452	Alpha tubulin
lucilia_CL152Contig1_4_ORF2	IPR002453	Beta tubulin
lucilia_CL18Contig2_5_ORF2	IPR002453	Beta tubulin
lucilia_CL18Contig3_4_ORF2	IPR002453	Beta tubulin
lucilia_CL380Contig2_3_ORF2	IPR002453	Beta tubulin
Lce0013C11.g_3_ORF1	IPR002464	ATP-dependent helicase, DEAH-box
Lce0035N12.g_1_ORF1	IPR002464	ATP-dependent helicase, DEAH-box
Luce0100H22.g_2_ORF1	IPR002478	PUA
lucilia_CL104Contig1_3_ORF2	IPR002478	PUA
lucilia_CL104Contig2_1_ORF1	IPR002478	PUA
lucilia_CL1252Contig1_2_ORF1	IPR002478	PUA
Lce0028E14.g_6_ORF1	IPR002483	Splicing factor PWI
lucilia_CL315Contig1_4_ORF2	IPR002498	Phosphatidylinositol-4-phosphate 5-kinase
Lc30003J23.g_3_ORF1	IPR002557	Chitin binding Peritrophin-A
Lc30003N01.g_2_ORF1	IPR002557	Chitin binding Peritrophin-A
Lc30004E19.g_1_ORF2	IPR002557	Chitin binding Peritrophin-A
Lce0046N06.g_3_ORF1	IPR002557	Chitin binding Peritrophin-A
Luce0008D11.g_2_ORF2	IPR002557	Chitin binding Peritrophin-A
Luce0033H18.g_1_ORF2	IPR002557	Chitin binding Peritrophin-A
Luce0074F11.g_2_ORF1	IPR002557	Chitin binding Peritrophin-A
Luce0088B18.g_3_ORF1	IPR002557	Chitin binding Peritrophin-A
Luce0093M18.g_2_ORF2	IPR002557	Chitin binding Peritrophin-A
Luce0100A04.g_1_ORF2	IPR002557	Chitin binding Peritrophin-A
lucilia_CL1025Contig1_2_ORF1	IPR002557	Chitin binding Peritrophin-A
lucilia_CL1118Contig1_1_ORF2	IPR002557	Chitin binding Peritrophin-A
lucilia_CL126Contig1_5_ORF2	IPR002557	Chitin binding Peritrophin-A
lucilia_CL1274Contig1_1_ORF2	IPR002557	Chitin binding Peritrophin-A
lucilia_CL1302Contig1_3_ORF2	IPR002557	Chitin binding Peritrophin-A
lucilia_CL1513Contig1_1_ORF2	IPR002557	Chitin binding Peritrophin-A
lucilia_CL1673Contig1_1_ORF1	IPR002557	Chitin binding Peritrophin-A
lucilia_CL1703Contig1_1_ORF1	IPR002557	Chitin binding Peritrophin-A
lucilia_CL171Contig1_2_ORF2	IPR002557	Chitin binding Peritrophin-A
lucilia_CL171Contig2_2_ORF2	IPR002557	Chitin binding Peritrophin-A
lucilia_CL1727Contig1_4_ORF1	IPR002557	Chitin binding Peritrophin-A
lucilia_CL1854Contig1_6_ORF2	IPR002557	Chitin binding Peritrophin-A
lucilia_CL1950Contig1_3_ORF1	IPR002557	Chitin binding Peritrophin-A
lucilia_CL199Contig1_2_ORF2	IPR002557	Chitin binding Peritrophin-A
lucilia_CL446Contig1_2_ORF2	IPR002557	Chitin binding Peritrophin-A
lucilia_CL502Contig1_4_ORF2	IPR002557	Chitin binding Peritrophin-A
lucilia_CL579Contig1_1_ORF2	IPR002557	Chitin binding Peritrophin-A
lucilia_CL700Contig1_3_ORF2	IPR002557	Chitin binding Peritrophin-A
lucilia_CL709Contig1_4_ORF1	IPR002557	Chitin binding Peritrophin-A
lucilia_CL771Contig1_1_ORF2	IPR002557	Chitin binding Peritrophin-A
lucilia_CL776Contig1_3_ORF2	IPR002557	Chitin binding Peritrophin-A
lucilia_CL897Contig1_2_ORF2	IPR002557	Chitin binding Peritrophin-A
Lce0030P08.g_2_ORF1	IPR002562	3'-5' exonuclease
Luce0119I20.g_2_ORF1	IPR002569	Methionine sulfoxide reductase A
lucilia_CL331Contig1_6_ORF1	IPR002587	Myo-inositol-1-phosphate synthase
Lce0040N21.g_3_ORF2	IPR002616	Queuine/other tRNA-ribosyltransferase
Luce0117N19.g_3_ORF2	IPR002637	Ham1-like protein
lucilia_CL287Contig1_3_ORF2	IPR002735	Translation initiation factor IF5
lucilia_CL392Contig1_3_ORF2	IPR002891	Adenylylsulfate kinase
Lce0031G21.g_2_ORF1	IPR002893	Zinc finger, MYND-type
Luce0107F22.g_2_ORF1	IPR002893	Zinc finger, MYND-type
lucilia_CL1691Contig1_4_ORF1	IPR002893	Zinc finger, MYND-type
lucilia_CL830Contig1_3_ORF1	IPR002893	Zinc finger, MYND-type
lucilia_CL905Contig1_3_ORF2	IPR002893	Zinc finger, MYND-type
lucilia_CL1881Contig1_2_ORF2	IPR002930	Glycine cleavage H-protein
lucilia_CL23Contig1_4_ORF1	IPR002942	RNA-binding S4
lucilia_CL2484Contig1_5_ORF2	IPR002942	RNA-binding S4
lucilia_CL59Contig1_2_ORF2	IPR002942	RNA-binding S4
lucilia_CL118Contig1_6_ORF2	IPR002993	Ornithine decarboxylase antizyme
lucilia_CL1498Contig1_2_ORF1	IPR002999	Tudor
lucilia_CL1695Contig1_1_ORF1	IPR002999	Tudor
lucilia_CL490Contig1_2_ORF1	IPR002999	Tudor
lucilia_CL994Contig1_1_ORF2	IPR002999	Tudor
lucilia_CL2032Contig1_3_ORF1	IPR003000	Silent information regulator protein Sir2
lucilia_CL905Contig1_3_ORF2	IPR003006	Immunoglobulin/major histocompatibility complex
lucilia_CL2406Contig1_5_ORF1	IPR003009	FMN/related compound-binding core
Luce0090B17.g_2_ORF2	IPR003010	Nitrilase/cyanide hydratase and apolipoprotein N-acyltransferase
lucilia_CL355Contig1_6_ORF1	IPR003010	Nitrilase/cyanide hydratase and apolipoprotein N-acyltransferase
lucilia_CL1881Contig1_2_ORF2	IPR003016	2-oxo acid dehydrogenase, lipoyl-binding site
Lce0013C19.g_1_ORF1	IPR003029	RNA binding S1
lucilia_CL295Contig1_3_ORF2	IPR003029	RNA binding S1
Lce0019B08.g_3_ORF2	IPR003084	Histone deacetylase
Lce0059E08.g_1_ORF2	IPR003084	Histone deacetylase
Lce0063A04.g_1_ORF1	IPR003084	Histone deacetylase
lucilia_CL722Contig1_3_ORF2	IPR003084	Histone deacetylase
Lce0043D24.g_2_ORF1	IPR003089	Alpha/beta hydrolase
lucilia_CL1202Contig1_1_ORF2	IPR003089	Alpha/beta hydrolase
lucilia_CL2436Contig1_2_ORF1	IPR003089	Alpha/beta hydrolase
Luce0074B06.g_2_ORF2	IPR003095	Heat shock protein DnaJ
Luce0101P02.g_3_ORF1	IPR003095	Heat shock protein DnaJ
Luce0103K12.g_1_ORF1	IPR003095	Heat shock protein DnaJ
Luce0117F21.g_1_ORF1	IPR003095	Heat shock protein DnaJ
lucilia_CL1926Contig1_2_ORF2	IPR003095	Heat shock protein DnaJ
lucilia_CL290Contig1_4_ORF2	IPR003095	Heat shock protein DnaJ
lucilia_CL444Contig1_4_ORF1	IPR003095	Heat shock protein DnaJ
lucilia_CL1912Contig1_2_ORF2	IPR003096	SM22/calponin
lucilia_CL430Contig1_3_ORF1	IPR003096	SM22/calponin
Lce0026L05.g_3_ORF1	IPR003107	RNA-processing protein, HAT helix
lucilia_CL1417Contig1_1_ORF2	IPR003107	RNA-processing protein, HAT helix
Lce0062A16.g_2_ORF1	IPR003108	Growth-arrest-specific protein 2
Lc30002C09.g_3_ORF1	IPR003115	ParB-like nuclease
Luce0083D22.g_3_ORF1	IPR003118	Sterile alpha motif/pointed
lucilia_CL1080Contig1_4_ORF1	IPR003121	SWIB/MDM2
lucilia_CL173Contig2_3_ORF2	IPR003121	SWIB/MDM2
lucilia_CL975Contig1_5_ORF2	IPR003191	Guanylate-binding protein
lucilia_CL323Contig1_3_ORF2	IPR003197	Cytochrome bd ubiquinol oxidase, 14 kDa subunit
lucilia_CL2391Contig1_3_ORF2	IPR003231	Acyl carrier protein (ACP)
lucilia_CL322Contig1_3_ORF2	IPR003299	Flagellar calcium-binding protein (calflagin)
Lce0058N03.g_2_ORF1	IPR003307	eIF4-gamma/eIF5/eIF2-epsilon
Luce0094M09.g_1_ORF1	IPR003307	eIF4-gamma/eIF5/eIF2-epsilon
Luce0107K21.g_3_ORF1	IPR003307	eIF4-gamma/eIF5/eIF2-epsilon
lucilia_CL1499Contig1_6_ORF1	IPR003307	eIF4-gamma/eIF5/eIF2-epsilon
lucilia_CL34Contig1_6_ORF2	IPR003307	eIF4-gamma/eIF5/eIF2-epsilon
lucilia_CL511Contig1_5_ORF1	IPR003307	eIF4-gamma/eIF5/eIF2-epsilon
lucilia_CL116Contig1_5_ORF2	IPR003337	Trehalose-phosphatase
lucilia_CL370Contig1_4_ORF2	IPR003337	Trehalose-phosphatase
lucilia_CL1256Contig1_6_ORF2	IPR003377	Cornichon
Luce0084F01.g_1_ORF2	IPR003388	Reticulon
lucilia_CL209Contig1_2_ORF2	IPR003388	Reticulon
lucilia_CL209Contig2_1_ORF2	IPR003388	Reticulon
Luce0031K10.g_2_ORF1	IPR003428	Mitochondrial glycoprotein
Lce0018J22.g_1_ORF1	IPR003439	ABC transporter related
Lce0062D20.g_2_ORF1	IPR003439	ABC transporter related
Luce0021H03.g_1_ORF1	IPR003439	ABC transporter related
Luce0097M16.g_3_ORF2	IPR003439	ABC transporter related
Luce0102C03.g_1_ORF1	IPR003439	ABC transporter related
lucilia_CL2229Contig1_3_ORF1	IPR003439	ABC transporter related
lucilia_CL2268Contig1_2_ORF1	IPR003439	ABC transporter related
lucilia_CL454Contig1_2_ORF2	IPR003439	ABC transporter related
lucilia_CL648Contig1_3_ORF2	IPR003439	ABC transporter related
Lce0003N02.g_3_ORF2	IPR003521	Nucleotide-sensitive chloride conductance regulator
lucilia_CL1175Contig1_2_ORF2	IPR003527	MAP kinase
lucilia_CL475Contig1_1_ORF2	IPR003527	MAP kinase
lucilia_CL595Contig1_5_ORF2	IPR003527	MAP kinase
lucilia_CL801Contig1_4_ORF2	IPR003527	MAP kinase
Lce0018M01.g_3_ORF1	IPR003577	Ras small GTPase, Ras type
Lce0046L03.g_3_ORF2	IPR003577	Ras small GTPase, Ras type
Lce0061P03.g_2_ORF2	IPR003577	Ras small GTPase, Ras type
Luce0010G06.g_2_ORF2	IPR003577	Ras small GTPase, Ras type
Luce0014D01.g_1_ORF2	IPR003577	Ras small GTPase, Ras type
lucilia_CL1195Contig1_1_ORF2	IPR003577	Ras small GTPase, Ras type
lucilia_CL1409Contig1_1_ORF1	IPR003577	Ras small GTPase, Ras type
lucilia_CL1550Contig1_2_ORF1	IPR003577	Ras small GTPase, Ras type
lucilia_CL169Contig1_1_ORF2	IPR003577	Ras small GTPase, Ras type
lucilia_CL169Contig2_4_ORF2	IPR003577	Ras small GTPase, Ras type
lucilia_CL2169Contig1_2_ORF2	IPR003577	Ras small GTPase, Ras type
lucilia_CL245Contig1_3_ORF2	IPR003577	Ras small GTPase, Ras type
lucilia_CL2466Contig1_2_ORF2	IPR003577	Ras small GTPase, Ras type
lucilia_CL385Contig2_2_ORF2	IPR003577	Ras small GTPase, Ras type
lucilia_CL412Contig2_3_ORF2	IPR003577	Ras small GTPase, Ras type
lucilia_CL441Contig2_1_ORF2	IPR003577	Ras small GTPase, Ras type
lucilia_CL599Contig1_4_ORF2	IPR003577	Ras small GTPase, Ras type
lucilia_CL862Contig1_4_ORF2	IPR003577	Ras small GTPase, Ras type
lucilia_CL885Contig1_1_ORF2	IPR003577	Ras small GTPase, Ras type
Lce0018M01.g_3_ORF1	IPR003578	Ras small GTPase, Rho type
Lce0061P03.g_2_ORF2	IPR003578	Ras small GTPase, Rho type
Luce0010G06.g_2_ORF2	IPR003578	Ras small GTPase, Rho type
Luce0014D01.g_1_ORF2	IPR003578	Ras small GTPase, Rho type
lucilia_CL1195Contig1_1_ORF2	IPR003578	Ras small GTPase, Rho type
lucilia_CL1409Contig1_1_ORF1	IPR003578	Ras small GTPase, Rho type
lucilia_CL1550Contig1_2_ORF1	IPR003578	Ras small GTPase, Rho type
lucilia_CL169Contig2_4_ORF2	IPR003578	Ras small GTPase, Rho type
lucilia_CL2169Contig1_2_ORF2	IPR003578	Ras small GTPase, Rho type
lucilia_CL245Contig1_3_ORF2	IPR003578	Ras small GTPase, Rho type
lucilia_CL2466Contig1_2_ORF2	IPR003578	Ras small GTPase, Rho type
lucilia_CL385Contig2_2_ORF2	IPR003578	Ras small GTPase, Rho type
lucilia_CL412Contig2_3_ORF2	IPR003578	Ras small GTPase, Rho type
lucilia_CL441Contig2_1_ORF2	IPR003578	Ras small GTPase, Rho type
lucilia_CL599Contig1_4_ORF2	IPR003578	Ras small GTPase, Rho type
lucilia_CL862Contig1_4_ORF2	IPR003578	Ras small GTPase, Rho type
lucilia_CL885Contig1_1_ORF2	IPR003578	Ras small GTPase, Rho type
Lce0018M01.g_3_ORF1	IPR003579	Ras small GTPase, Rab type
Luce0010G06.g_2_ORF2	IPR003579	Ras small GTPase, Rab type
Luce0014D01.g_1_ORF2	IPR003579	Ras small GTPase, Rab type
lucilia_CL1075Contig1_3_ORF2	IPR003579	Ras small GTPase, Rab type
lucilia_CL1195Contig1_1_ORF2	IPR003579	Ras small GTPase, Rab type
lucilia_CL1409Contig1_1_ORF1	IPR003579	Ras small GTPase, Rab type
lucilia_CL1550Contig1_2_ORF1	IPR003579	Ras small GTPase, Rab type
lucilia_CL155Contig1_5_ORF2	IPR003579	Ras small GTPase, Rab type
lucilia_CL169Contig1_1_ORF2	IPR003579	Ras small GTPase, Rab type
lucilia_CL169Contig2_4_ORF2	IPR003579	Ras small GTPase, Rab type
lucilia_CL2117Contig1_1_ORF2	IPR003579	Ras small GTPase, Rab type
lucilia_CL2169Contig1_2_ORF2	IPR003579	Ras small GTPase, Rab type
lucilia_CL245Contig1_3_ORF2	IPR003579	Ras small GTPase, Rab type
lucilia_CL2466Contig1_2_ORF2	IPR003579	Ras small GTPase, Rab type
lucilia_CL2497Contig1_3_ORF2	IPR003579	Ras small GTPase, Rab type
lucilia_CL385Contig2_2_ORF2	IPR003579	Ras small GTPase, Rab type
lucilia_CL412Contig2_3_ORF2	IPR003579	Ras small GTPase, Rab type
lucilia_CL441Contig2_1_ORF2	IPR003579	Ras small GTPase, Rab type
lucilia_CL599Contig1_4_ORF2	IPR003579	Ras small GTPase, Rab type
lucilia_CL862Contig1_4_ORF2	IPR003579	Ras small GTPase, Rab type
lucilia_CL885Contig1_1_ORF2	IPR003579	Ras small GTPase, Rab type
Lce0018E12.g_2_ORF1	IPR003593	AAA ATPase
Luc0001A03.g_3_ORF2	IPR003593	AAA ATPase
Luce0102C03.g_1_ORF1	IPR003593	AAA ATPase
lucilia_CL2029Contig1_2_ORF2	IPR003593	AAA ATPase
lucilia_CL32Contig1_4_ORF2	IPR003593	AAA ATPase
lucilia_CL454Contig1_2_ORF2	IPR003593	AAA ATPase
lucilia_CL645Contig1_1_ORF1	IPR003593	AAA ATPase
lucilia_CL648Contig1_3_ORF2	IPR003593	AAA ATPase
lucilia_CL708Contig1_2_ORF2	IPR003593	AAA ATPase
lucilia_CL237Contig1_1_ORF2	IPR003594	ATP-binding region, ATPase-like
lucilia_CL611Contig1_5_ORF2	IPR003594	ATP-binding region, ATPase-like
lucilia_CL85Contig1_5_ORF2	IPR003594	ATP-binding region, ATPase-like
Lc30004O24.g_2_ORF1	IPR003595	Protein tyrosine phosphatase, catalytic region
Lce0042N08.g_2_ORF1	IPR003595	Protein tyrosine phosphatase, catalytic region
lucilia_CL1043Contig1_6_ORF1	IPR003595	Protein tyrosine phosphatase, catalytic region
lucilia_CL1692Contig1_3_ORF1	IPR003598	Immunoglobulin C2 type
lucilia_CL1692Contig1_3_ORF1	IPR003599	Immunoglobulin subtype
Lce0015A19.g_3_ORF2	IPR003604	Zinc finger, U1-type
Lce0030L17.g_3_ORF1	IPR003604	Zinc finger, U1-type
Luce0098G19.g_1_ORF2	IPR003604	Zinc finger, U1-type
Luce0103N21.g_1_ORF2	IPR003604	Zinc finger, U1-type
Lce0062B15.g_3_ORF2	IPR003613	U box
lucilia_CL2004Contig1_1_ORF2	IPR003613	U box
lucilia_CL2434Contig1_2_ORF2	IPR003613	U box
lucilia_CL632Contig1_5_ORF2	IPR003617	Transcription elongation factor S-II, N-terminal
lucilia_CL632Contig1_5_ORF2	IPR003618	Transcription elongation factor S-II, central region
Lce0013K07.g_3_ORF2	IPR003619	Dwarfin protein, A
Lce0035O09.g_3_ORF2	IPR003619	Dwarfin protein, A
lucilia_CL725Contig1_6_ORF1	IPR003645	Follistatin-like, N-terminal
Lce0053P12.g_2_ORF2	IPR003648	Splicing factor motif
lucilia_CL1579Contig1_1_ORF2	IPR003648	Splicing factor motif
Lce0016H19.g_3_ORF1	IPR003650	Orange
Lce0018E13.g_1_ORF2	IPR003650	Orange
Lce0062K13.g_1_ORF2	IPR003650	Orange
Luce0110M13.g_2_ORF2	IPR003650	Orange
lucilia_CL1189Contig1_3_ORF2	IPR003656	Zinc finger, BED-type predicted
lucilia_CL1763Contig1_4_ORF1	IPR003656	Zinc finger, BED-type predicted
lucilia_CL691Contig1_5_ORF2	IPR003656	Zinc finger, BED-type predicted
Lce0031P05.g_1_ORF1	IPR003659	Plexin/semaphorin/integrin
lucilia_CL1327Contig1_4_ORF2	IPR003726	Homocysteine S-methyltransferase
Lce0060J14.g_6_ORF1	IPR003882	Pistil-specific extensin-like protein
lucilia_CL585Contig1_5_ORF2	IPR003890	Initiation factor eIF-4 gamma, middle
Lce0065H19.g_3_ORF1	IPR003894	TAFH/NHR1
lucilia_CL2Contig18_4_ORF2	IPR003916	NADH-ubiquinone oxidoreductase, chain 5
lucilia_CL2Contig18_4_ORF3	IPR003916	NADH-ubiquinone oxidoreductase, chain 5
lucilia_CL156Contig1_2_ORF2	IPR003952	Fumarate reductase/succinate dehydrogenase, FAD-binding site
lucilia_CL156Contig2_3_ORF2	IPR003952	Fumarate reductase/succinate dehydrogenase, FAD-binding site
lucilia_CL76Contig1_4_ORF2	IPR003954	RNA recognition, region 1
lucilia_CL876Contig1_1_ORF2	IPR003954	RNA recognition, region 1
lucilia_CL1802Contig1_2_ORF1	IPR003960	AAA-protein subdomain
lucilia_CL2459Contig1_4_ORF1	IPR003961	Fibronectin, type III
lucilia_CL2459Contig1_4_ORF1	IPR003962	Fibronectin, type III subdomain
lucilia_CL1053Contig1_4_ORF2	IPR004000	Actin/actin-like
lucilia_CL2503Contig1_1_ORF2	IPR004000	Actin/actin-like
lucilia_CL657Contig1_3_ORF2	IPR004000	Actin/actin-like
lucilia_CL8Contig2_4_ORF2	IPR004000	Actin/actin-like
lucilia_CL8Contig3_6_ORF2	IPR004000	Actin/actin-like
lucilia_CL8Contig4_1_ORF2	IPR004000	Actin/actin-like
lucilia_CL8Contig6_1_ORF2	IPR004000	Actin/actin-like
lucilia_CL8Contig2_4_ORF2	IPR004001	Actin
lucilia_CL8Contig3_6_ORF2	IPR004001	Actin
lucilia_CL8Contig4_1_ORF2	IPR004001	Actin
lucilia_CL8Contig6_1_ORF2	IPR004001	Actin
lucilia_CL1335Contig1_4_ORF2	IPR004011	GYR motif
Lce0019N14.g_1_ORF2	IPR004037	Ribosomal protein L7AE
Luce0107K23.g_3_ORF1	IPR004037	Ribosomal protein L7AE
lucilia_CL11Contig1_5_ORF2	IPR004037	Ribosomal protein L7AE
lucilia_CL397Contig1_3_ORF2	IPR004037	Ribosomal protein L7AE
lucilia_CL397Contig2_5_ORF2	IPR004037	Ribosomal protein L7AE
lucilia_CL531Contig1_2_ORF2	IPR004037	Ribosomal protein L7AE
lucilia_CL41Contig1_4_ORF1	IPR004044	KH, type 2
Luce0084A13.g_1_ORF1	IPR004087	KH
Luce0084I22.g_1_ORF1	IPR004087	KH
Luce0099A18.g_3_ORF2	IPR004087	KH
lucilia_CL1192Contig1_4_ORF1	IPR004087	KH
lucilia_CL1355Contig1_3_ORF1	IPR004087	KH
lucilia_CL147Contig1_5_ORF1	IPR004087	KH
lucilia_CL147Contig2_1_ORF1	IPR004087	KH
lucilia_CL2196Contig1_2_ORF2	IPR004087	KH
lucilia_CL2498Contig1_1_ORF1	IPR004087	KH
Lce0046G02.g_2_ORF2	IPR004088	KH, type 1
Luce0084A13.g_1_ORF1	IPR004088	KH, type 1
Luce0084I22.g_1_ORF1	IPR004088	KH, type 1
Luce0099A18.g_3_ORF2	IPR004088	KH, type 1
lucilia_CL1355Contig1_3_ORF1	IPR004088	KH, type 1
lucilia_CL147Contig1_5_ORF1	IPR004088	KH, type 1
lucilia_CL147Contig2_1_ORF1	IPR004088	KH, type 1
lucilia_CL2196Contig1_2_ORF2	IPR004088	KH, type 1
lucilia_CL2498Contig1_1_ORF1	IPR004088	KH, type 1
lucilia_CL1332Contig1_3_ORF2	IPR004100	ATPase, F1/V1/A1 complex, alpha/beta subunit, N-terminal
lucilia_CL2251Contig1_1_ORF2	IPR004100	ATPase, F1/V1/A1 complex, alpha/beta subunit, N-terminal
lucilia_CL2Contig10_1_ORF2	IPR004100	ATPase, F1/V1/A1 complex, alpha/beta subunit, N-terminal
lucilia_CL2Contig30_4_ORF2	IPR004100	ATPase, F1/V1/A1 complex, alpha/beta subunit, N-terminal
lucilia_CL32Contig1_4_ORF2	IPR004100	ATPase, F1/V1/A1 complex, alpha/beta subunit, N-terminal
lucilia_CL3Contig8_3_ORF2	IPR004100	ATPase, F1/V1/A1 complex, alpha/beta subunit, N-terminal
lucilia_CL213Contig1_3_ORF1	IPR004112	Fumarate reductase/succinate dehydrogenase flavoprotein, C-terminal
lucilia_CL1313Contig1_2_ORF1	IPR004119	Protein of unknown function DUF227
lucilia_CL677Contig1_3_ORF2	IPR004119	Protein of unknown function DUF227
lucilia_CL1331Contig1_1_ORF2	IPR004145	Protein of unknown function DUF243
lucilia_CL1833Contig1_2_ORF2	IPR004145	Protein of unknown function DUF243
lucilia_CL2275Contig1_2_ORF2	IPR004155	PBS lyase HEAT-like repeat
lucilia_CL2404Contig1_1_ORF2	IPR004163	Coenzyme A transferase binding site
Luce0008A12.g_1_ORF2	IPR004170	WWE
Lce0058L17.g_1_ORF1	IPR004172	L27
Lc30003B07.g_3_ORF1	IPR004177	DDHD
Lce0056L22.g_2_ORF1	IPR004210	BESS motif
lucilia_CL2387Contig1_3_ORF1	IPR004210	BESS motif
lucilia_CL758Contig1_5_ORF1	IPR004210	BESS motif
lucilia_CL566Contig1_3_ORF2	IPR004272	Odorant binding protein
lucilia_CL146Contig1_2_ORF2	IPR004301	Nucleoplasmin
lucilia_CL292Contig1_1_ORF2	IPR004301	Nucleoplasmin
lucilia_CL414Contig1_4_ORF2	IPR004301	Nucleoplasmin
Luce0085N11.g_2_ORF2	IPR004361	Glyoxalase I
Luce0116A12.g_1_ORF2	IPR004361	Glyoxalase I
lucilia_CL278Contig1_3_ORF2	IPR004396	Conserved hypothetical protein 92
lucilia_CL214Contig1_5_ORF2	IPR004434	Isocitrate dehydrogenase NAD-dependent, mitochondrial
Lce0061A14.g_1_ORF2	IPR004457	Zinc finger, ZPR1-type
lucilia_CL341Contig1_5_ORF2	IPR004467	Orotate phosphoribosyl transferase
lucilia_CL489Contig2_5_ORF2	IPR004480	Glutaredoxin-related protein
lucilia_CL163Contig1_3_ORF2	IPR004489	Succinate dehydrogenase/fumarate reductase iron-sulfur protein
lucilia_CL2169Contig1_2_ORF2	IPR004504	DNA repair protein RadA
lucilia_CL204Contig1_2_ORF2	IPR004516	Histidyl-tRNA synthetase, class IIa
Luce0100H22.g_2_ORF1	IPR004521	Uncharacterized domain 2
lucilia_CL602Contig1_6_ORF2	IPR004536	Selenide water dikinase
lucilia_CL3Contig2_3_ORF2	IPR004539	Translation elongation factor EF-1, alpha subunit
lucilia_CL183Contig2_4_ORF2	IPR004790	Isocitrate dehydrogenase NADP-dependent, eukaryotic
lucilia_CL104Contig1_3_ORF2	IPR004802	Putative rRNA pseudouridine synthase
lucilia_CL1101Contig1_1_ORF2	IPR004827	Basic-leucine zipper (bZIP) transcription factor
lucilia_CL196Contig1_1_ORF2	IPR004827	Basic-leucine zipper (bZIP) transcription factor
lucilia_CL2401Contig1_4_ORF2	IPR004827	Basic-leucine zipper (bZIP) transcription factor
lucilia_CL524Contig1_5_ORF2	IPR004827	Basic-leucine zipper (bZIP) transcription factor
Lc30004E22.g_1_ORF2	IPR004843	Metallophosphoesterase
Lce0008B20.g_1_ORF1	IPR004843	Metallophosphoesterase
Lce0018E15.g_1_ORF2	IPR004843	Metallophosphoesterase
Lce0062N07.g_3_ORF1	IPR004843	Metallophosphoesterase
lucilia_CL100Contig6_2_ORF2	IPR004843	Metallophosphoesterase
lucilia_CL1209Contig1_2_ORF2	IPR004843	Metallophosphoesterase
lucilia_CL582Contig1_3_ORF2	IPR004843	Metallophosphoesterase
Lce0040G19.g_2_ORF1	IPR005018	DOMON related
lucilia_CL1316Contig1_1_ORF2	IPR005033	YEATS
Lc30002G02.g_1_ORF2	IPR005225	Small GTP-binding protein domain
Lce0018M01.g_3_ORF1	IPR005225	Small GTP-binding protein domain
Luce0010G06.g_2_ORF2	IPR005225	Small GTP-binding protein domain
Luce0014D01.g_1_ORF2	IPR005225	Small GTP-binding protein domain
lucilia_CL1195Contig1_1_ORF2	IPR005225	Small GTP-binding protein domain
lucilia_CL1281Contig1_1_ORF2	IPR005225	Small GTP-binding protein domain
lucilia_CL1550Contig1_2_ORF1	IPR005225	Small GTP-binding protein domain
lucilia_CL155Contig1_5_ORF2	IPR005225	Small GTP-binding protein domain
lucilia_CL1588Contig1_5_ORF2	IPR005225	Small GTP-binding protein domain
lucilia_CL169Contig2_4_ORF2	IPR005225	Small GTP-binding protein domain
lucilia_CL2117Contig1_1_ORF2	IPR005225	Small GTP-binding protein domain
lucilia_CL245Contig1_3_ORF2	IPR005225	Small GTP-binding protein domain
lucilia_CL2497Contig1_3_ORF2	IPR005225	Small GTP-binding protein domain
lucilia_CL385Contig2_2_ORF2	IPR005225	Small GTP-binding protein domain
lucilia_CL412Contig2_3_ORF2	IPR005225	Small GTP-binding protein domain
lucilia_CL441Contig2_1_ORF2	IPR005225	Small GTP-binding protein domain
lucilia_CL495Contig1_4_ORF2	IPR005225	Small GTP-binding protein domain
lucilia_CL599Contig1_4_ORF2	IPR005225	Small GTP-binding protein domain
lucilia_CL644Contig1_5_ORF2	IPR005225	Small GTP-binding protein domain
lucilia_CL862Contig1_4_ORF2	IPR005225	Small GTP-binding protein domain
lucilia_CL885Contig1_1_ORF2	IPR005225	Small GTP-binding protein domain
lucilia_CL893Contig1_3_ORF2	IPR005225	Small GTP-binding protein domain
Lce0011I21.g_2_ORF1	IPR005289	GTP-binding
lucilia_CL345Contig1_5_ORF2	IPR005289	GTP-binding
lucilia_CL3Contig8_3_ORF2	IPR005294	ATPase, F1 complex, alpha subunit
lucilia_CL2097Contig1_2_ORF1	IPR005428	Adhesion molecule CD36
lucilia_CL135Contig2_5_ORF2	IPR005455	Plant profilin
lucilia_CL135Contig3_5_ORF2	IPR005455	Plant profilin
lucilia_CL2004Contig1_6_ORF2	IPR005479	Carbamoyl-phosphate synthase L chain, ATP-binding
lucilia_CL22Contig1_3_ORF1	IPR005485	Eukaryotic ribosomal protein L5
lucilia_CL22Contig2_3_ORF2	IPR005485	Eukaryotic ribosomal protein L5
lucilia_CL22Contig3_3_ORF2	IPR005485	Eukaryotic ribosomal protein L5
lucilia_CL285Contig1_4_ORF2	IPR005677	Fumarate hydratase, class II
lucilia_CL43Contig1_2_ORF2	IPR005680	Ribosomal protein S23, eukaryotic and archaeal form
lucilia_CL41Contig1_4_ORF1	IPR005703	Eukaryotic/archaeal ribosomal protein S3
lucilia_CL28Contig1_3_ORF2	IPR005707	Ribosomal protein S2, eukaryotic and archaeal form
lucilia_CL59Contig1_2_ORF2	IPR005710	Ribosomal protein S4/9, eukaryotic and archaeal form
lucilia_CL40Contig1_4_ORF2	IPR005711	Ribosomal protein S5, eukaryotic and archaeal form
lucilia_CL49Contig1_6_ORF1	IPR005713	Ribosomal protein S15, eukaryotic and archaeal form
lucilia_CL128Contig1_4_ORF2	IPR005716	Ribosomal protein S7, eukaryotic and archaeal form
lucilia_CL38Contig1_5_ORF2	IPR005721	Ribosomal protein L22/L17, eukaryotic and archaeal form
lucilia_CL32Contig1_4_ORF2	IPR005722	ATPase, F1 complex, beta subunit
lucilia_CL2Contig30_4_ORF2	IPR005723	ATPase, V1 complex, subunit B
lucilia_CL136Contig1_1_ORF2	IPR005729	Ribosomal protein S10, eukaryotic and archaeal form
lucilia_CL1044Contig1_2_ORF2	IPR005746	Thioredoxin
lucilia_CL35Contig2_1_ORF2	IPR005746	Thioredoxin
lucilia_CL26Contig1_6_ORF1	IPR005755	Ribosomal protein L13, archea and eukaryotic form
lucilia_CL83Contig1_2_ORF1	IPR005756	Ribosomal protein L26, eukaryotic and archaeal form
lucilia_CL2Contig43_1_ORF2	IPR005772	ATPase, V1 complex, subunit F, eukaryotic
lucilia_CL184Contig1_1_ORF2	IPR005788	Disulphide isomerase
lucilia_CL73Contig1_6_ORF2	IPR005788	Disulphide isomerase
lucilia_CL73Contig1_6_ORF2	IPR005792	Protein disulphide isomerase
lucilia_CL7Contig1_1_ORF2	IPR005797	Cytochrome b/b6, N-terminal
lucilia_CL7Contig2_6_ORF2	IPR005797	Cytochrome b/b6, N-terminal
lucilia_CL7Contig1_1_ORF2	IPR005798	Cytochrome b/b6, C-terminal
lucilia_CL7Contig2_6_ORF2	IPR005798	Cytochrome b/b6, C-terminal
lucilia_CL225Contig1_2_ORF2	IPR005805	Rieske iron-sulfur protein
lucilia_CL225Contig2_4_ORF2	IPR005805	Rieske iron-sulfur protein
lucilia_CL452Contig1_2_ORF2	IPR005809	Succinyl-CoA synthetase, beta subunit
lucilia_CL324Contig1_3_ORF2	IPR005810	Succinyl-CoA ligase, alpha subunit
Luce0077O20.g_2_ORF1	IPR005812	Ribosomal protein L20, bacterial and organelle form
lucilia_CL1797Contig1_2_ORF2	IPR005822	Ribosomal protein L13
lucilia_CL26Contig1_6_ORF1	IPR005822	Ribosomal protein L13
Lce0045I06.g_2_ORF2	IPR005825	Ribosomal protein L24/L26
Luce0093L02.g_2_ORF2	IPR005825	Ribosomal protein L24/L26
Luce0119H05.g_1_ORF1	IPR005825	Ribosomal protein L24/L26
lucilia_CL83Contig1_2_ORF1	IPR005825	Ribosomal protein L24/L26
Lce0026M04.g_1_ORF1	IPR005829	Sugar transporter superfamily
Luce0112O05.g_2_ORF1	IPR005829	Sugar transporter superfamily
Luce0118M10.g_2_ORF2	IPR005829	Sugar transporter superfamily
Luce0107J23.g_1_ORF2	IPR005833	Haloacid dehalogenase/epoxide hydrolase
lucilia_CL572Contig1_1_ORF2	IPR005839	Protein of unknown function UPF0004
lucilia_CL1154Contig1_1_ORF2	IPR005841	Phosphoglucomutase/phosphomannomutase
lucilia_CL431Contig1_5_ORF2	IPR005874	Eukaryotic translation initiation factor SUI1
lucilia_CL162Contig1_5_ORF2	IPR005946	Ribose-phosphate pyrophosphokinase
lucilia_CL240Contig1_6_ORF2	IPR005952	Phosphoglycerate mutase 1
lucilia_CL16Contig1_6_ORF2	IPR005998	Ribosomal protein L7, eukaryotic form
Lce0040D24.g_1_ORF1	IPR006012	Syntaxin/epimorphin family
Luce0102P02.g_3_ORF1	IPR006012	Syntaxin/epimorphin family
lucilia_CL244Contig2_1_ORF1	IPR006021	Staphylococcus nuclease (SNase-like)
lucilia_CL490Contig1_2_ORF1	IPR006021	Staphylococcus nuclease (SNase-like)
Lc30003B03.g_1_ORF1	IPR006025	Peptidase M, neutral zinc metallopeptidases, zinc-binding site
Luc0002E11.g_1_ORF1	IPR006025	Peptidase M, neutral zinc metallopeptidases, zinc-binding site
Luce0118O01.g_3_ORF2	IPR006025	Peptidase M, neutral zinc metallopeptidases, zinc-binding site
lucilia_CL1788Contig1_2_ORF1	IPR006025	Peptidase M, neutral zinc metallopeptidases, zinc-binding site
lucilia_CL1958Contig1_2_ORF2	IPR006025	Peptidase M, neutral zinc metallopeptidases, zinc-binding site
lucilia_CL647Contig1_2_ORF2	IPR006025	Peptidase M, neutral zinc metallopeptidases, zinc-binding site
Lc30003B03.g_1_ORF1	IPR006026	Peptidase, metallopeptidases
lucilia_CL1958Contig1_2_ORF2	IPR006026	Peptidase, metallopeptidases
Lce0061B20.g_3_ORF1	IPR006032	Ribosomal protein S12/S23
lucilia_CL43Contig1_2_ORF2	IPR006032	Ribosomal protein S12/S23
Luce0114J24.g_3_ORF2	IPR006050	DNA photolyase, N-terminal
Lc30004C14.g_1_ORF1	IPR006055	Exonuclease
lucilia_CL2093Contig1_1_ORF2	IPR006055	Exonuclease
Luce0119M11.g_2_ORF2	IPR006058	2Fe-2S ferredoxin, iron-sulfur binding site
lucilia_CL1300Contig1_3_ORF2	IPR006058	2Fe-2S ferredoxin, iron-sulfur binding site
lucilia_CL163Contig1_3_ORF2	IPR006058	2Fe-2S ferredoxin, iron-sulfur binding site
Lce0043H09.g_1_ORF1	IPR006069	ATPase, P-type cation exchange, alpha subunit
lucilia_CL1674Contig1_3_ORF1	IPR006069	ATPase, P-type cation exchange, alpha subunit
Lce0011I21.g_2_ORF1	IPR006073	GTP1/OBG
Luce0107C08.g_2_ORF2	IPR006073	GTP1/OBG
lucilia_CL1601Contig1_2_ORF2	IPR006073	GTP1/OBG
lucilia_CL216Contig1_1_ORF2	IPR006073	GTP1/OBG
lucilia_CL216Contig2_4_ORF2	IPR006073	GTP1/OBG
lucilia_CL278Contig1_3_ORF2	IPR006073	GTP1/OBG
lucilia_CL345Contig1_5_ORF2	IPR006073	GTP1/OBG
lucilia_CL644Contig1_5_ORF2	IPR006073	GTP1/OBG
Luce0107C08.g_2_ORF2	IPR006074	GTP1/OBG domain
lucilia_CL1601Contig1_2_ORF2	IPR006074	GTP1/OBG domain
lucilia_CL644Contig1_5_ORF2	IPR006074	GTP1/OBG domain
Lce0060J14.g_6_ORF1	IPR006077	Vinculin/alpha-catenin
Lce0047A24.g_3_ORF1	IPR006084	DNA repair protein (XPGC)/yeast Rad
Lce0047A24.g_3_ORF1	IPR006085	XPG N-terminal
Lce0047A24.g_3_ORF1	IPR006086	XPG I
Lc30002H01.g_3_ORF1	IPR006089	Acyl-CoA dehydrogenase
Lce0046M20.g_6_ORF1	IPR006089	Acyl-CoA dehydrogenase
Luce0017C05.g_2_ORF1	IPR006089	Acyl-CoA dehydrogenase
Luce0100B02.g_1_ORF2	IPR006089	Acyl-CoA dehydrogenase
lucilia_CL1305Contig1_2_ORF1	IPR006089	Acyl-CoA dehydrogenase
lucilia_CL1532Contig1_1_ORF1	IPR006089	Acyl-CoA dehydrogenase
lucilia_CL253Contig1_4_ORF2	IPR006089	Acyl-CoA dehydrogenase
lucilia_CL65Contig1_5_ORF2	IPR006095	Glu/Leu/Phe/Val dehydrogenase
lucilia_CL908Contig1_4_ORF1	IPR006108	3-hydroxyacyl-CoA dehydrogenase, C-terminal
lucilia_CL503Contig1_5_ORF2	IPR006109	NAD-dependent glycerol-3-phosphate dehydrogenase, C-terminal
lucilia_CL1167Contig1_3_ORF2	IPR006111	DNA-directed RNA polymerase, 14 to 18 kDa subunit
lucilia_CL2101Contig1_1_ORF1	IPR006116	2-5 oligoadenylate synthetase, ubiquitin-like region
lucilia_CL1447Contig1_3_ORF2	IPR006121	Heavy metal transport/detoxification protein
lucilia_CL2502Contig1_3_ORF1	IPR006130	Aspartate/ornithine carbamoyltransferase
Luce0089F01.g_2_ORF2	IPR006138	NADH dehydrogenase (ubiquinone), 20 kDa subunit
lucilia_CL849Contig1_3_ORF2	IPR006138	NADH dehydrogenase (ubiquinone), 20 kDa subunit
Lce0056M02.g_2_ORF1	IPR006140	D-isomer specific 2-hydroxyacid dehydrogenase, NAD-binding
lucilia_CL1547Contig1_5_ORF2	IPR006140	D-isomer specific 2-hydroxyacid dehydrogenase, NAD-binding
Lce0029J24.g_1_ORF2	IPR006146	5'-Nucleotidase, N-terminal
lucilia_CL1286Contig1_3_ORF2	IPR006146	5'-Nucleotidase, N-terminal
Lce0033B08.g_3_ORF2	IPR006162	Phosphopantetheine attachment site
lucilia_CL2367Contig1_1_ORF1	IPR006162	Phosphopantetheine attachment site
lucilia_CL2391Contig1_3_ORF2	IPR006163	Phosphopantetheine-binding
lucilia_CL503Contig1_5_ORF2	IPR006168	NAD-dependent glycerol-3-phosphate dehydrogenase
Lc30004I03.g_1_ORF2	IPR006170	Pheromone/general odorant binding protein, PBP/GOBP
Luce0026H06.g_3_ORF2	IPR006170	Pheromone/general odorant binding protein, PBP/GOBP
Luce0111L10.g_3_ORF2	IPR006170	Pheromone/general odorant binding protein, PBP/GOBP
Luce0112E21.g_2_ORF2	IPR006170	Pheromone/general odorant binding protein, PBP/GOBP
lucilia_CL1371Contig1_5_ORF1	IPR006170	Pheromone/general odorant binding protein, PBP/GOBP
lucilia_CL1614Contig1_3_ORF1	IPR006170	Pheromone/general odorant binding protein, PBP/GOBP
lucilia_CL194Contig1_1_ORF2	IPR006170	Pheromone/general odorant binding protein, PBP/GOBP
lucilia_CL194Contig2_5_ORF2	IPR006170	Pheromone/general odorant binding protein, PBP/GOBP
lucilia_CL2361Contig1_3_ORF2	IPR006170	Pheromone/general odorant binding protein, PBP/GOBP
lucilia_CL583Contig1_5_ORF2	IPR006170	Pheromone/general odorant binding protein, PBP/GOBP
lucilia_CL707Contig1_3_ORF2	IPR006170	Pheromone/general odorant binding protein, PBP/GOBP
Luce0031G21.g_2_ORF1	IPR006179	5'-Nucleotidase and apyrase
Luce0094N20.g_1_ORF1	IPR006181	D-amino acid oxidase
lucilia_CL187Contig2_4_ORF2	IPR006183	6-phosphogluconate dehydrogenase
lucilia_CL2480Contig1_4_ORF2	IPR006183	6-phosphogluconate dehydrogenase
Lc30004E22.g_1_ORF2	IPR006186	Serine/threonine-specific protein phosphatase and bis(5-nucleosyl)-tetraphosphatase
Lce0008B20.g_1_ORF1	IPR006186	Serine/threonine-specific protein phosphatase and bis(5-nucleosyl)-tetraphosphatase
Lce0018E15.g_1_ORF2	IPR006186	Serine/threonine-specific protein phosphatase and bis(5-nucleosyl)-tetraphosphatase
lucilia_CL100Contig6_2_ORF2	IPR006186	Serine/threonine-specific protein phosphatase and bis(5-nucleosyl)-tetraphosphatase
lucilia_CL1209Contig1_2_ORF2	IPR006186	Serine/threonine-specific protein phosphatase and bis(5-nucleosyl)-tetraphosphatase
lucilia_CL582Contig1_3_ORF2	IPR006186	Serine/threonine-specific protein phosphatase and bis(5-nucleosyl)-tetraphosphatase
Lce0040P07.b_5_ORF1	IPR006195	Aminoacyl-transfer RNA synthetase, class II
lucilia_CL204Contig1_2_ORF2	IPR006195	Aminoacyl-transfer RNA synthetase, class II
lucilia_CL2098Contig1_3_ORF1	IPR006195	Aminoacyl-transfer RNA synthetase, class II
lucilia_CL2185Contig1_2_ORF1	IPR006195	Aminoacyl-transfer RNA synthetase, class II
lucilia_CL2416Contig1_1_ORF2	IPR006195	Aminoacyl-transfer RNA synthetase, class II
lucilia_CL753Contig1_4_ORF1	IPR006195	Aminoacyl-transfer RNA synthetase, class II
lucilia_CL772Contig1_3_ORF1	IPR006195	Aminoacyl-transfer RNA synthetase, class II
lucilia_CL211Contig1_5_ORF2	IPR006196	S1, IF1 type
lucilia_CL2140Contig1_4_ORF2	IPR006203	GHMP kinase, ATP-binding region
lucilia_CL832Contig1_4_ORF2	IPR006203	GHMP kinase, ATP-binding region
Luce0112I01.g_2_ORF1	IPR006210	EGF
lucilia_CL2180Contig1_5_ORF1	IPR006210	EGF
lucilia_CL2012Contig1_1_ORF2	IPR006213	Bax inhibitor 1
lucilia_CL363Contig1_4_ORF2	IPR006223	Glycine cleavage system T protein
Lce0008D14.g_3_ORF1	IPR006224	Pseudouridine synthase, Rlu
Luce0114B09.g_3_ORF2	IPR006262	Cytidine deaminase, homotetrameric
lucilia_CL225Contig1_2_ORF2	IPR006317	Ubiquinol-cytochrome c reductase, iron-sulfur subunit
lucilia_CL225Contig2_4_ORF2	IPR006317	Ubiquinol-cytochrome c reductase, iron-sulfur subunit
Luce0033C07.g_2_ORF2	IPR006379	HAD-superfamily hydrolase subfamily IIB
lucilia_CL116Contig1_5_ORF2	IPR006379	HAD-superfamily hydrolase subfamily IIB
lucilia_CL370Contig1_4_ORF2	IPR006379	HAD-superfamily hydrolase subfamily IIB
lucilia_CL78Contig1_5_ORF2	IPR006424	Glyceraldehyde-3-phosphate dehydrogenase, type I
Luce0107J23.g_1_ORF2	IPR006439	HAD-superfamily hydrolase, subfamily IA, variant 1
lucilia_CL76Contig1_4_ORF2	IPR006515	Polyadenylate binding protein, human types 1, 2, 3, 4
lucilia_CL118Contig2_3_ORF2	IPR006532	Poly-U binding splicing factor, half-pint
lucilia_CL758Contig1_5_ORF1	IPR006578	MADF
lucilia_CL2236Contig1_2_ORF1	IPR006589	Alpha amylase, catalytic subdomain
Luce0114K06.g_1_ORF2	IPR006597	Sel1-like
Lce0035A03.g_3_ORF2	IPR006612	Zinc finger, C2CH-type
lucilia_CL1998Contig1_3_ORF2	IPR006612	Zinc finger, C2CH-type
Lce0015G01.g_1_ORF2	IPR006616	Protein of unknown function DM9
[truncated: 1,038 more rows]

## Sheet: Unique InterPro terms
Interpro ID	InterPro Description
IPR000005	Helix-turn-helix, AraC type
IPR000008	C2
IPR000010	Proteinase inhibitor I25, cystatin
IPR000011	Ubiquitin-activating enzyme, E1
IPR000014	PAS
IPR000023	Phosphofructokinase
IPR000039	Ribosomal protein L18e
IPR000043	S-adenosyl-L-homocysteine hydrolase
IPR000047	Helix-turn-helix motif, lambda-like repressor
IPR000049	Electron transfer flavoprotein beta-subunit
IPR000051	SAM (and some other nucleotide) binding motif
IPR000054	Ribosomal protein L31e
IPR000056	Ribulose-phosphate 3-epimerase
IPR000061	SWAP/Surp
IPR000062	Thymidylate kinase
IPR000092	Polyprenyl synthetase
IPR000101	Gamma-glutamyltranspeptidase
IPR000114	Ribosomal protein L16
IPR000127	Ubiquitin-activating enzyme repeat
IPR000131	ATPase, F1 complex, gamma subunit
IPR000133	ER lumen protein retaining receptor
IPR000135	High mobility group box HMG1 and HMG2
IPR000146	Inositol phosphatase/fructose-1,6-bisphosphatase
IPR000152	Aspartic acid and asparagine hydroxylation site
IPR000158	Cell division protein FtsZ
IPR000159	RA
IPR000164	Histone H3
IPR000169	Peptidase, cysteine peptidase active site
IPR000172	Glucose-methanol-choline oxidoreductase
IPR000173	Glyceraldehyde 3-phosphate dehydrogenase
IPR000175	Sodium:neurotransmitter symporter
IPR000181	Formylmethionine deformylase
IPR000194	ATPase, F1/V1/A1 complex, alpha/beta subunit, nucleotide-binding
IPR000196	Ribosomal protein L19e
IPR000203	GPS
IPR000205	NAD-binding site
IPR000209	Peptidase S8 and S53, subtilisin, kexin, sedolisin
IPR000210	BTB
IPR000215	Proteinase inhibitor I4, serpin
IPR000217	Tubulin
IPR000218	Ribosomal protein L14b/L23e
IPR000222	Protein phosphatase 2C
IPR000223	Peptidase S26A, signal peptidase I
IPR000225	Armadillo
IPR000231	Ribosomal protein L30e
IPR000232	Heat shock factor (HSF)-type, DNA-binding
IPR000235	Ribosomal protein S7
IPR000242	Tyrosine specific protein phosphatase
IPR000243	Peptidase T1A, proteasome beta-subunit
IPR000245	ATPase, V0 complex, proteolipid subunit C,
IPR000264	Serum albumin
IPR000266	Ribosomal protein S17
IPR000276	Rhodopsin-like GPCR superfamily
IPR000286	Histone deacetylase superfamily
IPR000297	PpiC-type peptidyl-prolyl cis-trans isomerase
IPR000299	Band 4.1
IPR000301	CD9/CD37/CD63 antigen
IPR000304	Delta 1-pyrroline-5-carboxylate reductase
IPR000306	Zinc finger, FYVE-type
IPR000308	14-3-3 protein
IPR000315	Zinc finger, B-box
IPR000333	Activin type II receptor
IPR000340	Dual specificity protein phosphatase
IPR000342	Regulator of G protein signalling
IPR000352	Class I peptide chain release factor
IPR000357	HEAT
IPR000362	Fumarate lyase
IPR000367	G-protein alpha subunit, group S
IPR000379	Esterase/lipase/thioesterase
IPR000387	Tyrosine specific protein phosphatase and dual specificity protein phosphatase
IPR000403	Phosphatidylinositol 3- and 4-kinase, catalytic
IPR000406	RHO protein GDP dissociation inhibitor
IPR000408	Regulator of chromosome condensation, RCC1
IPR000421	Coagulation factor 5/8 type, C-terminal
IPR000425	Major intrinsic protein
IPR000426	Proteasome alpha-subunit
IPR000433	Zinc finger, ZZ-type
IPR000439	Ribosomal protein L15e
IPR000445	Helix-hairpin-helix motif
IPR000449	Ubiquitin-associated
IPR000454	ATPase, F0 complex, subunit C
IPR000462	CDP-alcohol phosphatidyltransferase
IPR000463	Cytosolic fatty-acid binding
IPR000467	D111/G-patch
IPR000477	RNA-directed DNA polymerase (Reverse transcriptase)
IPR000480	Glutelin
IPR000488	Death
IPR000504	RNA-binding region RNP-1 (RNA recognition motif)
IPR000509	Ribosomal protein L36E
IPR000511	Cytochrome c and c1 heme-lyase
IPR000513	5'3'-Exonuclease N- and I-domain
IPR000517	Ribosomal protein L30
IPR000530	Ribosomal protein S12E
IPR000533	Tropomyosin
IPR000535	Major sperm protein
IPR000536	Nuclear hormone receptor, ligand-binding
IPR000541	Protein of unknown function UPF0021
IPR000542	Acyltransferase ChoActase/COT/CPT
IPR000552	Ribosomal protein L44E
IPR000554	Ribosomal protein S7E
IPR000557	Calponin repeat
IPR000560	Histidine acid phosphatase
IPR000568	ATPase, F0 complex, subunit A
IPR000569	HECT
IPR000571	Zinc finger, CCCH-type
IPR000577	Carbohydrate kinase, FGGY
IPR000589	Ribosomal protein S15
IPR000590	Hydroxymethylglutaryl-coenzyme A synthase, active site
IPR000594	UBA/THIF-type NAD/FAD binding fold
IPR000595	Cyclic nucleotide-binding
IPR000597	Ribosomal protein L3
IPR000608	Ubiquitin-conjugating enzyme, E2
IPR000618	Insect cuticle protein
IPR000626	Ubiquitin
IPR000629	ATP-dependent helicase, DEAD-box
IPR000630	Ribosomal protein S8
IPR000639	Epoxide hydrolase
IPR000640	Elongation factor G, C-terminal
IPR000652	Triosephosphate isomerase
IPR000659	Pyridoxamine 5'-phosphate oxidase
IPR000668	Peptidase C1A, papain C-terminal
IPR000672	Tetrahydrofolate dehydrogenase/cyclohydrolase
IPR000679	Zinc finger, GATA-type
IPR000687	Protein of unknown function RIO1
IPR000690	Zinc finger, C2H2-type matrin
IPR000692	Fibrillarin
IPR000695	H+ transporting ATPase, proton pump
IPR000701	Succinate dehydrogenase, cytochrome b subunit
IPR000711	ATPase, F1 complex, OSCP/delta subunit
IPR000717	Proteasome component region PCI
IPR000719	Protein kinase
IPR000727	Target SNARE coiled-coil region
IPR000730	Proliferating cell nuclear antigen, PCNA
IPR000734	Lipase
IPR000738	WHEP-TRS
IPR000740	GrpE protein
IPR000741	Fructose-bisphosphate aldolase, class-I
IPR000742	EGF-like, type 3
IPR000744	NSF attachment protein
IPR000749	ATP:guanido phosphotransferase
IPR000754	Ribosomal protein S9
IPR000759	Adrenodoxin reductase
IPR000760	Inositol monophosphatase
IPR000764	Uridine kinase
IPR000782	Beta-Ig-H3/fasciclin
IPR000783	RNA polymerase subunit, RPB5
IPR000788	Ribonucleotide reductase large subunit, C-terminal
IPR000789	Cyclin-dependent kinase, regulatory subunit
IPR000793	ATPase, F1/V1/A1 complex, alpha/beta subunit, C-terminal
IPR000794	Beta-ketoacyl synthase
IPR000795	Protein synthesis factor, GTP-binding
IPR000796	Aspartate/other aminotransferase
IPR000798	Ezrin/radixin/moesin ERM
IPR000806	Rab GDI protein
IPR000812	Transcription factor TFIIB related
IPR000819	Peptidase M17, leucyl aminopeptidase, C-terminal
IPR000832	GPCR, family 2, secretin-like
IPR000834	Peptidase M14, carboxypeptidase A
IPR000842	Phosphoribosyl pyrophosphate synthetase
IPR000850	Adenylate kinase
IPR000851	Ribosomal protein S5
IPR000857	Unconventional myosin/plant kinesin-like protein/non-motor protein conserved region MyTH4
IPR000862	Replication factor C conserved region
IPR000868	Isochorismatase hydrolase
IPR000871	Beta-lactamase, class A
IPR000873	AMP-dependent synthetase and ligase
IPR000875	Cecropin
IPR000876	Ribosomal protein S4E
IPR000885	Fibrillar collagen, C-terminal
IPR000886	Endoplasmic reticulum targeting sequence
IPR000889	Glutathione peroxidase
IPR000891	Pyruvate carboxyltransferase
IPR000892	Ribosomal protein S26E
IPR000896	Arthropod hemocyanin/insect LSP
IPR000897	GTP-binding signal recognition particle SRP54, G-domain
IPR000903	Myristoyl-CoA:protein N-myristoyltransferase
IPR000905	Peptidase M22, glycoprotease
IPR000910	HMG1/2 (high mobility group) box
IPR000911	Ribosomal protein L11
IPR000917	Sulfatase
IPR000941	Enolase
IPR000953	Chromo
IPR000956	Stathmin
IPR000961	Protein kinase, C-terminal
IPR000971	Globin
IPR000974	Glycoside hydrolase, family 22, lysozyme
IPR000979	Protein of unknown function UPF0025
IPR000980	SH2 motif
IPR000988	Ribosomal protein L24E
IPR000990	Innexin
IPR000996	Clathrin light chain
IPR001000	Glycoside hydrolase, family 10
IPR001005	Myb, DNA-binding
IPR001014	Ribosomal L23 protein
IPR001015	Ferrochelatase
IPR001019	Guanine nucleotide binding protein (G-protein), alpha subunit
IPR001023	Heat shock protein Hsp70
IPR001025	Bromo adjacent region
IPR001030	Aconitate hydratase, N-terminal
IPR001033	Alpha-catenin
IPR001040	Eukaryotic translation initiation factor 4E (eIF-4E)
IPR001041	Ferredoxin
IPR001045	Spermine synthase
IPR001047	Ribosomal protein S8E
IPR001048	Aspartate/glutamate/uridylate kinase
IPR001061	Transgelin (SM22-alpha)
IPR001063	Ribosomal protein L22/L17
IPR001067	Nuclear translocator
IPR001071	Cellular retinaldehyde binding/alpha-tocopherol transport
IPR001079	Galectin, galactose-binding lectin
IPR001085	Glycine hydroxymethyltransferase
IPR001092	Basic helix-loop-helix dimerisation region bHLH
IPR001093	IMP dehydrogenase/GMP reductase
IPR001096	Peptidase C13, legumain
IPR001100	Pyridine nucleotide-disulphide oxidoreductase, class I
IPR001107	Band 7 protein
IPR001114	Adenylosuccinate synthetase
IPR001125	Recoverin
IPR001126	UMUC-like DNA-repair protein
IPR001128	Cytochrome P450
IPR001135	NADH-ubiquinone oxidoreductase, chain 49kDa
IPR001141	Ribosomal protein L27e
IPR001147	Ribosomal protein L21e
IPR001148	Carbonic anhydrase, eukaryotic
IPR001152	Thymosin beta-4
IPR001154	DNA topoisomerase II, eukaryotic-type
IPR001159	Double-stranded RNA binding
IPR001164	Arf GTPase activating protein
IPR001179	Peptidylprolyl isomerase, FKBP-type
IPR001189	Manganese and iron superoxide dismutase
IPR001197	Ribosomal protein L10E
IPR001201	PAP/25A core
IPR001206	Diacylglycerol kinase, catalytic region
IPR001208	MCM
IPR001209	Ribosomal protein S14
IPR001210	Ribosomal protein S17e
IPR001214	Nuclear protein SET
IPR001216	Cysteine synthase/cystathionine beta-synthase P-phosphate-binding site
IPR001222	Transcription factor TFIIS
IPR001241	DNA topoisomerase, type IIA, subunit B or N-terminal
IPR001245	Tyrosine protein kinase
IPR001250	Mannose-6-phosphate isomerase, type I
IPR001251	Cellular retinaldehyde-binding/triple function, C-terminal
IPR001252	Malate dehydrogenase, active site
IPR001253	Eukaryotic initiation factor 1A (eIF-1A)
IPR001254	Peptidase S1 and S6, chymotrypsin/Hap
IPR001260	Coproporphyrinogen III oxidase
IPR001261	ArgE/dapE/ACY1/CPG2/yscS
IPR001263	Phosphoinositide 3-kinase accessory region PIK
IPR001266	Ribosomal protein S19e
IPR001268	NADH dehydrogenase (ubiquinone), 30 kDa subunit
IPR001269	Dihydrouridine synthase, DuS
IPR001270	Chaperonin clpA/B
IPR001283	Allergen V5/Tpx-1 related
IPR001293	Zinc finger, TRAF-type
IPR001300	Peptidase C2, calpain
IPR001304	C-type lectin
IPR001305	DnaJ central region
IPR001308	Electron transfer flavoprotein, alpha subunit
IPR001309	Caspase, p20 subunit
IPR001312	Hexokinase
IPR001313	Pumilio/Puf RNA-binding
IPR001314	Peptidase S1A, chymotrypsin
IPR001326	Elongation factor 1, beta/beta'/delta chain
IPR001345	Phosphoglycerate/bisphosphoglycerate mutase
IPR001349	Cytochrome c oxidase, subunit VIa
IPR001351	Ribosomal protein S3, C-terminal
IPR001353	20S proteasome, A and B subunits
IPR001356	Homeobox
IPR001357	BRCT
IPR001360	Glycoside hydrolase, family 1
IPR001369	Purine phosphorylase, family 2
IPR001370	Proteinase inhibitor I32, inhibitor of apoptosis
IPR001372	Dynein light chain, type 1
IPR001373	Cullin
IPR001377	Ribosomal protein S6e
IPR001380	Ribosomal protein L13e
IPR001382	Glycoside hydrolase, family 47
IPR001387	Helix-turn-helix type 3
IPR001388	Synaptobrevin
IPR001392	Clathrin adaptor complex, medium chain
IPR001394	Peptidase C19, ubiquitin carboxyl-terminal hydrolase 2
IPR001395	Aldo/keto reductase
IPR001401	Dynamin
IPR001404	Heat shock protein Hsp90
IPR001408	G-protein alpha subunit, group I
IPR001410	DEAD/DEAH box helicase
IPR001412	Aminoacyl-tRNA synthetase, class I
IPR001424	Superoxide dismutase, copper/zinc binding
IPR001425	Bacterial rhodopsin
IPR001427	Pancreatic ribonuclease
IPR001431	Peptidase M16, zinc-binding site
IPR001438	EGF-like, type 2
IPR001442	Type 4 procollagen, C-terminal repeat
IPR001450	4Fe-4S ferredoxin, iron-sulfur binding
IPR001452	Src homology-3
IPR001453	Molybdopterin binding domain
IPR001461	Peptidase A1, pepsin
IPR001464	Annexin
IPR001469	ATPase, F1 complex, delta/epsilon subunit
IPR001476	Chaperonin Cpn10
IPR001478	PDZ/DHR/GLGF
IPR001487	Bromodomain
IPR001494	Importin-beta, N-terminal
IPR001506	Peptidase M12A, astacin
IPR001514	DNA-directed RNA polymerase, 30-40 kDa subunit
IPR001515	Ribosomal protein L32e
IPR001522	Fatty acid desaturase, type 1
IPR001523	Paired box protein, N-terminal
IPR001529	DNA-directed RNA polymerase, M/15 kDa subunit
IPR001540	Glycoside hydrolase, family 20
IPR001544	Aminotransferase, class IV
IPR001548	Peptidase M2, peptidyl-dipeptidase A
IPR001557	L-lactate/malate dehydrogenase
IPR001563	Peptidase S10, serine carboxypeptidase
IPR001564	Nucleoside diphosphate kinase
IPR001565	Synaptotagmin
IPR001569	Ribosomal protein L37e
IPR001576	Phosphoglycerate kinase
IPR001578	Peptidase C12, ubiquitin carboxyl-terminal hydrolase 1
IPR001580	Calreticulin/calnexin
IPR001584	Integrase, catalytic region
IPR001585	Transaldolase
IPR001588	Casein, alpha/beta
IPR001589	Actin-binding, actinin-type
IPR001594	Zinc finger, DHHC-type
IPR001601	Generic methyltransferase
IPR001606	AT-rich interaction region
IPR001609	Myosin head, motor region
IPR001611	Leucine-rich repeat
IPR001619	Sec1-like protein
IPR001623	Heat shock protein DnaJ, N-terminal
IPR001631	DNA topoisomerase I, C-terminal
IPR001636	SAICAR synthetase
IPR001638	Bacterial extracellular solute-binding protein, family 3
IPR001648	Ribosomal protein S18
IPR001650	Helicase, C-terminal
IPR001656	tRNA pseudouridine synthase D, TruD
IPR001661	Glycoside hydrolase, family 37
IPR001662	Elongation factor 1, gamma chain
IPR001666	Phosphatidylinositol transfer protein
IPR001672	Phosphoglucose isomerase (PGI)
IPR001680	WD-40 repeat
IPR001683	Phox-like
IPR001697	Pyruvate kinase
IPR001698	F-actin capping protein, beta subunit
IPR001699	Transcription factor, T-box
IPR001709	Flavoprotein pyridine nucleotide cytochrome reductase
IPR001714	Peptidase M24, methionine aminopeptidase
IPR001715	Calponin-like actin-binding
IPR001723	Steroid hormone receptor
IPR001727	Protein of unknown function UPF0016
IPR001733	Peptidase S26B, eukaryotic signal peptidase
IPR001737	Ribosomal RNA adenine methylase transferase
IPR001739	Methyl-CpG binding
IPR001752	Kinesin, motor region
IPR001753	Enoyl-CoA hydratase/isomerase
IPR001754	Orotidine 5'-phosphate decarboxylase
IPR001757	ATPase, P-type, K/Mg/Cd/Cu/Zn/Na/Ca/Na/H-transporter
IPR001780	Ribosomal protein L35Ae
IPR001781	LIM, zinc-binding
IPR001787	Ribosomal protein L21
IPR001804	Isocitrate/isopropylmalate dehydrogenase
IPR001805	Adenosine kinase
IPR001806	Ras GTPase
IPR001816	Elongation factor Ts
IPR001834	NADH:cytochrome b5 reductase (CBR)
IPR001837	CAP protein
IPR001841	Zinc finger, RING-type
IPR001844	Chaperonin Cpn60
IPR001848	Ribosomal protein S10
IPR001849	Pleckstrin-like
IPR001854	Ribosomal protein L29
IPR001857	Ribosomal protein L19
IPR001865	Ribosomal protein S2
IPR001876	Zinc finger, RanBP2-type
IPR001878	Zinc finger, CCHC-type
IPR001881	EGF-like calcium-binding
IPR001882	Biotin-binding site
IPR001884	Eukaryotic initiation factor 5A hypusine (eIF-5A)
IPR001891	Malic oxidoreductase
IPR001892	Ribosomal protein S13
IPR001912	Ribosomal protein S4
IPR001916	Glycoside hydrolase, family 22
IPR001917	Aminotransferase, class-II
IPR001921	Ribosomal protein L7A
IPR001925	Porin, eukaryotic type
IPR001926	Pyridoxal-5'-phosphate-dependent enzyme, beta subunit
IPR001930	Peptidase M1, membrane alanine aminopeptidase
IPR001932	Protein phosphatase 2C-like
IPR001944	Glycoside hydrolase, family 35
IPR001950	Translation initiation factor SUI1
IPR001951	Histone H4
IPR001952	Alkaline phosphatase
IPR001965	Zinc finger, PHD-type
IPR001969	Peptidase aspartic, active site
IPR001971	Ribosomal protein S11
IPR001972	Stomatin
IPR001976	Ribosomal protein S24e
IPR001983	Translationally controlled tumor protein
IPR001985	S-adenosylmethionine decarboxylase
IPR001993	Mitochondrial substrate carrier
IPR001997	Calponin
IPR001999	Osteonectin-like
IPR002004	Polyadenylate-binding protein/Hyperplastic disc protein
IPR002005	Rab GTPase activator
IPR002014	VHS
IPR002015	Proteasome/cyclosome, regulatory subunit
IPR002016	Haem peroxidase, plant/fungal/bacterial
IPR002017	Spectrin repeat
IPR002020	Citrate synthase
IPR002023	NADH dehydrogenase (ubiquinone), 24 kDa subunit
IPR002035	von Willebrand factor, type A
IPR002041	GTP-binding nuclear protein Ran
IPR002048	Calcium-binding EF-hand
IPR002049	EGF-like, laminin
IPR002052	N-6 Adenine-specific DNA methylase
IPR002057	Isopenicillin N synthetase
IPR002059	Cold-shock protein, DNA-binding
IPR002067	Mitochondrial carrier protein
IPR002073	3'5'-cyclic nucleotide phosphodiesterase
IPR002075	Nuclear transport factor 2
IPR002076	GNS1/SUR4 membrane protein
IPR002078	Sigma-54 factor, interaction region
IPR002082	Aspartate carbamoyltransferase
IPR002086	Aldehyde dehydrogenase
IPR002088	Protein prenyltransferase, alpha subunit
IPR002097	Profilin/allergen
IPR002108	Actin-binding, cofilin/tropomyosin type
IPR002109	Glutaredoxin
IPR002110	Ankyrin
IPR002113	Adenine nucleotide translocator 1
IPR002114	Phosphotransferase system, HPr serine phosphorylation site
IPR002119	Histone H2A
IPR002121	HRDC
IPR002123	Phospholipid/glycerol acyltransferase
IPR002126	Cadherin
IPR002129	Pyridoxal-dependent decarboxylase
IPR002130	Peptidyl-prolyl cis-trans isomerase, cyclophilin type
IPR002132	Ribosomal protein L5
IPR002133	S-adenosylmethionine synthetase
IPR002136	Ribosomal protein L4/L1e
IPR002138	Peptidase C14, caspase non-catalytic subunit p10
IPR002140	Shwachman-Bodian-Diamond syndrome proteins
IPR002143	Ribosomal protein L1
IPR002149	A-latrotoxin receptor interaction
IPR002151	Kinesin light chain
IPR002155	Thiolase
IPR002159	CD36 antigen
IPR002171	Ribosomal protein L2
IPR002172	Low density lipoprotein-receptor, class A
IPR002173	Carbohydrate kinase, PfkB
IPR002194	Chaperonin TCP-1
IPR002195	Dihydroorotase
IPR002197	Helix-turn-helix, Fis-type
IPR002198	Short-chain dehydrogenase/reductase SDR
IPR002202	Hydroxymethylglutaryl-coenzyme A reductase
IPR002204	Hydroxyacid dehydrogenase/reductase
IPR002208	SecY protein
IPR002222	Ribosomal protein S19/S15
IPR002223	Proteinase inhibitor I2, Kunitz metazoa
IPR002226	Catalase
IPR002241	Glycoside hydrolase, family 27
IPR002259	Delayed-early response protein/equilibrative nucleoside transporter
IPR002290	Serine/threonine protein kinase
IPR002293	Amino acid/polyamine transporter I
IPR002304	Methionyl-tRNA synthetase, class Ia
IPR002306	Tryptophanyl-tRNA synthetase, class Ib
IPR002307	Tyrosyl-tRNA synthetase, class Ib
IPR002308	Cysteinyl-tRNA synthetase, class Ia
IPR002312	Aspartyl-tRNA synthetase, class IIb
IPR002315	Glycyl-tRNA synthetase, alpha2 dimer
IPR002316	Prolyl-tRNA synthetase, class IIa
IPR002317	Seryl-tRNA synthetase, class IIa
IPR002318	Alanyl-tRNA synthetase, class IIc
IPR002320	Threonyl-tRNA synthetase, class IIa
IPR002326	Cytochrome c1
IPR002327	Cytochrome c, class IA/ IB
IPR002328	Alcohol dehydrogenase, zinc-containing
IPR002341	HSF/ETS, DNA-binding
IPR002343	Paraneoplastic encephalomyelitis antigen
IPR002347	Glucose/ribitol dehydrogenase
IPR002359	Ribosomal protein L6, signature 2
IPR002373	cAMP-dependent protein kinase
IPR002375	Purine/pyrimidine phosphoribosyl transferase
IPR002391	Annexin, type IV
IPR002398	Peptidase C14, caspase precursor p45
IPR002401	E-class P450, group I
IPR002402	E-class P450, group II
IPR002403	E-class P450, group IV
IPR002404	Insulin receptor substrate-1, PTB
IPR002413	Ves allergen
IPR002415	High mobility group-like nuclear protein
IPR002422	Amino acid/polyamine transporter II
IPR002423	Chaperonin Cpn60/TCP-1
IPR002424	Insect alcohol dehydrogenase family
IPR002426	Ceratitis capitata alcohol dehydrogenase
IPR002452	Alpha tubulin
IPR002453	Beta tubulin
IPR002464	ATP-dependent helicase, DEAH-box
IPR002478	PUA
IPR002483	Splicing factor PWI
IPR002498	Phosphatidylinositol-4-phosphate 5-kinase
IPR002557	Chitin binding Peritrophin-A
IPR002562	3'-5' exonuclease
IPR002569	Methionine sulfoxide reductase A
IPR002587	Myo-inositol-1-phosphate synthase
IPR002616	Queuine/other tRNA-ribosyltransferase
IPR002637	Ham1-like protein
IPR002735	Translation initiation factor IF5
IPR002891	Adenylylsulfate kinase
IPR002893	Zinc finger, MYND-type
IPR002930	Glycine cleavage H-protein
IPR002942	RNA-binding S4
IPR002993	Ornithine decarboxylase antizyme
IPR002999	Tudor
IPR003000	Silent information regulator protein Sir2
IPR003006	Immunoglobulin/major histocompatibility complex
IPR003009	FMN/related compound-binding core
IPR003010	Nitrilase/cyanide hydratase and apolipoprotein N-acyltransferase
IPR003016	2-oxo acid dehydrogenase, lipoyl-binding site
IPR003029	RNA binding S1
IPR003084	Histone deacetylase
IPR003089	Alpha/beta hydrolase
IPR003095	Heat shock protein DnaJ
IPR003096	SM22/calponin
IPR003107	RNA-processing protein, HAT helix
IPR003108	Growth-arrest-specific protein 2
IPR003115	ParB-like nuclease
IPR003118	Sterile alpha motif/pointed
IPR003121	SWIB/MDM2
IPR003191	Guanylate-binding protein
IPR003197	Cytochrome bd ubiquinol oxidase, 14 kDa subunit
IPR003231	Acyl carrier protein (ACP)
IPR003299	Flagellar calcium-binding protein (calflagin)
IPR003307	eIF4-gamma/eIF5/eIF2-epsilon
IPR003337	Trehalose-phosphatase
IPR003377	Cornichon
IPR003388	Reticulon
IPR003428	Mitochondrial glycoprotein
IPR003439	ABC transporter related
IPR003521	Nucleotide-sensitive chloride conductance regulator
IPR003527	MAP kinase
IPR003577	Ras small GTPase, Ras type
IPR003578	Ras small GTPase, Rho type
IPR003579	Ras small GTPase, Rab type
IPR003593	AAA ATPase
IPR003594	ATP-binding region, ATPase-like
IPR003595	Protein tyrosine phosphatase, catalytic region
IPR003598	Immunoglobulin C2 type
IPR003599	Immunoglobulin subtype
IPR003604	Zinc finger, U1-type
IPR003613	U box
IPR003617	Transcription elongation factor S-II, N-terminal
IPR003618	Transcription elongation factor S-II, central region
IPR003619	Dwarfin protein, A
IPR003645	Follistatin-like, N-terminal
IPR003648	Splicing factor motif
IPR003650	Orange
IPR003656	Zinc finger, BED-type predicted
IPR003659	Plexin/semaphorin/integrin
IPR003726	Homocysteine S-methyltransferase
IPR003882	Pistil-specific extensin-like protein
IPR003890	Initiation factor eIF-4 gamma, middle
IPR003894	TAFH/NHR1
IPR003916	NADH-ubiquinone oxidoreductase, chain 5
IPR003952	Fumarate reductase/succinate dehydrogenase, FAD-binding site
IPR003954	RNA recognition, region 1
IPR003960	AAA-protein subdomain
IPR003961	Fibronectin, type III
IPR003962	Fibronectin, type III subdomain
IPR004000	Actin/actin-like
IPR004001	Actin
IPR004011	GYR motif
IPR004037	Ribosomal protein L7AE
IPR004044	KH, type 2
IPR004087	KH
IPR004088	KH, type 1
IPR004100	ATPase, F1/V1/A1 complex, alpha/beta subunit, N-terminal
IPR004112	Fumarate reductase/succinate dehydrogenase flavoprotein, C-terminal
IPR004119	Protein of unknown function DUF227
IPR004145	Protein of unknown function DUF243
IPR004155	PBS lyase HEAT-like repeat
IPR004163	Coenzyme A transferase binding site
IPR004170	WWE
IPR004172	L27
IPR004177	DDHD
IPR004210	BESS motif
IPR004272	Odorant binding protein
IPR004301	Nucleoplasmin
IPR004361	Glyoxalase I
IPR004396	Conserved hypothetical protein 92
IPR004434	Isocitrate dehydrogenase NAD-dependent, mitochondrial
IPR004457	Zinc finger, ZPR1-type
IPR004467	Orotate phosphoribosyl transferase
IPR004480	Glutaredoxin-related protein
IPR004489	Succinate dehydrogenase/fumarate reductase iron-sulfur protein
IPR004504	DNA repair protein RadA
IPR004516	Histidyl-tRNA synthetase, class IIa
IPR004521	Uncharacterized domain 2
IPR004536	Selenide water dikinase
IPR004539	Translation elongation factor EF-1, alpha subunit
IPR004790	Isocitrate dehydrogenase NADP-dependent, eukaryotic
IPR004802	Putative rRNA pseudouridine synthase
IPR004827	Basic-leucine zipper (bZIP) transcription factor
IPR004843	Metallophosphoesterase
IPR005018	DOMON related
IPR005033	YEATS
IPR005225	Small GTP-binding protein domain
IPR005289	GTP-binding
IPR005294	ATPase, F1 complex, alpha subunit
IPR005428	Adhesion molecule CD36
IPR005455	Plant profilin
IPR005479	Carbamoyl-phosphate synthase L chain, ATP-binding
IPR005485	Eukaryotic ribosomal protein L5
IPR005677	Fumarate hydratase, class II
IPR005680	Ribosomal protein S23, eukaryotic and archaeal form
IPR005703	Eukaryotic/archaeal ribosomal protein S3
IPR005707	Ribosomal protein S2, eukaryotic and archaeal form
IPR005710	Ribosomal protein S4/9, eukaryotic and archaeal form
IPR005711	Ribosomal protein S5, eukaryotic and archaeal form
IPR005713	Ribosomal protein S15, eukaryotic and archaeal form
IPR005716	Ribosomal protein S7, eukaryotic and archaeal form
IPR005721	Ribosomal protein L22/L17, eukaryotic and archaeal form
IPR005722	ATPase, F1 complex, beta subunit
IPR005723	ATPase, V1 complex, subunit B
IPR005729	Ribosomal protein S10, eukaryotic and archaeal form
IPR005746	Thioredoxin
IPR005755	Ribosomal protein L13, archea and eukaryotic form
IPR005756	Ribosomal protein L26, eukaryotic and archaeal form
IPR005772	ATPase, V1 complex, subunit F, eukaryotic
IPR005788	Disulphide isomerase
IPR005792	Protein disulphide isomerase
IPR005797	Cytochrome b/b6, N-terminal
IPR005798	Cytochrome b/b6, C-terminal
IPR005805	Rieske iron-sulfur protein
IPR005809	Succinyl-CoA synthetase, beta subunit
IPR005810	Succinyl-CoA ligase, alpha subunit
IPR005812	Ribosomal protein L20, bacterial and organelle form
IPR005822	Ribosomal protein L13
IPR005825	Ribosomal protein L24/L26
IPR005829	Sugar transporter superfamily
IPR005833	Haloacid dehalogenase/epoxide hydrolase
IPR005839	Protein of unknown function UPF0004
IPR005841	Phosphoglucomutase/phosphomannomutase
IPR005874	Eukaryotic translation initiation factor SUI1
IPR005946	Ribose-phosphate pyrophosphokinase
IPR005952	Phosphoglycerate mutase 1
IPR005998	Ribosomal protein L7, eukaryotic form
IPR006012	Syntaxin/epimorphin family
IPR006021	Staphylococcus nuclease (SNase-like)
IPR006025	Peptidase M, neutral zinc metallopeptidases, zinc-binding site
IPR006026	Peptidase, metallopeptidases
IPR006032	Ribosomal protein S12/S23
IPR006050	DNA photolyase, N-terminal
IPR006055	Exonuclease
IPR006058	2Fe-2S ferredoxin, iron-sulfur binding site
IPR006069	ATPase, P-type cation exchange, alpha subunit
IPR006073	GTP1/OBG
IPR006074	GTP1/OBG domain
IPR006077	Vinculin/alpha-catenin
IPR006084	DNA repair protein (XPGC)/yeast Rad
IPR006085	XPG N-terminal
IPR006086	XPG I
IPR006089	Acyl-CoA dehydrogenase
IPR006095	Glu/Leu/Phe/Val dehydrogenase
IPR006108	3-hydroxyacyl-CoA dehydrogenase, C-terminal
IPR006109	NAD-dependent glycerol-3-phosphate dehydrogenase, C-terminal
IPR006111	DNA-directed RNA polymerase, 14 to 18 kDa subunit
IPR006116	2-5 oligoadenylate synthetase, ubiquitin-like region
IPR006121	Heavy metal transport/detoxification protein
IPR006130	Aspartate/ornithine carbamoyltransferase
IPR006138	NADH dehydrogenase (ubiquinone), 20 kDa subunit
IPR006140	D-isomer specific 2-hydroxyacid dehydrogenase, NAD-binding
IPR006146	5'-Nucleotidase, N-terminal
IPR006162	Phosphopantetheine attachment site
IPR006163	Phosphopantetheine-binding
IPR006168	NAD-dependent glycerol-3-phosphate dehydrogenase
IPR006170	Pheromone/general odorant binding protein, PBP/GOBP
IPR006179	5'-Nucleotidase and apyrase
IPR006181	D-amino acid oxidase
IPR006183	6-phosphogluconate dehydrogenase
IPR006186	Serine/threonine-specific protein phosphatase and bis(5-nucleosyl)-tetraphosphatase
IPR006195	Aminoacyl-transfer RNA synthetase, class II
IPR006196	S1, IF1 type
IPR006203	GHMP kinase, ATP-binding region
IPR006210	EGF
IPR006213	Bax inhibitor 1
IPR006223	Glycine cleavage system T protein
IPR006224	Pseudouridine synthase, Rlu
IPR006262	Cytidine deaminase, homotetrameric
IPR006317	Ubiquinol-cytochrome c reductase, iron-sulfur subunit
IPR006379	HAD-superfamily hydrolase subfamily IIB
IPR006424	Glyceraldehyde-3-phosphate dehydrogenase, type I
IPR006439	HAD-superfamily hydrolase, subfamily IA, variant 1
IPR006515	Polyadenylate binding protein, human types 1, 2, 3, 4
IPR006532	Poly-U binding splicing factor, half-pint
IPR006578	MADF
IPR006589	Alpha amylase, catalytic subdomain
IPR006597	Sel1-like
IPR006612	Zinc finger, C2CH-type
IPR006616	Protein of unknown function DM9
IPR006620	Prolyl 4-hydroxylase, alpha subunit
IPR006624	Beta-propeller repeat TECPR
IPR006625	Insect pheromone/odorant binding protein PhBP
IPR006636	Heat shock chaperonin-binding
IPR006639	Peptidase A22, presenilin signal peptide
IPR006641	Resolvase, RNase H-like fold
IPR006643	ZASP
IPR006646	KOW (Kyrpides, Ouzounis, Woese) motif
IPR006649	Like-Sm ribonucleoprotein, eukaryotic and archaea-type, core
IPR006650	Adenosine/AMP deaminase active site
IPR006662	Thioredoxin-related
IPR006663	Thioredoxin domain 2
IPR006670	Cyclin
IPR006671	Cyclin, N-terminal
IPR006687	GTP-binding protein SAR1
IPR006688	ADP-ribosylation factor
IPR006689	ARF/SAR superfamily
IPR006789	ARP2/3 complex 16 kDa subunit (p16-Arc)
IPR007086	Zinc finger, C2H2-subtype
IPR007087	Zinc finger, C2H2-type
IPR007092	Leucine-rich repeat, SDS22
IPR007110	Immunoglobulin-like
IPR007114	Major facilitator superfamily
IPR007115	6-pyruvoyl tetrahydropterin synthase and hypothetical protein
IPR007116	6-pyruvoyl tetrahydropterin synthase
IPR007122	Gelsolin
IPR007124	Histone-fold/TFIID-TAF/NF-Y
IPR007728	Pre-SET
IPR008045	MCM protein 2
IPR008049	MCM protein 6
IPR008050	MCM protein 7
IPR008111	RNA binding motif protein 8
IPR008146	Glutamine synthetase, catalytic region
IPR008147	Glutamine synthetase, beta-Grasp
IPR008160	Collagen triple helix repeat
IPR008162	Inorganic pyrophosphatase
IPR008181	DeoxyUTP pyrophosphatase subfamily 1
IPR008193	DNA-directed RNA polymerase, 13 to 16 kDa subunit
IPR008195	Ribosomal protein L34e
IPR008197	Whey acidic protein, core region
IPR008207	Hpt
IPR008209	Phosphoenolpyruvate carboxykinase (GTP)
IPR008251	Chromo shadow
IPR008260	Hydroxymethylglutaryl-coenzyme A synthase
IPR008262	Lipase, active site
IPR008263	Glycoside hydrolase, family 16, active site
IPR008266	Tyrosine protein kinase, active site
IPR008271	Serine/threonine protein kinase, active site
IPR008284	Molybdenum cofactor biosynthesis protein
IPR008334	5'-Nucleotidase, C-terminal
IPR008343	MAP kinase phosphatase
IPR008349	ERK1/2 MAP kinase
IPR008351	JNK MAP kinase
IPR008858	TROVE
IPR008917	Eukaryotic transcription factor, DNA-binding
IPR008922	Di-copper centre-containing
IPR008927	6-phosphogluconate dehydrogenase, C-terminal-like
IPR008928	Six-hairpin glycosidase
IPR008940	Protein prenyltransferase
IPR008942	ENTH/VHS
IPR008946	Steroid nuclear receptor, ligand-binding
IPR008948	L-Aspartase-like
IPR008949	Terpenoid synthase
IPR008950	GroEL-like chaperone, ATPase
IPR008952	Tetraspanin
IPR008954	Moesin
IPR008957	Fibronectin, type III-like fold
IPR008962	PapD-like
IPR008967	p53-like transcription factor, DNA-binding
IPR008968	Mu2 adaptin subunit (AP50) of AP2
IPR008971	HSP40/DnaJ peptide-binding
IPR008973	C2 calcium/lipid-binding region, CaLB
IPR008974	TRAF-like
IPR008979	Galactose-binding like
IPR008985	Concanavalin A-like lectin/glucanase
IPR008991	Translation protein SH3-like
IPR008992	Bacterial enterotoxin
IPR008994	Nucleic acid-binding, OB-fold
IPR009000	Translation factor
IPR009001	EF-Tu/eEF-1alpha/eIF2-gamma, C-terminal
IPR009002	FMN-binding split barrel
IPR009003	Peptidase, trypsin-like serine and cysteine
IPR009007	Peptidase aspartic, catalytic
IPR009012	GrpE protein, head
IPR009019	KH, prokaryotic type
IPR009020	Proteinase inhibitor, propeptide
IPR009022	Elongation factor G, III and V
IPR009025	RNA polymerase, RBP11-like
IPR009026	RNA polymerase subunit, RPB5/RPB6-like
IPR009029	Hydroxymethylglutaryl-CoA reductase, substrate-binding
IPR009033	Calreticulin/calnexin, P
IPR009036	Molybdenum cofactor biosynthesis
IPR009050	Globin-like
IPR009051	Alpha-helical ferredoxin
IPR009053	Prefoldin
IPR009056	Cytochrome c, monohaem
IPR009057	Homeodomain-like
IPR009060	UBA-like
IPR009065	FERM
IPR009068	S15/NS1, RNA-binding
IPR009071	High mobility group box
IPR009072	Histone-fold
IPR009075	Acyl-CoA dehydrogenase C-terminal-like
IPR009078	Ferritin/ribonucleotide reductase-like
IPR009079	Four-helical cytokine
IPR009080	Aminoacyl-tRNA synthetase, class 1a, anticodon-binding
IPR009081	Acyl carrier protein-like
IPR009100	Acyl-CoA dehydrogenase, middle and N-terminal
IPR009145	U2 auxiliary factor small subunit
IPR009169	Calreticulin
IPR010061	Methylmalonate-semialdehyde dehydrogenase
IPR010097	Malate dehydrogenase, NAD-dependent, eukaryotes and gamma proteobacteria
IPR010109	Citrate synthase, eukaryotic
IPR010218	NADH (or F420H2) dehydrogenase, subunit C
IPR010226	NADH-quinone oxidoreductase, chain I
IPR010908	Longin
IPR010912	SPOC, metazoa
IPR010916	TonB box, N-terminal
IPR010920	Like-Sm ribonucleoprotein-related, core
IPR010921	Trp repressor/replication initiator
IPR010945	Malate dehydrogenase, NAD or NADP
IPR010977	Aromatic-L-amino-acid decarboxylase
IPR010978	tRNA-binding arm
IPR010979	Ribosomal protein S13-like, H2TH
IPR010982	Lambda repressor-like, DNA-binding
IPR010987	Glutathione S-transferase, C-terminal-like
IPR010989	t-snare
IPR010990	Transcription factors TFIIS, elongin A, CRSP70, conserved
IPR010993	Sterile alpha motif homology
IPR010995	Rad51, N-terminal
IPR011004	Trimeric LpxA-like
IPR011009	Protein kinase-like
IPR011010	DNA breaking-rejoining enzyme, catalytic core
IPR011011	Zinc finger, FYVE/PHD-type
IPR011012	Longin-like
IPR011016	RINGv
IPR011017	TRASH
IPR011025	G protein alpha subunit, helical insertion
IPR011028	Cyclin-like
IPR011029	DEATH-like
IPR011032	GroES-like
IPR011038	Calycin-like
IPR011046	WD40-like
IPR011051	Cupin, RmlC-type
IPR011053	Single hybrid motif
IPR011055	Duplicated hybrid motif
IPR011056	Peptidase S24 and S26, C-terminal region
IPR011057	Mss4-like
IPR011060	Ribulose-phosphate binding barrel
IPR011071	Polysaccharide lyase family 8-like, C-terminal
IPR011074	Phosphatidylinositol transfer protein-like, N-terminal
IPR011129	Cold shock protein
IPR011171	Glia maturation factor beta
IPR011262	RNA polymerase, insert
IPR011263	RNA polymerase, RpoA/D/Rpb3-type
IPR011281	Succinate dehydrogenase, flavoprotein subunit
IPR011304	L-lactate dehydrogenase
IPR011489	EMI
IPR011524	SARAH
IPR011526	Helix-turn-helix, Psq-like
IPR011527	ABC transporter, transmembrane region, type 1
IPR011539	Rel homology
IPR011545	DEAD/DEAH box helicase, N-terminal
IPR011548	3-hydroxyisobutyrate dehydrogenase
IPR011555	ATPase, V0 complex, proteolipid subunit C, eukaryotic
IPR011583	Chitinase II
IPR011598	Helix-loop-helix DNA-binding
IPR011599	Prefoldin alpha subunit
IPR011760	TRUD
IPR011763	Acetyl-coenzyme A carboxyltransferase, C-terminal
IPR011764	Biotin carboxylation region
IPR011767	Glutaredoxin active site
IPR011899	Glutaredoxin, eukaryotic and viruses
IPR011949	HAD-superfamily subfamily IA hydrolase, REG-2-like
IPR011987	ATPase, V1 complex, subunit H, C-terminal
IPR011989	Armadillo-like helical
IPR011990	Tetratricopeptide-like helical
IPR011991	Winged helix repressor DNA-binding
IPR011992	EF-Hand type
IPR011993	Pleckstrin homology-type
IPR012005	Nucleoside-diphosphate kinase
IPR012089	PP-loop ATPase, YdaO-related
IPR012125	Cytochrome c
IPR012164	DNA-directed RNA polymerase, subunit C11/M/9
IPR012255	Electron transfer flavoprotein, beta subunit
IPR012260	Cytochrome-b5 reductase
IPR012269	Aquaporin
IPR012282	Cytochrome c region
IPR012285	Fumarate reductase, C-terminal
IPR012287	Homeodomain-related
IPR012292	Globin-related
IPR012293	RNA polymerase subunit, RPB6/omega
IPR012303	NAD-dependent aldehyde dehydrogenase
IPR012310	ATP dependent DNA ligase, central
IPR012313	Zinc finger, FCS-type
IPR012335	Thioredoxin fold
IPR012336	Thioredoxin-like fold
IPR012337	Polynucleotidyl transferase, Ribonuclease H fold
IPR012338	Penicillin-binding protein, transpeptidase fold
IPR012340	Nucleic acid-binding, OB-fold, subgroup
IPR012345	STAT transcription factor, DNA-binding
IPR012348	Ribonucleotide reductase-related
IPR012349	Pyridoxamine 5-phosphate oxidase, FMN-binding
IPR012674	Calycin
IPR012675	2Fe-2S Ferredoxin-like fold
IPR012676	TGS-like
IPR012677	Nucleotide-binding, alpha-beta plait
IPR012678	Ribosomal L23 and L15e, core
IPR012716	T-complex protein 1, beta subunit
IPR012717	T-complex protein 1, delta subunit
IPR012719	T-complex protein 1, gamma subunit
IPR012720	T-complex protein 1, eta subunit
IPR012723	chaperonin GroEL
IPR012725	Chaperone DnaK
IPR012999	Pyridine nucleotide-disulphide oxidoreductase, class I, active site
IPR013000	Ribosomal protein L4/L1e, archeabacterial like
IPR013019	MAD homology, MH1
IPR013026	Tetratricopeptide region
IPR013027	FAD-dependent pyridine nucleotide-disulphide oxidoreductase
IPR013032	EGF-like region
IPR013090	Phospholipase A2, active site
IPR013126	Heat shock protein 70
IPR013137	Zinc finger, TFIIB-type
IPR013138	Zinc finger TFIIS-type 2
IPR013143	PCI/PINT associated module
IPR013283	ABC transporter, ABCE
IPR013284	Beta-catenin
IPR013320	Concanavalin A-like lectin/glucanase, subgroup
IPR013323	SIAH-type
IPR013499	DNA topoisomerase I, C-terminal, eukaryotic-type
IPR013757	DNA topoisomerase, type IIA, subunit A, alpha-helical
IPR013759	DNA topoisomerase, type IIA, subunit B or N-terminal, alpha-beta
IPR013760	DNA topoisomerase, type IIA, central
IPR013763	Cyclin-related
IPR013764	Acyl-CoA dehydrogenase, type1/2, C-terminal
