# Supplementary material for: Identification, analysis, and linkage mapping of expressed sequence tags from the Australian sheep blowfly
Source: BMC Genomics. 2011 Aug 10;12:406. doi: 10.1186/1471-2164-12-406 (PMC3176259; doi:10.1186/1471-2164-12-406)
Supplement: Additional file 6 — Gene ontology results. Two spreadsheets containing Gene ontology terms captured by the L. cuprina EST sequences. [file 1471-2164-12-406-S6.XLS]

## Sheet: Additional file 6
Additional file 6. Gene ontology terms captured by the L. cuprina EST sequences.
ORF_Name	GO ID	GO Type	GO_Description
Lc30002C09.g_3_ORF1	3677	F	DNA binding
Lc30002F04.g_2_ORF2	4182	F	carboxypeptidase A activity
Lc30002F04.g_2_ORF2	4182	F	carboxypeptidase A activity
Lc30002F04.g_2_ORF2	6508	P	proteolysis
Lc30002F04.g_2_ORF2	6508	P	proteolysis
Lc30002G02.g_1_ORF2	5525	F	GTP binding
Lc30002G02.g_1_ORF2	5525	F	GTP binding
Lc30002G02.g_1_ORF2	5525	F	GTP binding
Lc30002G02.g_1_ORF2	5525	F	GTP binding
Lc30002G02.g_1_ORF2	5622	C	intracellular
Lc30002G02.g_1_ORF2	5622	C	intracellular
Lc30002G02.g_1_ORF2	5622	C	intracellular
Lc30002G02.g_1_ORF2	5622	C	intracellular
Lc30002G02.g_1_ORF2	6364	P	rRNA processing
Lc30002G02.g_1_ORF2	6364	P	rRNA processing
Lc30002G02.g_1_ORF2	6364	P	rRNA processing
Lc30002G02.g_1_ORF2	6364	P	rRNA processing
Lc30002G02.g_1_ORF2	6886	P	intracellular protein transport
Lc30002G02.g_1_ORF2	6886	P	intracellular protein transport
Lc30002G02.g_1_ORF2	6886	P	intracellular protein transport
Lc30002G02.g_1_ORF2	6886	P	intracellular protein transport
Lc30002G02.g_1_ORF2	7264	P	small GTPase mediated signal transduction
Lc30002G02.g_1_ORF2	7264	P	small GTPase mediated signal transduction
Lc30002G02.g_1_ORF2	7264	P	small GTPase mediated signal transduction
Lc30002G02.g_1_ORF2	7264	P	small GTPase mediated signal transduction
Lc30002H01.g_3_ORF1	3995	F	acyl-CoA dehydrogenase activity
Lc30002H01.g_3_ORF1	3995	F	acyl-CoA dehydrogenase activity
Lc30002H01.g_3_ORF1	3995	F	acyl-CoA dehydrogenase activity
Lc30002H01.g_3_ORF1	3995	F	acyl-CoA dehydrogenase activity
Lc30002H01.g_3_ORF1	6118	P	electron transport
Lc30002H01.g_3_ORF1	6118	P	electron transport
Lc30002H01.g_3_ORF1	6118	P	electron transport
Lc30002H01.g_3_ORF1	6118	P	electron transport
Lc30003B03.g_1_ORF1	6508	P	proteolysis
Lc30003B03.g_1_ORF1	6508	P	proteolysis
Lc30003B03.g_1_ORF1	6508	P	proteolysis
Lc30003B03.g_1_ORF1	8237	F	metallopeptidase activity
Lc30003B03.g_1_ORF1	8237	F	metallopeptidase activity
Lc30003B03.g_1_ORF1	8237	F	metallopeptidase activity
Lc30003B03.g_1_ORF1	8533	F	astacin activity
Lc30003B03.g_1_ORF1	8533	F	astacin activity
Lc30003B03.g_1_ORF1	8533	F	astacin activity
Lc30003B07.g_3_ORF1	46872	F	metal ion binding
Lc30003G17.g_3_ORF1	16491	F	oxidoreductase activity
Lc30003G22.g_1_ORF2	3824	F	catalytic activity
Lc30003G22.g_1_ORF2	3824	F	catalytic activity
Lc30003G22.g_1_ORF2	3824	F	catalytic activity
Lc30003G22.g_1_ORF2	6629	P	lipid metabolism
Lc30003G22.g_1_ORF2	6629	P	lipid metabolism
Lc30003G22.g_1_ORF2	6629	P	lipid metabolism
Lc30003H23.g_1_ORF1	5529	F	sugar binding
Lc30003J16.g_2_ORF2	4672	F	protein kinase activity
Lc30003J16.g_2_ORF2	4672	F	protein kinase activity
Lc30003J16.g_2_ORF2	4672	F	protein kinase activity
Lc30003J16.g_2_ORF2	4713	F	protein-tyrosine kinase activity
Lc30003J16.g_2_ORF2	4713	F	protein-tyrosine kinase activity
Lc30003J16.g_2_ORF2	4713	F	protein-tyrosine kinase activity
Lc30003J16.g_2_ORF2	6468	P	protein amino acid phosphorylation
Lc30003J16.g_2_ORF2	6468	P	protein amino acid phosphorylation
Lc30003J16.g_2_ORF2	6468	P	protein amino acid phosphorylation
Lc30003J23.g_3_ORF1	5576	C	extracellular region
Lc30003J23.g_3_ORF1	6030	P	chitin metabolism
Lc30003J23.g_3_ORF1	8061	F	chitin binding
Lc30003K10.g_2_ORF1	4568	F	chitinase activity
Lc30003K10.g_2_ORF1	6032	P	chitin catabolism
Lc30003M08.g_3_ORF2	5529	F	sugar binding
Lc30003M13.g_3_ORF1	4555	F	alpha,alpha-trehalase activity
Lc30003M13.g_3_ORF1	4555	F	alpha,alpha-trehalase activity
Lc30003M13.g_3_ORF1	5991	P	trehalose metabolism
Lc30003M13.g_3_ORF1	5991	P	trehalose metabolism
Lc30003N01.g_2_ORF1	5576	C	extracellular region
Lc30003N01.g_2_ORF1	6030	P	chitin metabolism
Lc30003N01.g_2_ORF1	8061	F	chitin binding
Lc30003N14.g_1_ORF2	5488	F	binding
Lc30003N14.g_1_ORF2	5488	F	binding
Lc30003N23.g_3_ORF1	42302	F	structural constituent of cuticle
Lc30004A14.g_3_ORF2	4252	F	serine-type endopeptidase activity
Lc30004A14.g_3_ORF2	4252	F	serine-type endopeptidase activity
Lc30004A14.g_3_ORF2	4252	F	serine-type endopeptidase activity
Lc30004A14.g_3_ORF2	6508	P	proteolysis
Lc30004A14.g_3_ORF2	6508	P	proteolysis
Lc30004A14.g_3_ORF2	6508	P	proteolysis
Lc30004B01.g_1_ORF1	5344	F	oxygen transporter activity
Lc30004B01.g_1_ORF1	5344	F	oxygen transporter activity
Lc30004B01.g_1_ORF1	6810	P	transport
Lc30004B01.g_1_ORF1	6810	P	transport
Lc30004C14.g_1_ORF1	4527	F	exonuclease activity
Lc30004C14.g_1_ORF1	4527	F	exonuclease activity
Lc30004C14.g_1_ORF1	5622	C	intracellular
Lc30004C14.g_1_ORF1	5622	C	intracellular
Lc30004D06.g_2_ORF1	6904	P	vesicle docking during exocytosis
Lc30004D18.g_3_ORF1	4252	F	serine-type endopeptidase activity
Lc30004D18.g_3_ORF1	4252	F	serine-type endopeptidase activity
Lc30004D18.g_3_ORF1	4252	F	serine-type endopeptidase activity
Lc30004D18.g_3_ORF1	6508	P	proteolysis
Lc30004D18.g_3_ORF1	6508	P	proteolysis
Lc30004D18.g_3_ORF1	6508	P	proteolysis
Lc30004E19.g_1_ORF2	5576	C	extracellular region
Lc30004E19.g_1_ORF2	6030	P	chitin metabolism
Lc30004E19.g_1_ORF2	8061	F	chitin binding
Lc30004E22.g_1_ORF2	16787	F	hydrolase activity
Lc30004E22.g_1_ORF2	16787	F	hydrolase activity
Lc30004H16.g_3_ORF2	4190	F	aspartic-type endopeptidase activity
Lc30004H16.g_3_ORF2	4190	F	aspartic-type endopeptidase activity
Lc30004H16.g_3_ORF2	6508	P	proteolysis
Lc30004H16.g_3_ORF2	6508	P	proteolysis
Lc30004I03.g_1_ORF2	5549	F	odorant binding
Lc30004I03.g_1_ORF2	5549	F	odorant binding
Lc30004I03.g_1_ORF2	6810	P	transport
Lc30004I03.g_1_ORF2	6810	P	transport
Lc30004J20.g_2_ORF2	4197	F	cysteine-type endopeptidase activity
Lc30004J20.g_2_ORF2	4197	F	cysteine-type endopeptidase activity
Lc30004J20.g_2_ORF2	6508	P	proteolysis
Lc30004J20.g_2_ORF2	6508	P	proteolysis
Lc30004J20.g_2_ORF2	8234	F	cysteine-type peptidase activity
Lc30004J20.g_2_ORF2	8234	F	cysteine-type peptidase activity
Lc30004M24.g_1_ORF1	8270	F	zinc ion binding
Lc30004O24.g_2_ORF1	4721	F	phosphoprotein phosphatase activity
Lc30004O24.g_2_ORF1	4721	F	phosphoprotein phosphatase activity
Lc30004O24.g_2_ORF1	4721	F	phosphoprotein phosphatase activity
Lc30004O24.g_2_ORF1	4725	F	protein tyrosine phosphatase activity
Lc30004O24.g_2_ORF1	4725	F	protein tyrosine phosphatase activity
Lc30004O24.g_2_ORF1	4725	F	protein tyrosine phosphatase activity
Lc30004O24.g_2_ORF1	6470	P	protein amino acid dephosphorylation
Lc30004O24.g_2_ORF1	6470	P	protein amino acid dephosphorylation
Lc30004O24.g_2_ORF1	6470	P	protein amino acid dephosphorylation
Lc30004P06.g_2_ORF2	4252	F	serine-type endopeptidase activity
Lc30004P06.g_2_ORF2	4252	F	serine-type endopeptidase activity
Lc30004P06.g_2_ORF2	4252	F	serine-type endopeptidase activity
Lc30004P06.g_2_ORF2	6508	P	proteolysis
Lc30004P06.g_2_ORF2	6508	P	proteolysis
Lc30004P06.g_2_ORF2	6508	P	proteolysis
Lce0003B06.g_3_ORF1	5488	F	binding
Lce0003C13.g_3_ORF2	5198	F	structural molecule activity
Lce0003C13.g_3_ORF2	5198	F	structural molecule activity
Lce0003C13.g_3_ORF2	5874	C	microtubule
Lce0003C13.g_3_ORF2	5874	C	microtubule
Lce0003C13.g_3_ORF2	7018	P	microtubule-based movement
Lce0003C13.g_3_ORF2	7018	P	microtubule-based movement
Lce0003F12.g_3_ORF1	3700	F	transcription factor activity
Lce0003F12.g_3_ORF1	3700	F	transcription factor activity
Lce0003F12.g_3_ORF1	45449	P	regulation of transcription
Lce0003F12.g_3_ORF1	45449	P	regulation of transcription
Lce0003F12.g_3_ORF1	5634	C	nucleus
Lce0003F12.g_3_ORF1	5634	C	nucleus
Lce0003M21.g_1_ORF1	5515	F	protein binding
Lce0003N02.g_3_ORF2	6821	P	chloride transport
Lce0007A07.g_2_ORF1	5488	F	binding
Lce0007A18.g_2_ORF2	16491	F	oxidoreductase activity
Lce0007A18.g_2_ORF2	8033	P	tRNA processing
Lce0007B10.g_2_ORF2	30125	C	clathrin vesicle coat
Lce0007B10.g_2_ORF2	30125	C	clathrin vesicle coat
Lce0007B10.g_2_ORF2	6810	P	transport
Lce0007B10.g_2_ORF2	6810	P	transport
Lce0007B10.g_2_ORF2	6886	P	intracellular protein transport
Lce0007B10.g_2_ORF2	6886	P	intracellular protein transport
Lce0007D01.g_1_ORF1	3777	F	microtubule motor activity
Lce0007D01.g_1_ORF1	5875	C	microtubule associated complex
Lce0007D01.g_1_ORF1	7018	P	microtubule-based movement
Lce0007G17.g_1_ORF1	8270	F	zinc ion binding
Lce0007H17.g_2_ORF2	3700	F	transcription factor activity
Lce0007H17.g_2_ORF2	5634	C	nucleus
Lce0007H17.g_2_ORF2	6355	P	regulation of transcription, DNA-dependent
Lce0007J03.g_1_ORF2	154	P	rRNA modification
Lce0007J03.g_1_ORF2	154	P	rRNA modification
Lce0007J03.g_1_ORF2	179	F	rRNA (adenine-N6,N6-)-dimethyltransferase activity
Lce0007J03.g_1_ORF2	179	F	rRNA (adenine-N6,N6-)-dimethyltransferase activity
Lce0007J03.g_1_ORF2	8757	F	S-adenosylmethionine-dependent methyltransferase activity
Lce0007J03.g_1_ORF2	8757	F	S-adenosylmethionine-dependent methyltransferase activity
Lce0007K08.g_1_ORF1	4842	F	ubiquitin-protein ligase activity
Lce0007K08.g_1_ORF1	5622	C	intracellular
Lce0007K08.g_1_ORF1	6464	P	protein modification
Lce0007L01.g_3_ORF1	16020	C	membrane
Lce0007L01.g_3_ORF1	5509	F	calcium ion binding
Lce0007L01.g_3_ORF1	7156	P	homophilic cell adhesion
Lce0007M13.g_2_ORF1	5488	F	binding
Lce0007N07.g_3_ORF1	3676	F	nucleic acid binding
Lce0007N07.g_3_ORF1	5634	C	nucleus
Lce0008A08.g_2_ORF1	3676	F	nucleic acid binding
Lce0008A08.g_2_ORF1	3676	F	nucleic acid binding
Lce0008A08.g_2_ORF1	3676	F	nucleic acid binding
Lce0008A08.g_2_ORF1	3677	F	DNA binding
Lce0008A08.g_2_ORF1	3677	F	DNA binding
Lce0008A08.g_2_ORF1	3677	F	DNA binding
Lce0008A08.g_2_ORF1	5634	C	nucleus
Lce0008A08.g_2_ORF1	5634	C	nucleus
Lce0008A08.g_2_ORF1	5634	C	nucleus
Lce0008A08.g_2_ORF1	6270	P	DNA replication initiation
Lce0008A08.g_2_ORF1	6270	P	DNA replication initiation
Lce0008A08.g_2_ORF1	6270	P	DNA replication initiation
Lce0008B07.g_2_ORF2	3676	F	nucleic acid binding
Lce0008B07.g_2_ORF2	3676	F	nucleic acid binding
Lce0008B20.g_1_ORF1	16787	F	hydrolase activity
Lce0008B20.g_1_ORF1	16787	F	hydrolase activity
Lce0008C10.g_2_ORF1	4428	F	inositol or phosphatidylinositol kinase activity
Lce0008C17.b_6_ORF1	3676	F	nucleic acid binding
Lce0008C17.b_6_ORF1	5634	C	nucleus
Lce0008D14.g_3_ORF1	4730	F	pseudouridylate synthase activity
Lce0008G02.g_2_ORF1	8168	F	methyltransferase activity
Lce0008G02.g_2_ORF1	8168	F	methyltransferase activity
Lce0008G02.g_2_ORF1	8757	F	S-adenosylmethionine-dependent methyltransferase activity
Lce0008G02.g_2_ORF1	8757	F	S-adenosylmethionine-dependent methyltransferase activity
Lce0008I22.g_2_ORF1	16459	C	myosin
Lce0008I22.g_2_ORF1	3774	F	motor activity
Lce0008N16.g_1_ORF1	3676	F	nucleic acid binding
Lce0008N16.g_1_ORF1	3676	F	nucleic acid binding
Lce0008N16.g_1_ORF1	3676	F	nucleic acid binding
Lce0008N16.g_1_ORF1	5524	F	ATP binding
Lce0008N16.g_1_ORF1	5524	F	ATP binding
Lce0008N16.g_1_ORF1	5524	F	ATP binding
Lce0008P22.g_3_ORF1	4672	F	protein kinase activity
Lce0008P22.g_3_ORF1	4672	F	protein kinase activity
Lce0008P22.g_3_ORF1	4672	F	protein kinase activity
Lce0008P22.g_3_ORF1	4672	F	protein kinase activity
Lce0008P22.g_3_ORF1	4674	F	protein serine/threonine kinase activity
Lce0008P22.g_3_ORF1	4674	F	protein serine/threonine kinase activity
Lce0008P22.g_3_ORF1	4674	F	protein serine/threonine kinase activity
Lce0008P22.g_3_ORF1	4674	F	protein serine/threonine kinase activity
Lce0008P22.g_3_ORF1	6468	P	protein amino acid phosphorylation
Lce0008P22.g_3_ORF1	6468	P	protein amino acid phosphorylation
Lce0008P22.g_3_ORF1	6468	P	protein amino acid phosphorylation
Lce0008P22.g_3_ORF1	6468	P	protein amino acid phosphorylation
Lce0011G04.g_2_ORF1	3676	F	nucleic acid binding
Lce0011G04.g_2_ORF1	5634	C	nucleus
Lce0011H01.g_2_ORF2	5478	F	intracellular transporter activity
Lce0011H01.g_2_ORF2	5478	F	intracellular transporter activity
Lce0011H01.g_2_ORF2	5488	F	binding
Lce0011H01.g_2_ORF2	5488	F	binding
Lce0011H01.g_2_ORF2	5783	C	endoplasmic reticulum
Lce0011H01.g_2_ORF2	5783	C	endoplasmic reticulum
Lce0011H01.g_2_ORF2	6886	P	intracellular protein transport
Lce0011H01.g_2_ORF2	6886	P	intracellular protein transport
Lce0011I14.g_3_ORF2	3777	F	microtubule motor activity
Lce0011I14.g_3_ORF2	5875	C	microtubule associated complex
Lce0011I14.g_3_ORF2	7018	P	microtubule-based movement
Lce0011I21.g_2_ORF1	5525	F	GTP binding
Lce0011I21.g_2_ORF1	5525	F	GTP binding
Lce0011K16.g_3_ORF1	16020	C	membrane
Lce0011K16.g_3_ORF1	4571	F	mannosyl-oligosaccharide 1,2-alpha-mannosidase activity
Lce0011K16.g_3_ORF1	6487	P	protein amino acid N-linked glycosylation
Lce0011K21.g_3_ORF2	6281	P	DNA repair
Lce0011L06.g_3_ORF2	6464	P	protein modification
Lce0011P02.g_2_ORF2	3993	F	acid phosphatase activity
Lce0011P11.g_2_ORF2	16020	C	membrane
Lce0011P11.g_2_ORF2	16020	C	membrane
Lce0011P11.g_2_ORF2	6508	P	proteolysis
Lce0011P11.g_2_ORF2	6508	P	proteolysis
Lce0011P11.g_2_ORF2	8236	F	serine-type peptidase activity
Lce0011P11.g_2_ORF2	8236	F	serine-type peptidase activity
Lce0012B10.g_1_ORF2	6777	P	Mo-molybdopterin cofactor biosynthesis
Lce0012B10.g_1_ORF2	6777	P	Mo-molybdopterin cofactor biosynthesis
Lce0012B11.g_1_ORF1	4672	F	protein kinase activity
Lce0012B11.g_1_ORF1	4672	F	protein kinase activity
Lce0012B11.g_1_ORF1	4672	F	protein kinase activity
Lce0012B11.g_1_ORF1	4672	F	protein kinase activity
Lce0012B11.g_1_ORF1	4674	F	protein serine/threonine kinase activity
Lce0012B11.g_1_ORF1	4674	F	protein serine/threonine kinase activity
Lce0012B11.g_1_ORF1	4674	F	protein serine/threonine kinase activity
Lce0012B11.g_1_ORF1	4674	F	protein serine/threonine kinase activity
Lce0012B11.g_1_ORF1	6468	P	protein amino acid phosphorylation
Lce0012B11.g_1_ORF1	6468	P	protein amino acid phosphorylation
Lce0012B11.g_1_ORF1	6468	P	protein amino acid phosphorylation
Lce0012B11.g_1_ORF1	6468	P	protein amino acid phosphorylation
Lce0012B24.g_2_ORF1	1584	F	rhodopsin-like receptor activity
Lce0012B24.g_2_ORF1	16021	C	integral to membrane
Lce0012B24.g_2_ORF1	7186	P	G-protein coupled receptor protein signaling pathway
Lce0012E14.g_5_ORF2	5215	F	transporter activity
Lce0012E14.g_5_ORF2	5576	C	extracellular region
Lce0012E14.g_5_ORF2	6810	P	transport
Lce0012F01.g_4_ORF1	16020	C	membrane
Lce0012F01.g_4_ORF1	4930	F	G-protein coupled receptor activity
Lce0012F18.g_1_ORF1	16020	C	membrane
Lce0012F18.g_1_ORF1	16020	C	membrane
Lce0012F18.g_1_ORF1	16020	C	membrane
Lce0012F18.g_1_ORF1	16020	C	membrane
Lce0012F18.g_1_ORF1	5488	F	binding
Lce0012F18.g_1_ORF1	5488	F	binding
Lce0012F18.g_1_ORF1	5488	F	binding
Lce0012F18.g_1_ORF1	5488	F	binding
Lce0012F18.g_1_ORF1	5509	F	calcium ion binding
Lce0012F18.g_1_ORF1	5509	F	calcium ion binding
Lce0012F18.g_1_ORF1	5509	F	calcium ion binding
Lce0012F18.g_1_ORF1	5509	F	calcium ion binding
Lce0012F18.g_1_ORF1	5743	C	mitochondrial inner membrane
Lce0012F18.g_1_ORF1	5743	C	mitochondrial inner membrane
Lce0012F18.g_1_ORF1	5743	C	mitochondrial inner membrane
Lce0012F18.g_1_ORF1	5743	C	mitochondrial inner membrane
Lce0012F18.g_1_ORF1	6810	P	transport
Lce0012F18.g_1_ORF1	6810	P	transport
Lce0012F18.g_1_ORF1	6810	P	transport
Lce0012F18.g_1_ORF1	6810	P	transport
Lce0012L11.g_3_ORF1	3676	F	nucleic acid binding
Lce0012N14.g_2_ORF1	3676	F	nucleic acid binding
Lce0012N14.g_2_ORF1	3676	F	nucleic acid binding
Lce0012O08.g_3_ORF1	3824	F	catalytic activity
Lce0013A22.g_3_ORF2	3676	F	nucleic acid binding
Lce0013A22.g_3_ORF2	5634	C	nucleus
Lce0013B11.g_1_ORF2	4672	F	protein kinase activity
Lce0013B11.g_1_ORF2	4672	F	protein kinase activity
Lce0013B11.g_1_ORF2	4672	F	protein kinase activity
Lce0013B11.g_1_ORF2	4672	F	protein kinase activity
Lce0013B11.g_1_ORF2	4674	F	protein serine/threonine kinase activity
Lce0013B11.g_1_ORF2	4674	F	protein serine/threonine kinase activity
Lce0013B11.g_1_ORF2	4674	F	protein serine/threonine kinase activity
Lce0013B11.g_1_ORF2	4674	F	protein serine/threonine kinase activity
Lce0013B11.g_1_ORF2	6468	P	protein amino acid phosphorylation
Lce0013B11.g_1_ORF2	6468	P	protein amino acid phosphorylation
Lce0013B11.g_1_ORF2	6468	P	protein amino acid phosphorylation
Lce0013B11.g_1_ORF2	6468	P	protein amino acid phosphorylation
Lce0013B15.g_2_ORF1	3676	F	nucleic acid binding
Lce0013B15.g_2_ORF1	3676	F	nucleic acid binding
Lce0013B15.g_2_ORF1	3676	F	nucleic acid binding
Lce0013B15.g_2_ORF1	5524	F	ATP binding
Lce0013B15.g_2_ORF1	5524	F	ATP binding
Lce0013B15.g_2_ORF1	5524	F	ATP binding
Lce0013C11.g_3_ORF1	3676	F	nucleic acid binding
Lce0013C11.g_3_ORF1	3676	F	nucleic acid binding
Lce0013C11.g_3_ORF1	5524	F	ATP binding
Lce0013C11.g_3_ORF1	5524	F	ATP binding
Lce0013C19.g_1_ORF1	3676	F	nucleic acid binding
Lce0013C19.g_1_ORF1	3676	F	nucleic acid binding
Lce0013C19.g_1_ORF1	3676	F	nucleic acid binding
Lce0013C19.g_1_ORF1	3723	F	RNA binding
Lce0013C19.g_1_ORF1	3723	F	RNA binding
Lce0013C19.g_1_ORF1	3723	F	RNA binding
Lce0013D17.g_2_ORF2	8270	F	zinc ion binding
Lce0013E08.g_2_ORF1	3676	F	nucleic acid binding
Lce0013E08.g_2_ORF1	5634	C	nucleus
Lce0013I17.g_3_ORF1	3677	F	DNA binding
Lce0013I17.g_3_ORF1	3677	F	DNA binding
Lce0013I17.g_3_ORF1	7165	P	signal transduction
Lce0013I17.g_3_ORF1	7165	P	signal transduction
Lce0013J09.g_2_ORF2	5515	F	protein binding
Lce0013J09.g_2_ORF2	7242	P	intracellular signaling cascade
Lce0013K07.g_3_ORF2	5622	C	intracellular
Lce0013K07.g_3_ORF2	5622	C	intracellular
Lce0013K07.g_3_ORF2	6355	P	regulation of transcription, DNA-dependent
Lce0013K07.g_3_ORF2	6355	P	regulation of transcription, DNA-dependent
Lce0013M13.g_2_ORF2	5198	F	structural molecule activity
Lce0013M13.g_2_ORF2	5198	F	structural molecule activity
Lce0013M13.g_2_ORF2	5874	C	microtubule
Lce0013M13.g_2_ORF2	5874	C	microtubule
Lce0013M13.g_2_ORF2	7018	P	microtubule-based movement
Lce0013M13.g_2_ORF2	7018	P	microtubule-based movement
Lce0015A06.b_6_ORF1	3677	F	DNA binding
Lce0015A06.b_6_ORF1	3677	F	DNA binding
Lce0015A06.b_6_ORF1	6350	P	transcription
Lce0015A06.b_6_ORF1	6350	P	transcription
Lce0015A08.g_1_ORF1	8270	F	zinc ion binding
Lce0015A19.g_3_ORF2	3676	F	nucleic acid binding
Lce0015A19.g_3_ORF2	3676	F	nucleic acid binding
Lce0015A19.g_3_ORF2	5634	C	nucleus
Lce0015A19.g_3_ORF2	5634	C	nucleus
Lce0015A21.g_2_ORF2	3700	F	transcription factor activity
Lce0015A21.g_2_ORF2	3700	F	transcription factor activity
Lce0015A21.g_2_ORF2	5634	C	nucleus
Lce0015A21.g_2_ORF2	5634	C	nucleus
Lce0015A21.g_2_ORF2	6355	P	regulation of transcription, DNA-dependent
Lce0015A21.g_2_ORF2	6355	P	regulation of transcription, DNA-dependent
Lce0015B18.g_2_ORF2	3676	F	nucleic acid binding
Lce0015B18.g_2_ORF2	5634	C	nucleus
Lce0015D08.g_1_ORF2	5975	P	carbohydrate metabolism
Lce0015G01.g_1_ORF2	5515	F	protein binding
Lce0015G01.g_1_ORF2	5515	F	protein binding
Lce0015H02.g_3_ORF2	166	F	nucleotide binding
Lce0015H02.g_3_ORF2	166	F	nucleotide binding
Lce0015H02.g_3_ORF2	3676	F	nucleic acid binding
Lce0015H02.g_3_ORF2	3676	F	nucleic acid binding
Lce0015H11.g_2_ORF1	4421	F	hydroxymethylglutaryl-CoA synthase activity
Lce0015H11.g_2_ORF1	4421	F	hydroxymethylglutaryl-CoA synthase activity
Lce0015H11.g_2_ORF1	6084	P	acetyl-CoA metabolism
Lce0015H11.g_2_ORF1	6084	P	acetyl-CoA metabolism
Lce0015H19.g_1_ORF2	5515	F	protein binding
Lce0015H19.g_1_ORF2	5515	F	protein binding
Lce0015H19.g_1_ORF2	6355	P	regulation of transcription, DNA-dependent
Lce0015H19.g_1_ORF2	6355	P	regulation of transcription, DNA-dependent
Lce0015H19.g_1_ORF2	8270	F	zinc ion binding
Lce0015H19.g_1_ORF2	8270	F	zinc ion binding
Lce0015K03.g_2_ORF2	5515	F	protein binding
Lce0015L13.g_2_ORF2	3702	F	RNA polymerase II transcription factor activity
Lce0015L13.g_2_ORF2	3702	F	RNA polymerase II transcription factor activity
Lce0015L13.g_2_ORF2	3702	F	RNA polymerase II transcription factor activity
Lce0015L13.g_2_ORF2	3702	F	RNA polymerase II transcription factor activity
Lce0015L13.g_2_ORF2	3702	F	RNA polymerase II transcription factor activity
Lce0015L13.g_2_ORF2	45449	P	regulation of transcription
Lce0015L13.g_2_ORF2	45449	P	regulation of transcription
Lce0015L13.g_2_ORF2	45449	P	regulation of transcription
Lce0015L13.g_2_ORF2	45449	P	regulation of transcription
Lce0015L13.g_2_ORF2	45449	P	regulation of transcription
Lce0015L13.g_2_ORF2	5667	C	transcription factor complex
Lce0015L13.g_2_ORF2	5667	C	transcription factor complex
Lce0015L13.g_2_ORF2	5667	C	transcription factor complex
Lce0015L13.g_2_ORF2	5667	C	transcription factor complex
Lce0015L13.g_2_ORF2	5667	C	transcription factor complex
Lce0015L13.g_2_ORF2	6352	P	transcription initiation
Lce0015L13.g_2_ORF2	6352	P	transcription initiation
Lce0015L13.g_2_ORF2	6352	P	transcription initiation
Lce0015L13.g_2_ORF2	6352	P	transcription initiation
Lce0015L13.g_2_ORF2	6352	P	transcription initiation
Lce0015L13.g_2_ORF2	8270	F	zinc ion binding
Lce0015L13.g_2_ORF2	8270	F	zinc ion binding
Lce0015L13.g_2_ORF2	8270	F	zinc ion binding
Lce0015L13.g_2_ORF2	8270	F	zinc ion binding
Lce0015L13.g_2_ORF2	8270	F	zinc ion binding
Lce0015L15.g_2_ORF1	5509	F	calcium ion binding
Lce0016B09.g_2_ORF2	8757	F	S-adenosylmethionine-dependent methyltransferase activity
Lce0016C02.g_2_ORF1	3676	F	nucleic acid binding
Lce0016C02.g_2_ORF1	5634	C	nucleus
Lce0016C07.g_1_ORF2	8152	P	metabolism
Lce0016C07.g_1_ORF2	8484	F	sulfuric ester hydrolase activity
Lce0016C18.g_6_ORF1	5386	F	carrier activity
Lce0016C18.g_6_ORF1	5615	C	extracellular space
Lce0016C18.g_6_ORF1	6810	P	transport
Lce0016G02.g_2_ORF2	5525	F	GTP binding
Lce0016G02.g_2_ORF2	5525	F	GTP binding
Lce0016G02.g_2_ORF2	5525	F	GTP binding
Lce0016G02.g_2_ORF2	5622	C	intracellular
Lce0016G02.g_2_ORF2	5622	C	intracellular
Lce0016G02.g_2_ORF2	5622	C	intracellular
Lce0016G02.g_2_ORF2	6364	P	rRNA processing
Lce0016G02.g_2_ORF2	6364	P	rRNA processing
Lce0016G02.g_2_ORF2	6364	P	rRNA processing
Lce0016G02.g_2_ORF2	7264	P	small GTPase mediated signal transduction
Lce0016G02.g_2_ORF2	7264	P	small GTPase mediated signal transduction
Lce0016G02.g_2_ORF2	7264	P	small GTPase mediated signal transduction
Lce0016H08.g_1_ORF2	166	F	nucleotide binding
Lce0016H08.g_1_ORF2	166	F	nucleotide binding
Lce0016H08.g_1_ORF2	3676	F	nucleic acid binding
Lce0016H08.g_1_ORF2	3676	F	nucleic acid binding
Lce0016H19.g_3_ORF1	30528	F	transcription regulator activity
Lce0016H19.g_3_ORF1	30528	F	transcription regulator activity
Lce0016H19.g_3_ORF1	30528	F	transcription regulator activity
Lce0016H19.g_3_ORF1	3677	F	DNA binding
Lce0016H19.g_3_ORF1	3677	F	DNA binding
Lce0016H19.g_3_ORF1	3677	F	DNA binding
Lce0016H19.g_3_ORF1	45449	P	regulation of transcription
Lce0016H19.g_3_ORF1	45449	P	regulation of transcription
Lce0016H19.g_3_ORF1	45449	P	regulation of transcription
Lce0016H19.g_3_ORF1	5634	C	nucleus
Lce0016H19.g_3_ORF1	5634	C	nucleus
Lce0016H19.g_3_ORF1	5634	C	nucleus
Lce0016H19.g_3_ORF1	6355	P	regulation of transcription, DNA-dependent
Lce0016H19.g_3_ORF1	6355	P	regulation of transcription, DNA-dependent
Lce0016H19.g_3_ORF1	6355	P	regulation of transcription, DNA-dependent
Lce0016I19.g_1_ORF1	4197	F	cysteine-type endopeptidase activity
Lce0016I19.g_1_ORF1	6511	P	ubiquitin-dependent protein catabolism
Lce0016J12.g_1_ORF1	4707	F	MAP kinase activity
Lce0016J12.g_1_ORF1	4707	F	MAP kinase activity
Lce0016J12.g_1_ORF1	6468	P	protein amino acid phosphorylation
Lce0016J12.g_1_ORF1	6468	P	protein amino acid phosphorylation
Lce0016J15.g_2_ORF1	3676	F	nucleic acid binding
Lce0016J15.g_2_ORF1	5634	C	nucleus
Lce0016K22.g_3_ORF1	4869	F	cysteine protease inhibitor activity
Lce0016L11.g_1_ORF1	5488	F	binding
Lce0016N24.g_1_ORF1	17017	F	MAP kinase phosphatase activity
Lce0016N24.g_1_ORF1	17017	F	MAP kinase phosphatase activity
Lce0016N24.g_1_ORF1	17017	F	MAP kinase phosphatase activity
Lce0016N24.g_1_ORF1	4721	F	phosphoprotein phosphatase activity
Lce0016N24.g_1_ORF1	4721	F	phosphoprotein phosphatase activity
Lce0016N24.g_1_ORF1	4721	F	phosphoprotein phosphatase activity
Lce0016N24.g_1_ORF1	6470	P	protein amino acid dephosphorylation
Lce0016N24.g_1_ORF1	6470	P	protein amino acid dephosphorylation
Lce0016N24.g_1_ORF1	6470	P	protein amino acid dephosphorylation
Lce0016N24.g_1_ORF1	8138	F	protein tyrosine/serine/threonine phosphatase activity
Lce0016N24.g_1_ORF1	8138	F	protein tyrosine/serine/threonine phosphatase activity
Lce0016N24.g_1_ORF1	8138	F	protein tyrosine/serine/threonine phosphatase activity
Lce0017A05.g_3_ORF1	166	F	nucleotide binding
Lce0017A05.g_3_ORF1	166	F	nucleotide binding
Lce0017A05.g_3_ORF1	3676	F	nucleic acid binding
Lce0017A05.g_3_ORF1	3676	F	nucleic acid binding
Lce0017B24.g_1_ORF1	4672	F	protein kinase activity
Lce0017B24.g_1_ORF1	4672	F	protein kinase activity
Lce0017B24.g_1_ORF1	6468	P	protein amino acid phosphorylation
Lce0017B24.g_1_ORF1	6468	P	protein amino acid phosphorylation
Lce0017E23.g_3_ORF2	5515	F	protein binding
Lce0017E23.g_3_ORF2	5515	F	protein binding
Lce0017I03.g_3_ORF2	6508	P	proteolysis
Lce0017I03.g_3_ORF2	8237	F	metallopeptidase activity
Lce0017K10.g_3_ORF1	3910	F	DNA ligase (ATP) activity
Lce0017K10.g_3_ORF1	6260	P	DNA replication
Lce0017M01.g_2_ORF1	3676	F	nucleic acid binding
Lce0017M04.b_5_ORF1	4182	F	carboxypeptidase A activity
Lce0017M04.b_5_ORF1	6508	P	proteolysis
Lce0017N08.g_3_ORF1	3677	F	DNA binding
Lce0017O22.g_1_ORF1	166	F	nucleotide binding
Lce0017O22.g_1_ORF1	166	F	nucleotide binding
Lce0017O22.g_1_ORF1	3676	F	nucleic acid binding
Lce0017O22.g_1_ORF1	3676	F	nucleic acid binding
Lce0018C12.g_1_ORF2	4871	F	signal transducer activity
Lce0018C13.g_3_ORF2	5094	F	Rho GDP-dissociation inhibitor activity
Lce0018C13.g_3_ORF2	5737	C	cytoplasm
Lce0018D05.g_2_ORF1	3700	F	transcription factor activity
Lce0018D05.g_2_ORF1	6355	P	regulation of transcription, DNA-dependent
Lce0018D06.g_1_ORF1	4143	F	diacylglycerol kinase activity
Lce0018D06.g_1_ORF1	7205	P	protein kinase C activation
Lce0018D21.g_3_ORF1	4812	F	aminoacyl-tRNA ligase activity
Lce0018D21.g_3_ORF1	4812	F	aminoacyl-tRNA ligase activity
Lce0018D21.g_3_ORF1	6418	P	tRNA aminoacylation for protein translation
Lce0018D21.g_3_ORF1	6418	P	tRNA aminoacylation for protein translation
Lce0018E12.g_2_ORF1	166	F	nucleotide binding
Lce0018E12.g_2_ORF1	166	F	nucleotide binding
Lce0018E12.g_2_ORF1	3677	F	DNA binding
Lce0018E12.g_2_ORF1	3677	F	DNA binding
Lce0018E12.g_2_ORF1	43234	C	protein complex
Lce0018E12.g_2_ORF1	43234	C	protein complex
Lce0018E12.g_2_ORF1	6260	P	DNA replication
Lce0018E12.g_2_ORF1	6260	P	DNA replication
Lce0018E13.g_1_ORF2	30528	F	transcription regulator activity
Lce0018E13.g_1_ORF2	30528	F	transcription regulator activity
Lce0018E13.g_1_ORF2	30528	F	transcription regulator activity
Lce0018E13.g_1_ORF2	3677	F	DNA binding
Lce0018E13.g_1_ORF2	3677	F	DNA binding
Lce0018E13.g_1_ORF2	3677	F	DNA binding
Lce0018E13.g_1_ORF2	45449	P	regulation of transcription
Lce0018E13.g_1_ORF2	45449	P	regulation of transcription
Lce0018E13.g_1_ORF2	45449	P	regulation of transcription
Lce0018E13.g_1_ORF2	5634	C	nucleus
Lce0018E13.g_1_ORF2	5634	C	nucleus
Lce0018E13.g_1_ORF2	5634	C	nucleus
Lce0018E13.g_1_ORF2	6355	P	regulation of transcription, DNA-dependent
Lce0018E13.g_1_ORF2	6355	P	regulation of transcription, DNA-dependent
Lce0018E13.g_1_ORF2	6355	P	regulation of transcription, DNA-dependent
Lce0018E15.g_1_ORF2	16787	F	hydrolase activity
Lce0018E15.g_1_ORF2	16787	F	hydrolase activity
Lce0018F01.g_2_ORF2	19239	F	deaminase activity
Lce0018F01.g_2_ORF2	9168	P	purine ribonucleoside monophosphate biosynthesis
Lce0018F10.g_1_ORF2	1584	F	rhodopsin-like receptor activity
Lce0018F10.g_1_ORF2	16021	C	integral to membrane
Lce0018F10.g_1_ORF2	7186	P	G-protein coupled receptor protein signaling pathway
Lce0018G12.g_1_ORF2	3677	F	DNA binding
Lce0018G12.g_1_ORF2	6306	P	DNA methylation
Lce0018G16.g_3_ORF1	16020	C	membrane
Lce0018G16.g_3_ORF1	5488	F	binding
Lce0018G16.g_3_ORF1	6810	P	transport
Lce0018J17.g_2_ORF1	166	F	nucleotide binding
Lce0018J17.g_2_ORF1	166	F	nucleotide binding
Lce0018J17.g_2_ORF1	3676	F	nucleic acid binding
Lce0018J17.g_2_ORF1	3676	F	nucleic acid binding
Lce0018J22.g_1_ORF1	5524	F	ATP binding
Lce0018K06.g_2_ORF1	16491	F	oxidoreductase activity
Lce0018K06.g_2_ORF1	8033	P	tRNA processing
Lce0018K24.g_2_ORF1	16021	C	integral to membrane
Lce0018K24.g_2_ORF1	5215	F	transporter activity
Lce0018K24.g_2_ORF1	6810	P	transport
Lce0018L07.g_2_ORF1	166	F	nucleotide binding
Lce0018L07.g_2_ORF1	166	F	nucleotide binding
Lce0018L07.g_2_ORF1	3676	F	nucleic acid binding
Lce0018L07.g_2_ORF1	3676	F	nucleic acid binding
Lce0018M01.g_3_ORF1	5525	F	GTP binding
Lce0018M01.g_3_ORF1	5525	F	GTP binding
Lce0018M01.g_3_ORF1	5525	F	GTP binding
Lce0018M01.g_3_ORF1	5525	F	GTP binding
Lce0018M01.g_3_ORF1	5525	F	GTP binding
Lce0018M01.g_3_ORF1	5622	C	intracellular
Lce0018M01.g_3_ORF1	5622	C	intracellular
Lce0018M01.g_3_ORF1	5622	C	intracellular
Lce0018M01.g_3_ORF1	5622	C	intracellular
Lce0018M01.g_3_ORF1	5622	C	intracellular
Lce0018M01.g_3_ORF1	7264	P	small GTPase mediated signal transduction
Lce0018M01.g_3_ORF1	7264	P	small GTPase mediated signal transduction
Lce0018M01.g_3_ORF1	7264	P	small GTPase mediated signal transduction
Lce0018M01.g_3_ORF1	7264	P	small GTPase mediated signal transduction
Lce0018M01.g_3_ORF1	7264	P	small GTPase mediated signal transduction
Lce0018N08.g_2_ORF2	3723	F	RNA binding
Lce0018N08.g_2_ORF2	3723	F	RNA binding
Lce0018N08.g_2_ORF2	5488	F	binding
Lce0018N08.g_2_ORF2	5488	F	binding
Lce0018P22.g_2_ORF2	1584	F	rhodopsin-like receptor activity
Lce0018P22.g_2_ORF2	16021	C	integral to membrane
Lce0018P22.g_2_ORF2	7186	P	G-protein coupled receptor protein signaling pathway
Lce0019B05.b_6_ORF1	3676	F	nucleic acid binding
Lce0019B05.b_6_ORF1	5634	C	nucleus
Lce0019B08.g_3_ORF2	16575	P	histone deacetylation
Lce0019B08.g_3_ORF2	4407	F	histone deacetylase activity
Lce0019B08.g_3_ORF2	5634	C	nucleus
Lce0019D18.g_3_ORF2	6464	P	protein modification
Lce0019E16.g_1_ORF1	4197	F	cysteine-type endopeptidase activity
Lce0019E16.g_1_ORF1	6511	P	ubiquitin-dependent protein catabolism
Lce0019H17.g_1_ORF2	3677	F	DNA binding
Lce0019H17.g_1_ORF2	3677	F	DNA binding
Lce0019H17.g_1_ORF2	3677	F	DNA binding
Lce0019H17.g_1_ORF2	6334	P	nucleosome assembly
Lce0019H17.g_1_ORF2	6334	P	nucleosome assembly
Lce0019H17.g_1_ORF2	6334	P	nucleosome assembly
Lce0019H17.g_1_ORF2	786	C	nucleosome
Lce0019H17.g_1_ORF2	786	C	nucleosome
Lce0019H17.g_1_ORF2	786	C	nucleosome
Lce0019H20.g_1_ORF1	3677	F	DNA binding
Lce0019H20.g_1_ORF1	3677	F	DNA binding
Lce0019H20.g_1_ORF1	5694	C	chromosome
Lce0019H20.g_1_ORF1	5694	C	chromosome
Lce0019H20.g_1_ORF1	6259	P	DNA metabolism
Lce0019H20.g_1_ORF1	6259	P	DNA metabolism
Lce0019I21.g_2_ORF2	4672	F	protein kinase activity
Lce0019I21.g_2_ORF2	4672	F	protein kinase activity
Lce0019I21.g_2_ORF2	6468	P	protein amino acid phosphorylation
Lce0019I21.g_2_ORF2	6468	P	protein amino acid phosphorylation
Lce0019N14.g_1_ORF2	30529	C	ribonucleoprotein complex
Lce0019N14.g_1_ORF2	30529	C	ribonucleoprotein complex
Lce0019N14.g_1_ORF2	3735	F	structural constituent of ribosome
Lce0019N14.g_1_ORF2	3735	F	structural constituent of ribosome
Lce0019N14.g_1_ORF2	42254	P	ribosome biogenesis and assembly
Lce0019N14.g_1_ORF2	42254	P	ribosome biogenesis and assembly
Lce0019N14.g_1_ORF2	5622	C	intracellular
Lce0019N14.g_1_ORF2	5622	C	intracellular
Lce0019N14.g_1_ORF2	6412	P	protein biosynthesis
Lce0019N14.g_1_ORF2	6412	P	protein biosynthesis
Lce0019N14.g_2_ORF2	3735	F	structural constituent of ribosome
Lce0019N14.g_2_ORF2	5622	C	intracellular
Lce0019N14.g_2_ORF2	6412	P	protein biosynthesis
Lce0019P10.g_2_ORF1	43087	P	regulation of GTPase activity
Lce0019P19.g_2_ORF1	3677	F	DNA binding
Lce0019P19.g_2_ORF1	5660	C	delta-DNA polymerase cofactor complex
Lce0019P19.g_2_ORF1	6275	P	regulation of DNA replication
Lce0026F04.g_1_ORF2	166	F	nucleotide binding
Lce0026F04.g_1_ORF2	166	F	nucleotide binding
Lce0026F04.g_1_ORF2	3676	F	nucleic acid binding
Lce0026F04.g_1_ORF2	3676	F	nucleic acid binding
Lce0026F05.g_3_ORF2	16020	C	membrane
Lce0026F05.g_3_ORF2	7155	P	cell adhesion
Lce0026F11.g_1_ORF1	5524	F	ATP binding
Lce0026F14.g_3_ORF2	4672	F	protein kinase activity
Lce0026F14.g_3_ORF2	4672	F	protein kinase activity
Lce0026F14.g_3_ORF2	6468	P	protein amino acid phosphorylation
Lce0026F14.g_3_ORF2	6468	P	protein amino acid phosphorylation
Lce0026J11.g_3_ORF1	16020	C	membrane
Lce0026J11.g_3_ORF1	5524	F	ATP binding
Lce0026J11.g_3_ORF1	6812	P	cation transport
Lce0026K01.g_2_ORF2	5554	F	molecular function unknown
Lce0026K01.g_2_ORF2	5554	F	molecular function unknown
Lce0026K01.g_2_ORF2	5554	F	molecular function unknown
Lce0026L05.g_3_ORF1	5488	F	binding
Lce0026L05.g_3_ORF1	5488	F	binding
Lce0026L05.g_3_ORF1	5488	F	binding
Lce0026L05.g_3_ORF1	5622	C	intracellular
Lce0026L05.g_3_ORF1	5622	C	intracellular
Lce0026L05.g_3_ORF1	5622	C	intracellular
Lce0026L05.g_3_ORF1	6396	P	RNA processing
Lce0026L05.g_3_ORF1	6396	P	RNA processing
Lce0026L05.g_3_ORF1	6396	P	RNA processing
Lce0026M04.g_1_ORF1	16020	C	membrane
Lce0026M04.g_1_ORF1	16020	C	membrane
Lce0026M04.g_1_ORF1	16021	C	integral to membrane
Lce0026M04.g_1_ORF1	16021	C	integral to membrane
Lce0026M04.g_1_ORF1	5215	F	transporter activity
Lce0026M04.g_1_ORF1	5215	F	transporter activity
Lce0026M04.g_1_ORF1	6810	P	transport
Lce0026M04.g_1_ORF1	6810	P	transport
Lce0026M15.g_2_ORF1	5515	F	protein binding
Lce0026M15.g_2_ORF1	7242	P	intracellular signaling cascade
Lce0026O01.g_2_ORF1	8270	F	zinc ion binding
Lce0026O01.g_2_ORF1	8270	F	zinc ion binding
Lce0028E14.g_6_ORF1	6397	P	mRNA processing
Lce0028F05.g_2_ORF1	3677	F	DNA binding
Lce0028F05.g_2_ORF1	3677	F	DNA binding
Lce0028F05.g_2_ORF1	3677	F	DNA binding
Lce0028F05.g_2_ORF1	3700	F	transcription factor activity
Lce0028F05.g_2_ORF1	3700	F	transcription factor activity
Lce0028F05.g_2_ORF1	3700	F	transcription factor activity
Lce0028F05.g_2_ORF1	45449	P	regulation of transcription
Lce0028F05.g_2_ORF1	45449	P	regulation of transcription
Lce0028F05.g_2_ORF1	45449	P	regulation of transcription
Lce0028F05.g_2_ORF1	5634	C	nucleus
Lce0028F05.g_2_ORF1	5634	C	nucleus
Lce0028F05.g_2_ORF1	5634	C	nucleus
Lce0028F05.g_2_ORF1	6355	P	regulation of transcription, DNA-dependent
Lce0028F05.g_2_ORF1	6355	P	regulation of transcription, DNA-dependent
Lce0028F05.g_2_ORF1	6355	P	regulation of transcription, DNA-dependent
Lce0028H01.g_1_ORF2	3824	F	catalytic activity
Lce0028H08.g_2_ORF1	8270	F	zinc ion binding
Lce0028H08.g_2_ORF1	8270	F	zinc ion binding
Lce0028H08.g_2_ORF1	8270	F	zinc ion binding
Lce0028I04.g_3_ORF2	5576	C	extracellular region
Lce0028L05.g_2_ORF1	166	F	nucleotide binding
Lce0028L14.g_2_ORF1	5488	F	binding
Lce0028O20.g_1_ORF1	6118	P	electron transport
Lce0029B05.g_1_ORF1	5488	F	binding
Lce0029B05.g_1_ORF1	5488	F	binding
Lce0029B05.g_1_ORF1	5488	F	binding
Lce0029B18.g_2_ORF1	3676	F	nucleic acid binding
Lce0029B18.g_2_ORF1	5634	C	nucleus
Lce0029B24.g_1_ORF1	3677	F	DNA binding
Lce0029B24.g_1_ORF1	3677	F	DNA binding
Lce0029B24.g_1_ORF1	3677	F	DNA binding
Lce0029B24.g_1_ORF1	3677	F	DNA binding
Lce0029B24.g_1_ORF1	3700	F	transcription factor activity
Lce0029B24.g_1_ORF1	3700	F	transcription factor activity
Lce0029B24.g_1_ORF1	3700	F	transcription factor activity
Lce0029B24.g_1_ORF1	3700	F	transcription factor activity
Lce0029B24.g_1_ORF1	45449	P	regulation of transcription
Lce0029B24.g_1_ORF1	45449	P	regulation of transcription
Lce0029B24.g_1_ORF1	45449	P	regulation of transcription
Lce0029B24.g_1_ORF1	45449	P	regulation of transcription
Lce0029B24.g_1_ORF1	5634	C	nucleus
Lce0029B24.g_1_ORF1	5634	C	nucleus
Lce0029B24.g_1_ORF1	5634	C	nucleus
Lce0029B24.g_1_ORF1	5634	C	nucleus
Lce0029B24.g_1_ORF1	6355	P	regulation of transcription, DNA-dependent
Lce0029B24.g_1_ORF1	6355	P	regulation of transcription, DNA-dependent
Lce0029B24.g_1_ORF1	6355	P	regulation of transcription, DNA-dependent
Lce0029B24.g_1_ORF1	6355	P	regulation of transcription, DNA-dependent
Lce0029C19.g_3_ORF1	5524	F	ATP binding
Lce0029C19.g_3_ORF1	5524	F	ATP binding
Lce0029E01.g_1_ORF2	4222	F	metalloendopeptidase activity
Lce0029E01.g_1_ORF2	6508	P	proteolysis
Lce0029E02.g_1_ORF1	5488	F	binding
Lce0029I05.g_3_ORF1	15986	P	ATP synthesis coupled proton transport
Lce0029I05.g_3_ORF1	15986	P	ATP synthesis coupled proton transport
Lce0029I05.g_3_ORF1	16469	C	proton-transporting two-sector ATPase complex
Lce0029I05.g_3_ORF1	16469	C	proton-transporting two-sector ATPase complex
Lce0029I05.g_3_ORF1	5524	F	ATP binding
Lce0029I05.g_3_ORF1	5524	F	ATP binding
Lce0029J24.g_1_ORF2	16788	F	hydrolase activity, acting on ester bonds
Lce0029J24.g_1_ORF2	9166	P	nucleotide catabolism
Lce0029K04.g_3_ORF2	166	F	nucleotide binding
Lce0029K04.g_3_ORF2	166	F	nucleotide binding
Lce0029K04.g_3_ORF2	3676	F	nucleic acid binding
Lce0029K04.g_3_ORF2	3676	F	nucleic acid binding
Lce0029K11.g_3_ORF2	3676	F	nucleic acid binding
Lce0029L06.g_5_ORF1	4190	F	aspartic-type endopeptidase activity
Lce0029L06.g_5_ORF1	4190	F	aspartic-type endopeptidase activity
Lce0029L06.g_5_ORF1	6508	P	proteolysis
Lce0029L06.g_5_ORF1	6508	P	proteolysis
Lce0029L09.g_1_ORF1	3824	F	catalytic activity
Lce0029L09.g_1_ORF1	3824	F	catalytic activity
Lce0029L09.g_1_ORF1	3824	F	catalytic activity
Lce0029L09.g_1_ORF1	6464	P	protein modification
Lce0029L09.g_1_ORF1	6464	P	protein modification
Lce0029L09.g_1_ORF1	6464	P	protein modification
Lce0029L09.g_1_ORF1	8642	F	ubiquitin-like activating enzyme activity
Lce0029L09.g_1_ORF1	8642	F	ubiquitin-like activating enzyme activity
Lce0029L09.g_1_ORF1	8642	F	ubiquitin-like activating enzyme activity
Lce0029L14.g_1_ORF1	3676	F	nucleic acid binding
Lce0029L14.g_1_ORF1	3676	F	nucleic acid binding
Lce0029L14.g_1_ORF1	3676	F	nucleic acid binding
Lce0029L14.g_1_ORF1	5524	F	ATP binding
Lce0029L14.g_1_ORF1	5524	F	ATP binding
Lce0029L14.g_1_ORF1	5524	F	ATP binding
Lce0029M06.g_3_ORF1	43087	P	regulation of GTPase activity
Lce0029M10.g_1_ORF1	16020	C	membrane
Lce0029M10.g_1_ORF1	5509	F	calcium ion binding
Lce0029M10.g_1_ORF1	7156	P	homophilic cell adhesion
Lce0029O14.g_1_ORF1	8270	F	zinc ion binding
Lce0030A02.g_2_ORF1	3676	F	nucleic acid binding
Lce0030B02.g_3_ORF1	3676	F	nucleic acid binding
Lce0030B02.g_3_ORF1	5634	C	nucleus
Lce0030D11.g_3_ORF2	5634	C	nucleus
Lce0030D11.g_3_ORF2	5634	C	nucleus
Lce0030D11.g_3_ORF2	5634	C	nucleus
Lce0030D11.g_3_ORF2	7275	P	development
Lce0030D11.g_3_ORF2	7275	P	development
Lce0030D11.g_3_ORF2	7275	P	development
Lce0030D12.g_3_ORF1	74	P	regulation of progression through cell cycle
Lce0030D12.g_3_ORF1	74	P	regulation of progression through cell cycle
Lce0030D12.g_3_ORF1	74	P	regulation of progression through cell cycle
Lce0030D12.g_3_ORF1	74	P	regulation of progression through cell cycle
Lce0030E08.g_1_ORF2	5515	F	protein binding
Lce0030F02.g_1_ORF1	4672	F	protein kinase activity
Lce0030F02.g_1_ORF1	4672	F	protein kinase activity
Lce0030F02.g_1_ORF1	4672	F	protein kinase activity
Lce0030F02.g_1_ORF1	4672	F	protein kinase activity
Lce0030F02.g_1_ORF1	4674	F	protein serine/threonine kinase activity
Lce0030F02.g_1_ORF1	4674	F	protein serine/threonine kinase activity
Lce0030F02.g_1_ORF1	4674	F	protein serine/threonine kinase activity
Lce0030F02.g_1_ORF1	4674	F	protein serine/threonine kinase activity
Lce0030F02.g_1_ORF1	6468	P	protein amino acid phosphorylation
Lce0030F02.g_1_ORF1	6468	P	protein amino acid phosphorylation
Lce0030F02.g_1_ORF1	6468	P	protein amino acid phosphorylation
Lce0030F02.g_1_ORF1	6468	P	protein amino acid phosphorylation
Lce0030G01.g_1_ORF2	3824	F	catalytic activity
Lce0030G01.g_1_ORF2	9396	P	folic acid and derivative biosynthesis
Lce0030G05.g_1_ORF2	4871	F	signal transducer activity
Lce0030G21.g_1_ORF2	4459	F	L-lactate dehydrogenase activity
Lce0030G21.g_1_ORF2	6096	P	glycolysis
Lce0030H06.g_3_ORF1	5489	F	electron transporter activity
Lce0030H06.g_3_ORF1	5489	F	electron transporter activity
Lce0030H06.g_3_ORF1	5489	F	electron transporter activity
Lce0030H06.g_3_ORF1	6118	P	electron transport
Lce0030H06.g_3_ORF1	6118	P	electron transport
Lce0030H06.g_3_ORF1	6118	P	electron transport
Lce0030H07.g_1_ORF1	6508	P	proteolysis
Lce0030H07.g_1_ORF1	8237	F	metallopeptidase activity
Lce0030I04.g_3_ORF1	3677	F	DNA binding
Lce0030I04.g_3_ORF1	3677	F	DNA binding
Lce0030I04.g_3_ORF1	45449	P	regulation of transcription
Lce0030I04.g_3_ORF1	45449	P	regulation of transcription
Lce0030I15.g_2_ORF1	8757	F	S-adenosylmethionine-dependent methyltransferase activity
Lce0030J14.g_3_ORF1	16020	C	membrane
Lce0030J14.g_3_ORF1	5279	F	amino acid-polyamine transporter activity
Lce0030J14.g_3_ORF1	6865	P	amino acid transport
Lce0030L05.g_3_ORF1	3677	F	DNA binding
Lce0030L05.g_3_ORF1	3677	F	DNA binding
Lce0030L05.g_3_ORF1	3677	F	DNA binding
Lce0030L05.g_3_ORF1	3677	F	DNA binding
Lce0030L05.g_3_ORF1	5694	C	chromosome
Lce0030L05.g_3_ORF1	5694	C	chromosome
Lce0030L05.g_3_ORF1	5694	C	chromosome
Lce0030L05.g_3_ORF1	5694	C	chromosome
Lce0030L05.g_3_ORF1	6259	P	DNA metabolism
Lce0030L05.g_3_ORF1	6259	P	DNA metabolism
Lce0030L05.g_3_ORF1	6259	P	DNA metabolism
Lce0030L05.g_3_ORF1	6259	P	DNA metabolism
Lce0030L05.g_3_ORF1	6265	P	DNA topological change
Lce0030L05.g_3_ORF1	6265	P	DNA topological change
Lce0030L05.g_3_ORF1	6265	P	DNA topological change
Lce0030L05.g_3_ORF1	6265	P	DNA topological change
Lce0030L16.g_1_ORF2	3700	F	transcription factor activity
Lce0030L16.g_1_ORF2	3700	F	transcription factor activity
Lce0030L16.g_1_ORF2	5488	F	binding
Lce0030L16.g_1_ORF2	5488	F	binding
Lce0030L16.g_1_ORF2	5622	C	intracellular
Lce0030L16.g_1_ORF2	5622	C	intracellular
Lce0030L16.g_1_ORF2	6355	P	regulation of transcription, DNA-dependent
Lce0030L16.g_1_ORF2	6355	P	regulation of transcription, DNA-dependent
Lce0030L17.g_3_ORF1	3676	F	nucleic acid binding
Lce0030L17.g_3_ORF1	3676	F	nucleic acid binding
Lce0030L17.g_3_ORF1	5634	C	nucleus
Lce0030L17.g_3_ORF1	5634	C	nucleus
Lce0030N08.g_2_ORF2	16020	C	membrane
Lce0030N08.g_2_ORF2	16020	C	membrane
Lce0030N08.g_2_ORF2	6508	P	proteolysis
Lce0030N08.g_2_ORF2	6508	P	proteolysis
Lce0030N08.g_2_ORF2	8236	F	serine-type peptidase activity
Lce0030N08.g_2_ORF2	8236	F	serine-type peptidase activity
Lce0030P08.g_2_ORF1	3676	F	nucleic acid binding
Lce0030P08.g_2_ORF1	3676	F	nucleic acid binding
Lce0030P08.g_2_ORF1	5622	C	intracellular
Lce0030P08.g_2_ORF1	5622	C	intracellular
Lce0031D06.g_2_ORF1	16491	F	oxidoreductase activity
Lce0031D06.g_2_ORF1	8033	P	tRNA processing
Lce0031G21.g_2_ORF1	8270	F	zinc ion binding
Lce0031H07.g_3_ORF1	7049	P	cell cycle
Lce0031J01.g_1_ORF1	16021	C	integral to membrane
Lce0031J01.g_1_ORF1	5215	F	transporter activity
Lce0031J01.g_1_ORF1	6810	P	transport
Lce0031K24.b_4_ORF1	4672	F	protein kinase activity
Lce0031K24.b_4_ORF1	4672	F	protein kinase activity
Lce0031K24.b_4_ORF1	4672	F	protein kinase activity
Lce0031K24.b_4_ORF1	4672	F	protein kinase activity
Lce0031K24.b_4_ORF1	4713	F	protein-tyrosine kinase activity
Lce0031K24.b_4_ORF1	4713	F	protein-tyrosine kinase activity
Lce0031K24.b_4_ORF1	4713	F	protein-tyrosine kinase activity
Lce0031K24.b_4_ORF1	4713	F	protein-tyrosine kinase activity
Lce0031K24.b_4_ORF1	6468	P	protein amino acid phosphorylation
Lce0031K24.b_4_ORF1	6468	P	protein amino acid phosphorylation
Lce0031K24.b_4_ORF1	6468	P	protein amino acid phosphorylation
Lce0031K24.b_4_ORF1	6468	P	protein amino acid phosphorylation
Lce0031N10.g_1_ORF2	15992	P	proton transport
Lce0031N10.g_1_ORF2	15992	P	proton transport
Lce0031N10.g_1_ORF2	16020	C	membrane
Lce0031N10.g_1_ORF2	16020	C	membrane
Lce0031N10.g_1_ORF2	5524	F	ATP binding
Lce0031N10.g_1_ORF2	5524	F	ATP binding
Lce0031N10.g_1_ORF2	6812	P	cation transport
Lce0031N10.g_1_ORF2	6812	P	cation transport
Lce0031O05.b_2_ORF2	4601	F	peroxidase activity
Lce0031O05.b_2_ORF2	6979	P	response to oxidative stress
Lce0031P05.g_1_ORF1	7275	P	development
Lce0031P13.g_2_ORF1	3676	F	nucleic acid binding
Lce0031P13.g_2_ORF1	5634	C	nucleus
Lce0032A07.g_1_ORF1	4563	F	beta-N-acetylhexosaminidase activity
Lce0032A07.g_1_ORF1	5975	P	carbohydrate metabolism
Lce0032D10.g_2_ORF2	5622	C	intracellular
Lce0032D10.g_2_ORF2	6916	P	anti-apoptosis
Lce0032E08.g_1_ORF2	6904	P	vesicle docking during exocytosis
Lce0033B04.g_1_ORF2	6464	P	protein modification
Lce0033B08.g_3_ORF2	31177	F	phosphopantetheine binding
Lce0033D09.g_2_ORF1	4197	F	cysteine-type endopeptidase activity
Lce0033D09.g_2_ORF1	6511	P	ubiquitin-dependent protein catabolism
Lce0033E05.g_1_ORF2	3677	F	DNA binding
Lce0033E05.g_1_ORF2	3677	F	DNA binding
Lce0033E05.g_1_ORF2	3677	F	DNA binding
Lce0033E05.g_1_ORF2	6334	P	nucleosome assembly
Lce0033E05.g_1_ORF2	6334	P	nucleosome assembly
Lce0033E05.g_1_ORF2	6334	P	nucleosome assembly
Lce0033E05.g_1_ORF2	786	C	nucleosome
Lce0033E05.g_1_ORF2	786	C	nucleosome
Lce0033E05.g_1_ORF2	786	C	nucleosome
Lce0033F02.g_1_ORF1	16020	C	membrane
Lce0033F02.g_1_ORF1	5509	F	calcium ion binding
Lce0033F02.g_1_ORF1	7156	P	homophilic cell adhesion
Lce0035A03.g_3_ORF2	3676	F	nucleic acid binding
Lce0035B04.g_3_ORF1	3676	F	nucleic acid binding
Lce0035B04.g_3_ORF1	5634	C	nucleus
Lce0035D04.g_3_ORF2	3677	F	DNA binding
Lce0035D04.g_3_ORF2	3677	F	DNA binding
Lce0035D04.g_3_ORF2	3677	F	DNA binding
Lce0035D04.g_3_ORF2	6334	P	nucleosome assembly
Lce0035D04.g_3_ORF2	6334	P	nucleosome assembly
Lce0035D04.g_3_ORF2	6334	P	nucleosome assembly
Lce0035D04.g_3_ORF2	786	C	nucleosome
Lce0035D04.g_3_ORF2	786	C	nucleosome
Lce0035D04.g_3_ORF2	786	C	nucleosome
Lce0035D09.g_2_ORF2	3677	F	DNA binding
Lce0035D09.g_2_ORF2	3677	F	DNA binding
Lce0035D09.g_2_ORF2	3677	F	DNA binding
Lce0035D09.g_2_ORF2	3700	F	transcription factor activity
Lce0035D09.g_2_ORF2	3700	F	transcription factor activity
Lce0035D09.g_2_ORF2	3700	F	transcription factor activity
Lce0035D09.g_2_ORF2	45449	P	regulation of transcription
Lce0035D09.g_2_ORF2	45449	P	regulation of transcription
Lce0035D09.g_2_ORF2	45449	P	regulation of transcription
Lce0035D09.g_2_ORF2	5634	C	nucleus
Lce0035D09.g_2_ORF2	5634	C	nucleus
Lce0035D09.g_2_ORF2	5634	C	nucleus
Lce0035D09.g_2_ORF2	6355	P	regulation of transcription, DNA-dependent
Lce0035D09.g_2_ORF2	6355	P	regulation of transcription, DNA-dependent
Lce0035D09.g_2_ORF2	6355	P	regulation of transcription, DNA-dependent
Lce0035H17.g_3_ORF1	3676	F	nucleic acid binding
Lce0035H17.g_3_ORF1	3676	F	nucleic acid binding
Lce0035H17.g_3_ORF1	5634	C	nucleus
Lce0035H17.g_3_ORF1	5634	C	nucleus
Lce0035H17.g_3_ORF1	8270	F	zinc ion binding
Lce0035H17.g_3_ORF1	8270	F	zinc ion binding
Lce0035J16.g_3_ORF2	166	F	nucleotide binding
Lce0035J16.g_3_ORF2	166	F	nucleotide binding
Lce0035J16.g_3_ORF2	3676	F	nucleic acid binding
Lce0035J16.g_3_ORF2	3676	F	nucleic acid binding
Lce0035N12.g_1_ORF1	3676	F	nucleic acid binding
Lce0035O02.g_1_ORF1	5198	F	structural molecule activity
Lce0035O02.g_1_ORF1	5198	F	structural molecule activity
Lce0035O02.g_1_ORF1	5198	F	structural molecule activity
Lce0035O09.g_3_ORF2	5622	C	intracellular
Lce0035O09.g_3_ORF2	5622	C	intracellular
Lce0035O09.g_3_ORF2	6355	P	regulation of transcription, DNA-dependent
Lce0035O09.g_3_ORF2	6355	P	regulation of transcription, DNA-dependent
Lce0038C04.g_1_ORF1	4672	F	protein kinase activity
Lce0038C04.g_1_ORF1	4672	F	protein kinase activity
Lce0038C04.g_1_ORF1	4672	F	protein kinase activity
Lce0038C04.g_1_ORF1	4672	F	protein kinase activity
Lce0038C04.g_1_ORF1	4672	F	protein kinase activity
Lce0038C04.g_1_ORF1	4674	F	protein serine/threonine kinase activity
Lce0038C04.g_1_ORF1	4674	F	protein serine/threonine kinase activity
Lce0038C04.g_1_ORF1	4674	F	protein serine/threonine kinase activity
Lce0038C04.g_1_ORF1	4674	F	protein serine/threonine kinase activity
Lce0038C04.g_1_ORF1	4674	F	protein serine/threonine kinase activity
Lce0038C04.g_1_ORF1	4713	F	protein-tyrosine kinase activity
Lce0038C04.g_1_ORF1	4713	F	protein-tyrosine kinase activity
Lce0038C04.g_1_ORF1	4713	F	protein-tyrosine kinase activity
Lce0038C04.g_1_ORF1	4713	F	protein-tyrosine kinase activity
Lce0038C04.g_1_ORF1	4713	F	protein-tyrosine kinase activity
Lce0038C04.g_1_ORF1	6468	P	protein amino acid phosphorylation
Lce0038C04.g_1_ORF1	6468	P	protein amino acid phosphorylation
Lce0038C04.g_1_ORF1	6468	P	protein amino acid phosphorylation
Lce0038C04.g_1_ORF1	6468	P	protein amino acid phosphorylation
Lce0038C04.g_1_ORF1	6468	P	protein amino acid phosphorylation
Lce0038F10.g_2_ORF1	3676	F	nucleic acid binding
Lce0038F10.g_2_ORF1	5634	C	nucleus
Lce0038F20.g_1_ORF2	3746	F	translation elongation factor activity
Lce0038F20.g_1_ORF2	3746	F	translation elongation factor activity
Lce0038F20.g_1_ORF2	6414	P	translational elongation
Lce0038F20.g_1_ORF2	6414	P	translational elongation
Lce0038J22.g_1_ORF1	3676	F	nucleic acid binding
Lce0038J22.g_1_ORF1	3676	F	nucleic acid binding
Lce0038J22.g_1_ORF1	5524	F	ATP binding
Lce0038J22.g_1_ORF1	5524	F	ATP binding
Lce0038K15.g_3_ORF2	3874	F	6-pyruvoyltetrahydropterin synthase activity
Lce0038K15.g_3_ORF2	3874	F	6-pyruvoyltetrahydropterin synthase activity
Lce0038K15.g_3_ORF2	6729	P	tetrahydrobiopterin biosynthesis
Lce0038K15.g_3_ORF2	6729	P	tetrahydrobiopterin biosynthesis
Lce0038L12.g_1_ORF2	5488	F	binding
Lce0038L23.g_2_ORF1	6464	P	protein modification
Lce0040B18.g_3_ORF2	8757	F	S-adenosylmethionine-dependent methyltransferase activity
Lce0040C16.g_2_ORF1	166	F	nucleotide binding
Lce0040D24.g_1_ORF1	16020	C	membrane
Lce0040D24.g_1_ORF1	16020	C	membrane
Lce0040D24.g_1_ORF1	16020	C	membrane
Lce0040D24.g_1_ORF1	6886	P	intracellular protein transport
Lce0040D24.g_1_ORF1	6886	P	intracellular protein transport
Lce0040D24.g_1_ORF1	6886	P	intracellular protein transport
Lce0040D24.g_1_ORF1	8565	F	protein transporter activity
Lce0040D24.g_1_ORF1	8565	F	protein transporter activity
Lce0040D24.g_1_ORF1	8565	F	protein transporter activity
Lce0040F08.g_2_ORF2	7242	P	intracellular signaling cascade
Lce0040F08.g_2_ORF2	7242	P	intracellular signaling cascade
Lce0040G10.g_3_ORF1	5856	C	cytoskeleton
Lce0040G10.g_3_ORF1	5856	C	cytoskeleton
Lce0040G16.g_3_ORF1	5489	F	electron transporter activity
Lce0040G16.g_3_ORF1	5489	F	electron transporter activity
Lce0040G16.g_3_ORF1	5489	F	electron transporter activity
Lce0040G16.g_3_ORF1	6118	P	electron transport
Lce0040G16.g_3_ORF1	6118	P	electron transport
Lce0040G16.g_3_ORF1	6118	P	electron transport
Lce0040G19.g_2_ORF1	4500	F	dopamine beta-monooxygenase activity
Lce0040G19.g_2_ORF1	6584	P	catecholamine metabolism
Lce0040H11.g_1_ORF1	7049	P	cell cycle
Lce0040J20.g_1_ORF1	166	F	nucleotide binding
Lce0040J20.g_1_ORF1	166	F	nucleotide binding
Lce0040J20.g_1_ORF1	3676	F	nucleic acid binding
Lce0040J20.g_1_ORF1	3676	F	nucleic acid binding
Lce0040N21.g_3_ORF2	6400	P	tRNA modification
Lce0040N21.g_3_ORF2	8479	F	queuine tRNA-ribosyltransferase activity
Lce0040P07.b_5_ORF1	4812	F	aminoacyl-tRNA ligase activity
Lce0040P07.b_5_ORF1	4812	F	aminoacyl-tRNA ligase activity
Lce0040P07.b_5_ORF1	4828	F	serine-tRNA ligase activity
Lce0040P07.b_5_ORF1	4828	F	serine-tRNA ligase activity
Lce0040P07.b_5_ORF1	6418	P	tRNA aminoacylation for protein translation
Lce0040P07.b_5_ORF1	6418	P	tRNA aminoacylation for protein translation
Lce0040P07.b_5_ORF1	6434	P	seryl-tRNA aminoacylation
Lce0040P07.b_5_ORF1	6434	P	seryl-tRNA aminoacylation
Lce0042J23.g_2_ORF1	5488	F	binding
Lce0042N08.g_2_ORF1	4721	F	phosphoprotein phosphatase activity
Lce0042N08.g_2_ORF1	4721	F	phosphoprotein phosphatase activity
Lce0042N08.g_2_ORF1	4721	F	phosphoprotein phosphatase activity
Lce0042N08.g_2_ORF1	4725	F	protein tyrosine phosphatase activity
Lce0042N08.g_2_ORF1	4725	F	protein tyrosine phosphatase activity
Lce0042N08.g_2_ORF1	4725	F	protein tyrosine phosphatase activity
Lce0042N08.g_2_ORF1	6470	P	protein amino acid dephosphorylation
Lce0042N08.g_2_ORF1	6470	P	protein amino acid dephosphorylation
Lce0042N08.g_2_ORF1	6470	P	protein amino acid dephosphorylation
Lce0043C12.g_2_ORF1	166	F	nucleotide binding
Lce0043C12.g_2_ORF1	166	F	nucleotide binding
Lce0043C12.g_2_ORF1	3676	F	nucleic acid binding
Lce0043C12.g_2_ORF1	3676	F	nucleic acid binding
Lce0043C13.g_3_ORF2	8270	F	zinc ion binding
Lce0043D24.g_2_ORF1	16787	F	hydrolase activity
Lce0043D24.g_2_ORF1	16787	F	hydrolase activity
Lce0043D24.g_2_ORF1	3824	F	catalytic activity
Lce0043D24.g_2_ORF1	3824	F	catalytic activity
Lce0043D24.g_2_ORF1	6725	P	aromatic compound metabolism
Lce0043D24.g_2_ORF1	6725	P	aromatic compound metabolism
Lce0043E08.g_3_ORF1	6457	P	protein folding
Lce0043F05.g_1_ORF1	4197	F	cysteine-type endopeptidase activity
Lce0043F05.g_1_ORF1	6511	P	ubiquitin-dependent protein catabolism
Lce0043H09.g_1_ORF1	15662	F	ATPase activity, coupled to transmembrane movement of ions, phosphorylative mechanism
Lce0043H09.g_1_ORF1	16020	C	membrane
Lce0043H09.g_1_ORF1	6812	P	cation transport
Lce0043H18.g_3_ORF2	5509	F	calcium ion binding
Lce0043I10.b_6_ORF1	5515	F	protein binding
Lce0043I10.b_6_ORF1	7242	P	intracellular signaling cascade
Lce0043K09.g_3_ORF2	5515	F	protein binding
Lce0043K13.g_1_ORF2	4672	F	protein kinase activity
Lce0043K13.g_1_ORF2	4672	F	protein kinase activity
Lce0043K13.g_1_ORF2	6468	P	protein amino acid phosphorylation
Lce0043K13.g_1_ORF2	6468	P	protein amino acid phosphorylation
Lce0043L07.g_1_ORF2	43087	P	regulation of GTPase activity
Lce0043L09.g_1_ORF2	3735	F	structural constituent of ribosome
Lce0043L09.g_1_ORF2	5622	C	intracellular
Lce0043L09.g_1_ORF2	6412	P	protein biosynthesis
Lce0043L20.g_1_ORF1	16020	C	membrane
Lce0043L20.g_1_ORF1	16020	C	membrane
Lce0043L20.g_1_ORF1	4930	F	G-protein coupled receptor activity
Lce0043L20.g_1_ORF1	4930	F	G-protein coupled receptor activity
Lce0043L20.g_1_ORF1	7218	P	neuropeptide signaling pathway
Lce0043L20.g_1_ORF1	7218	P	neuropeptide signaling pathway
Lce0043N02.g_1_ORF2	4175	F	endopeptidase activity
Lce0043N02.g_1_ORF2	4175	F	endopeptidase activity
Lce0043N02.g_1_ORF2	4298	F	threonine endopeptidase activity
Lce0043N02.g_1_ORF2	4298	F	threonine endopeptidase activity
Lce0043N02.g_1_ORF2	5839	C	proteasome core complex (sensu Eukaryota)
Lce0043N02.g_1_ORF2	5839	C	proteasome core complex (sensu Eukaryota)
Lce0043N02.g_1_ORF2	6511	P	ubiquitin-dependent protein catabolism
Lce0043N02.g_1_ORF2	6511	P	ubiquitin-dependent protein catabolism
Lce0043N20.g_3_ORF2	6508	P	proteolysis
Lce0043N20.g_3_ORF2	8450	F	O-sialoglycoprotein endopeptidase activity
Lce0043O09.g_2_ORF1	3677	F	DNA binding
Lce0043O09.g_2_ORF1	3677	F	DNA binding
Lce0043O09.g_2_ORF1	3677	F	DNA binding
Lce0043O09.g_2_ORF1	3700	F	transcription factor activity
Lce0043O09.g_2_ORF1	3700	F	transcription factor activity
Lce0043O09.g_2_ORF1	3700	F	transcription factor activity
Lce0043O09.g_2_ORF1	5634	C	nucleus
Lce0043O09.g_2_ORF1	5634	C	nucleus
Lce0043O09.g_2_ORF1	5634	C	nucleus
Lce0043O09.g_2_ORF1	6355	P	regulation of transcription, DNA-dependent
Lce0043O09.g_2_ORF1	6355	P	regulation of transcription, DNA-dependent
Lce0043O09.g_2_ORF1	6355	P	regulation of transcription, DNA-dependent
Lce0044D23.g_2_ORF2	166	F	nucleotide binding
Lce0044E11.g_2_ORF1	4674	F	protein serine/threonine kinase activity
Lce0044E11.g_2_ORF1	4674	F	protein serine/threonine kinase activity
Lce0044E11.g_2_ORF1	6468	P	protein amino acid phosphorylation
Lce0044E11.g_2_ORF1	6468	P	protein amino acid phosphorylation
Lce0044I10.g_1_ORF2	3677	F	DNA binding
Lce0044I10.g_1_ORF2	3677	F	DNA binding
Lce0044I10.g_1_ORF2	3677	F	DNA binding
Lce0044I10.g_1_ORF2	6334	P	nucleosome assembly
Lce0044I10.g_1_ORF2	6334	P	nucleosome assembly
Lce0044I10.g_1_ORF2	6334	P	nucleosome assembly
Lce0044I10.g_1_ORF2	786	C	nucleosome
Lce0044I10.g_1_ORF2	786	C	nucleosome
Lce0044I10.g_1_ORF2	786	C	nucleosome
Lce0044I23.g_1_ORF1	3676	F	nucleic acid binding
Lce0044I23.g_1_ORF1	5634	C	nucleus
Lce0044J01.g_2_ORF2	5524	F	ATP binding
Lce0044J03.g_1_ORF2	5509	F	calcium ion binding
Lce0044J03.g_1_ORF2	5509	F	calcium ion binding
Lce0044J22.g_3_ORF1	3677	F	DNA binding
Lce0044J22.g_3_ORF1	3677	F	DNA binding
Lce0044J22.g_3_ORF1	3677	F	DNA binding
Lce0044J22.g_3_ORF1	3677	F	DNA binding
Lce0044J22.g_3_ORF1	3677	F	DNA binding
Lce0044J22.g_3_ORF1	3700	F	transcription factor activity
Lce0044J22.g_3_ORF1	3700	F	transcription factor activity
Lce0044J22.g_3_ORF1	3700	F	transcription factor activity
Lce0044J22.g_3_ORF1	3700	F	transcription factor activity
Lce0044J22.g_3_ORF1	3700	F	transcription factor activity
Lce0044J22.g_3_ORF1	45449	P	regulation of transcription
Lce0044J22.g_3_ORF1	45449	P	regulation of transcription
Lce0044J22.g_3_ORF1	45449	P	regulation of transcription
Lce0044J22.g_3_ORF1	45449	P	regulation of transcription
Lce0044J22.g_3_ORF1	45449	P	regulation of transcription
Lce0044J22.g_3_ORF1	5634	C	nucleus
Lce0044J22.g_3_ORF1	5634	C	nucleus
Lce0044J22.g_3_ORF1	5634	C	nucleus
Lce0044J22.g_3_ORF1	5634	C	nucleus
Lce0044J22.g_3_ORF1	5634	C	nucleus
Lce0044J22.g_3_ORF1	6355	P	regulation of transcription, DNA-dependent
Lce0044J22.g_3_ORF1	6355	P	regulation of transcription, DNA-dependent
Lce0044J22.g_3_ORF1	6355	P	regulation of transcription, DNA-dependent
Lce0044J22.g_3_ORF1	6355	P	regulation of transcription, DNA-dependent
Lce0044J22.g_3_ORF1	6355	P	regulation of transcription, DNA-dependent
Lce0044J22.g_3_ORF1	7275	P	development
Lce0044J22.g_3_ORF1	7275	P	development
Lce0044J22.g_3_ORF1	7275	P	development
Lce0044J22.g_3_ORF1	7275	P	development
Lce0044J22.g_3_ORF1	7275	P	development
Lce0044K16.g_1_ORF1	3725	F	double-stranded RNA binding
Lce0044K16.g_1_ORF1	5622	C	intracellular
Lce0044L13.g_1_ORF2	3676	F	nucleic acid binding
Lce0044L13.g_1_ORF2	3676	F	nucleic acid binding
Lce0044M15.g_2_ORF2	5515	F	protein binding
Lce0044O07.g_2_ORF2	44267	P	cellular protein metabolism
Lce0044O07.g_2_ORF2	44267	P	cellular protein metabolism
Lce0044O07.g_2_ORF2	44267	P	cellular protein metabolism
Lce0044O07.g_2_ORF2	5515	F	protein binding
Lce0044O07.g_2_ORF2	5515	F	protein binding
Lce0044O07.g_2_ORF2	5515	F	protein binding
Lce0044O07.g_2_ORF2	5524	F	ATP binding
Lce0044O07.g_2_ORF2	5524	F	ATP binding
Lce0044O07.g_2_ORF2	5524	F	ATP binding
Lce0044O07.g_2_ORF2	6457	P	protein folding
Lce0044O07.g_2_ORF2	6457	P	protein folding
Lce0044O07.g_2_ORF2	6457	P	protein folding
Lce0044O12.g_3_ORF2	166	F	nucleotide binding
Lce0044O12.g_3_ORF2	166	F	nucleotide binding
Lce0044O12.g_3_ORF2	3676	F	nucleic acid binding
Lce0044O12.g_3_ORF2	3676	F	nucleic acid binding
Lce0044O15.g_3_ORF1	16491	F	oxidoreductase activity
Lce0044P06.g_2_ORF1	3676	F	nucleic acid binding
Lce0044P06.g_2_ORF1	5634	C	nucleus
Lce0045D05.g_1_ORF2	6457	P	protein folding
Lce0045D17.g_2_ORF2	5488	F	binding
Lce0045D17.g_2_ORF2	5488	F	binding
Lce0045D17.g_2_ORF2	5488	F	binding
Lce0045D17.g_2_ORF2	5737	C	cytoplasm
Lce0045D17.g_2_ORF2	5737	C	cytoplasm
Lce0045D17.g_2_ORF2	5737	C	cytoplasm
Lce0045D17.g_2_ORF2	5856	C	cytoskeleton
Lce0045D17.g_2_ORF2	5856	C	cytoskeleton
Lce0045D17.g_2_ORF2	5856	C	cytoskeleton
Lce0045D17.g_2_ORF2	8092	F	cytoskeletal protein binding
Lce0045D17.g_2_ORF2	8092	F	cytoskeletal protein binding
Lce0045D17.g_2_ORF2	8092	F	cytoskeletal protein binding
Lce0045F21.g_3_ORF2	7155	P	cell adhesion
Lce0045F21.g_3_ORF2	7155	P	cell adhesion
Lce0045I03.g_3_ORF1	4842	F	ubiquitin-protein ligase activity
Lce0045I03.g_3_ORF1	6464	P	protein modification
Lce0045I06.g_2_ORF2	3735	F	structural constituent of ribosome
Lce0045I06.g_2_ORF2	3735	F	structural constituent of ribosome
Lce0045I06.g_2_ORF2	3735	F	structural constituent of ribosome
Lce0045I06.g_2_ORF2	5622	C	intracellular
Lce0045I06.g_2_ORF2	5622	C	intracellular
Lce0045I06.g_2_ORF2	5622	C	intracellular
Lce0045I06.g_2_ORF2	6412	P	protein biosynthesis
Lce0045I06.g_2_ORF2	6412	P	protein biosynthesis
Lce0045I06.g_2_ORF2	6412	P	protein biosynthesis
Lce0045J21.g_3_ORF2	16020	C	membrane
Lce0045L16.g_2_ORF1	3676	F	nucleic acid binding
Lce0045L16.g_2_ORF1	3676	F	nucleic acid binding
Lce0045L16.g_2_ORF1	5524	F	ATP binding
Lce0045L16.g_2_ORF1	5524	F	ATP binding
Lce0046C09.g_2_ORF2	4812	F	aminoacyl-tRNA ligase activity
Lce0046C09.g_2_ORF2	4812	F	aminoacyl-tRNA ligase activity
Lce0046C09.g_2_ORF2	4830	F	tryptophan-tRNA ligase activity
Lce0046C09.g_2_ORF2	4830	F	tryptophan-tRNA ligase activity
Lce0046C09.g_2_ORF2	6418	P	tRNA aminoacylation for protein translation
Lce0046C09.g_2_ORF2	6418	P	tRNA aminoacylation for protein translation
Lce0046C09.g_2_ORF2	6436	P	tryptophanyl-tRNA aminoacylation
Lce0046C09.g_2_ORF2	6436	P	tryptophanyl-tRNA aminoacylation
Lce0046F03.g_1_ORF1	3676	F	nucleic acid binding
Lce0046F03.g_1_ORF1	5622	C	intracellular
Lce0046G02.g_2_ORF2	3676	F	nucleic acid binding
Lce0046I03.g_1_ORF1	3676	F	nucleic acid binding
Lce0046I03.g_1_ORF1	3676	F	nucleic acid binding
Lce0046I03.g_1_ORF1	5634	C	nucleus
Lce0046I03.g_1_ORF1	5634	C	nucleus
Lce0046L03.g_3_ORF2	5525	F	GTP binding
Lce0046L03.g_3_ORF2	5622	C	intracellular
Lce0046L03.g_3_ORF2	7264	P	small GTPase mediated signal transduction
Lce0046L05.g_1_ORF1	3777	F	microtubule motor activity
Lce0046L05.g_1_ORF1	5875	C	microtubule associated complex
Lce0046L05.g_1_ORF1	7018	P	microtubule-based movement
Lce0046M20.g_6_ORF1	3995	F	acyl-CoA dehydrogenase activity
Lce0046M20.g_6_ORF1	3995	F	acyl-CoA dehydrogenase activity
Lce0046M20.g_6_ORF1	3995	F	acyl-CoA dehydrogenase activity
Lce0046M20.g_6_ORF1	6118	P	electron transport
Lce0046M20.g_6_ORF1	6118	P	electron transport
Lce0046M20.g_6_ORF1	6118	P	electron transport
Lce0046N06.g_3_ORF1	5576	C	extracellular region
Lce0046N06.g_3_ORF1	6030	P	chitin metabolism
Lce0046N06.g_3_ORF1	8061	F	chitin binding
Lce0047A24.g_3_ORF1	3677	F	DNA binding
Lce0047A24.g_3_ORF1	3677	F	DNA binding
Lce0047A24.g_3_ORF1	3677	F	DNA binding
Lce0047A24.g_3_ORF1	3677	F	DNA binding
Lce0047A24.g_3_ORF1	4518	F	nuclease activity
Lce0047A24.g_3_ORF1	4518	F	nuclease activity
Lce0047A24.g_3_ORF1	4518	F	nuclease activity
Lce0047A24.g_3_ORF1	4518	F	nuclease activity
Lce0047A24.g_3_ORF1	6281	P	DNA repair
Lce0047A24.g_3_ORF1	6281	P	DNA repair
Lce0047A24.g_3_ORF1	6281	P	DNA repair
Lce0047A24.g_3_ORF1	6281	P	DNA repair
Lce0047G09.g_1_ORF1	5488	F	binding
Lce0047H09.g_1_ORF1	3677	F	DNA binding
Lce0047H09.g_1_ORF1	3677	F	DNA binding
Lce0047H09.g_1_ORF1	3677	F	DNA binding
Lce0047H09.g_1_ORF1	6355	P	regulation of transcription, DNA-dependent
Lce0047H09.g_1_ORF1	6355	P	regulation of transcription, DNA-dependent
Lce0047H09.g_1_ORF1	6355	P	regulation of transcription, DNA-dependent
Lce0047H09.g_1_ORF1	785	C	chromatin
Lce0047H09.g_1_ORF1	785	C	chromatin
Lce0047H09.g_1_ORF1	785	C	chromatin
Lce0047K16.g_1_ORF2	5488	F	binding
Lce0047K16.g_1_ORF2	5488	F	binding
Lce0047M10.g_1_ORF1	5488	F	binding
Lce0053B09.g_1_ORF1	5524	F	ATP binding
Lce0053E23.g_2_ORF1	5515	F	protein binding
Lce0053F16.g_1_ORF2	4672	F	protein kinase activity
Lce0053F16.g_1_ORF2	4672	F	protein kinase activity
Lce0053F16.g_1_ORF2	6468	P	protein amino acid phosphorylation
Lce0053F16.g_1_ORF2	6468	P	protein amino acid phosphorylation
Lce0053G07.g_1_ORF1	5515	F	protein binding
Lce0053G07.g_1_ORF1	5515	F	protein binding
Lce0053G07.g_1_ORF1	6355	P	regulation of transcription, DNA-dependent
Lce0053G07.g_1_ORF1	6355	P	regulation of transcription, DNA-dependent
Lce0053G07.g_1_ORF1	8270	F	zinc ion binding
Lce0053G07.g_1_ORF1	8270	F	zinc ion binding
Lce0053H20.g_2_ORF1	16787	F	hydrolase activity
Lce0053H20.g_2_ORF1	46080	P	dUTP metabolism
Lce0053H24.g_3_ORF2	30528	F	transcription regulator activity
Lce0053H24.g_3_ORF2	30528	F	transcription regulator activity
Lce0053H24.g_3_ORF2	45449	P	regulation of transcription
Lce0053H24.g_3_ORF2	45449	P	regulation of transcription
Lce0053H24.g_3_ORF2	5634	C	nucleus
Lce0053H24.g_3_ORF2	5634	C	nucleus
Lce0053I07.g_3_ORF1	6904	P	vesicle docking during exocytosis
Lce0053L01.g_3_ORF2	15986	P	ATP synthesis coupled proton transport
Lce0053L01.g_3_ORF2	16469	C	proton-transporting two-sector ATPase complex
Lce0053L01.g_3_ORF2	5524	F	ATP binding
Lce0053P12.g_2_ORF2	8380	P	RNA splicing
Lce0054C10.g_3_ORF2	166	F	nucleotide binding
Lce0054C10.g_3_ORF2	166	F	nucleotide binding
Lce0054C10.g_3_ORF2	166	F	nucleotide binding
Lce0054C10.g_3_ORF2	3676	F	nucleic acid binding
Lce0054C10.g_3_ORF2	3676	F	nucleic acid binding
Lce0054C10.g_3_ORF2	3676	F	nucleic acid binding
Lce0054C10.g_3_ORF2	6457	P	protein folding
Lce0054C10.g_3_ORF2	6457	P	protein folding
Lce0054C10.g_3_ORF2	6457	P	protein folding
Lce0054G01.g_2_ORF2	3702	F	RNA polymerase II transcription factor activity
Lce0054G01.g_2_ORF2	3702	F	RNA polymerase II transcription factor activity
Lce0054G01.g_2_ORF2	3702	F	RNA polymerase II transcription factor activity
Lce0054G01.g_2_ORF2	3702	F	RNA polymerase II transcription factor activity
Lce0054G01.g_2_ORF2	45449	P	regulation of transcription
Lce0054G01.g_2_ORF2	45449	P	regulation of transcription
Lce0054G01.g_2_ORF2	45449	P	regulation of transcription
Lce0054G01.g_2_ORF2	45449	P	regulation of transcription
Lce0054G01.g_2_ORF2	5667	C	transcription factor complex
Lce0054G01.g_2_ORF2	5667	C	transcription factor complex
Lce0054G01.g_2_ORF2	5667	C	transcription factor complex
Lce0054G01.g_2_ORF2	5667	C	transcription factor complex
Lce0054G01.g_2_ORF2	6352	P	transcription initiation
Lce0054G01.g_2_ORF2	6352	P	transcription initiation
Lce0054G01.g_2_ORF2	6352	P	transcription initiation
Lce0054G01.g_2_ORF2	6352	P	transcription initiation
Lce0054G01.g_2_ORF2	8270	F	zinc ion binding
Lce0054G01.g_2_ORF2	8270	F	zinc ion binding
Lce0054G01.g_2_ORF2	8270	F	zinc ion binding
Lce0054G01.g_2_ORF2	8270	F	zinc ion binding
Lce0054I07.g_2_ORF1	5158	F	insulin receptor binding
Lce0054I07.g_2_ORF1	5158	F	insulin receptor binding
Lce0054I07.g_2_ORF1	5158	F	insulin receptor binding
Lce0054K05.g_1_ORF2	166	F	nucleotide binding
Lce0054K20.b_4_ORF1	4497	F	monooxygenase activity
Lce0054K20.b_4_ORF1	4497	F	monooxygenase activity
Lce0054K20.b_4_ORF1	6118	P	electron transport
Lce0054K20.b_4_ORF1	6118	P	electron transport
Lce0054K20.g_1_ORF2	4497	F	monooxygenase activity
Lce0054K20.g_1_ORF2	6118	P	electron transport
Lce0054K24.b_4_ORF1	3676	F	nucleic acid binding
Lce0054K24.b_4_ORF1	5634	C	nucleus
Lce0054M18.g_2_ORF2	16459	C	myosin
Lce0054M18.g_2_ORF2	3774	F	motor activity
Lce0054O03.g_1_ORF1	16020	C	membrane
Lce0054O03.g_1_ORF1	5509	F	calcium ion binding
Lce0054O03.g_1_ORF1	7156	P	homophilic cell adhesion
Lce0054P11.g_4_ORF2	1584	F	rhodopsin-like receptor activity
Lce0054P11.g_4_ORF2	16021	C	integral to membrane
Lce0054P11.g_4_ORF2	7186	P	G-protein coupled receptor protein signaling pathway
Lce0056A14.b_5_ORF1	5952	C	cAMP-dependent protein kinase complex
Lce0056A14.b_5_ORF1	5952	C	cAMP-dependent protein kinase complex
Lce0056A14.b_5_ORF1	6468	P	protein amino acid phosphorylation
Lce0056A14.b_5_ORF1	6468	P	protein amino acid phosphorylation
Lce0056A14.b_5_ORF1	8603	F	cAMP-dependent protein kinase regulator activity
Lce0056A14.b_5_ORF1	8603	F	cAMP-dependent protein kinase regulator activity
Lce0056C01.g_2_ORF1	45735	F	nutrient reservoir activity
Lce0056D17.g_2_ORF2	5515	F	protein binding
Lce0056E18.g_1_ORF2	30036	P	actin cytoskeleton organization and biogenesis
Lce0056E18.g_1_ORF2	3779	F	actin binding
Lce0056E18.g_1_ORF2	8290	C	F-actin capping protein complex
Lce0056F03.g_1_ORF2	3676	F	nucleic acid binding
Lce0056F03.g_1_ORF2	5634	C	nucleus
Lce0056F04.g_3_ORF1	16773	F	phosphotransferase activity, alcohol group as acceptor
Lce0056F04.g_3_ORF1	16773	F	phosphotransferase activity, alcohol group as acceptor
Lce0056H08.g_2_ORF2	5622	C	intracellular
Lce0056H08.g_2_ORF2	6810	P	transport
Lce0056L19.g_2_ORF2	3676	F	nucleic acid binding
Lce0056L19.g_2_ORF2	3676	F	nucleic acid binding
Lce0056L19.g_2_ORF2	3677	F	DNA binding
Lce0056L19.g_2_ORF2	3677	F	DNA binding
Lce0056L19.g_2_ORF2	5634	C	nucleus
Lce0056L19.g_2_ORF2	5634	C	nucleus
Lce0056L19.g_2_ORF2	6270	P	DNA replication initiation
Lce0056L19.g_2_ORF2	6270	P	DNA replication initiation
Lce0056L22.g_2_ORF1	3677	F	DNA binding
Lce0056M02.g_2_ORF1	16616	F	oxidoreductase activity, acting on the CH-OH group of donors, NAD or NADP as acceptor
Lce0056M02.g_2_ORF1	6564	P	L-serine biosynthesis
Lce0056O06.g_1_ORF1	4842	F	ubiquitin-protein ligase activity
Lce0056O06.g_1_ORF1	5622	C	intracellular
Lce0056O06.g_1_ORF1	6464	P	protein modification
Lce0057D13.g_2_ORF2	1509	F	legumain activity
Lce0057D13.g_2_ORF2	6508	P	proteolysis
Lce0057J05.g_3_ORF1	4812	F	aminoacyl-tRNA ligase activity
Lce0057J05.g_3_ORF1	6418	P	tRNA aminoacylation for protein translation
Lce0057J23.b_6_ORF1	166	F	nucleotide binding
Lce0057J23.b_6_ORF1	166	F	nucleotide binding
Lce0057J23.b_6_ORF1	3676	F	nucleic acid binding
Lce0057J23.b_6_ORF1	3676	F	nucleic acid binding
Lce0057L06.g_4_ORF2	16831	F	carboxy-lyase activity
Lce0057L06.g_4_ORF2	19752	P	carboxylic acid metabolism
Lce0057M23.g_1_ORF2	5515	F	protein binding
Lce0058B03.g_3_ORF1	4748	F	ribonucleoside-diphosphate reductase activity
Lce0058B03.g_3_ORF1	5971	C	ribonucleoside-diphosphate reductase complex
Lce0058B03.g_3_ORF1	6260	P	DNA replication
Lce0058B07.g_3_ORF1	4825	F	methionine-tRNA ligase activity
Lce0058B07.g_3_ORF1	4825	F	methionine-tRNA ligase activity
Lce0058B07.g_3_ORF1	6431	P	methionyl-tRNA aminoacylation
Lce0058B07.g_3_ORF1	6431	P	methionyl-tRNA aminoacylation
Lce0058H17.g_2_ORF2	166	F	nucleotide binding
Lce0058H17.g_2_ORF2	166	F	nucleotide binding
Lce0058H17.g_2_ORF2	3676	F	nucleic acid binding
Lce0058H17.g_2_ORF2	3676	F	nucleic acid binding
Lce0058I07.g_2_ORF2	5488	F	binding
Lce0058I09.g_2_ORF2	3677	F	DNA binding
Lce0058I09.g_2_ORF2	3677	F	DNA binding
Lce0058I09.g_2_ORF2	5622	C	intracellular
Lce0058I09.g_2_ORF2	5622	C	intracellular
Lce0058I18.g_3_ORF2	3677	F	DNA binding
Lce0058J12.g_1_ORF1	5488	F	binding
Lce0058J20.g_3_ORF2	3677	F	DNA binding
Lce0058J20.g_3_ORF2	3677	F	DNA binding
Lce0058J20.g_3_ORF2	3677	F	DNA binding
Lce0058J20.g_3_ORF2	6334	P	nucleosome assembly
Lce0058J20.g_3_ORF2	6334	P	nucleosome assembly
Lce0058J20.g_3_ORF2	6334	P	nucleosome assembly
Lce0058J20.g_3_ORF2	786	C	nucleosome
Lce0058J20.g_3_ORF2	786	C	nucleosome
Lce0058J20.g_3_ORF2	786	C	nucleosome
Lce0058L04.g_3_ORF1	4672	F	protein kinase activity
Lce0058L04.g_3_ORF1	4672	F	protein kinase activity
Lce0058L04.g_3_ORF1	4672	F	protein kinase activity
Lce0058L04.g_3_ORF1	4672	F	protein kinase activity
Lce0058L04.g_3_ORF1	4674	F	protein serine/threonine kinase activity
Lce0058L04.g_3_ORF1	4674	F	protein serine/threonine kinase activity
Lce0058L04.g_3_ORF1	4674	F	protein serine/threonine kinase activity
Lce0058L04.g_3_ORF1	4674	F	protein serine/threonine kinase activity
Lce0058L04.g_3_ORF1	6468	P	protein amino acid phosphorylation
Lce0058L04.g_3_ORF1	6468	P	protein amino acid phosphorylation
Lce0058L04.g_3_ORF1	6468	P	protein amino acid phosphorylation
Lce0058L04.g_3_ORF1	6468	P	protein amino acid phosphorylation
Lce0058L17.g_1_ORF1	5515	F	protein binding
Lce0058L17.g_1_ORF1	5515	F	protein binding
Lce0058L20.g_1_ORF2	4672	F	protein kinase activity
Lce0058L20.g_1_ORF2	4672	F	protein kinase activity
Lce0058L20.g_1_ORF2	4672	F	protein kinase activity
Lce0058L20.g_1_ORF2	4672	F	protein kinase activity
Lce0058L20.g_1_ORF2	4674	F	protein serine/threonine kinase activity
Lce0058L20.g_1_ORF2	4674	F	protein serine/threonine kinase activity
Lce0058L20.g_1_ORF2	4674	F	protein serine/threonine kinase activity
Lce0058L20.g_1_ORF2	4674	F	protein serine/threonine kinase activity
Lce0058L20.g_1_ORF2	6468	P	protein amino acid phosphorylation
Lce0058L20.g_1_ORF2	6468	P	protein amino acid phosphorylation
Lce0058L20.g_1_ORF2	6468	P	protein amino acid phosphorylation
Lce0058L20.g_1_ORF2	6468	P	protein amino acid phosphorylation
Lce0058M02.g_2_ORF1	3676	F	nucleic acid binding
Lce0058M02.g_2_ORF1	5634	C	nucleus
Lce0058M03.g_1_ORF2	3682	F	chromatin binding
Lce0058M03.g_1_ORF2	6333	P	chromatin assembly or disassembly
Lce0058M03.g_1_ORF2	785	C	chromatin
Lce0058N03.g_2_ORF1	3743	F	translation initiation factor activity
Lce0058N03.g_2_ORF1	6446	P	regulation of translational initiation
Lce0058O06.g_3_ORF1	3676	F	nucleic acid binding
Lce0058O14.b_4_ORF1	3676	F	nucleic acid binding
Lce0058O14.b_4_ORF1	5634	C	nucleus
Lce0059A18.g_2_ORF1	16829	F	lyase activity
Lce0059A18.g_2_ORF1	8152	P	metabolism
Lce0059B14.g_1_ORF1	3824	F	catalytic activity
Lce0059B14.g_1_ORF1	8152	P	metabolism
Lce0059B21.g_2_ORF2	30528	F	transcription regulator activity
Lce0059B21.g_2_ORF2	30528	F	transcription regulator activity
Lce0059B21.g_2_ORF2	45449	P	regulation of transcription
Lce0059B21.g_2_ORF2	45449	P	regulation of transcription
Lce0059B21.g_2_ORF2	5634	C	nucleus
Lce0059B21.g_2_ORF2	5634	C	nucleus
Lce0059E08.g_1_ORF2	16575	P	histone deacetylation
Lce0059E08.g_1_ORF2	4407	F	histone deacetylase activity
Lce0059E08.g_1_ORF2	5634	C	nucleus
Lce0059G18.g_3_ORF2	15629	C	actin cytoskeleton
Lce0059G18.g_3_ORF2	5198	F	structural molecule activity
Lce0059G18.g_3_ORF2	7155	P	cell adhesion
Lce0059I15.b_4_ORF1	5488	F	binding
Lce0059I15.b_4_ORF1	5488	F	binding
Lce0059J11.g_3_ORF1	166	F	nucleotide binding
Lce0059J11.g_3_ORF1	166	F	nucleotide binding
Lce0059J11.g_3_ORF1	3676	F	nucleic acid binding
Lce0059J11.g_3_ORF1	3676	F	nucleic acid binding
Lce0059O21.g_3_ORF1	16020	C	membrane
Lce0059O21.g_3_ORF1	16020	C	membrane
Lce0059O21.g_3_ORF1	16020	C	membrane
Lce0059O21.g_3_ORF1	16020	C	membrane
Lce0059O21.g_3_ORF1	4672	F	protein kinase activity
Lce0059O21.g_3_ORF1	4672	F	protein kinase activity
Lce0059O21.g_3_ORF1	4672	F	protein kinase activity
Lce0059O21.g_3_ORF1	4672	F	protein kinase activity
Lce0059O21.g_3_ORF1	4674	F	protein serine/threonine kinase activity
Lce0059O21.g_3_ORF1	4674	F	protein serine/threonine kinase activity
Lce0059O21.g_3_ORF1	4674	F	protein serine/threonine kinase activity
Lce0059O21.g_3_ORF1	4674	F	protein serine/threonine kinase activity
Lce0059O21.g_3_ORF1	5216	F	ion channel activity
Lce0059O21.g_3_ORF1	5216	F	ion channel activity
Lce0059O21.g_3_ORF1	5216	F	ion channel activity
Lce0059O21.g_3_ORF1	5216	F	ion channel activity
Lce0059O21.g_3_ORF1	6468	P	protein amino acid phosphorylation
Lce0059O21.g_3_ORF1	6468	P	protein amino acid phosphorylation
Lce0059O21.g_3_ORF1	6468	P	protein amino acid phosphorylation
Lce0059O21.g_3_ORF1	6468	P	protein amino acid phosphorylation
Lce0059O21.g_3_ORF1	6811	P	ion transport
Lce0059O21.g_3_ORF1	6811	P	ion transport
Lce0059O21.g_3_ORF1	6811	P	ion transport
Lce0059O21.g_3_ORF1	6811	P	ion transport
Lce0060A02.g_1_ORF1	4672	F	protein kinase activity
Lce0060A02.g_1_ORF1	4672	F	protein kinase activity
Lce0060A02.g_1_ORF1	6468	P	protein amino acid phosphorylation
Lce0060A02.g_1_ORF1	6468	P	protein amino acid phosphorylation
Lce0060C14.g_2_ORF2	16021	C	integral to membrane
Lce0060C14.g_2_ORF2	16192	P	vesicle-mediated transport
Lce0060D18.g_2_ORF2	16831	F	carboxy-lyase activity
Lce0060D18.g_2_ORF2	16831	F	carboxy-lyase activity
Lce0060D18.g_2_ORF2	16831	F	carboxy-lyase activity
Lce0060D18.g_2_ORF2	16831	F	carboxy-lyase activity
Lce0060D18.g_2_ORF2	16831	F	carboxy-lyase activity
Lce0060D18.g_2_ORF2	19752	P	carboxylic acid metabolism
Lce0060D18.g_2_ORF2	19752	P	carboxylic acid metabolism
Lce0060D18.g_2_ORF2	19752	P	carboxylic acid metabolism
Lce0060D18.g_2_ORF2	19752	P	carboxylic acid metabolism
Lce0060D18.g_2_ORF2	19752	P	carboxylic acid metabolism
Lce0060D18.g_2_ORF2	4672	F	protein kinase activity
Lce0060D18.g_2_ORF2	4672	F	protein kinase activity
Lce0060D18.g_2_ORF2	4672	F	protein kinase activity
Lce0060D18.g_2_ORF2	4672	F	protein kinase activity
Lce0060D18.g_2_ORF2	4672	F	protein kinase activity
Lce0060D18.g_2_ORF2	4674	F	protein serine/threonine kinase activity
Lce0060D18.g_2_ORF2	4674	F	protein serine/threonine kinase activity
Lce0060D18.g_2_ORF2	4674	F	protein serine/threonine kinase activity
Lce0060D18.g_2_ORF2	4674	F	protein serine/threonine kinase activity
Lce0060D18.g_2_ORF2	4674	F	protein serine/threonine kinase activity
Lce0060D18.g_2_ORF2	6468	P	protein amino acid phosphorylation
Lce0060D18.g_2_ORF2	6468	P	protein amino acid phosphorylation
Lce0060D18.g_2_ORF2	6468	P	protein amino acid phosphorylation
Lce0060D18.g_2_ORF2	6468	P	protein amino acid phosphorylation
Lce0060D18.g_2_ORF2	6468	P	protein amino acid phosphorylation
Lce0060F18.g_3_ORF2	16021	C	integral to membrane
Lce0060I05.g_1_ORF1	3677	F	DNA binding
Lce0060I05.g_1_ORF1	3677	F	DNA binding
Lce0060I05.g_1_ORF1	3677	F	DNA binding
Lce0060I05.g_1_ORF1	3677	F	DNA binding
Lce0060I05.g_1_ORF1	3899	F	DNA-directed RNA polymerase activity
Lce0060I05.g_1_ORF1	3899	F	DNA-directed RNA polymerase activity
Lce0060I05.g_1_ORF1	3899	F	DNA-directed RNA polymerase activity
Lce0060I05.g_1_ORF1	3899	F	DNA-directed RNA polymerase activity
Lce0060I05.g_1_ORF1	5634	C	nucleus
Lce0060I05.g_1_ORF1	5634	C	nucleus
Lce0060I05.g_1_ORF1	5634	C	nucleus
Lce0060I05.g_1_ORF1	5634	C	nucleus
Lce0060I05.g_1_ORF1	6350	P	transcription
Lce0060I05.g_1_ORF1	6350	P	transcription
Lce0060I05.g_1_ORF1	6350	P	transcription
Lce0060I05.g_1_ORF1	6350	P	transcription
Lce0060J14.g_6_ORF1	15629	C	actin cytoskeleton
Lce0060J14.g_6_ORF1	15629	C	actin cytoskeleton
Lce0060J14.g_6_ORF1	5198	F	structural molecule activity
Lce0060J14.g_6_ORF1	5198	F	structural molecule activity
Lce0060J14.g_6_ORF1	5199	F	structural constituent of cell wall
Lce0060J14.g_6_ORF1	5199	F	structural constituent of cell wall
Lce0060J14.g_6_ORF1	7155	P	cell adhesion
Lce0060J14.g_6_ORF1	7155	P	cell adhesion
Lce0060P03.g_3_ORF1	5515	F	protein binding
Lce0060P12.g_1_ORF1	7049	P	cell cycle
Lce0061A14.g_1_ORF2	5515	F	protein binding
Lce0061B20.g_3_ORF1	3735	F	structural constituent of ribosome
Lce0061B20.g_3_ORF1	5622	C	intracellular
Lce0061B20.g_3_ORF1	6412	P	protein biosynthesis
Lce0061E15.g_1_ORF1	5488	F	binding
Lce0061F01.g_3_ORF2	5509	F	calcium ion binding
Lce0061F01.g_3_ORF2	5509	F	calcium ion binding
Lce0061F04.g_1_ORF1	5488	F	binding
Lce0061F04.g_1_ORF1	5488	F	binding
Lce0061F16.g_2_ORF1	8757	F	S-adenosylmethionine-dependent methyltransferase activity
Lce0061K14.g_2_ORF2	16021	C	integral to membrane
Lce0061K14.g_2_ORF2	16021	C	integral to membrane
Lce0061K14.g_2_ORF2	16192	P	vesicle-mediated transport
Lce0061K14.g_2_ORF2	16192	P	vesicle-mediated transport
Lce0061K14.g_2_ORF2	6810	P	transport
Lce0061K14.g_2_ORF2	6810	P	transport
Lce0061O07.g_3_ORF1	3676	F	nucleic acid binding
Lce0061O07.g_3_ORF1	5634	C	nucleus
Lce0061P03.g_2_ORF2	5525	F	GTP binding
Lce0061P03.g_2_ORF2	5525	F	GTP binding
Lce0061P03.g_2_ORF2	5525	F	GTP binding
Lce0061P03.g_2_ORF2	5622	C	intracellular
Lce0061P03.g_2_ORF2	5622	C	intracellular
Lce0061P03.g_2_ORF2	5622	C	intracellular
Lce0061P03.g_2_ORF2	7264	P	small GTPase mediated signal transduction
Lce0061P03.g_2_ORF2	7264	P	small GTPase mediated signal transduction
Lce0061P03.g_2_ORF2	7264	P	small GTPase mediated signal transduction
Lce0061P18.g_1_ORF1	4672	F	protein kinase activity
Lce0061P18.g_1_ORF1	4672	F	protein kinase activity
Lce0061P18.g_1_ORF1	4672	F	protein kinase activity
Lce0061P18.g_1_ORF1	4674	F	protein serine/threonine kinase activity
Lce0061P18.g_1_ORF1	4674	F	protein serine/threonine kinase activity
Lce0061P18.g_1_ORF1	4674	F	protein serine/threonine kinase activity
Lce0061P18.g_1_ORF1	6468	P	protein amino acid phosphorylation
Lce0061P18.g_1_ORF1	6468	P	protein amino acid phosphorylation
Lce0061P18.g_1_ORF1	6468	P	protein amino acid phosphorylation
Lce0062A16.g_2_ORF1	5509	F	calcium ion binding
Lce0062A16.g_2_ORF1	5509	F	calcium ion binding
Lce0062A16.g_2_ORF1	5509	F	calcium ion binding
Lce0062A16.g_2_ORF1	7050	P	cell cycle arrest
Lce0062A16.g_2_ORF1	7050	P	cell cycle arrest
Lce0062A16.g_2_ORF1	7050	P	cell cycle arrest
Lce0062B15.g_3_ORF2	151	C	ubiquitin ligase complex
Lce0062B15.g_3_ORF2	16567	P	protein ubiquitination
Lce0062B15.g_3_ORF2	4842	F	ubiquitin-protein ligase activity
Lce0062D14.g_2_ORF2	4672	F	protein kinase activity
Lce0062D14.g_2_ORF2	4672	F	protein kinase activity
Lce0062D14.g_2_ORF2	6468	P	protein amino acid phosphorylation
Lce0062D14.g_2_ORF2	6468	P	protein amino acid phosphorylation
Lce0062D20.g_2_ORF1	5524	F	ATP binding
Lce0062I09.g_3_ORF1	5488	F	binding
Lce0062I09.g_3_ORF1	5488	F	binding
Lce0062I13.g_3_ORF1	3700	F	transcription factor activity
Lce0062I13.g_3_ORF1	5634	C	nucleus
Lce0062I13.g_3_ORF1	6355	P	regulation of transcription, DNA-dependent
Lce0062K07.g_1_ORF2	3677	F	DNA binding
Lce0062K07.g_1_ORF2	3677	F	DNA binding
Lce0062K07.g_1_ORF2	3677	F	DNA binding
Lce0062K07.g_1_ORF2	3700	F	transcription factor activity
Lce0062K07.g_1_ORF2	3700	F	transcription factor activity
Lce0062K07.g_1_ORF2	3700	F	transcription factor activity
Lce0062K07.g_1_ORF2	5634	C	nucleus
Lce0062K07.g_1_ORF2	5634	C	nucleus
Lce0062K07.g_1_ORF2	5634	C	nucleus
Lce0062K07.g_1_ORF2	6355	P	regulation of transcription, DNA-dependent
Lce0062K07.g_1_ORF2	6355	P	regulation of transcription, DNA-dependent
Lce0062K07.g_1_ORF2	6355	P	regulation of transcription, DNA-dependent
Lce0062K13.g_1_ORF2	30528	F	transcription regulator activity
Lce0062K13.g_1_ORF2	30528	F	transcription regulator activity
Lce0062K13.g_1_ORF2	30528	F	transcription regulator activity
Lce0062K13.g_1_ORF2	3677	F	DNA binding
Lce0062K13.g_1_ORF2	3677	F	DNA binding
Lce0062K13.g_1_ORF2	3677	F	DNA binding
Lce0062K13.g_1_ORF2	45449	P	regulation of transcription
Lce0062K13.g_1_ORF2	45449	P	regulation of transcription
Lce0062K13.g_1_ORF2	45449	P	regulation of transcription
Lce0062K13.g_1_ORF2	5634	C	nucleus
Lce0062K13.g_1_ORF2	5634	C	nucleus
Lce0062K13.g_1_ORF2	5634	C	nucleus
Lce0062K13.g_1_ORF2	6355	P	regulation of transcription, DNA-dependent
Lce0062K13.g_1_ORF2	6355	P	regulation of transcription, DNA-dependent
Lce0062K13.g_1_ORF2	6355	P	regulation of transcription, DNA-dependent
Lce0062L12.b_1_ORF1	3824	F	catalytic activity
Lce0062L24.g_1_ORF1	3723	F	RNA binding
Lce0062L24.g_1_ORF1	3723	F	RNA binding
Lce0062L24.g_1_ORF1	5488	F	binding
Lce0062L24.g_1_ORF1	5488	F	binding
Lce0062M12.g_2_ORF1	4672	F	protein kinase activity
Lce0062M12.g_2_ORF1	4672	F	protein kinase activity
Lce0062M12.g_2_ORF1	4672	F	protein kinase activity
Lce0062M12.g_2_ORF1	4672	F	protein kinase activity
Lce0062M12.g_2_ORF1	4674	F	protein serine/threonine kinase activity
Lce0062M12.g_2_ORF1	4674	F	protein serine/threonine kinase activity
Lce0062M12.g_2_ORF1	4674	F	protein serine/threonine kinase activity
Lce0062M12.g_2_ORF1	4674	F	protein serine/threonine kinase activity
Lce0062M12.g_2_ORF1	6468	P	protein amino acid phosphorylation
Lce0062M12.g_2_ORF1	6468	P	protein amino acid phosphorylation
Lce0062M12.g_2_ORF1	6468	P	protein amino acid phosphorylation
Lce0062M12.g_2_ORF1	6468	P	protein amino acid phosphorylation
Lce0062N07.g_3_ORF1	16787	F	hydrolase activity
Lce0062N07.g_3_ORF1	16787	F	hydrolase activity
Lce0062N07.g_3_ORF1	5554	F	molecular function unknown
Lce0062N07.g_3_ORF1	5554	F	molecular function unknown
Lce0063A04.g_1_ORF1	16575	P	histone deacetylation
Lce0063A04.g_1_ORF1	16575	P	histone deacetylation
Lce0063A04.g_1_ORF1	4407	F	histone deacetylase activity
Lce0063A04.g_1_ORF1	4407	F	histone deacetylase activity
Lce0063A04.g_1_ORF1	5634	C	nucleus
Lce0063A04.g_1_ORF1	5634	C	nucleus
Lce0063A19.g_3_ORF2	4356	F	glutamate-ammonia ligase activity
Lce0063A19.g_3_ORF2	6542	P	glutamine biosynthesis
Lce0063A21.g_1_ORF1	7242	P	intracellular signaling cascade
Lce0063B22.g_2_ORF2	5515	F	protein binding
Lce0063D02.g_2_ORF2	5634	C	nucleus
Lce0063D02.g_2_ORF2	8270	F	zinc ion binding
Lce0063G13.g_1_ORF1	5515	F	protein binding
Lce0065D13.b_4_ORF1	4672	F	protein kinase activity
Lce0065D13.b_4_ORF1	4672	F	protein kinase activity
Lce0065D13.b_4_ORF1	4672	F	protein kinase activity
Lce0065D13.b_4_ORF1	4674	F	protein serine/threonine kinase activity
Lce0065D13.b_4_ORF1	4674	F	protein serine/threonine kinase activity
Lce0065D13.b_4_ORF1	4674	F	protein serine/threonine kinase activity
Lce0065D13.b_4_ORF1	6468	P	protein amino acid phosphorylation
Lce0065D13.b_4_ORF1	6468	P	protein amino acid phosphorylation
Lce0065D13.b_4_ORF1	6468	P	protein amino acid phosphorylation
Lce0065D20.g_2_ORF1	3676	F	nucleic acid binding
Lce0065D24.g_2_ORF2	16021	C	integral to membrane
Lce0065D24.g_2_ORF2	16021	C	integral to membrane
Lce0065D24.g_2_ORF2	16192	P	vesicle-mediated transport
Lce0065D24.g_2_ORF2	16192	P	vesicle-mediated transport
Lce0065D24.g_2_ORF2	6810	P	transport
Lce0065D24.g_2_ORF2	6810	P	transport
Lce0065E15.g_3_ORF2	6457	P	protein folding
Lce0065G20.g_2_ORF2	5488	F	binding
Lce0065G20.g_2_ORF2	5488	F	binding
Lce0065H19.g_3_ORF1	3700	F	transcription factor activity
Lce0065H19.g_3_ORF1	5634	C	nucleus
Lce0065H19.g_3_ORF1	6355	P	regulation of transcription, DNA-dependent
Lce0065K17.g_1_ORF1	5488	F	binding
Lce0065N10.b_6_ORF1	4497	F	monooxygenase activity
Lce0065N10.b_6_ORF1	4497	F	monooxygenase activity
Lce0065N10.b_6_ORF1	6118	P	electron transport
Lce0065N10.b_6_ORF1	6118	P	electron transport
Lce0065N10.g_3_ORF2	4497	F	monooxygenase activity
Lce0065N10.g_3_ORF2	6118	P	electron transport
Luc0001A03.g_3_ORF2	166	F	nucleotide binding
Luc0001D01.g_1_ORF2	3677	F	DNA binding
Luc0001D01.g_1_ORF2	5622	C	intracellular
Luc0001G03.g_2_ORF1	3677	F	DNA binding
Luc0001I03.g_1_ORF1	3676	F	nucleic acid binding
Luc0001I03.g_1_ORF1	5634	C	nucleus
Luc0001I15.g_2_ORF2	5488	F	binding
Luc0001I15.g_2_ORF2	5488	F	binding
Luc0001I15.g_2_ORF2	5634	C	nucleus
Luc0001I15.g_2_ORF2	5634	C	nucleus
Luc0001I15.g_2_ORF2	59	P	protein import into nucleus, docking
Luc0001I15.g_2_ORF2	59	P	protein import into nucleus, docking
Luc0001I15.g_2_ORF2	8565	F	protein transporter activity
Luc0001I15.g_2_ORF2	8565	F	protein transporter activity
Luc0001J21.g_2_ORF2	4867	F	serine-type endopeptidase inhibitor activity
Luc0001P10.g_4_ORF1	3676	F	nucleic acid binding
Luc0001P10.g_4_ORF1	5634	C	nucleus
Luc0002D16.g_2_ORF1	3723	F	RNA binding
Luc0002D16.g_2_ORF1	6396	P	RNA processing
Luc0002E03.g_1_ORF2	3676	F	nucleic acid binding
Luc0002E11.g_1_ORF1	6508	P	proteolysis
Luc0002E11.g_1_ORF1	8237	F	metallopeptidase activity
Luc0002P24.g_1_ORF2	8270	F	zinc ion binding
Luce0007F09.g_3_ORF1	16491	F	oxidoreductase activity
Luce0007F09.g_3_ORF1	16491	F	oxidoreductase activity
Luce0007F09.g_3_ORF1	8152	P	metabolism
Luce0007F09.g_3_ORF1	8152	P	metabolism
Luce0008A12.g_1_ORF2	5515	F	protein binding
Luce0008A12.g_1_ORF2	5515	F	protein binding
Luce0008D11.g_2_ORF2	5576	C	extracellular region
Luce0008D11.g_2_ORF2	6030	P	chitin metabolism
Luce0008D11.g_2_ORF2	8061	F	chitin binding
Luce0008G02.g_1_ORF2	3746	F	translation elongation factor activity
Luce0008G02.g_1_ORF2	3746	F	translation elongation factor activity
Luce0008G02.g_1_ORF2	6414	P	translational elongation
Luce0008G02.g_1_ORF2	6414	P	translational elongation
Luce0008G05.g_2_ORF1	5525	F	GTP binding
Luce0008G05.g_2_ORF1	5525	F	GTP binding
Luce0009A03.g_2_ORF1	4252	F	serine-type endopeptidase activity
Luce0009A03.g_2_ORF1	4252	F	serine-type endopeptidase activity
Luce0009A03.g_2_ORF1	6508	P	proteolysis
Luce0009A03.g_2_ORF1	6508	P	proteolysis
Luce0010F10.g_3_ORF1	7155	P	cell adhesion
Luce0010G06.g_2_ORF2	5524	F	ATP binding
Luce0010G06.g_2_ORF2	5524	F	ATP binding
Luce0010G06.g_2_ORF2	5524	F	ATP binding
Luce0010G06.g_2_ORF2	5524	F	ATP binding
Luce0010G06.g_2_ORF2	5524	F	ATP binding
Luce0010G06.g_2_ORF2	5524	F	ATP binding
Luce0010G06.g_2_ORF2	5525	F	GTP binding
Luce0010G06.g_2_ORF2	5525	F	GTP binding
Luce0010G06.g_2_ORF2	5525	F	GTP binding
Luce0010G06.g_2_ORF2	5525	F	GTP binding
Luce0010G06.g_2_ORF2	5525	F	GTP binding
Luce0010G06.g_2_ORF2	5525	F	GTP binding
Luce0010G06.g_2_ORF2	5622	C	intracellular
Luce0010G06.g_2_ORF2	5622	C	intracellular
Luce0010G06.g_2_ORF2	5622	C	intracellular
Luce0010G06.g_2_ORF2	5622	C	intracellular
Luce0010G06.g_2_ORF2	5622	C	intracellular
Luce0010G06.g_2_ORF2	5622	C	intracellular
Luce0010G06.g_2_ORF2	6355	P	regulation of transcription, DNA-dependent
Luce0010G06.g_2_ORF2	6355	P	regulation of transcription, DNA-dependent
Luce0010G06.g_2_ORF2	6355	P	regulation of transcription, DNA-dependent
Luce0010G06.g_2_ORF2	6355	P	regulation of transcription, DNA-dependent
Luce0010G06.g_2_ORF2	6355	P	regulation of transcription, DNA-dependent
Luce0010G06.g_2_ORF2	6355	P	regulation of transcription, DNA-dependent
Luce0010G06.g_2_ORF2	7264	P	small GTPase mediated signal transduction
Luce0010G06.g_2_ORF2	7264	P	small GTPase mediated signal transduction
Luce0010G06.g_2_ORF2	7264	P	small GTPase mediated signal transduction
Luce0010G06.g_2_ORF2	7264	P	small GTPase mediated signal transduction
Luce0010G06.g_2_ORF2	7264	P	small GTPase mediated signal transduction
Luce0010G06.g_2_ORF2	7264	P	small GTPase mediated signal transduction
Luce0013A04.g_2_ORF1	42302	F	structural constituent of cuticle
Luce0014D01.g_1_ORF2	5525	F	GTP binding
Luce0014D01.g_1_ORF2	5525	F	GTP binding
Luce0014D01.g_1_ORF2	5525	F	GTP binding
Luce0014D01.g_1_ORF2	5525	F	GTP binding
Luce0014D01.g_1_ORF2	5525	F	GTP binding
Luce0014D01.g_1_ORF2	5622	C	intracellular
Luce0014D01.g_1_ORF2	5622	C	intracellular
Luce0014D01.g_1_ORF2	5622	C	intracellular
Luce0014D01.g_1_ORF2	5622	C	intracellular
Luce0014D01.g_1_ORF2	5622	C	intracellular
Luce0014D01.g_1_ORF2	7264	P	small GTPase mediated signal transduction
Luce0014D01.g_1_ORF2	7264	P	small GTPase mediated signal transduction
Luce0014D01.g_1_ORF2	7264	P	small GTPase mediated signal transduction
Luce0014D01.g_1_ORF2	7264	P	small GTPase mediated signal transduction
Luce0014D01.g_1_ORF2	7264	P	small GTPase mediated signal transduction
Luce0017C05.g_2_ORF1	3995	F	acyl-CoA dehydrogenase activity
Luce0017C05.g_2_ORF1	3995	F	acyl-CoA dehydrogenase activity
Luce0017C05.g_2_ORF1	6118	P	electron transport
Luce0017C05.g_2_ORF1	6118	P	electron transport
Luce0021H03.g_1_ORF1	5524	F	ATP binding
Luce0023E08.g_2_ORF2	3677	F	DNA binding
Luce0023E08.g_2_ORF2	3677	F	DNA binding
Luce0023E08.g_2_ORF2	3677	F	DNA binding
Luce0023E08.g_2_ORF2	6355	P	regulation of transcription, DNA-dependent
Luce0023E08.g_2_ORF2	6355	P	regulation of transcription, DNA-dependent
Luce0023E08.g_2_ORF2	6355	P	regulation of transcription, DNA-dependent
Luce0023E08.g_2_ORF2	785	C	chromatin
Luce0023E08.g_2_ORF2	785	C	chromatin
Luce0023E08.g_2_ORF2	785	C	chromatin
Luce0024H11.g_3_ORF1	5201	F	extracellular matrix structural constituent
Luce0024H11.g_3_ORF1	5201	F	extracellular matrix structural constituent
Luce0024H11.g_3_ORF1	5581	C	collagen
Luce0024H11.g_3_ORF1	5581	C	collagen
Luce0024H11.g_3_ORF1	5737	C	cytoplasm
Luce0024H11.g_3_ORF1	5737	C	cytoplasm
Luce0024H11.g_3_ORF1	6817	P	phosphate transport
Luce0024H11.g_3_ORF1	6817	P	phosphate transport
Luce0026A04.g_2_ORF1	42302	F	structural constituent of cuticle
Luce0026H06.g_3_ORF2	5549	F	odorant binding
Luce0026H06.g_3_ORF2	5549	F	odorant binding
Luce0026H06.g_3_ORF2	6810	P	transport
Luce0026H06.g_3_ORF2	6810	P	transport
Luce0027C04.g_2_ORF1	4185	F	serine carboxypeptidase activity
Luce0027C04.g_2_ORF1	6508	P	proteolysis
Luce0028E08.g_3_ORF2	5489	F	electron transporter activity
Luce0028E08.g_3_ORF2	5489	F	electron transporter activity
Luce0028E08.g_3_ORF2	5489	F	electron transporter activity
Luce0028E08.g_3_ORF2	5489	F	electron transporter activity
Luce0028E08.g_3_ORF2	6118	P	electron transport
Luce0028E08.g_3_ORF2	6118	P	electron transport
Luce0028E08.g_3_ORF2	6118	P	electron transport
Luce0028E08.g_3_ORF2	6118	P	electron transport
Luce0028F02.g_2_ORF1	3723	F	RNA binding
Luce0028F02.g_2_ORF1	6278	P	RNA-dependent DNA replication
Luce0031G21.g_2_ORF1	16787	F	hydrolase activity
Luce0031G21.g_2_ORF1	16787	F	hydrolase activity
Luce0031G21.g_2_ORF1	9166	P	nucleotide catabolism
Luce0031G21.g_2_ORF1	9166	P	nucleotide catabolism
Luce0031H20.g_3_ORF1	4252	F	serine-type endopeptidase activity
Luce0031H20.g_3_ORF1	4252	F	serine-type endopeptidase activity
Luce0031H20.g_3_ORF1	6508	P	proteolysis
Luce0031H20.g_3_ORF1	6508	P	proteolysis
Luce0031K10.g_2_ORF1	5759	C	mitochondrial matrix
Luce0033C07.g_2_ORF2	3824	F	catalytic activity
Luce0033C07.g_2_ORF2	8152	P	metabolism
Luce0033E08.g_2_ORF2	5489	F	electron transporter activity
Luce0033E08.g_2_ORF2	5489	F	electron transporter activity
Luce0033E08.g_2_ORF2	5489	F	electron transporter activity
Luce0033E08.g_2_ORF2	5489	F	electron transporter activity
Luce0033E08.g_2_ORF2	6118	P	electron transport
Luce0033E08.g_2_ORF2	6118	P	electron transport
Luce0033E08.g_2_ORF2	6118	P	electron transport
Luce0033E08.g_2_ORF2	6118	P	electron transport
Luce0033F21.g_1_ORF1	3677	F	DNA binding
Luce0033F21.g_1_ORF1	3677	F	DNA binding
Luce0033F21.g_1_ORF1	3677	F	DNA binding
Luce0033F21.g_1_ORF1	45449	P	regulation of transcription
Luce0033F21.g_1_ORF1	45449	P	regulation of transcription
Luce0033F21.g_1_ORF1	45449	P	regulation of transcription
Luce0033F21.g_1_ORF1	5634	C	nucleus
Luce0033F21.g_1_ORF1	5634	C	nucleus
Luce0033F21.g_1_ORF1	5634	C	nucleus
Luce0033H18.g_1_ORF2	5576	C	extracellular region
Luce0033H18.g_1_ORF2	6030	P	chitin metabolism
Luce0033H18.g_1_ORF2	8061	F	chitin binding
Luce0071H11.g_1_ORF2	5509	F	calcium ion binding
Luce0071H11.g_1_ORF2	5509	F	calcium ion binding
Luce0073D12.g_2_ORF2	5489	F	electron transporter activity
Luce0073D12.g_2_ORF2	5489	F	electron transporter activity
Luce0073D12.g_2_ORF2	5489	F	electron transporter activity
Luce0073D12.g_2_ORF2	6118	P	electron transport
Luce0073D12.g_2_ORF2	6118	P	electron transport
Luce0073D12.g_2_ORF2	6118	P	electron transport
Luce0073D18.g_2_ORF2	42302	F	structural constituent of cuticle
Luce0074B06.g_2_ORF2	31072	F	heat shock protein binding
Luce0074B06.g_2_ORF2	31072	F	heat shock protein binding
Luce0074B06.g_2_ORF2	31072	F	heat shock protein binding
Luce0074B06.g_2_ORF2	6457	P	protein folding
Luce0074B06.g_2_ORF2	6457	P	protein folding
Luce0074B06.g_2_ORF2	6457	P	protein folding
Luce0074F11.g_2_ORF1	5576	C	extracellular region
Luce0074F11.g_2_ORF1	6030	P	chitin metabolism
Luce0074F11.g_2_ORF1	8061	F	chitin binding
Luce0074F17.g_3_ORF2	6464	P	protein modification
Luce0074G24.g_1_ORF1	4869	F	cysteine protease inhibitor activity
Luce0074I03.g_2_ORF1	16491	F	oxidoreductase activity
Luce0074I03.g_2_ORF1	8152	P	metabolism
Luce0074K14.g_3_ORF1	5576	C	extracellular region
Luce0074M15.g_2_ORF1	3676	F	nucleic acid binding
Luce0074M15.g_2_ORF1	5634	C	nucleus
Luce0074P19.g_2_ORF2	5509	F	calcium ion binding
Luce0074P19.g_2_ORF2	5509	F	calcium ion binding
Luce0074P19.g_2_ORF2	5509	F	calcium ion binding
Luce0075A22.g_3_ORF2	6457	P	protein folding
Luce0075E12.g_3_ORF2	30529	C	ribonucleoprotein complex
Luce0075E12.g_3_ORF2	30529	C	ribonucleoprotein complex
Luce0075E12.g_3_ORF2	6397	P	mRNA processing
Luce0075E12.g_3_ORF2	6397	P	mRNA processing
Luce0075M06.g_1_ORF1	16831	F	carboxy-lyase activity
Luce0075M06.g_1_ORF1	16831	F	carboxy-lyase activity
Luce0075M06.g_1_ORF1	19752	P	carboxylic acid metabolism
Luce0075M06.g_1_ORF1	19752	P	carboxylic acid metabolism
Luce0075M06.g_1_ORF1	42302	F	structural constituent of cuticle
Luce0075M06.g_1_ORF1	42302	F	structural constituent of cuticle
Luce0075O01.g_2_ORF2	42302	F	structural constituent of cuticle
Luce0076F11.g_2_ORF1	3676	F	nucleic acid binding
Luce0076F11.g_2_ORF1	3676	F	nucleic acid binding
Luce0076F11.g_2_ORF1	5524	F	ATP binding
Luce0076F11.g_2_ORF1	5524	F	ATP binding
Luce0076F13.g_2_ORF2	42302	F	structural constituent of cuticle
Luce0076G20.g_3_ORF2	42302	F	structural constituent of cuticle
Luce0076O17.g_2_ORF1	15671	P	oxygen transport
Luce0076O17.g_2_ORF1	15671	P	oxygen transport
Luce0076O17.g_2_ORF1	15671	P	oxygen transport
Luce0076O17.g_2_ORF1	20037	F	heme binding
Luce0076O17.g_2_ORF1	20037	F	heme binding
Luce0076O17.g_2_ORF1	20037	F	heme binding
Luce0076O17.g_2_ORF1	5488	F	binding
Luce0076O17.g_2_ORF1	5488	F	binding
Luce0076O17.g_2_ORF1	5488	F	binding
Luce0076O17.g_2_ORF1	6810	P	transport
Luce0076O17.g_2_ORF1	6810	P	transport
Luce0076O17.g_2_ORF1	6810	P	transport
Luce0077D05.g_1_ORF2	3700	F	transcription factor activity
Luce0077D05.g_1_ORF2	3700	F	transcription factor activity
Luce0077D05.g_1_ORF2	3700	F	transcription factor activity
Luce0077D05.g_1_ORF2	6355	P	regulation of transcription, DNA-dependent
Luce0077D05.g_1_ORF2	6355	P	regulation of transcription, DNA-dependent
Luce0077D05.g_1_ORF2	6355	P	regulation of transcription, DNA-dependent
Luce0077G01.g_1_ORF2	5509	F	calcium ion binding
Luce0077G01.g_1_ORF2	5509	F	calcium ion binding
Luce0077G01.g_3_ORF1	5509	F	calcium ion binding
Luce0077G01.g_3_ORF1	5509	F	calcium ion binding
Luce0077G03.g_1_ORF1	5201	F	extracellular matrix structural constituent
Luce0077G03.g_1_ORF1	5581	C	collagen
Luce0077H01.g_1_ORF1	16020	C	membrane
Luce0077H01.g_1_ORF1	5488	F	binding
Luce0077H01.g_1_ORF1	6810	P	transport
Luce0077O20.g_2_ORF1	3723	F	RNA binding
Luce0077O20.g_2_ORF1	5622	C	intracellular
Luce0077O20.g_2_ORF1	6412	P	protein biosynthesis
Luce0077P13.g_1_ORF2	6464	P	protein modification
Luce0082E09.g_1_ORF2	30693	F	caspase activity
Luce0082E09.g_1_ORF2	30693	F	caspase activity
Luce0082E09.g_1_ORF2	6508	P	proteolysis
Luce0082E09.g_1_ORF2	6508	P	proteolysis
Luce0082G02.g_3_ORF2	42302	F	structural constituent of cuticle
Luce0082H02.g_1_ORF2	6118	P	electron transport
Luce0082H02.g_1_ORF2	6118	P	electron transport
Luce0083B12.g_1_ORF1	16020	C	membrane
Luce0083B12.g_1_ORF1	5488	F	binding
Luce0083B12.g_1_ORF1	6810	P	transport
Luce0083D15.g_2_ORF2	16020	C	membrane
Luce0083D15.g_2_ORF2	5488	F	binding
Luce0083D15.g_2_ORF2	6810	P	transport
Luce0083D22.g_3_ORF1	43565	F	sequence-specific DNA binding
Luce0083D22.g_3_ORF1	43565	F	sequence-specific DNA binding
Luce0083D22.g_3_ORF1	5634	C	nucleus
Luce0083D22.g_3_ORF1	5634	C	nucleus
Luce0083L12.g_2_ORF2	4197	F	cysteine-type endopeptidase activity
Luce0083L12.g_2_ORF2	6508	P	proteolysis
Luce0083P19.g_1_ORF2	4672	F	protein kinase activity
Luce0083P19.g_1_ORF2	4672	F	protein kinase activity
Luce0083P19.g_1_ORF2	4672	F	protein kinase activity
Luce0083P19.g_1_ORF2	4674	F	protein serine/threonine kinase activity
Luce0083P19.g_1_ORF2	4674	F	protein serine/threonine kinase activity
Luce0083P19.g_1_ORF2	4674	F	protein serine/threonine kinase activity
Luce0083P19.g_1_ORF2	6468	P	protein amino acid phosphorylation
Luce0083P19.g_1_ORF2	6468	P	protein amino acid phosphorylation
Luce0083P19.g_1_ORF2	6468	P	protein amino acid phosphorylation
Luce0084A13.g_1_ORF1	3676	F	nucleic acid binding
Luce0084A13.g_1_ORF1	3676	F	nucleic acid binding
Luce0084E16.g_2_ORF1	30655	P	beta-lactam antibiotic catabolism
Luce0084E16.g_2_ORF1	8800	F	beta-lactamase activity
Luce0084F01.g_1_ORF2	5554	F	molecular function unknown
Luce0084F01.g_1_ORF2	5783	C	endoplasmic reticulum
Luce0084F11.g_3_ORF2	5529	F	sugar binding
Luce0084H09.g_1_ORF2	16853	F	isomerase activity
Luce0084I22.g_1_ORF1	3676	F	nucleic acid binding
Luce0084I22.g_1_ORF1	3676	F	nucleic acid binding
Luce0084J01.g_3_ORF1	4252	F	serine-type endopeptidase activity
Luce0084J01.g_3_ORF1	4252	F	serine-type endopeptidase activity
Luce0084J01.g_3_ORF1	6508	P	proteolysis
Luce0084J01.g_3_ORF1	6508	P	proteolysis
Luce0084N21.g_1_ORF1	15986	P	ATP synthesis coupled proton transport
Luce0084N21.g_1_ORF1	16469	C	proton-transporting two-sector ATPase complex
Luce0084N21.g_1_ORF1	5524	F	ATP binding
Luce0084O04.g_3_ORF1	3824	F	catalytic activity
Luce0084O06.g_3_ORF2	5509	F	calcium ion binding
Luce0084O06.g_3_ORF2	5509	F	calcium ion binding
Luce0085H03.g_1_ORF2	42302	F	structural constituent of cuticle
Luce0085K09.g_3_ORF2	5622	C	intracellular
Luce0085K09.g_3_ORF2	6916	P	anti-apoptosis
Luce0085K13.g_3_ORF1	6457	P	protein folding
Luce0085N05.g_3_ORF1	4553	F	hydrolase activity, hydrolyzing O-glycosyl compounds
Luce0085N05.g_3_ORF1	5975	P	carbohydrate metabolism
Luce0085N11.g_2_ORF2	4462	F	lactoylglutathione lyase activity
Luce0085N11.g_2_ORF2	5975	P	carbohydrate metabolism
Luce0085P09.g_2_ORF1	4672	F	protein kinase activity
Luce0085P09.g_2_ORF1	4672	F	protein kinase activity
Luce0085P09.g_2_ORF1	4672	F	protein kinase activity
Luce0085P09.g_2_ORF1	4672	F	protein kinase activity
Luce0085P09.g_2_ORF1	4713	F	protein-tyrosine kinase activity
Luce0085P09.g_2_ORF1	4713	F	protein-tyrosine kinase activity
Luce0085P09.g_2_ORF1	4713	F	protein-tyrosine kinase activity
Luce0085P09.g_2_ORF1	4713	F	protein-tyrosine kinase activity
Luce0085P09.g_2_ORF1	6468	P	protein amino acid phosphorylation
Luce0085P09.g_2_ORF1	6468	P	protein amino acid phosphorylation
Luce0085P09.g_2_ORF1	6468	P	protein amino acid phosphorylation
Luce0085P09.g_2_ORF1	6468	P	protein amino acid phosphorylation
Luce0087E24.g_3_ORF2	5529	F	sugar binding
Luce0087E24.g_3_ORF2	5529	F	sugar binding
Luce0087E24.g_3_ORF2	5529	F	sugar binding
Luce0087F14.g_1_ORF1	5488	F	binding
Luce0087F14.g_1_ORF1	5488	F	binding
Luce0087H09.g_2_ORF2	5489	F	electron transporter activity
Luce0087H09.g_2_ORF2	5489	F	electron transporter activity
Luce0087H09.g_2_ORF2	5489	F	electron transporter activity
Luce0087H09.g_2_ORF2	5489	F	electron transporter activity
Luce0087H09.g_2_ORF2	6118	P	electron transport
Luce0087H09.g_2_ORF2	6118	P	electron transport
Luce0087H09.g_2_ORF2	6118	P	electron transport
Luce0087H09.g_2_ORF2	6118	P	electron transport
Luce0087L11.g_3_ORF2	3677	F	DNA binding
Luce0087L11.g_3_ORF2	3677	F	DNA binding
Luce0087L11.g_3_ORF2	6355	P	regulation of transcription, DNA-dependent
Luce0087L11.g_3_ORF2	6355	P	regulation of transcription, DNA-dependent
Luce0087M12.g_2_ORF2	5952	C	cAMP-dependent protein kinase complex
Luce0087M12.g_2_ORF2	5952	C	cAMP-dependent protein kinase complex
Luce0087M12.g_2_ORF2	6468	P	protein amino acid phosphorylation
Luce0087M12.g_2_ORF2	6468	P	protein amino acid phosphorylation
Luce0087M12.g_2_ORF2	8603	F	cAMP-dependent protein kinase regulator activity
Luce0087M12.g_2_ORF2	8603	F	cAMP-dependent protein kinase regulator activity
Luce0087N07.g_2_ORF2	8270	F	zinc ion binding
Luce0088A06.g_3_ORF1	5515	F	protein binding
Luce0088A06.g_3_ORF1	5515	F	protein binding
Luce0088B18.g_3_ORF1	5576	C	extracellular region
Luce0088B18.g_3_ORF1	6030	P	chitin metabolism
Luce0088B18.g_3_ORF1	8061	F	chitin binding
Luce0088C15.g_1_ORF2	3779	F	actin binding
Luce0088C15.g_1_ORF2	5622	C	intracellular
Luce0088G24.g_2_ORF1	5515	F	protein binding
Luce0088G24.g_2_ORF1	5515	F	protein binding
Luce0088G24.g_2_ORF1	7165	P	signal transduction
Luce0088G24.g_2_ORF1	7165	P	signal transduction
Luce0088H15.g_3_ORF1	4869	F	cysteine protease inhibitor activity
Luce0088I19.g_3_ORF2	4565	F	beta-galactosidase activity
Luce0088I19.g_3_ORF2	5975	P	carbohydrate metabolism
Luce0088I19.g_3_ORF2	9341	C	beta-galactosidase complex
Luce0088K20.g_2_ORF1	5737	C	cytoplasm
[truncated: 5,544 more rows]

## Sheet: Unique GO terms
Description	Go ID	Count
nucleic acid binding	3676	203
intracellular	5622	163
nucleus	5634	108
binding	5488	102
protein biosynthesis	6412	96
ATP binding	5524	86
electron transport	6118	82
nucleotide binding	166	81
structural constituent of ribosome	3735	81
DNA binding	3677	76
membrane	16020	76
proteolysis	6508	71
protein binding	5515	68
Trasnport	6810	62
calcium ion binding	5509	54
protein amino acid phosphorylation	6468	52
regulation of transcription, DNA-dependent	6355	52
metabolism	8152	51
oxidoreductase activity	16491	50
GTP binding	5525	49
protein kinase activity	4672	47
catalytic activity	3824	46
protein folding	6457	44
extracellular region	5576	42
structural constituent of cuticle	42302	41
protein modification	6464	38
RNA binding	3723	36
zinc ion binding	8270	35
integral to membrane	16021	33
chitin binding	8061	32
intracellular protein transport	6886	28
protein serine/threonine kinase activity	4674	26
cytoplasm	5737	24
ATP synthesis coupled proton transport	15986	22
regulation of transcription	45449	21
ubiquitin-dependent protein catabolism	6511	21
hydrogen-transporting ATP synthase activity, rotational mechanism	46933	20
transporter activity	5215	19
ubiquitin-protein ligase activity	4842	19
carbohydrate metabolism	5975	17
transcription factor activity	3700	17
structural molecule activity	5198	16
monooxygenase activity	4497	15
hydrolase activity	16787	14
molecular function unknown	5554	14
proton-transporting two-sector ATPase complex	16469	14
cellular protein metabolism	44267	13
glycolysis	6096	13
microtubule-based movement	7018	13
ribonucleoprotein complex	30529	13
rRNA processing	6364	13
heat shock protein binding	31072	12
translation initiation factor activity	3743	12
nucleosome	786	11
nucleosome assembly	6334	11
odorant binding	5549	11
endopeptidase activity	4175	10
intracellular signaling cascade	7242	10
Actin binding	3779	9
exosome (RNase complex)	178	9
signal transduction	7165	9
acyl-CoA dehydrogenase activity	3995	8
G-protein coupled receptor protein signaling pathway	7186	8
translational initiation	6413	8
chromatin	785	7
actin cytoskeleton	15629	6
translational elongation	6414	6
actin cytoskeleton organization and biogenesis	30036	3
