# Supplementary material for: Identification, analysis, and linkage mapping of expressed sequence tags from the Australian sheep blowfly
Source: BMC Genomics. 2011 Aug 10;12:406. doi: 10.1186/1471-2164-12-406 (PMC3176259; doi:10.1186/1471-2164-12-406)
Supplement: Additional file 7 — BLAST-negative EST clusters with protein coding potential. A table containing a list of BLAST-negative EST clusters that have a hypothetical ORF of minimum 20 amino acids. [file 1471-2164-12-406-S7.XLS]

## Sheet: Additional file 7
Additional file 7. A list of BLAST-negative EST clusters that have a hypothetical ORF of minimum 20 amino acids.
BLAST-negative item	Size of predicted ORF (amino acids)
lucilia_CL646Contig1	584
lucilia_CL563Contig1	380
lucilia_CL1734Contig1	295
lucilia_CL1344Contig1	284
lucilia_CL589Contig1	280
lucilia_CL1781Contig1	278
lucilia_CL1052Contig1	277
lucilia_CL1237Contig1	264
lucilia_CL1034Contig1	259
lucilia_CL2Contig41	244
lucilia_CL203Contig3	238
lucilia_CL1184Contig1	227
lucilia_CL2Contig60	225
lucilia_CL664Contig1	222
lucilia_CL1944Contig1	221
lucilia_CL177Contig3	220
lucilia_CL1481Contig1	218
Lce0029K23.g	215
lucilia_CL1902Contig1	213
lucilia_CL992Contig1	212
Luce0106J05.g	211
lucilia_CL2469Contig1	210
Luce0083G24.g	209
lucilia_CL500Contig1	209
lucilia_CL2106Contig1	206
lucilia_CL549Contig1	205
Lce0028J08.g	203
lucilia_CL1245Contig1	203
lucilia_CL2343Contig1	203
Lce0042K17.g	202
lucilia_CL307Contig1	201
Lce0029G01.g	200
Luce0103K04.g	200
Luce0114J16.g	199
lucilia_CL1299Contig1	198
lucilia_CL656Contig1	198
lucilia_CL664Contig2	198
Lce0016C18.g	197
Lce0058P24.g	196
lucilia_CL2493Contig1	194
lucilia_CL1597Contig1	191
Lce0060P16.g	190
Luce0096E08.g	190
lucilia_CL1602Contig1	190
Lce0040L12.g	189
lucilia_CL203Contig2	188
lucilia_CL2Contig13	188
Luce0116P19.g	187
Lce0056O11.g	186
Luce0024E12.g	186
Lc30004J13.g	185
Lce0043K21.g	183
Lce0056I21.g	183
Lce0065M19.g	183
lucilia_CL2468Contig1	183
Luce0108E22.g	182
Luce0022D02.g	181
lucilia_CL2382Contig1	181
lucilia_CL929Contig1	181
Luce0083E06.g	179
lucilia_CL177Contig1	179
lucilia_CL203Contig1	179
Lce0053H11.g	178
Lce0058M02.g	178
Lce0003A06.g	177
Lce0017D09.b	177
Lc30003L12.g	176
Lc30003O20.g	175
Luce0097K08.g	175
lucilia_CL559Contig1	175
Lce0016O14.g	174
Lce0056D21.g	174
lucilia_CL1383Contig1	174
Lce0016K05.g	173
Luce0090K14.g	173
lucilia_CL696Contig1	173
Luce0089G20.g	172
lucilia_CL1440Contig1	172
lucilia_CL1985Contig1	172
lucilia_CL2146Contig1	171
Lce0035K22.g	170
Lc30004B06.g	168
lucilia_CL1181Contig1	168
Lce0045J18.g	167
Luce0118K16.g	167
Lce0062E08.g	166
Lce0013C15.g	165
Lce0015I15.g	165
Lce0029N05.g	165
Luce0092B19.g	165
Luce0094E06.g	165
Luc0001D04.g	164
Luce0106E04.g	164
Lce0019C21.g	163
Lce0012A01.g	162
Lce0060M24.g	162
lucilia_CL1268Contig1	162
Lce0017J18.g	161
Luce0096N01.g	161
lucilia_CL1187Contig1	161
Lce0013L17.g	160
Lce0017P16.g	160
Lce0053I13.g	160
Lce0033F07.g	159
lucilia_CL2193Contig1	159
Lce0035A03.g	158
Lce0054C14.g	158
Lce0013M23.g	157
Lce0038O13.g	157
Lce0056O16.g	155
lucilia_CL1396Contig1	155
lucilia_CL1477Contig1	155
lucilia_CL2206Contig1	155
lucilia_CL2412Contig1	155
Luc0001A10.g	154
lucilia_CL2387Contig1	154
lucilia_CL2450Contig1	154
Luce0088K20.g	153
lucilia_CL953Contig1	152
Lce0008J14.g	149
Luce0088D21.g	149
Lce0008D19.g	148
Lc30003P17.g	147
Lce0019B05.g	146
Luce0075C03.g	146
Lce0031J17.b	145
Luce0033E18.g	145
Luce0106B11.g	145
Luce0108M01.g	145
lucilia_CL2333Contig1	145
lucilia_CL906Contig1	145
Lce0017F19.g	144
Lce0045K07.g	144
lucilia_CL1406Contig1	144
lucilia_CL2266Contig1	144
Lce0008D16.g	143
Lce0026E08.g	143
Luce0085D21.g	143
Lce0019O17.g	142
Lce0031D09.g	142
Lce0030G03.g	141
lucilia_CL1578Contig1	141
lucilia_CL2373Contig1	141
Lce0017L14.g	140
Lce0057K10.b	140
lucilia_CL1343Contig1	140
Lce0047N24.g	139
Lce0033C12.g	138
Luce0094H17.g	138
Luce0103N17.g	138
Lce0019K18.g	137
Lce0061M12.g	137
Lce0046N16.g	136
lucilia_CL1328Contig1	136
Luce0108H24.g	135
Luce0117C18.g	135
lucilia_CL948Contig1	135
Lce0059G22.g	134
lucilia_CL2397Contig1	134
Lce0003G06.g	133
Lce0026L20.g	133
Lce0058J07.b	133
Luce0085A21.g	133
lucilia_CL1924Contig1	133
Lce0019B24.g	132
Luce0100E23.g	132
Lce0008K08.g	131
lucilia_CL1823Contig1	131
Lce0011I01.g	130
Lce0032E12.g	130
Lce0057I08.b	130
Lce0035H13.g	129
Lce0047C24.g	129
lucilia_CL2417Contig1	129
Lce0047F11.b	128
Luce0076M10.g	128
lucilia_CL2430Contig1	128
Lc30004G06.g	127
lucilia_CL1357Contig1	127
Lce0012O21.g	126
Lce0045C01.g	126
Lce0045L04.g	126
Lce0063D21.g	126
Lce0029K11.g	125
Lc30001A09.g	124
Luce0083D06.g	124
Luce0092A12.g	123
lucilia_CL2386Contig1	123
Luc0001I02.g	122
Lce0012I08.b	121
Lce0032E03.g	120
Lce0008A01.g	119
Luce0114E14.g	119
Lce0017M04.g	118
Lce0029A20.g	118
Lce0038J10.g	118
Lce0065B11.g	118
Luce0085I04.g	118
Lc30004P14.g	117
Lce0029N05.b	117
lucilia_CL1439Contig1	117
lucilia_CL1696Contig1	117
Lce0007O06.g	116
Lce0029F18.g	115
Lce0065A09.g	114
Lce0019D11.g	113
lucilia_CL2364Contig1	113
Lce0035N02.g	112
Lce0061D01.g	112
Lce0026L20.b	111
Lce0065B18.g	111
Luce0073N08.g	111
lucilia_CL50Contig1	111
Lc30004D23.g	110
lucilia_CL832Contig1	110
Luce0098I09.g	109
Lce0045M14.g	108
lucilia_CL1434Contig1	108
lucilia_CL2126Contig1	108
Lce0062O23.g	107
Lce0065N23.g	107
Luce0107A07.g	107
lucilia_CL578Contig2	107
Lce0053O02.g	105
lucilia_CL2Contig24	105
Lce0029I11.g	104
Lce0056J22.g	104
Lc30004H19.g	103
Lce0012E14.g	103
Lce0040J11.g	103
Luce0031E23.g	103
lucilia_CL1641Contig1	103
Lce0017C21.g	102
Lc30004L17.g	101
Luce0089L12.g	101
lucilia_CL2083Contig1	101
lucilia_CL2140Contig1	100
Lce0031B24.b	99
Luce0110F02.g	98
Lce0008K04.g	97
Lce0040A13.g	97
Lce0013P22.g	96
Lce0059L02.g	94
Luce0104D21.g	94
lucilia_CL1680Contig1	94
Lce0026P10.b	92
Lce0031J20.g	92
Lce0007N07.g	91
Lce0063L08.g	91
Luc0001C08.g	91
Lce0054H09.g	90
Luce0100D13.g	90
Lce0042C21.g	89
lucilia_CL963Contig1	89
Luce0027A03.g	87
Luce0088K05.g	87
lucilia_CL1148Contig1	87
lucilia_CL2476Contig1	87
lucilia_CL249Contig4	87
Luce0117M19.g	86
lucilia_CL2261Contig1	86
Luce0089C07.g	85
lucilia_CL562Contig1	85
Luce0106A13.g	84
lucilia_CL2091Contig1	84
Lce0061B20.g	83
Luce0094E10.g	83
Lce0031H22.g	82
Lce0063I08.g	82
lucilia_CL749Contig1	82
Lce0038J14.g	81
Lce0053I18.g	81
lucilia_CL2104Contig1	81
Lc30004H11.g	80
Lce0038I10.g	80
lucilia_CL1204Contig1	80
Lce0059J16.g	78
Luc0001A11.g	78
Luce0085H10.g	78
Luc0002E12.g	77
Luce0084N16.g	77
lucilia_CL865Contig1	77
Lce0047O16.g	76
Lc30004M08.g	75
Lce0026K22.g	75
Luce0094P03.g	75
Luce0112L08.g	74
Lce0007O20.g	73
Luce0089C01.g	73
Lc30003C24.g	72
Lce0053D14.g	72
Luce0077I22.g	72
lucilia_CL2473Contig1	72
Luce0076D05.g	71
Lce0054H19.g	69
Luce0117P11.g	69
lucilia_CL2438Contig1	69
Luce0103D05.g	68
Luce0114P02.g	68
Lce0044K10.g	67
Luce0097G16.g	67
lucilia_CL1303Contig1	67
lucilia_CL203Contig4	67
lucilia_CL2437Contig1	67
lucilia_CL750Contig1	67
lucilia_CL1325Contig1	66
lucilia_CL249Contig2	66
Lce0015O08.g	65
lucilia_CL1520Contig1	65
lucilia_CL790Contig1	64
Lce0063F23.g	63
Luce0033I10.g	63
Lce0007B21.g	62
Lce0019N08.g	62
Luce0018H09.g	62
lucilia_CL1765Contig1	62
Lce0047K13.b	61
Lce0017H23.g	59
Lce0029J13.g	59
Lce0008L16.g	58
Luc0002E01.g	58
Luce0091P06.g	58
lucilia_CL2100Contig1	57
lucilia_CL690Contig1	57
Lce0031H18.g	56
Luc0001H09.g	56
lucilia_CL1880Contig1	56
lucilia_CL1906Contig1	56
lucilia_CL1077Contig1	55
Lce0017M05.g	54
lucilia_CL730Contig1	54
Lce0013N10.g	53
Luce0073B14.g	53
Lce0053N16.g	52
lucilia_CL1442Contig1	52
lucilia_CL1576Contig1	52
Luce0077J04.g	51
Luce0084B14.g	51
Lce0003B10.g	49
Lce0007G11.g	49
Luce0117I08.g	49
lucilia_CL2134Contig1	48
Lce0015B13.g	45
Luce0033I09.g	44
Lc30003B11.g	43
lucilia_CL1491Contig1	43
lucilia_CL921Contig1	41
lucilia_CL93Contig4	41
Lce0017D09.g	40
Lce0038A05.g	40
lucilia_CL177Contig2	40
Lce0016L09.g	39
Luce0074J04.g	39
lucilia_CL144Contig1	38
Lce0031K03.g	36
lucilia_CL890Contig1	35
Lce0026C16.g	34
Luce0022A12.g	29
Lce0026H22.g	28
Luce0089L16.g	28
Luce0031B06.g	25
lucilia_CL649Contig1	25
Luce0097I22.g	22
Lce0012E01.g	20
