# Supplementary material for: Identification, analysis, and linkage mapping of expressed sequence tags from the Australian sheep blowfly
Source: BMC Genomics. 2011 Aug 10;12:406. doi: 10.1186/1471-2164-12-406 (PMC3176259; doi:10.1186/1471-2164-12-406)
Supplement: Additional file 8 — Potential orthologous genes among L. cuprina, D. melanogaster and A. gambiae. A table containing accession numbers corresponding to orthologous genes among L. cuprina, D. melanogaster, and A. gambiae. [file 1471-2164-12-406-S8.XLS]

## Sheet: Additional file 8
Additional file 8. A list of orthologous genes among L. cuprina, D. melanogaster, and A. gambiae.
L. cuprina	A. gambiae homolog	D. melanogaster gene name	D. melanosgaster Chromosome arm
lucilia_CL1320Contig1	AGAP001407	Rpt4	X
Luce0100H22.g	AGAP003344	CG5941	X
Luce0100D20.g	AGAP003027	CG9572	X
lucilia_CL1398Contig1	AGAP012134	CG10080	2R
Luce0101P14.g	AGAP010490	CG3585	X
Lce0045K20.g	AGAP000659	sdk	X
lucilia_CL2483Contig1	AGAP010719	deltaCOP	X
lucilia_CL579Contig1	AGAP000989	CG17052	X
Luce0084A13.g	AGAP012103	Imp	X
lucilia_CL166Contig1	AGAP006936	CG4769	3L
Luce0094M13.g	AGAP009176	CG17374	2L
Lce0045I03.g	AGAP001452	CG2924	X
lucilia_CL324Contig1	AGAP001312	Scsalpha	3L
lucilia_CL328Contig1	AGAP011938	Lam	2L
Luce0102D16.g	AGAP007006	jbug	2R
lucilia_CL623Contig1	AGAP002691	CG7047	3L
lucilia_CL466Contig1	AGAP012095	G-salpha60A	2R
lucilia_CL2075Contig1	AGAP000017	rg	X
lucilia_CL1404Contig1	AGAP004487	Snx6	2L
lucilia_CL695Contig1	AGAP006918	CG3683	2R
lucilia_CL1787Contig1	AGAP012413	CycA	3L
lucilia_CL402Contig1	AGAP003439	mod(mdg4)	3R
lucilia_CL1036Contig1	AGAP006966	CG7433	3L
lucilia_CL1855Contig1	AGAP010206	BicD	2L
Lce0059K08.g	AGAP007055	Indy	3L
lucilia_CL1469Contig1	AGAP004428	mfas-PN	3R
lucilia_CL2153Contig1	AGAP002258	MED31	3R
lucilia_CL631Contig1	AGAP010228	CG2118	3R
Luce0092P10.g	AGAP001792	bor	3R
lucilia_CL168Contig1	AGAP002525	CG7414	3L
lucilia_CL1445Contig1	AGAP004625	Cortactin	3R
lucilia_CL231Contig1	AGAP003153	Vha68-2	2L
lucilia_CL1162Contig1	AGAP006043	loj	3L
lucilia_CL848Contig1	AGAP008191	CycE	2L
Lce0042I13.g	AGAP008932	CG5168	2L
lucilia_CL2236Contig1	AGAP008965	CG14935	2L
Lce0040K21.g	AGAP006042	CG7611	3L
Lce0046L05.g	AGAP007815	Klp31E	2L
Lce0060P12.g	AGAP008105	Cul-3	2L
lucilia_CL1247Contig1	AGAP010496	SF2	3R
Luce0109K03.g	AGAP001763	Fatp	2L
lucilia_CL1219Contig1	AGAP004744	CG11963	3R
lucilia_CL2258Contig1	AGAP009799	Sur	2L
lucilia_CL198Contig1	AGAP001273	Kap-alpha3	3R
lucilia_CL1418Contig1	AGAP003719	ferrochelatase	3R
lucilia_CL281Contig1	AGAP011247	lolal	2R
Luce0116N14.g	AGAP004119	Pde6	3R
lucilia_CL1092Contig1	AGAP000776	jar	3R
lucilia_CL536Contig1	AGAP012186	CG8446	2R
lucilia_CL2352Contig1	AGAP003207	CG17370	3R
lucilia_CL2184Contig1	AGAP003874	CG6364	3R
lucilia_CL1558Contig1	AGAP005400	Lmpt	3L
lucilia_CL358Contig1	AGAP004817	lig	2R
lucilia_CL2Contig37	AGAP001633	bt	4
Lce0033A02.g	AGAP002807	fs(1)h	X
lucilia_CL712Contig1	AGAP004335	cher	3R
lucilia_CL1050Contig1	AGAP000005	Dsp1	X
lucilia_CL373Contig1	AGAP008532	Pax-PG	2L
lucilia_CL775Contig1	AGAP001410	CG14372	3R
lucilia_CL1496Contig1	AGAP000930	pod1	X
lucilia_CL898Contig1	AGAP005609	CG6838	3L
lucilia_CL691Contig1	AGAP010143	CG17912	2L
Lce0016G15.g	AGAP003402	flfl	3R
lucilia_CL1207Contig1	AGAP009976	mol	2L
lucilia_CL864Contig1	AGAP001046	Abi	3R
lucilia_CL2201Contig1	AGAP001447	CG5802	3R
lucilia_CL1969Contig1	AGAP007135	CG15105	2R
Luce0101O18.g	AGAP006510	Src64B	3L
lucilia_CL2180Contig1	AGAP003873	crb	3R
lucilia_CL175Contig1	AGAP009642	l(2)03709	2R
Luce0100H06.g	AGAP004437	Gpo-1	2R
Luce0118J07.g	AGAP005175	CG11198	2R
lucilia_CL2170Contig1	AGAP003021	Chc	X
lucilia_CL119Contig1	AGAP009998	RpS11	2R
Lc30002G02.g	AGAP004586	CG7039	X
Lc30003H15.g	AGAP001694	CG2095	3R
Lce0007E23.g	AGAP002996	CG4538	3R
Lce0008D14.g	AGAP009693	RluA-1	2L
Lce0013D23.g	AGAP002674	Pomt2	X
Lce0018K18.g	AGAP010644	mRpL39	3L
Lce0019P10.g	AGAP006888	CG16728	2R
Lce0026M15.g	AGAP003437	CG6359	3R
Lce0028H04.g	AGAP008041	CG15814	X
Lce0029B10.g	AGAP006885	prp8	2R
Lce0029I05.g	AGAP004934	CG32226	3L
Lce0029I07.g	AGAP005100	CG6259	3L
Lce0029J18.b	AGAP009498	CG3036	2L
Lce0030E08.g	AGAP003645	Keap1	3R
Lce0030J14.g	AGAP003425	CG6070	3R
Lce0031F06.g	AGAP007874	ncm	2L
Lce0035C12.g	AGAP011324	CG11306	3L
Lce0035D09.g	AGAP001761	Lag1	X
Lce0035O02.g	AGAP001381	LanB1	2L
Lce0038K12.g	AGAP002289	CG10217	3R
Lce0040F21.g	AGAP004603	CG11897	3R
Lce0040G16.g	AGAP000909	CG9911	X
Lce0042H15.g	AGAP011333	DIP2	3L
Lce0043H18.g	AGAP004629	CG17272	3R
Lce0046F15.g	AGAP010420	Aats-val	2R
Lce0046K01.g	AGAP005934	TSG101	3L
Lce0053H04.g	AGAP004120	CG5447	3R
Lce0054F02.g	AGAP011292	fliI	X
Lce0056B18.g	AGAP008642	CG6583	2L
Lce0061A10.g	AGAP002030	BRWD3	3R
Lce0063F01.g	AGAP004405	twin	3R
Lce0065C13.g	AGAP004798	beta'Cop	2L
Luc0002P24.g	AGAP008851	mib2	2L
Luce0024H11.g	AGAP009200	Cg25C	2L
Luce0085N06.g	AGAP007363	CG30152	2R
Luce0090E07.g	AGAP000561	Khc	2R
Luce0091J17.g	AGAP003478	CG9245	X
Luce0092K18.g	AGAP000973	CDase	3R
Luce0093G17.g	AGAP006462	Gap69C	3L
Luce0093J21.g	AGAP004945	CG7638	3L
Luce0097N24.g	AGAP000971	PH4alphaEFB	3R
Luce0100E13.g	AGAP001670	CG12413	3R
Luce0100J21.g	AGAP005632	gammaSnap	2R
Luce0103D13.g	AGAP009172	CG5355	2L
Luce0103I13.g	AGAP011423	Prosbeta2	3L
Luce0106K17.g	AGAP000023	CG12120	X
Luce0108J05.g	AGAP007494	Flo	2R
Luce0111P07.g	AGAP001026	CG2915	2R
Luce0112H17.g	AGAP003584	Sodh-2	3R
Luce0114J24.g	AGAP008651	phr6-4	2L
Luce0118E06.g	AGAP002456	CG9297	3R
lucilia_CL1003Contig1	AGAP000396	Prx5037	3R
lucilia_CL1021Contig1	AGAP009204	eIF-3p40	2L
lucilia_CL1042Contig1	AGAP003242	Atu	3R
lucilia_CL1082Contig1	AGAP008757	CG5861	2L
lucilia_CL1095Contig1	AGAP012005	CG9330	3L
lucilia_CL1097Contig1	AGAP001440	Rpn6	2R
lucilia_CL1099Contig1	AGAP009347	FKBP59	2L
lucilia_CL1112Contig1	AGAP011746	CG8290	2R
lucilia_CL113Contig1	AGAP010039	CG9140	2L
lucilia_CL1155Contig1	AGAP011531	CG7966	3R
lucilia_CL1163Contig1	AGAP008322	CG8121	3R
lucilia_CL1173Contig1	AGAP007119	CG6812	3L
lucilia_CL1176Contig1	AGAP008918	CHIP	2L
lucilia_CL118Contig2	AGAP010553	pUf68	3L
lucilia_CL1195Contig1	AGAP004559	Rab11	3R
lucilia_CL1200Contig1	AGAP005910	Atg18	3L
lucilia_CL1202Contig1	AGAP008336	CG5068	3L
lucilia_CL1208Contig1	AGAP005091	CG18812	2R
lucilia_CL120Contig1	AGAP004212	Crc	3R
lucilia_CL1254Contig1	AGAP002568	san	2R
lucilia_CL1256Contig1	AGAP008974	cni	2L
lucilia_CL128Contig1	AGAP008329	RpS5a	X
lucilia_CL1290Contig1	AGAP011309	Ngp	2R
lucilia_CL1291Contig1	AGAP010514	CG1416	2L
lucilia_CL1313Contig1	AGAP003220	CG2004	X
lucilia_CL1326Contig1	AGAP004533	CG10992	X
lucilia_CL132Contig1	AGAP001043	arm	X
lucilia_CL1341Contig1	AGAP005813	CG9836	3R
lucilia_CL1354Contig1	AGAP006206	CG8560	3L
lucilia_CL1361Contig1	AGAP008090	CG11943	X
lucilia_CL136Contig1	AGAP010591	RpS20	3R
lucilia_CL1370Contig1	AGAP005350	l(2)05510	2R
lucilia_CL1382Contig1	AGAP001559	CG2469	3L
lucilia_CL1402Contig1	AGAP004743	CHOp24	X
lucilia_CL1413Contig1	AGAP001944	slmb	3R
lucilia_CL1486Contig1	AGAP008241	Dyrk3	4
lucilia_CL1513Contig1	AGAP000986	Peritrophin-A	X
lucilia_CL151Contig1	AGAP009508	RpL9	2L
lucilia_CL1547Contig1	AGAP008849	CG6287	2L
lucilia_CL158Contig1	AGAP006099	CG4169	3L
lucilia_CL159Contig1	AGAP010252	RpL23	2R
lucilia_CL1645Contig1	AGAP000367	CG1532	X
lucilia_CL1667Contig1	AGAP000391	TH1	X
lucilia_CL1688Contig1	AGAP006413	CG10069	2R
lucilia_CL1702Contig1	AGAP008472	CG2614	2L
lucilia_CL1714Contig1	AGAP004247	PHGPx	3L
lucilia_CL172Contig1	AGAP011424	RpS16	2R
lucilia_CL1782Contig1	AGAP009059	CG5869	2L
lucilia_CL1789Contig1	AGAP009638	CG30069	2R
lucilia_CL182Contig1	AGAP003742	Bj1	3L
lucilia_CL1851Contig1	AGAP002356	CG32528	X
lucilia_CL1885Contig1	AGAP003769	Karybeta3	3R
lucilia_CL1886Contig1	AGAP011328	CG16941	3R
lucilia_CL1933Contig1	AGAP011158	CG6950	3R
lucilia_CL1940Contig1	AGAP007174	CG4080	3L
lucilia_CL1960Contig1	AGAP001136	CG17556	3R
lucilia_CL197Contig1	AGAP006821	yip2	2L
lucilia_CL2014Contig1	AGAP012445	wun	2R
lucilia_CL2041Contig1	AGAP007545	Nrx-IV	3L
lucilia_CL2043Contig1	AGAP010693	CG12325	2R
lucilia_CL2052Contig1	AGAP008684	Jheh2	2R
lucilia_CL205Contig1	AGAP005108	CG10576	3L
lucilia_CL20Contig1	AGAP002306	RpL4	3R
lucilia_CL218Contig1	AGAP010876	Hsc70-5	2R
lucilia_CL2280Contig1	AGAP002015	Dhc64C	3L
lucilia_CL2287Contig1	AGAP004960	Pros29	2R
lucilia_CL2316Contig1	AGAP001627	CG1607	3R
lucilia_CL232Contig1	AGAP005075	Mapmodulin	2R
lucilia_CL23Contig1	AGAP006871	RpS4	3L
lucilia_CL2460Contig1	AGAP012126	CG18815	3L
lucilia_CL2497Contig1	AGAP011730	Arf72A	3L
lucilia_CL2501Contig1	AGAP007905	ds	2L
lucilia_CL2503Contig1	AGAP005110	Arp66B	3L
lucilia_CL251Contig1	AGAP010065	RpL12	2R
lucilia_CL254Contig1	AGAP005845	Vha44	2R
lucilia_CL266Contig1	AGAP012048	l(1)G0030	X
lucilia_CL26Contig1	AGAP010257	RpL13A	3R
lucilia_CL271Contig1	AGAP012281	Tango7	2R
lucilia_CL273Contig1	AGAP008724	CG11015	2L
lucilia_CL278Contig1	AGAP000672	CG1354	X
lucilia_CL287Contig1	AGAP007218	eIF-2beta	3L
lucilia_CL2Contig23	AGAP011298	RpL10Ab	3L
lucilia_CL2Contig39	AGAP011173	RpL11	2R
lucilia_CL320Contig1	AGAP005861	SsRbeta	3L
lucilia_CL322Contig1	AGAP007339	TpnC73F	3L
lucilia_CL327Contig1	AGAP004238	T-cp1	3R
lucilia_CL330Contig1	AGAP001711	ND23	3R
lucilia_CL344Contig1	AGAP004519	CG11739	3R
lucilia_CL366Contig1	AGAP007112	CG4364	2L
lucilia_CL36Contig1	AGAP006037	RpL23A	3L
lucilia_CL37Contig1	AGAP005802	RpL8	3L
lucilia_CL406Contig1	AGAP004510	inx3	3R
lucilia_CL417Contig1	AGAP001613	CG5554	2R
lucilia_CL426Contig1	AGAP003652	Aldh	2L
lucilia_CL431Contig1	AGAP006459	CG17737	3L
lucilia_CL438Contig1	AGAP010258	Klc	3L
lucilia_CL445Contig1	AGAP007629	LanB2	3L
lucilia_CL44Contig1	AGAP002919	RpS6	X
lucilia_CL450Contig1	AGAP006607	Trip1	2L
lucilia_CL472Contig1	AGAP002170	CG5703	X
lucilia_CL479Contig1	AGAP005245	lola-PZ	2R
lucilia_CL506Contig1	AGAP004065	Hmu	3R
lucilia_CL520Contig1	AGAP011827	Thiolase	2R
lucilia_CL530Contig1	AGAP005325	CG4300	3L
lucilia_CL533Contig1	AGAP003142	CG14997	3L
lucilia_CL544Contig1	AGAP005404	ergic53	3L
lucilia_CL556Contig1	AGAP000625	CG6842	X
lucilia_CL558Contig1	AGAP011244	Fib	2R
lucilia_CL55Contig1	AGAP007580	RpL18	3L
lucilia_CL575Contig1	AGAP004802	CG11796	3L
lucilia_CL580Contig1	AGAP000180	ade5	X
lucilia_CL603Contig1	AGAP008634	CG8635	2R
lucilia_CL618Contig1	AGAP003016	ARP-like	3R
lucilia_CL619Contig1	AGAP003136	CG8199	3R
lucilia_CL645Contig1	AGAP006949	CG6512	3L
lucilia_CL64Contig1	AGAP000935	CG3731	3R
lucilia_CL660Contig1	AGAP010714	Sc2	3L
lucilia_CL692Contig1	AGAP009459	cdc2	2L
lucilia_CL716Contig1	AGAP000514	CG10648	X
lucilia_CL726Contig1	AGAP005545	CG7927	3L
lucilia_CL817Contig1	AGAP007638	CG6370	2R
lucilia_CL835Contig1	AGAP007243	Pros45	X
lucilia_CL845Contig1	AGAP007941	lace	2L
lucilia_CL851Contig1	AGAP005882	CG10103	3L
lucilia_CL877Contig1	AGAP006388	Cap	X
lucilia_CL889Contig1	AGAP003015	CG1315	3R
lucilia_CL905Contig1	AGAP011530	CG8503	2R
lucilia_CL931Contig1	AGAP004696	exd	X
lucilia_CL93Contig8	AGAP004321	dod	X
lucilia_CL951Contig1	AGAP012717	CG7359	X
lucilia_CL954Contig1	AGAP011084	Rs1	2R
lucilia_CL955Contig1	AGAP005103	CG5162	X
lucilia_CL969Contig1	AGAP008536	CG7115	2L
Lce0038K15.g	AGAP008730	pr	2L
Lce0061E03.g	AGAP002354	CG11727	X
Lce0026C03.g	AGAP003296	CG4589	2R
Luc0001I03.g	AGAP006601	CG1244	3L
Luce0116M23.g	AGAP002266	CG17746	3L
lucilia_CL1767Contig1	AGAP005359	ago	3L
lucilia_CL1628Contig1	AGAP008530	Usp7	X
Lce0061H18.g	AGAP000378	CG10990	X
Luce0102C03.g	AGAP000440	CG12703	X
Luce0119M11.g	AGAP002569	TMS1	3L
Luce0118D12.g	AGAP005421	CG6404	3L
Luce0097P24.g	AGAP007541	CG10565	3L
lucilia_CL1742Contig1	AGAP010191	CG31650	2L
Lce0044A12.g	AGAP006783	Gmd	2L
Luce0094G10.g	AGAP010010	CG7830	2L
Lce0042J23.g	AGAP009929	emb	2L
Luce0118P02.g	AGAP006997	Aats-ala	2L
lucilia_CL1598Contig1	AGAP007952	UbcD2	2L
Luc0002K20.g	AGAP008184	CG31729	2L
Lce0053E23.g	AGAP009913	CG9426	2L
Lce0061I04.g	AGAP007849	wb	2L
lucilia_CL1861Contig1	AGAP003047	bel	3R
lucilia_CL2144Contig1	AGAP002364	CG6455	3R
Lce0057I21.b	AGAP004232	Pli	3R
Lce0017C09.g	AGAP003519	mask	3R
lucilia_CL237Contig1	AGAP001424	Gp93	3R
Lce0040H11.g	AGAP003605	cul-2	2L
Lce0062L12.b	AGAP006171	CG10417	2R
Lce0062K07.g	AGAP011082	Hsf	2R
Luce0091O19.g	AGAP007892	Sin3A	2R
Luce0094O05.g	AGAP007104	Fpps	2R
Luce0117E06.g	AGAP005771	Rme-8	2R
Luce0098K23.g	AGAP010750	Rya-r44F	2R
Luce0110E15.g	AGAP000700	CG1599	2R
Lce0046N02.g	AGAP009538	alpha-Adaptin	2L
lucilia_CL359Contig1	AGAP003625	CG18431	2R
Luce0097J11.g	AGAP009285	CG7337	2L
Lc30003C19.g	AGAP004446	CG32529	X
Lce0013G12.g	AGAP004483	l(2)gl	2L
Lce0030H06.g	AGAP003485	CG4511	3R
