# Supplementary material for: Identification, analysis, and linkage mapping of expressed sequence tags from the Australian sheep blowfly
Source: BMC Genomics. 2011 Aug 10;12:406. doi: 10.1186/1471-2164-12-406 (PMC3176259; doi:10.1186/1471-2164-12-406)
Supplement: Additional file 9 — Synteny between L. cuprina and D. melanogaster and primer information. A table containing chromosomal locations of L. cuprina genes and their corresponding primer sequences. [file 1471-2164-12-406-S9.XLS]

## Sheet: Additional file 9
Additional file 9: Synteny between L. cuprina and D. melanogaster and primer information.
Gene in L. curpina	L. cuprina Chr (Muller element)	D. melanogaster Chr (Muller element)	D. melanogaster homolog	D. melanogaster cytological location	Primer sequences (5'-3')
lucilia_CL25Contig1	II (B)	2L (B)	RpL27A	24F8-24F8	TGAAACACAAAAGGAAGAAGGTCAA	TCCACAATTTTCCCCAGGACAT
lucilia_CL328Contig1	II (B)	2L (B)	Lam	25E6-25E6	TGCAAACAACACGCGATACCATTAC	AATCTTTCAATTCATCAACGGCCTTCT
lucilia_CL43Contig2	II (B)	2L (B)	RpL36A	28D3-28D3	CGTGGTGCCCGTTTGAAGAA	CATAGGGAGCATGGCCAACAAC
lucilia_CL197Contig1	II (B)	2L (B)	yip2	30E4-30E4	TGAAAGTTAGCGGTCTTAAAATGGATG	AACAGGATTCAATCAATAGGGCGATAC
lucilia_CL16Contig1	II (B)	2L (B)	RpL7	31B1-31B1	CGTGAAATTAAGTTGCGTCGTTTG	GTACCTTGGGGGCAACCTTGT
lucilia_CL87Contig1	II (B)	2L (B)	RpL24	34B10-34B10	CGGTTTGTGTTCATTCAGTGGG	GGAACGTTCGCATTTCTTGTCC
lucilia_CL1702Contig1	II (B)	2L (B)	CG2614	38D2-38D2	GGGTAGAAGAAGTTGAAGATGCTGATG	TAAACCTCCACCACCTAAACCCACTAC
lucilia_CL406Contig1	II (B)	3R (E)	inx3	98E6-98F1	ATGCCTCGTAAGCCATCGGTAAT	TACTATACCGGGACAACAGCACAGG
Scl (Scalloped wings)	III (A)	X (A)	Notch	3C7-3C9	CATTGGGCATTTCCTGTGTT	GGATTATTGTCGCATTCTTC
lucilia_CL38Contig1	III (A)	X (A)	RpL17	6C10-6C10	CAAAGCCCGTGGACCAAATCTAC	GACGCAAAGGCATACGCTTGAT
Lce0033A02.g	III (A)	X (A)	fs(1)h	7D3-7D5	CATTTGAATCACCGTATGCACAAATC	AATAGTTCGGCATCGACAGGCTTATAG
lucilia_CL278Contig1	III (A)	X (A)	CG1354	9A1-9A1	AAGATCAAGGGTATTTTGGTGGATGAG	GGCTTTCTGTTCCAAATCATCTTTTTC
lucilia_CL1628Contig1	III (A)	X (A)	Usp7	11A1-11A2	TCGATAAGTTGGAGTCAAAGATGAAGG	GTAAAACTGGCGGGAATGATGTG
lucilia_CL1513Contig1	III (A)	X (A)	Peritrophin-A	19C1-19C1	CATTGCGATCAATTCTTTTTGTGTACC	CATAAGCCAAACCAGCATCACATTC
lucilia_CL88Contig1	III (A)	2L (B)	RpL30	37B9-37B9	CTTGCGTCAAGGCAAAGCTAAA	GGCCAACATGGCGTAGTATTCA
lucilia_CL26Contig1*	IV (E)	3R (E)	RpL13A	83B6-83B7	GTTGCGAAGAATTGAACCTTTCTGG	GCTTATCGTAGGGCGATGGGATAC
Luce0117F03.g	IV (E)	3R (E)	CG31472	84E1-84E1	ACAACTAAGAAAAATGTCTTCAAGTGTCAA	TGTATTTACGGCTTCTTCCAACCATAC
LcdsxA*	IV (E)	3R (E)	dsx	84E5-84E6	TATTCGTTGACMACATGTTG	ACTTAAGGATGCTGGTGTTGA
lucilia_CL913Contig1*	IV (E)	3R (E)	DppIII	84F13-84F13	TCGTATTTTTGTAGCTGAATCTTTGGAG	CAATCCTTGCTAAATGCAGTTGATAGTT
Acetylcholinesterase (Ace)*	IV (E)	3R (E)	Ace	87E2-87E3	GAATATATGGGCTCCAGCAA	TCCCAAAGACCAACATTACC
Lce0030J14.g	IV (E)	3R (E)	CG6070	97E2-97E2	GTGGAAGCTGTTGGCACTTCTCTT	ATTTGTTTAGCCGCTGTGGGTATTT
lucilia_CL1402Contig1	IV (E)	X (A)	CG3564	4C7-4C7	TAATGTTTTCGATTGATGTGGGTGAG	GCGGGAGTTAGTGCTTTCGTTAATAG
lucilia_CL108Contig1	IV (E)	2L (B)	RpS13	29B2-29B2	ACGCTGAGGATGTTAAGGAACAAA	ACCATGAGAATCACGAAGGATGA
lucilia_CL166Contig1	V (D)	3L (D)	CG4769	64C13-64C13	TGCCGATAACCTTAACAATCATACTC	TCTTCTCTTTGCTCACTGGCTACTT
lucilia_CL445Contig1	V (D)	3L (D)	LanB2	67C2-67C2	TGATTTAATTGATCGGCTTCATCTCTC	AAACTGTACCCAGCATTGAGCAAGA
lucilia_CL2041Contig1	V (D)	3L (D)	Nrx-IV	68F6-68F7	GATGACAGATGGTTTTGTGGGTTGT	ATTAGTGGTGGCGGTCTGGTCTC
lucilia_CL90Contig1, lucilia_CL90Contig2	V (D)	3L (D)	RpS12	69F5-69F5	TGCCGATGGTCTTGTACATGGT	CGAGCTTCTTGTAGTTGGGTTCGT
lucilia_CL23Contig1	V (D)	3L (D)	RpS4	69F6-69F6	CCACTGGCAAAATCACCGATTA	GGAGCCGGGATGTCTTTCAC
Luce0103I13.g	V (D)	3L (D)	Prosbeta2	71B1-71B1	GGTGTCATTTTAGGCGCTGATACAC	AATATGGCCTTGGTAACGGAACAAC
lucilia_CL158Contig1	V (D)	3L (D)	CG4169	73A10-73A10	GGAATTTGGGAATGTACACGGAGTT	TGATCGTGAAGTTGTCGCCTATACC
Lce0029I07.g	V (D)	3L (D)	CG6259	74E2-74E2	TGCGTAAATATCGTGAGCAAATGTC	GAGCATATCGGCCATATCATCTTGT
Lce0040K21.g	V (D)	3L (D)	CG7611	78D5-78D5	GTGTTGGAATCATGGGAGGGAGTA	ATCAGCGGAATTGACTGAAAATGTC
lucilia_CL898Contig1	V (D)	3L (D)	CG6838	79F6-79F6	AGAATTGAGCAGCATTTGCATTACC	CAACAACAGGTCCTACGAAACAAGAA
lucilia_CL21Contig1	V (D)	4 (F)	RpS3A	101F1-101F1	GGTATGGATTTGACCACCGACAA	GCAGAAAACACGGAGCAAATAACC
Luce0117E06.g	VI (C)	2R (C)	Rme-8	45B1-45B2	CTTGCTGACCGTACAACCAAAGAATAC	TGCTTTAACAGCTGATGCATTGTCTAC
Luce0094O05.g	VI (C)	2R (C)	Fpps	47F1-47F1	GGTTCAAGATGACTTTTTAGATTGTTTTGG	TAACTGTTTTACTCGTGCTGCCTTTTC
lucilia_CL1290Contig1	VI (C)	2R (C)	Ns2	54C8-54C9	AAGGCCAAAAGAGATCGTACTGGTAAA	GGCAACTGGCTAGGTTTCATAATCAC
lucilia_CL251Contig1	VI (C)	2R (C)	RpL12	60B7-60B7	AAAGAACCCCCACGCGATAGA	ATGGTGCGGGCAATAGAGAGAA
lucilia_CL695Contig1	VI (C)	2R (C)	CG3683	60D13-60D13	CAACGATATAAAGCTGCCCACAGAG	GTCACAGCCTTACCTTCATTCAAACAG
lucilia_CL24Contig1	VI (C)	2R (C)	RpL19	60E11-60E11	CGAAATCGCCAATACCAACTCC	GGAGTGTACGACCACGGGTTTT
lucilia_CL53Contig1	VI (C)	3L (D)	RpL15	80F-80F	AGCCCAAGAGTCATGGTGTCAA	GCCACCCAGTAGGAGTTCAATACA
